# Supplementary material for: A full-body transcriptome and proteome resource for the European common carp
Source: BMC Genomics. 2016 Sep 2;17(1):701. doi: 10.1186/s12864-016-3038-y (PMC5009708; doi:10.1186/s12864-016-3038-y)
Supplement: Additional file 1: Table S1. — List of the 89 dissected tissues from 19 organs from adult Carps (1 male, 3 female) and their read counts. Total read count was 512.134.436 averaging ~5.754.320 reads per sample. Additionally two 5 dpf embryos were sampled. (XLSX 12 kb) [file 12864_2016_3038_MOESM1_ESM.xlsx]

## Sheet: Sample_names
sample_name	Tissue	read counts
barbel (left)	Barbel	4502815
barbel (right)	Barbel	7481650
eye front (left)	Eye	5650284
eye rear (left)	Eye	6823263
eye front (right)	Eye	5075731
eye rear (right)	Eye	5681007
crystalline (left)	Eye	6575699
crystalline (right)	Eye	5893536
pectoral fin (left)	Fin	5218031
pectoral fin (right)	Fin	7130064
pelvic fin (left)	Fin	7665788
pelvic fin (right)	Fin	7191874
dorsal fin (front)	Fin	6624546
dorsal fin (rear)	Fin	8008819
anal fin	Fin	9792107
upper tail	Tail	8485586
lower tail	Tail	6651088
dorsal muscle (a)	Muscle	3293639
dorsal muscle (b)	Muscle	19949897
dorsal muscle (c)	Muscle	3592908
dorsal muscle (d)	Muscle	7644079
dorsal muscle (e)	Muscle	4293263
ventral muscle (a)	Muscle	11925986
ventral muscle (b)	Muscle	4295129
ventral muscle (c)	Muscle	2575527
ventral muscle (d)	Muscle	3826888
ventral muscle (e)	Muscle	3624815
head kidney dorsal (left)	Kidney	3900835
head kidney ventral (left)	Kidney	5368070
head kidney dorsal (right)	Kidney	3997554
head kidney ventral (right)	Kidney	4307353
gill 1st arch (left)	Gill	4370463
gill 2nd arch (left)	Gill	4385846
gill 3rd arch (left)	Gill	5409779
gill 1st arch (right)	Gill	4582106
gill 2nd arch (right)	Gill	5451294
gill 3rd arch (right)	Gill	4840493
thymus dorsal (left)	Thymus	5311626
thymus ventral (left)	Thymus	3519815
thymus dorsal (right)	Thymus	3843902
thymus ventral (right)	Thymus	4850317
left mid kidney (left)	Kidney	5475485
left mid kidney (right)	Kidney	5176172
right mid kidney (left)	Kidney	5279946
right mid kidney (right)	Kidney	6235677
dorsal skin (a)	Skin	4537291
dorsal skin (b)	Skin	4297353
dorsal skin (c)	Skin	4658413
dorsal skin (d)	Skin	1156568
dorsal skin (e)	Skin	21440635
ventral skin (a)	Skin	18071355
ventral skin (b)	Skin	12780680
ventral skin (c)	Skin	1021765
ventral skin (d)	Skin	1101845
ventral skin (e)	Skin	17987827
gonads male (a)	Gonads	2492191
gonads male (b)	Gonads	16690049
hepatopancreas (a)	Hepatopancreas	1139287
hepatopancreas (b)	Hepatopancreas	1094043
hepatopancreas (c)	Hepatopancreas	1296795
hepatopancreas (d)	Hepatopancreas	1167081
hepatopancreas (e)	Hepatopancreas	1272296
spleen (a)	Spleen	1910250
spleen (b)	Spleen	2329218
spleen (d)	Spleen	1459456
spleen (e)	Spleen	13549302
swim bladder (rear)	Swim bladder	1519369
PBL	Blood	1379400
gallbladder	Gallbladder	1789456
gut 3rd segment	Gut	1336577
optical nerve	Brain	32293268
telencephalon	Brain	1273387
tectum opticum (left)	Brain	1435814
tectum opticum (right)	Brain	1305557
torus semicircularis (left)	Brain	3233201
torus semicircularis (right)	Brain	2743535
corpus cerebelli	Brain	2657647
vagal lobe	Brain	3296550
medulla oblongata	Brain	2425024
pituitary	Brain	2691449
brain body (front)	Brain	2802747
brain body (rear)	Brain	1354934
atrium	Heart	2707519
ventricle	Heart	3246428
bulbus	Bulbus	2415613
gallbladder (a)	Gallbladder	7732166
gallbladder (b)	Gallbladder	10547477
gallbladder (c)	Gallbladder	12101752
gallbladder (e)	Gallbladder	12611114
		512134436	Total reads
		5.75432e+06	Average number of reads
carp whole larvae (a)	embryo
carp whole larvae (b)	embryo
