# Supplementary material for: A full-body transcriptome and proteome resource for the European common carp
Source: BMC Genomics. 2016 Sep 2;17(1):701. doi: 10.1186/s12864-016-3038-y (PMC5009708; doi:10.1186/s12864-016-3038-y)
Supplement: Additional file 4: Table S2. — Description of data: Overview of the division of the tissues (n = 87) in the 16 clusters. Clusters are based on the correlation between the samples (Fig. 2). They consist out of biological replicates or closely related tissues. (XLSX 11 kb) [file 12864_2016_3038_MOESM4_ESM.xlsx]

## Sheet: Sheet1
Group	Group name	Tissue(s)	nr. of samples
1	Kidney	Kidney	8
2	Lens	Crystalline	2
3	Eye	Eye	3
4	Thymus	Thymus +PBL	4
5	Fin	Barbel/Finn/Tail	11
6	Gill	Gill	6
7	Skin	Skin	10
8	Hepatopacreas	Hepatopacreas	3
9	Hepatopacreas mixed	Hepateopancreas/Spleen	4
10	Spleen	Spleen	3
11	Gallbladder	Gallbladder/Gut	5
12	Gonads	Gonads	2
13	Muscle	Muscle	10
14	Brain	Brain	11
15	Heart	Heart + Bulbus	3
16	Embryo	Embryo	2
Total			87
