# Supplementary material for: A full-body transcriptome and proteome resource for the European common carp
Source: BMC Genomics. 2016 Sep 2;17(1):701. doi: 10.1186/s12864-016-3038-y (PMC5009708; doi:10.1186/s12864-016-3038-y)
Supplement: Additional file 6: — FASTA file containg a set of 18241 ortholog groups that were obtained using InParanoid [35] for orthologs mapping between carp and zebrafish. (FA 1253 kb) [file 12864_2016_3038_MOESM6_ESM.fa]

OrtoID	Score	OrtoA	OrtoB
1	17467	cypCar_00023398-RA 1.000 	ENSDARG00000000563 1.000 ENSDARG00000028213 0.347 
2	13358	cypCar_00006443-RA 1.000 	ENSDARG00000032630 1.000 
3	11992	cypCar_00010664-RA 1.000 	ENSDARG00000008976 1.000 
4	11331	cypCar_00020371-RA 1.000 	ENSDARG00000011422 1.000 
5	10751	cypCar_00004494-RA 1.000 	ENSDARG00000009549 1.000 
6	10022	cypCar_00013265-RA 1.000 	ENSDARG00000071331 1.000 
7	9811	cypCar_00031605-RA 1.000 	ENSDARG00000016782 1.000 
8	9760	cypCar_00024451-RA 1.000 	ENSDARG00000074166 1.000 
9	9698	cypCar_00034636-RA 1.000 	ENSDARG00000062590 1.000 
10	9493	cypCar_00004976-RA 1.000 	ENSDARG00000037060 1.000 
11	9087	cypCar_00021780-RA 1.000 	ENSDARG00000077901 1.000 
12	8950	cypCar_00015821-RA 1.000 cypCar_00014266-RA 0.363 	ENSDARG00000004537 1.000 
13	8937	cypCar_00011747-RA 1.000 	ENSDARG00000042780 1.000 
14	8910	cypCar_00018201-RA 1.000 	ENSDARG00000075083 1.000 
15	8807	cypCar_00013050-RA 1.000 	ENSDARG00000060165 1.000 
16	8761	cypCar_00011686-RA 1.000 	ENSDARG00000017986 1.000 
17	8668	cypCar_00006303-RA 1.000 	ENSDARG00000062630 1.000 
18	8660	cypCar_00003378-RA 1.000 	ENSDARG00000090442 1.000 
19	8436	cypCar_00013585-RA 1.000 	ENSDARG00000073841 1.000 
20	8203	cypCar_00017423-RA 1.000 	ENSDARG00000056888 1.000 
21	8177	cypCar_00023505-RA 1.000 	ENSDARG00000033012 1.000 
22	7960	cypCar_00022230-RA 1.000 	ENSDARG00000053484 1.000 
23	7827	cypCar_00037996-RA 1.000 	ENSDARG00000062627 1.000 
24	7716	cypCar_00015751-RA 1.000 	ENSDARG00000033824 1.000 
25	7698	cypCar_00021533-RA 1.000 	ENSDARG00000016936 1.000 
26	7653	cypCar_00002394-RA 1.000 	ENSDARG00000054619 1.000 
27	7321	cypCar_00001263-RA 1.000 	ENSDARG00000078890 1.000 
28	7280	cypCar_00003904-RA 1.000 	ENSDARG00000005236 1.000 
29	7238	cypCar_00012569-RA 1.000 	ENSDARG00000063299 1.000 
30	7213	cypCar_00003660-RA 1.000 	ENSDARG00000074465 1.000 
31	7108	cypCar_00023228-RA 1.000 	ENSDARG00000056764 1.000 
32	6963	cypCar_00011342-RA 1.000 	ENSDARG00000019426 1.000 
33	6880	cypCar_00014481-RA 1.000 	ENSDARG00000074677 1.000 
34	6876	cypCar_00032530-RA 1.000 	ENSDARG00000061486 1.000 
35	6851	cypCar_00007315-RA 1.000 	ENSDARG00000013526 1.000 
36	6849	cypCar_00011069-RA 1.000 	ENSDARG00000009499 1.000 ENSDARG00000063068 0.270 
37	6831	cypCar_00012801-RA 1.000 	ENSDARG00000075211 1.000 
38	6791	cypCar_00020228-RA 1.000 	ENSDARG00000040001 1.000 
39	6782	cypCar_00029091-RA 1.000 	ENSDARG00000075560 1.000 
40	6716	cypCar_00009829-RA 1.000 	ENSDARG00000079751 1.000 
41	6648	cypCar_00010990-RA 1.000 	ENSDARG00000087352 1.000 
42	6628	cypCar_00025315-RA 1.000 cypCar_00015240-RA 0.273 	ENSDARG00000071113 1.000 
43	6566	cypCar_00026198-RA 1.000 	ENSDARG00000022101 1.000 
44	6515	cypCar_00015074-RA 1.000 	ENSDARG00000055825 1.000 
45	6412	cypCar_00007596-RA 1.000 	ENSDARG00000060649 1.000 
46	6405	cypCar_00019140-RA 1.000 	ENSDARG00000018923 1.000 
47	6339	cypCar_00035148-RA 1.000 	ENSDARG00000013921 1.000 
48	6331	cypCar_00020470-RA 1.000 	ENSDARG00000030417 1.000 
49	6326	cypCar_00004857-RA 1.000 	ENSDARG00000056001 1.000 
50	6297	cypCar_00001912-RA 1.000 	ENSDARG00000070080 1.000 
51	6247	cypCar_00040107-RA 1.000 	ENSDARG00000054570 1.000 
52	6136	cypCar_00000109-RA 1.000 	ENSDARG00000076564 1.000 
53	6125	cypCar_00023573-RA 1.000 	ENSDARG00000077009 1.000 
54	6107	cypCar_00003185-RA 1.000 	ENSDARG00000052866 1.000 
55	6058	cypCar_00028935-RA 1.000 	ENSDARG00000001220 1.000 
56	6019	cypCar_00025077-RA 1.000 	ENSDARG00000013708 1.000 
57	6015	cypCar_00037475-RA 1.000 	ENSDARG00000097683 1.000 
58	6014	cypCar_00022407-RA 1.000 	ENSDARG00000000370 1.000 
59	6003	cypCar_00037179-RA 1.000 	ENSDARG00000018566 1.000 
60	5995	cypCar_00004388-RA 1.000 	ENSDARG00000074245 1.000 
61	5964	cypCar_00021597-RA 1.000 	ENSDARG00000058259 1.000 
62	5958	cypCar_00029358-RA 1.000 	ENSDARG00000022767 1.000 
63	5936	cypCar_00024190-RA 1.000 	ENSDARG00000079312 1.000 
64	5923	cypCar_00025417-RA 1.000 	ENSDARG00000052139 1.000 
65	5876	cypCar_00034099-RA 1.000 cypCar_00043200-RA 0.293 	ENSDARG00000058868 1.000 
66	5870	cypCar_00020787-RA 1.000 cypCar_00009443-RA 0.212 	ENSDARG00000070025 1.000 
67	5862	cypCar_00025640-RA 1.000 	ENSDARG00000087013 1.000 
68	5841	cypCar_00012726-RA 1.000 	ENSDARG00000075292 1.000 
69	5839	cypCar_00001673-RA 1.000 	ENSDARG00000080009 1.000 
70	5820	cypCar_00022254-RA 1.000 	ENSDARG00000077139 1.000 
71	5802	cypCar_00005662-RA 1.000 	ENSDARG00000026180 1.000 
72	5799	cypCar_00006823-RA 1.000 	ENSDARG00000014655 1.000 
73	5751	cypCar_00024047-RA 1.000 	ENSDARG00000079625 1.000 
74	5743	cypCar_00019384-RA 1.000 	ENSDARG00000075676 1.000 
75	5732	cypCar_00000979-RA 1.000 	ENSDARG00000074040 1.000 
76	5729	cypCar_00027703-RA 1.000 	ENSDARG00000055736 1.000 
77	5707	cypCar_00009337-RA 1.000 	ENSDARG00000019231 1.000 
78	5688	cypCar_00013189-RA 1.000 	ENSDARG00000020084 1.000 
79	5673	cypCar_00014506-RA 1.000 	ENSDARG00000019601 1.000 
80	5643	cypCar_00003514-RA 1.000 	ENSDARG00000074201 1.000 
81	5626	cypCar_00029456-RA 1.000 	ENSDARG00000011171 1.000 
82	5620	cypCar_00017722-RA 1.000 	ENSDARG00000062330 1.000 
83	5615	cypCar_00003204-RA 1.000 	ENSDARG00000013500 1.000 
84	5529	cypCar_00004117-RA 1.000 	ENSDARG00000019962 1.000 
85	5499	cypCar_00017378-RA 1.000 	ENSDARG00000057583 1.000 
86	5486	cypCar_00015109-RA 1.000 	ENSDARG00000076830 1.000 
87	5440	cypCar_00011733-RA 1.000 	ENSDARG00000059846 1.000 
88	5418	cypCar_00006383-RA 1.000 	ENSDARG00000039225 1.000 
89	5385	cypCar_00002352-RA 1.000 cypCar_00007233-RA 0.142 	ENSDARG00000029114 1.000 
90	5329	cypCar_00024479-RA 1.000 	ENSDARG00000074498 1.000 
91	5244	cypCar_00008394-RA 1.000 	ENSDARG00000028533 1.000 
92	5235	cypCar_00015122-RA 1.000 	ENSDARG00000011819 1.000 
93	5224	cypCar_00014401-RA 1.000 	ENSDARG00000058533 1.000 
94	5213	cypCar_00000194-RA 1.000 	ENSDARG00000037122 1.000 
95	5208	cypCar_00017923-RA 1.000 	ENSDARG00000061994 1.000 
96	5207	cypCar_00014249-RA 1.000 	ENSDARG00000061052 1.000 
97	5183	cypCar_00014825-RA 1.000 	ENSDARG00000054213 1.000 
98	5163	cypCar_00023565-RA 1.000 	ENSDARG00000061951 1.000 
99	5131	cypCar_00012125-RA 1.000 	ENSDARG00000079879 1.000 
100	5100	cypCar_00000861-RA 1.000 cypCar_00009085-RA 0.684 	ENSDARG00000061741 1.000 
101	5089	cypCar_00035817-RA 1.000 	ENSDARG00000017244 1.000 
102	5061	cypCar_00021135-RA 1.000 	ENSDARG00000030107 1.000 
103	5031	cypCar_00024200-RA 1.000 	ENSDARG00000019501 1.000 
104	5012	cypCar_00020442-RA 1.000 	ENSDARG00000075543 1.000 
105	4989	cypCar_00017218-RA 1.000 	ENSDARG00000077536 1.000 
106	4966	cypCar_00003288-RA 1.000 	ENSDARG00000016630 1.000 
107	4939	cypCar_00021796-RA 1.000 	ENSDARG00000087657 1.000 ENSDARG00000078895 0.994 
108	4885	cypCar_00011312-RA 1.000 cypCar_00005930-RA 0.314 	ENSDARG00000012600 1.000 
109	4883	cypCar_00025942-RA 1.000 	ENSDARG00000059631 1.000 
110	4881	cypCar_00024427-RA 1.000 	ENSDARG00000055857 1.000 
111	4874	cypCar_00009771-RA 1.000 	ENSDARG00000076735 1.000 
112	4843	cypCar_00012402-RA 1.000 cypCar_00010133-RA 0.150 	ENSDARG00000052094 1.000 
113	4839	cypCar_00034981-RA 1.000 	ENSDARG00000040131 1.000 
114	4838	cypCar_00019739-RA 1.000 	ENSDARG00000074635 1.000 
115	4827	cypCar_00001796-RA 1.000 	ENSDARG00000076177 1.000 
116	4815	cypCar_00031535-RA 1.000 	ENSDARG00000068468 1.000 
117	4812	cypCar_00011923-RA 1.000 	ENSDARG00000030945 1.000 
118	4782	cypCar_00009951-RA 1.000 	ENSDARG00000003910 1.000 
119	4780	cypCar_00020114-RA 1.000 	ENSDARG00000058543 1.000 
120	4778	cypCar_00028876-RA 1.000 	ENSDARG00000077860 1.000 
121	4778	cypCar_00024725-RA 1.000 	ENSDARG00000077530 1.000 
122	4773	cypCar_00008588-RA 1.000 	ENSDARG00000041895 1.000 
123	4760	cypCar_00012219-RA 1.000 	ENSDARG00000060452 1.000 
124	4756	cypCar_00009390-RA 1.000 	ENSDARG00000033840 1.000 
125	4718	cypCar_00011622-RA 1.000 	ENSDARG00000076430 1.000 
126	4700	cypCar_00006815-RA 1.000 	ENSDARG00000021720 1.000 
127	4692	cypCar_00031575-RA 1.000 	ENSDARG00000079009 1.000 
128	4665	cypCar_00012969-RA 1.000 	ENSDARG00000019063 1.000 ENSDARG00000017591 0.213 
129	4663	cypCar_00015326-RA 1.000 	ENSDARG00000042492 1.000 
130	4656	cypCar_00034524-RA 1.000 	ENSDARG00000060202 1.000 
131	4639	cypCar_00002870-RA 1.000 	ENSDARG00000078116 1.000 
132	4625	cypCar_00019893-RA 1.000 	ENSDARG00000062661 1.000 
133	4614	cypCar_00002126-RA 1.000 	ENSDARG00000079247 1.000 
134	4614	cypCar_00020373-RA 1.000 	ENSDARG00000078227 1.000 
135	4602	cypCar_00018712-RA 1.000 	ENSDARG00000079752 1.000 
136	4593	cypCar_00038625-RA 1.000 cypCar_00009982-RA 0.508 	ENSDARG00000055133 1.000 
137	4591	cypCar_00026544-RA 1.000 cypCar_00003871-RA 0.101 	ENSDARG00000077805 1.000 
138	4591	cypCar_00007196-RA 1.000 	ENSDARG00000070981 1.000 
139	4590	cypCar_00015284-RA 1.000 	ENSDARG00000034264 1.000 
140	4585	cypCar_00026921-RA 1.000 	ENSDARG00000073732 1.000 
141	4576	cypCar_00009181-RA 1.000 	ENSDARG00000077388 1.000 
142	4573	cypCar_00000482-RA 1.000 	ENSDARG00000053956 1.000 
143	4557	cypCar_00023496-RA 1.000 	ENSDARG00000031588 1.000 ENSDARG00000097539 0.352 
144	4547	cypCar_00014257-RA 1.000 cypCar_00016544-RA 0.233 	ENSDARG00000079702 1.000 
145	4543	cypCar_00003550-RA 1.000 	ENSDARG00000060496 1.000 
146	4542	cypCar_00043212-RA 1.000 	ENSDARG00000075600 1.000 
147	4541	cypCar_00004386-RA 1.000 	ENSDARG00000044632 1.000 
148	4531	cypCar_00020928-RA 1.000 	ENSDARG00000078322 1.000 
149	4529	cypCar_00034476-RA 1.000 	ENSDARG00000017211 1.000 
150	4509	cypCar_00010322-RA 1.000 	ENSDARG00000058419 1.000 
151	4507	cypCar_00024135-RA 1.000 	ENSDARG00000024219 1.000 
152	4498	cypCar_00007123-RA 1.000 	ENSDARG00000004174 1.000 
153	4498	cypCar_00035405-RA 1.000 	ENSDARG00000087599 1.000 
154	4498	cypCar_00029520-RA 1.000 	ENSDARG00000075849 1.000 
155	4491	cypCar_00026906-RA 1.000 	ENSDARG00000053884 1.000 
156	4478	cypCar_00004572-RA 1.000 	ENSDARG00000009782 1.000 
157	4468	cypCar_00005109-RA 1.000 	ENSDARG00000030832 1.000 
158	4463	cypCar_00001889-RA 1.000 	ENSDARG00000055225 1.000 
159	4452	cypCar_00006981-RA 1.000 	ENSDARG00000079295 1.000 
160	4435	cypCar_00026603-RA 1.000 	ENSDARG00000016527 1.000 
161	4428	cypCar_00029292-RA 1.000 	ENSDARG00000044441 1.000 
162	4413	cypCar_00032656-RA 1.000 	ENSDARG00000094738 1.000 
163	4403	cypCar_00020011-RA 1.000 	ENSDARG00000074143 1.000 
164	4379	cypCar_00041482-RA 1.000 cypCar_00039092-RA 0.442 	ENSDARG00000075354 1.000 
165	4377	cypCar_00032249-RA 1.000 	ENSDARG00000062402 1.000 
166	4371	cypCar_00013434-RA 1.000 	ENSDARG00000018907 1.000 
167	4370	cypCar_00039403-RA 1.000 	ENSDARG00000020671 1.000 ENSDARG00000071707 0.984 
168	4365	cypCar_00033572-RA 1.000 	ENSDARG00000063535 1.000 
169	4352	cypCar_00017236-RA 1.000 	ENSDARG00000013892 1.000 
170	4330	cypCar_00008787-RA 1.000 	ENSDARG00000055502 1.000 
171	4321	cypCar_00002028-RA 1.000 	ENSDARG00000091116 1.000 ENSDARG00000040004 0.723 
172	4315	cypCar_00022702-RA 1.000 cypCar_00028131-RA 0.193 	ENSDARG00000009026 1.000 
173	4301	cypCar_00010316-RA 1.000 	ENSDARG00000035330 1.000 
174	4297	cypCar_00021125-RA 1.000 	ENSDARG00000079564 1.000 
175	4283	cypCar_00020948-RA 1.000 cypCar_00003661-RA 0.272 	ENSDARG00000017901 1.000 
176	4283	cypCar_00042708-RA 1.000 	ENSDARG00000090637 1.000 
177	4255	cypCar_00032432-RA 1.000 	ENSDARG00000023999 1.000 
178	4251	cypCar_00007999-RA 1.000 	ENSDARG00000069397 1.000 
179	4247	cypCar_00019959-RA 1.000 	ENSDARG00000073688 1.000 
180	4244	cypCar_00040123-RA 1.000 	ENSDARG00000078348 1.000 
181	4242	cypCar_00004581-RA 1.000 	ENSDARG00000043130 1.000 
182	4239	cypCar_00004170-RA 1.000 	ENSDARG00000060089 1.000 
183	4218	cypCar_00021236-RA 1.000 	ENSDARG00000018032 1.000 
184	4218	cypCar_00030211-RA 1.000 	ENSDARG00000074777 1.000 
185	4214	cypCar_00036432-RA 1.000 	ENSDARG00000017004 1.000 
186	4201	cypCar_00017072-RA 1.000 	ENSDARG00000076870 1.000 
187	4200	cypCar_00003587-RA 1.000 	ENSDARG00000060030 1.000 
188	4190	cypCar_00005107-RA 1.000 	ENSDARG00000008398 1.000 
189	4181	cypCar_00017653-RA 1.000 	ENSDARG00000075752 1.000 
190	4173	cypCar_00003329-RA 1.000 	ENSDARG00000029146 1.000 ENSDARG00000061517 0.277 ENSDARG00000004789 0.260 
191	4169	cypCar_00038121-RA 1.000 	ENSDARG00000074168 1.000 
192	4168	cypCar_00000700-RA 1.000 	ENSDARG00000009341 1.000 
193	4161	cypCar_00007387-RA 1.000 	ENSDARG00000063295 1.000 
194	4146	cypCar_00026067-RA 1.000 	ENSDARG00000087373 1.000 
195	4134	cypCar_00018137-RA 1.000 	ENSDARG00000030490 1.000 
196	4126	cypCar_00014114-RA 1.000 	ENSDARG00000061397 1.000 
197	4116	cypCar_00000992-RA 1.000 	ENSDARG00000074702 1.000 
198	4115	cypCar_00037697-RA 1.000 	ENSDARG00000057508 1.000 
199	4113	cypCar_00004095-RA 1.000 	ENSDARG00000058000 1.000 
200	4110	cypCar_00015976-RA 1.000 	ENSDARG00000028118 1.000 
201	4102	cypCar_00004341-RA 1.000 	ENSDARG00000059801 1.000 
202	4094	cypCar_00025202-RA 1.000 	ENSDARG00000062727 1.000 
203	4084	cypCar_00017936-RA 1.000 	ENSDARG00000025789 1.000 
204	4079	cypCar_00029938-RA 1.000 	ENSDARG00000074705 1.000 
205	4072	cypCar_00004971-RA 1.000 	ENSDARG00000060434 1.000 
206	4067	cypCar_00026947-RA 1.000 	ENSDARG00000018742 1.000 
207	4053	cypCar_00025098-RA 1.000 	ENSDARG00000062346 1.000 
208	4053	cypCar_00033744-RA 1.000 	ENSDARG00000074161 1.000 
209	4053	cypCar_00009810-RA 1.000 	ENSDARG00000018847 1.000 
210	4052	cypCar_00008708-RA 1.000 	ENSDARG00000042530 1.000 
211	4051	cypCar_00015213-RA 1.000 cypCar_00023539-RA 0.304 	ENSDARG00000076889 1.000 
212	4047	cypCar_00017572-RA 1.000 	ENSDARG00000062650 1.000 
213	4034	cypCar_00017705-RA 1.000 	ENSDARG00000024865 1.000 
214	4031	cypCar_00005409-RA 1.000 	ENSDARG00000070124 1.000 
215	4025	cypCar_00005021-RA 1.000 	ENSDARG00000074311 1.000 
216	4020	cypCar_00008527-RA 1.000 	ENSDARG00000056112 1.000 
217	4018	cypCar_00018440-RA 1.000 	ENSDARG00000057940 1.000 
218	4016	cypCar_00003634-RA 1.000 	ENSDARG00000053713 1.000 
219	4013	cypCar_00024490-RA 1.000 cypCar_00006943-RA 0.190 	ENSDARG00000042552 1.000 
220	4009	cypCar_00024019-RA 1.000 	ENSDARG00000005867 1.000 
221	4006	cypCar_00017703-RA 1.000 	ENSDARG00000062003 1.000 
222	4005	cypCar_00025762-RA 1.000 	ENSDARG00000060697 1.000 
223	4005	cypCar_00025366-RA 1.000 	ENSDARG00000075687 1.000 
224	4004	cypCar_00028355-RA 1.000 	ENSDARG00000010408 1.000 
225	4003	cypCar_00020318-RA 1.000 	ENSDARG00000004131 1.000 
226	3989	cypCar_00016718-RA 1.000 	ENSDARG00000074747 1.000 
227	3985	cypCar_00010633-RA 1.000 	ENSDARG00000069346 1.000 
228	3983	cypCar_00019921-RA 1.000 	ENSDARG00000058801 1.000 
229	3974	cypCar_00005982-RA 1.000 	ENSDARG00000001993 1.000 ENSDARG00000035437 0.458 ENSDARG00000067997 0.201 ENSDARG00000012944 0.185 ENSDARG00000067995 0.185 ENSDARG00000067990 0.181 ENSDARG00000035438 0.178 ENSDARG00000095930 0.164 
230	3970	cypCar_00033402-RA 1.000 	ENSDARG00000006524 1.000 
231	3958	cypCar_00041790-RA 1.000 	ENSDARG00000096762 1.000 
232	3951	cypCar_00029612-RA 1.000 cypCar_00007769-RA 0.389 	ENSDARG00000012482 1.000 
233	3943	cypCar_00030650-RA 1.000 	ENSDARG00000006169 1.000 
234	3935	cypCar_00039427-RA 1.000 	ENSDARG00000062744 1.000 
235	3933	cypCar_00003494-RA 1.000 	ENSDARG00000001129 1.000 
236	3918	cypCar_00011015-RA 1.000 	ENSDARG00000062968 1.000 
237	3912	cypCar_00009917-RA 1.000 	ENSDARG00000021402 1.000 
238	3906	cypCar_00017766-RA 1.000 	ENSDARG00000020134 1.000 
239	3898	cypCar_00007989-RA 1.000 	ENSDARG00000006281 1.000 
240	3890	cypCar_00000545-RA 1.000 cypCar_00019964-RA 0.377 	ENSDARG00000063553 1.000 
241	3878	cypCar_00048191-RA 1.000 	ENSDARG00000074332 1.000 
242	3872	cypCar_00003251-RA 1.000 	ENSDARG00000005775 1.000 
243	3871	cypCar_00008586-RA 1.000 	ENSDARG00000041870 1.000 
244	3870	cypCar_00020562-RA 1.000 	ENSDARG00000060687 1.000 
245	3869	cypCar_00018639-RA 1.000 	ENSDARG00000088087 1.000 
246	3866	cypCar_00001394-RA 1.000 	ENSDARG00000061829 1.000 
247	3862	cypCar_00000048-RA 1.000 	ENSDARG00000061159 1.000 
248	3862	cypCar_00028501-RA 1.000 	ENSDARG00000056781 1.000 
249	3835	cypCar_00025896-RA 1.000 	ENSDARG00000071442 1.000 
250	3834	cypCar_00035913-RA 1.000 	ENSDARG00000062962 1.000 
251	3832	cypCar_00020940-RA 1.000 	ENSDARG00000074137 1.000 
252	3832	cypCar_00004497-RA 1.000 	ENSDARG00000052419 1.000 
253	3831	cypCar_00023952-RA 1.000 	ENSDARG00000008575 1.000 
254	3826	cypCar_00032659-RA 1.000 	ENSDARG00000036687 1.000 
255	3822	cypCar_00022445-RA 1.000 cypCar_00028426-RA 0.626 	ENSDARG00000037030 1.000 
256	3822	cypCar_00020314-RA 1.000 	ENSDARG00000075673 1.000 
257	3821	cypCar_00000999-RA 1.000 	ENSDARG00000035322 1.000 
258	3819	cypCar_00035952-RA 1.000 	ENSDARG00000017338 1.000 
259	3819	cypCar_00017644-RA 1.000 	ENSDARG00000003684 1.000 
260	3819	cypCar_00039120-RA 1.000 	ENSDARG00000077361 1.000 
261	3816	cypCar_00007722-RA 1.000 	ENSDARG00000062024 1.000 
262	3807	cypCar_00024436-RA 1.000 	ENSDARG00000074955 1.000 
263	3806	cypCar_00014296-RA 1.000 	ENSDARG00000070164 1.000 
264	3804	cypCar_00020966-RA 1.000 	ENSDARG00000092503 1.000 
265	3799	cypCar_00017949-RA 1.000 	ENSDARG00000005479 1.000 
266	3797	cypCar_00040592-RA 1.000 	ENSDARG00000079528 1.000 
267	3792	cypCar_00012059-RA 1.000 	ENSDARG00000011909 1.000 
268	3790	cypCar_00038811-RA 1.000 	ENSDARG00000063102 1.000 
269	3777	cypCar_00021847-RA 1.000 	ENSDARG00000070794 1.000 
270	3776	cypCar_00003538-RA 1.000 cypCar_00034531-RA 0.284 	ENSDARG00000013343 1.000 
271	3769	cypCar_00030410-RA 1.000 	ENSDARG00000076729 1.000 
272	3765	cypCar_00015938-RA 1.000 cypCar_00018192-RA 0.263 	ENSDARG00000075435 1.000 
273	3758	cypCar_00019067-RA 1.000 	ENSDARG00000062721 1.000 
274	3757	cypCar_00033894-RA 1.000 	ENSDARG00000021948 1.000 
275	3756	cypCar_00017835-RA 1.000 	ENSDARG00000078127 1.000 
276	3742	cypCar_00012024-RA 1.000 cypCar_00033281-RA 0.174 	ENSDARG00000074749 1.000 
277	3741	cypCar_00025737-RA 1.000 cypCar_00009375-RA 0.457 	ENSDARG00000079756 1.000 
278	3741	cypCar_00015975-RA 1.000 	ENSDARG00000034588 1.000 
279	3737	cypCar_00024089-RA 1.000 cypCar_00010703-RA 0.293 	ENSDARG00000021979 1.000 
280	3732	cypCar_00028317-RA 1.000 	ENSDARG00000020581 1.000 
281	3728	cypCar_00023179-RA 1.000 cypCar_00029604-RA 0.333 	ENSDARG00000075542 1.000 
282	3727	cypCar_00018394-RA 1.000 	ENSDARG00000078381 1.000 
283	3722	cypCar_00038654-RA 1.000 	ENSDARG00000017798 1.000 
284	3719	cypCar_00019301-RA 1.000 cypCar_00012662-RA 0.671 	ENSDARG00000052914 1.000 
285	3719	cypCar_00002918-RA 1.000 	ENSDARG00000061952 1.000 
286	3719	cypCar_00029108-RA 1.000 	ENSDARG00000019945 1.000 
287	3714	cypCar_00024782-RA 1.000 	ENSDARG00000005754 1.000 ENSDARG00000076810 0.232 
288	3710	cypCar_00001246-RA 1.000 	ENSDARG00000078784 1.000 
289	3709	cypCar_00005898-RA 1.000 	ENSDARG00000037898 1.000 
290	3705	cypCar_00006530-RA 1.000 cypCar_00010632-RA 0.229 	ENSDARG00000061862 1.000 
291	3702	cypCar_00012178-RA 1.000 	ENSDARG00000032990 1.000 
292	3696	cypCar_00029178-RA 1.000 	ENSDARG00000059571 1.000 
293	3689	cypCar_00015363-RA 1.000 	ENSDARG00000011333 1.000 
294	3687	cypCar_00016427-RA 1.000 	ENSDARG00000060494 1.000 
295	3670	cypCar_00043629-RA 1.000 cypCar_00030336-RA 0.206 	ENSDARG00000079688 1.000 
296	3668	cypCar_00009345-RA 1.000 	ENSDARG00000076847 1.000 
297	3664	cypCar_00001100-RA 1.000 	ENSDARG00000056259 1.000 
298	3662	cypCar_00023625-RA 1.000 	ENSDARG00000016348 1.000 
299	3660	cypCar_00003610-RA 1.000 	ENSDARG00000000086 1.000 
300	3652	cypCar_00021674-RA 1.000 cypCar_00029110-RA 0.200 	ENSDARG00000077038 1.000 
301	3652	cypCar_00005812-RA 1.000 	ENSDARG00000077656 1.000 
302	3645	cypCar_00003122-RA 1.000 	ENSDARG00000015990 1.000 
303	3645	cypCar_00030320-RA 1.000 	ENSDARG00000074041 1.000 
304	3635	cypCar_00015946-RA 1.000 	ENSDARG00000015016 1.000 
305	3628	cypCar_00014549-RA 1.000 cypCar_00028433-RA 0.115 	ENSDARG00000075328 1.000 
306	3626	cypCar_00026106-RA 1.000 	ENSDARG00000070528 1.000 
307	3625	cypCar_00007255-RA 1.000 	ENSDARG00000077052 1.000 
308	3623	cypCar_00036044-RA 1.000 	ENSDARG00000090716 1.000 ENSDARG00000043493 0.610 
309	3616	cypCar_00016860-RA 1.000 	ENSDARG00000079161 1.000 
310	3615	cypCar_00017633-RA 1.000 	ENSDARG00000012422 1.000 
311	3611	cypCar_00007680-RA 1.000 	ENSDARG00000063474 1.000 
312	3611	cypCar_00016897-RA 1.000 	ENSDARG00000074184 1.000 
313	3604	cypCar_00022507-RA 1.000 	ENSDARG00000061108 1.000 
314	3599	cypCar_00005238-RA 1.000 	ENSDARG00000086927 1.000 
315	3583	cypCar_00016644-RA 1.000 	ENSDARG00000077226 1.000 
316	3582	cypCar_00032094-RA 1.000 cypCar_00014725-RA 0.253 	ENSDARG00000034195 1.000 
317	3578	cypCar_00034340-RA 1.000 	ENSDARG00000059558 1.000 
318	3574	cypCar_00006285-RA 1.000 	ENSDARG00000059858 1.000 
319	3574	cypCar_00014672-RA 1.000 	ENSDARG00000016573 1.000 
320	3573	cypCar_00017783-RA 1.000 	ENSDARG00000059925 1.000 
321	3571	cypCar_00007641-RA 1.000 	ENSDARG00000074059 1.000 
322	3563	cypCar_00009329-RA 1.000 	ENSDARG00000009567 1.000 
323	3557	cypCar_00022753-RA 1.000 	ENSDARG00000073944 1.000 
324	3553	cypCar_00013757-RA 1.000 	ENSDARG00000027016 1.000 
325	3551	cypCar_00044165-RA 1.000 	ENSDARG00000028507 1.000 
326	3542	cypCar_00023820-RA 1.000 	ENSDARG00000061635 1.000 
327	3540	cypCar_00035132-RA 1.000 	ENSDARG00000055054 1.000 
328	3538	cypCar_00041009-RA 1.000 	ENSDARG00000078888 1.000 
329	3537	cypCar_00012456-RA 1.000 	ENSDARG00000061308 1.000 
330	3535	cypCar_00044497-RA 1.000 	ENSDARG00000079241 1.000 
331	3534	cypCar_00015611-RA 1.000 	ENSDARG00000062267 1.000 
332	3530	cypCar_00005465-RA 1.000 	ENSDARG00000076679 1.000 
333	3530	cypCar_00031694-RA 1.000 	ENSDARG00000086761 1.000 
334	3529	cypCar_00019407-RA 1.000 	ENSDARG00000022045 1.000 
335	3526	cypCar_00000858-RA 1.000 	ENSDARG00000069093 1.000 
336	3523	cypCar_00000714-RA 1.000 cypCar_00015248-RA 0.496 	ENSDARG00000097819 1.000 
337	3522	cypCar_00032632-RA 1.000 	ENSDARG00000053517 1.000 
338	3522	cypCar_00022434-RA 1.000 	ENSDARG00000079097 1.000 
339	3521	cypCar_00005132-RA 1.000 	ENSDARG00000077162 1.000 
340	3516	cypCar_00022259-RA 1.000 	ENSDARG00000020785 1.000 
341	3512	cypCar_00004792-RA 1.000 	ENSDARG00000006923 1.000 
342	3512	cypCar_00004458-RA 1.000 	ENSDARG00000055075 1.000 
343	3511	cypCar_00032850-RA 1.000 	ENSDARG00000030022 1.000 
344	3500	cypCar_00024769-RA 1.000 	ENSDARG00000039196 1.000 
345	3497	cypCar_00007539-RA 1.000 cypCar_00011768-RA 0.426 	ENSDARG00000006124 1.000 
346	3497	cypCar_00020869-RA 1.000 	ENSDARG00000059116 1.000 
347	3495	cypCar_00024958-RA 1.000 	ENSDARG00000063694 1.000 
348	3490	cypCar_00015285-RA 1.000 cypCar_00019726-RA 0.412 	ENSDARG00000062577 1.000 
349	3485	cypCar_00026004-RA 1.000 	ENSDARG00000060841 1.000 
350	3481	cypCar_00013856-RA 1.000 	ENSDARG00000078430 1.000 
351	3479	cypCar_00020456-RA 1.000 	ENSDARG00000016464 1.000 
352	3476	cypCar_00004336-RA 1.000 	ENSDARG00000002020 1.000 
353	3470	cypCar_00014544-RA 1.000 	ENSDARG00000017246 1.000 
354	3469	cypCar_00017161-RA 1.000 cypCar_00006428-RA 0.103 	ENSDARG00000000861 1.000 
355	3468	cypCar_00005600-RA 1.000 	ENSDARG00000033950 1.000 
356	3468	cypCar_00011996-RA 1.000 	ENSDARG00000054746 1.000 
357	3465	cypCar_00005084-RA 1.000 	ENSDARG00000061699 1.000 
358	3462	cypCar_00015488-RA 1.000 cypCar_00018798-RA 0.278 	ENSDARG00000030756 1.000 
359	3460	cypCar_00001042-RA 1.000 	ENSDARG00000075461 1.000 
360	3446	cypCar_00008502-RA 1.000 	ENSDARG00000000161 1.000 
361	3443	cypCar_00005784-RA 1.000 	ENSDARG00000024748 1.000 
362	3441	cypCar_00000473-RA 1.000 	ENSDARG00000060297 1.000 
363	3440	cypCar_00012067-RA 1.000 	ENSDARG00000074750 1.000 
364	3435	cypCar_00024267-RA 1.000 	ENSDARG00000062198 1.000 
365	3434	cypCar_00035458-RA 1.000 	ENSDARG00000074331 1.000 
366	3432	cypCar_00027893-RA 1.000 	ENSDARG00000016750 1.000 
367	3432	cypCar_00032047-RA 1.000 	ENSDARG00000091652 1.000 
368	3430	cypCar_00019470-RA 1.000 cypCar_00007293-RA 0.208 	ENSDARG00000022309 1.000 
369	3428	cypCar_00019895-RA 1.000 	ENSDARG00000074865 1.000 
370	3426	cypCar_00023483-RA 1.000 	ENSDARG00000077477 1.000 
371	3423	cypCar_00006423-RA 1.000 	ENSDARG00000037919 1.000 
372	3419	cypCar_00011708-RA 1.000 	ENSDARG00000076559 1.000 
373	3416	cypCar_00038105-RA 1.000 	ENSDARG00000018192 1.000 
374	3415	cypCar_00039275-RA 1.000 	ENSDARG00000092067 1.000 
375	3409	cypCar_00024362-RA 1.000 	ENSDARG00000077497 1.000 
376	3407	cypCar_00037055-RA 1.000 	ENSDARG00000063333 1.000 
377	3402	cypCar_00019572-RA 1.000 	ENSDARG00000055172 1.000 
378	3387	cypCar_00013854-RA 1.000 	ENSDARG00000077353 1.000 
379	3378	cypCar_00030187-RA 1.000 cypCar_00024331-RA 0.327 	ENSDARG00000043313 1.000 
380	3377	cypCar_00012839-RA 1.000 	ENSDARG00000024874 1.000 ENSDARG00000076213 0.151 
381	3377	cypCar_00028985-RA 1.000 	ENSDARG00000052950 1.000 
382	3375	cypCar_00015453-RA 1.000 	ENSDARG00000007370 1.000 
383	3372	cypCar_00001182-RA 1.000 	ENSDARG00000075793 1.000 
384	3359	cypCar_00026243-RA 1.000 cypCar_00001161-RA 0.180 	ENSDARG00000074314 1.000 
385	3355	cypCar_00008644-RA 1.000 	ENSDARG00000035706 1.000 
386	3354	cypCar_00005074-RA 1.000 	ENSDARG00000040445 1.000 
387	3349	cypCar_00008038-RA 1.000 	ENSDARG00000078675 1.000 
388	3346	cypCar_00010132-RA 1.000 	ENSDARG00000035122 1.000 
389	3343	cypCar_00004636-RA 1.000 	ENSDARG00000006863 1.000 
390	3338	cypCar_00003632-RA 1.000 	ENSDARG00000091548 1.000 
391	3337	cypCar_00021401-RA 1.000 	ENSDARG00000070620 1.000 
392	3333	cypCar_00022695-RA 1.000 	ENSDARG00000012593 1.000 
393	3319	cypCar_00026056-RA 1.000 	ENSDARG00000078593 1.000 
394	3317	cypCar_00013340-RA 1.000 	ENSDARG00000015970 1.000 
395	3315	cypCar_00042021-RA 1.000 	ENSDARG00000079148 1.000 
396	3312	cypCar_00047321-RA 1.000 	ENSDARG00000060671 1.000 ENSDARG00000092404 0.693 
397	3308	cypCar_00024927-RA 1.000 	ENSDARG00000094732 1.000 
398	3306	cypCar_00000258-RA 1.000 	ENSDARG00000069692 1.000 
399	3300	cypCar_00005728-RA 1.000 	ENSDARG00000061640 1.000 
400	3299	cypCar_00000981-RA 1.000 cypCar_00000504-RA 0.340 	ENSDARG00000013346 1.000 
401	3299	cypCar_00014182-RA 1.000 	ENSDARG00000019815 1.000 ENSDARG00000006526 0.202 
402	3292	cypCar_00040385-RA 1.000 	ENSDARG00000075825 1.000 
403	3291	cypCar_00025992-RA 1.000 cypCar_00010637-RA 0.398 	ENSDARG00000053303 1.000 
404	3284	cypCar_00001574-RA 1.000 	ENSDARG00000071150 1.000 
405	3282	cypCar_00023596-RA 1.000 cypCar_00031382-RA 0.326 	ENSDARG00000059002 1.000 
406	3281	cypCar_00043888-RA 1.000 	ENSDARG00000012405 1.000 
407	3277	cypCar_00029120-RA 1.000 	ENSDARG00000051886 1.000 
408	3275	cypCar_00039636-RA 1.000 	ENSDARG00000023683 1.000 
409	3274	cypCar_00044144-RA 1.000 	ENSDARG00000029172 1.000 
410	3274	cypCar_00017662-RA 1.000 	ENSDARG00000060010 1.000 
411	3269	cypCar_00014110-RA 1.000 	ENSDARG00000012709 1.000 
412	3266	cypCar_00010427-RA 1.000 	ENSDARG00000003811 1.000 
413	3263	cypCar_00007668-RA 1.000 	ENSDARG00000062765 1.000 
414	3262	cypCar_00030810-RA 1.000 	ENSDARG00000003682 1.000 
415	3258	cypCar_00007346-RA 1.000 cypCar_00022161-RA 0.112 	ENSDARG00000014651 1.000 
416	3256	cypCar_00042100-RA 1.000 	ENSDARG00000076542 1.000 
417	3256	cypCar_00023578-RA 1.000 	ENSDARG00000057782 1.000 
418	3252	cypCar_00005168-RA 1.000 	ENSDARG00000077948 1.000 
419	3245	cypCar_00000387-RA 1.000 	ENSDARG00000019328 1.000 
420	3237	cypCar_00009391-RA 1.000 	ENSDARG00000094282 1.000 
421	3236	cypCar_00018720-RA 1.000 cypCar_00036345-RA 0.357 	ENSDARG00000076189 1.000 
422	3233	cypCar_00035977-RA 1.000 	ENSDARG00000055026 1.000 
423	3230	cypCar_00030297-RA 1.000 	ENSDARG00000079388 1.000 
424	3229	cypCar_00018236-RA 1.000 	ENSDARG00000062244 1.000 
425	3229	cypCar_00026612-RA 1.000 	ENSDARG00000079670 1.000 
426	3228	cypCar_00022035-RA 1.000 	ENSDARG00000074974 1.000 
427	3227	cypCar_00032778-RA 1.000 	ENSDARG00000055009 1.000 
428	3221	cypCar_00021616-RA 1.000 	ENSDARG00000062485 1.000 
429	3218	cypCar_00020657-RA 1.000 	ENSDARG00000077404 1.000 
430	3218	cypCar_00024162-RA 1.000 	ENSDARG00000031678 1.000 
431	3216	cypCar_00014931-RA 1.000 cypCar_00013033-RA 0.280 	ENSDARG00000074852 1.000 
432	3216	cypCar_00001046-RA 1.000 	ENSDARG00000060093 1.000 
433	3214	cypCar_00017388-RA 1.000 	ENSDARG00000000966 1.000 
434	3209	cypCar_00010357-RA 1.000 	ENSDARG00000077410 1.000 
435	3208	cypCar_00025581-RA 1.000 	ENSDARG00000078529 1.000 
436	3205	cypCar_00014036-RA 1.000 	ENSDARG00000019383 1.000 
437	3202	cypCar_00019176-RA 1.000 	ENSDARG00000070568 1.000 
438	3202	cypCar_00038629-RA 1.000 	ENSDARG00000075016 1.000 
439	3202	cypCar_00031912-RA 1.000 	ENSDARG00000061895 1.000 
440	3202	cypCar_00025868-RA 1.000 	ENSDARG00000061249 1.000 
441	3197	cypCar_00003976-RA 1.000 cypCar_00006373-RA 0.325 	ENSDARG00000079895 1.000 
442	3194	cypCar_00022186-RA 1.000 	ENSDARG00000077215 1.000 
443	3190	cypCar_00032383-RA 1.000 	ENSDARG00000007824 1.000 
444	3187	cypCar_00030751-RA 1.000 	ENSDARG00000037177 1.000 
445	3183	cypCar_00033032-RA 1.000 	ENSDARG00000078989 1.000 
446	3174	cypCar_00013836-RA 1.000 	ENSDARG00000017929 1.000 
447	3170	cypCar_00006901-RA 1.000 	ENSDARG00000025011 1.000 
448	3167	cypCar_00004755-RA 1.000 	ENSDARG00000061394 1.000 
449	3163	cypCar_00015104-RA 1.000 	ENSDARG00000003984 1.000 
450	3161	cypCar_00016633-RA 1.000 	ENSDARG00000005476 1.000 
451	3158	cypCar_00015579-RA 1.000 	ENSDARG00000056138 1.000 
452	3154	cypCar_00028256-RA 1.000 cypCar_00008793-RA 0.131 	ENSDARG00000063361 1.000 
453	3151	cypCar_00004632-RA 1.000 cypCar_00000626-RA 0.384 	ENSDARG00000076451 1.000 
454	3150	cypCar_00021154-RA 1.000 	ENSDARG00000006200 1.000 
455	3149	cypCar_00019978-RA 1.000 	ENSDARG00000059322 1.000 
456	3146	cypCar_00005950-RA 1.000 	ENSDARG00000024631 1.000 
457	3143	cypCar_00046048-RA 1.000 cypCar_00032600-RA 0.412 	ENSDARG00000074028 1.000 
458	3139	cypCar_00029927-RA 1.000 	ENSDARG00000006128 1.000 
459	3136	cypCar_00001202-RA 1.000 	ENSDARG00000001825 1.000 
460	3135	cypCar_00005373-RA 1.000 	ENSDARG00000073684 1.000 
461	3131	cypCar_00017706-RA 1.000 	ENSDARG00000059874 1.000 
462	3130	cypCar_00023232-RA 1.000 	ENSDARG00000043973 1.000 
463	3129	cypCar_00013034-RA 1.000 	ENSDARG00000074506 1.000 
464	3128	cypCar_00006976-RA 1.000 	ENSDARG00000062164 1.000 
465	3126	cypCar_00020612-RA 1.000 cypCar_00005304-RA 0.110 	ENSDARG00000042652 1.000 
466	3122	cypCar_00000756-RA 1.000 	ENSDARG00000061759 1.000 
467	3120	cypCar_00010067-RA 1.000 	ENSDARG00000079199 1.000 
468	3120	cypCar_00007151-RA 1.000 	ENSDARG00000075957 1.000 
469	3117	cypCar_00014059-RA 1.000 	ENSDARG00000063054 1.000 
470	3116	cypCar_00022609-RA 1.000 	ENSDARG00000061233 1.000 
471	3116	cypCar_00006608-RA 1.000 	ENSDARG00000060372 1.000 
472	3113	cypCar_00023055-RA 1.000 	ENSDARG00000012519 1.000 
473	3111	cypCar_00014785-RA 1.000 	ENSDARG00000036595 1.000 
474	3110	cypCar_00017714-RA 1.000 	ENSDARG00000004291 1.000 
475	3105	cypCar_00030792-RA 1.000 	ENSDARG00000020834 1.000 
476	3101	cypCar_00027715-RA 1.000 	ENSDARG00000075331 1.000 
477	3101	cypCar_00009134-RA 1.000 	ENSDARG00000009031 1.000 
478	3096	cypCar_00030093-RA 1.000 	ENSDARG00000039878 1.000 
479	3095	cypCar_00004725-RA 1.000 	ENSDARG00000078036 1.000 ENSDARG00000076356 0.654 
480	3091	cypCar_00038909-RA 1.000 	ENSDARG00000055698 1.000 
481	3091	cypCar_00021052-RA 1.000 	ENSDARG00000025513 1.000 
482	3087	cypCar_00009837-RA 1.000 	ENSDARG00000075824 1.000 
483	3086	cypCar_00022017-RA 1.000 	ENSDARG00000077560 1.000 
484	3086	cypCar_00014333-RA 1.000 	ENSDARG00000056389 1.000 
485	3083	cypCar_00008826-RA 1.000 	ENSDARG00000076484 1.000 
486	3080	cypCar_00025060-RA 1.000 cypCar_00023671-RA 0.514 	ENSDARG00000019299 1.000 
487	3080	cypCar_00016491-RA 1.000 	ENSDARG00000046107 1.000 
488	3080	cypCar_00026803-RA 1.000 	ENSDARG00000022718 1.000 
489	3077	cypCar_00019283-RA 1.000 cypCar_00033026-RA 0.383 	ENSDARG00000076309 1.000 
490	3077	cypCar_00017877-RA 1.000 	ENSDARG00000073926 1.000 
491	3075	cypCar_00033542-RA 1.000 cypCar_00001079-RA 0.491 	ENSDARG00000088880 1.000 
492	3075	cypCar_00016024-RA 1.000 	ENSDARG00000043309 1.000 
493	3074	cypCar_00022213-RA 1.000 	ENSDARG00000017500 1.000 
494	3073	cypCar_00015948-RA 1.000 	ENSDARG00000061039 1.000 
495	3073	cypCar_00010771-RA 1.000 	ENSDARG00000070543 1.000 
496	3072	cypCar_00001579-RA 1.000 	ENSDARG00000079074 1.000 
497	3070	cypCar_00012404-RA 1.000 	ENSDARG00000021405 1.000 
498	3069	cypCar_00008187-RA 1.000 	ENSDARG00000078979 1.000 
499	3069	cypCar_00025949-RA 1.000 	ENSDARG00000075334 1.000 
500	3067	cypCar_00027172-RA 1.000 	ENSDARG00000028524 1.000 
501	3067	cypCar_00025215-RA 1.000 	ENSDARG00000053220 1.000 
502	3064	cypCar_00028818-RA 1.000 	ENSDARG00000051879 1.000 
503	3063	cypCar_00006540-RA 1.000 	ENSDARG00000060835 1.000 
504	3062	cypCar_00017707-RA 1.000 	ENSDARG00000009582 1.000 ENSDARG00000094901 0.136 
505	3062	cypCar_00026361-RA 1.000 	ENSDARG00000031658 1.000 
506	3062	cypCar_00006121-RA 1.000 	ENSDARG00000053835 1.000 
507	3061	cypCar_00002572-RA 1.000 	ENSDARG00000020007 1.000 
508	3052	cypCar_00004431-RA 1.000 	ENSDARG00000077506 1.000 
509	3050	cypCar_00019102-RA 1.000 	ENSDARG00000014878 1.000 
510	3050	cypCar_00030620-RA 1.000 	ENSDARG00000077073 1.000 
511	3050	cypCar_00027878-RA 1.000 	ENSDARG00000062089 1.000 
512	3049	cypCar_00010542-RA 1.000 	ENSDARG00000078767 1.000 
513	3048	cypCar_00039614-RA 1.000 	ENSDARG00000040921 1.000 
514	3048	cypCar_00013023-RA 1.000 	ENSDARG00000006094 1.000 
515	3047	cypCar_00014072-RA 1.000 	ENSDARG00000009953 1.000 
516	3044	cypCar_00002626-RA 1.000 cypCar_00012048-RA 0.160 	ENSDARG00000054010 1.000 
517	3044	cypCar_00031247-RA 1.000 	ENSDARG00000063701 1.000 
518	3043	cypCar_00007550-RA 1.000 	ENSDARG00000038424 1.000 
519	3043	cypCar_00021784-RA 1.000 	ENSDARG00000055052 1.000 
520	3038	cypCar_00000798-RA 1.000 cypCar_00013250-RA 0.151 	ENSDARG00000078904 1.000 
521	3038	cypCar_00017645-RA 1.000 	ENSDARG00000039256 1.000 
522	3037	cypCar_00025925-RA 1.000 cypCar_00004436-RA 0.180 	ENSDARG00000070052 1.000 
523	3032	cypCar_00022156-RA 1.000 	ENSDARG00000074524 1.000 
524	3030	cypCar_00038486-RA 1.000 	ENSDARG00000059414 1.000 
525	3029	cypCar_00005539-RA 1.000 	ENSDARG00000030913 1.000 
526	3026	cypCar_00017055-RA 1.000 	ENSDARG00000061459 1.000 
527	3023	cypCar_00009696-RA 1.000 	ENSDARG00000062511 1.000 
528	3022	cypCar_00031520-RA 1.000 	ENSDARG00000005861 1.000 
529	3020	cypCar_00021845-RA 1.000 	ENSDARG00000054973 1.000 
530	3016	cypCar_00013638-RA 1.000 	ENSDARG00000016404 1.000 
531	3012	cypCar_00012442-RA 1.000 	ENSDARG00000078135 1.000 
532	3009	cypCar_00013239-RA 1.000 	ENSDARG00000017425 1.000 
533	3008	cypCar_00027711-RA 1.000 cypCar_00015245-RA 0.348 	ENSDARG00000027353 1.000 
534	3008	cypCar_00007436-RA 1.000 	ENSDARG00000053668 1.000 
535	3007	cypCar_00019099-RA 1.000 	ENSDARG00000060415 1.000 
536	3001	cypCar_00025895-RA 1.000 cypCar_00020707-RA 0.316 	ENSDARG00000062245 1.000 
537	2996	cypCar_00016413-RA 1.000 	ENSDARG00000020345 1.000 
538	2996	cypCar_00008276-RA 1.000 	ENSDARG00000060298 1.000 
539	2995	cypCar_00001610-RA 1.000 	ENSDARG00000044625 1.000 
540	2994	cypCar_00033201-RA 1.000 	ENSDARG00000078327 1.000 
541	2993	cypCar_00006185-RA 1.000 cypCar_00047931-RA 0.307 	ENSDARG00000059768 1.000 
542	2992	cypCar_00027533-RA 1.000 	ENSDARG00000090971 1.000 
543	2990	cypCar_00005338-RA 1.000 	ENSDARG00000005645 1.000 
544	2985	cypCar_00034573-RA 1.000 cypCar_00026424-RA 0.271 	ENSDARG00000030722 1.000 
545	2985	cypCar_00017907-RA 1.000 cypCar_00006715-RA 0.304 	ENSDARG00000061600 1.000 
546	2980	cypCar_00012230-RA 1.000 cypCar_00015934-RA 0.431 	ENSDARG00000090986 1.000 
547	2978	cypCar_00027206-RA 1.000 	ENSDARG00000062137 1.000 
548	2976	cypCar_00035795-RA 1.000 	ENSDARG00000089917 1.000 
549	2976	cypCar_00021718-RA 1.000 	ENSDARG00000079374 1.000 
550	2973	cypCar_00006657-RA 1.000 	ENSDARG00000013168 1.000 
551	2973	cypCar_00021943-RA 1.000 	ENSDARG00000025218 1.000 
552	2972	cypCar_00006570-RA 1.000 	ENSDARG00000068910 1.000 
553	2972	cypCar_00030997-RA 1.000 	ENSDARG00000021913 1.000 
554	2971	cypCar_00015157-RA 1.000 	ENSDARG00000012499 1.000 
555	2970	cypCar_00005288-RA 1.000 	ENSDARG00000013310 1.000 
556	2969	cypCar_00002145-RA 1.000 	ENSDARG00000003098 1.000 
557	2969	cypCar_00013338-RA 1.000 	ENSDARG00000052402 1.000 
558	2968	cypCar_00004459-RA 1.000 cypCar_00010860-RA 0.227 	ENSDARG00000089871 1.000 
559	2968	cypCar_00014226-RA 1.000 	ENSDARG00000016651 1.000 
560	2967	cypCar_00011331-RA 1.000 	ENSDARG00000078355 1.000 
561	2967	cypCar_00030390-RA 1.000 	ENSDARG00000076928 1.000 
562	2966	cypCar_00034463-RA 1.000 	ENSDARG00000005416 1.000 
563	2966	cypCar_00038061-RA 1.000 	ENSDARG00000052063 1.000 
564	2966	cypCar_00012806-RA 1.000 	ENSDARG00000078105 1.000 
565	2964	cypCar_00004771-RA 1.000 	ENSDARG00000074413 1.000 
566	2963	cypCar_00013290-RA 1.000 	ENSDARG00000075349 1.000 
567	2963	cypCar_00031794-RA 1.000 	ENSDARG00000088789 1.000 
568	2961	cypCar_00031825-RA 1.000 	ENSDARG00000052480 1.000 
569	2959	cypCar_00019446-RA 1.000 	ENSDARG00000079434 1.000 
570	2950	cypCar_00036433-RA 1.000 cypCar_00021004-RA 0.205 	ENSDARG00000093068 1.000 ENSDARG00000001818 0.673 
571	2950	cypCar_00043204-RA 1.000 	ENSDARG00000069473 1.000 
572	2947	cypCar_00004012-RA 1.000 	ENSDARG00000003403 1.000 
573	2944	cypCar_00025169-RA 1.000 	ENSDARG00000061294 1.000 
574	2942	cypCar_00012932-RA 1.000 	ENSDARG00000063385 1.000 
575	2941	cypCar_00040943-RA 1.000 cypCar_00001648-RA 0.238 	ENSDARG00000078222 1.000 
576	2941	cypCar_00010863-RA 1.000 	ENSDARG00000062632 1.000 
577	2939	cypCar_00004355-RA 1.000 	ENSDARG00000076809 1.000 
578	2938	cypCar_00014469-RA 1.000 	ENSDARG00000062897 1.000 
579	2938	cypCar_00040485-RA 1.000 	ENSDARG00000016744 1.000 
580	2937	cypCar_00009001-RA 1.000 	ENSDARG00000061732 1.000 
581	2935	cypCar_00034259-RA 1.000 	ENSDARG00000033680 1.000 
582	2932	cypCar_00011482-RA 1.000 	ENSDARG00000057052 1.000 
583	2932	cypCar_00010848-RA 1.000 	ENSDARG00000077912 1.000 
584	2932	cypCar_00004880-RA 1.000 	ENSDARG00000078992 1.000 
585	2931	cypCar_00003499-RA 1.000 	ENSDARG00000004132 1.000 
586	2930	cypCar_00039631-RA 1.000 	ENSDARG00000052244 1.000 
587	2927	cypCar_00012877-RA 1.000 	ENSDARG00000079977 1.000 
588	2927	cypCar_00010119-RA 1.000 	ENSDARG00000061205 1.000 
589	2919	cypCar_00011189-RA 1.000 	ENSDARG00000015985 1.000 
590	2918	cypCar_00001534-RA 1.000 cypCar_00010057-RA 0.406 	ENSDARG00000020323 1.000 
591	2918	cypCar_00048131-RA 1.000 	ENSDARG00000074319 1.000 
592	2916	cypCar_00026134-RA 1.000 	ENSDARG00000055022 1.000 
593	2914	cypCar_00024168-RA 1.000 	ENSDARG00000055754 1.000 
594	2913	cypCar_00045776-RA 1.000 	ENSDARG00000003877 1.000 
595	2912	cypCar_00001627-RA 1.000 	ENSDARG00000039987 1.000 
596	2910	cypCar_00018019-RA 1.000 	ENSDARG00000093799 1.000 
597	2902	cypCar_00014483-RA 1.000 	ENSDARG00000025641 1.000 
598	2901	cypCar_00035477-RA 1.000 cypCar_00033862-RA 0.215 	ENSDARG00000075118 1.000 
599	2900	cypCar_00016688-RA 1.000 	ENSDARG00000017006 1.000 
600	2900	cypCar_00004521-RA 1.000 	ENSDARG00000042518 1.000 
601	2900	cypCar_00019366-RA 1.000 	ENSDARG00000004930 1.000 
602	2898	cypCar_00027747-RA 1.000 	ENSDARG00000055240 1.000 
603	2896	cypCar_00000701-RA 1.000 	ENSDARG00000073810 1.000 
604	2896	cypCar_00013024-RA 1.000 	ENSDARG00000014039 1.000 
605	2893	cypCar_00019246-RA 1.000 	ENSDARG00000088967 1.000 
606	2888	cypCar_00031479-RA 1.000 	ENSDARG00000063075 1.000 
607	2887	cypCar_00021433-RA 1.000 	ENSDARG00000018096 1.000 
608	2884	cypCar_00014277-RA 1.000 	ENSDARG00000024847 1.000 
609	2883	cypCar_00002329-RA 1.000 	ENSDARG00000013453 1.000 
610	2882	cypCar_00011421-RA 1.000 cypCar_00012698-RA 0.456 	ENSDARG00000044575 1.000 
611	2875	cypCar_00017723-RA 1.000 	ENSDARG00000026225 1.000 
612	2872	cypCar_00040161-RA 1.000 	ENSDARG00000087043 1.000 
613	2871	cypCar_00005499-RA 1.000 	ENSDARG00000042846 1.000 
614	2867	cypCar_00013952-RA 1.000 	ENSDARG00000076590 1.000 
615	2866	cypCar_00032481-RA 1.000 	ENSDARG00000005058 1.000 
616	2863	cypCar_00011480-RA 1.000 cypCar_00034449-RA 0.493 	ENSDARG00000097717 1.000 
617	2862	cypCar_00012817-RA 1.000 	ENSDARG00000079166 1.000 
618	2860	cypCar_00013842-RA 1.000 cypCar_00016048-RA 0.427 	ENSDARG00000070227 1.000 
619	2857	cypCar_00019626-RA 1.000 	ENSDARG00000033099 1.000 
620	2856	cypCar_00000771-RA 1.000 	ENSDARG00000010773 1.000 
621	2855	cypCar_00023205-RA 1.000 	ENSDARG00000040991 1.000 
622	2854	cypCar_00036329-RA 1.000 	ENSDARG00000063332 1.000 
623	2854	cypCar_00039191-RA 1.000 	ENSDARG00000088180 1.000 
624	2852	cypCar_00009684-RA 1.000 	ENSDARG00000009830 1.000 
625	2850	cypCar_00016478-RA 1.000 	ENSDARG00000075327 1.000 
626	2849	cypCar_00023416-RA 1.000 	ENSDARG00000020771 1.000 
627	2848	cypCar_00003730-RA 1.000 	ENSDARG00000074575 1.000 
628	2848	cypCar_00014756-RA 1.000 	ENSDARG00000090183 1.000 
629	2847	cypCar_00011510-RA 1.000 	ENSDARG00000035360 1.000 
630	2841	cypCar_00013636-RA 1.000 	ENSDARG00000010783 1.000 
631	2836	cypCar_00002235-RA 1.000 	ENSDARG00000002816 1.000 
632	2834	cypCar_00040363-RA 1.000 cypCar_00021444-RA 0.423 	ENSDARG00000015247 1.000 
633	2833	cypCar_00001067-RA 1.000 	ENSDARG00000003789 1.000 
634	2832	cypCar_00021124-RA 1.000 	ENSDARG00000093467 1.000 
635	2829	cypCar_00031377-RA 1.000 	ENSDARG00000061131 1.000 
636	2828	cypCar_00018122-RA 1.000 	ENSDARG00000078310 1.000 
637	2826	cypCar_00027148-RA 1.000 	ENSDARG00000063253 1.000 
638	2822	cypCar_00023024-RA 1.000 	ENSDARG00000042913 1.000 
639	2819	cypCar_00033460-RA 1.000 	ENSDARG00000036558 1.000 
640	2814	cypCar_00005802-RA 1.000 	ENSDARG00000001879 1.000 
641	2814	cypCar_00039149-RA 1.000 	ENSDARG00000045524 1.000 
642	2814	cypCar_00030737-RA 1.000 	ENSDARG00000079259 1.000 
643	2813	cypCar_00006701-RA 1.000 	ENSDARG00000078149 1.000 
644	2812	cypCar_00015917-RA 1.000 	ENSDARG00000019316 1.000 
645	2812	cypCar_00023995-RA 1.000 	ENSDARG00000057586 1.000 
646	2812	cypCar_00028123-RA 1.000 	ENSDARG00000075098 1.000 
647	2808	cypCar_00041945-RA 1.000 	ENSDARG00000079716 1.000 
648	2807	cypCar_00024512-RA 1.000 	ENSDARG00000055563 1.000 
649	2803	cypCar_00003616-RA 1.000 	ENSDARG00000055429 1.000 
650	2794	cypCar_00024183-RA 1.000 cypCar_00005709-RA 0.214 	ENSDARG00000071009 1.000 
651	2794	cypCar_00021032-RA 1.000 	ENSDARG00000013687 1.000 
652	2792	cypCar_00028207-RA 1.000 	ENSDARG00000062472 1.000 
653	2792	cypCar_00011653-RA 1.000 	ENSDARG00000036375 1.000 
654	2790	cypCar_00033761-RA 1.000 cypCar_00029123-RA 0.216 	ENSDARG00000068515 1.000 
655	2788	cypCar_00022996-RA 1.000 	ENSDARG00000078731 1.000 
656	2787	cypCar_00028044-RA 1.000 	ENSDARG00000026224 1.000 
657	2786	cypCar_00032684-RA 1.000 cypCar_00001771-RA 0.202 	ENSDARG00000052894 1.000 
658	2786	cypCar_00004309-RA 1.000 	ENSDARG00000044812 1.000 
659	2785	cypCar_00040986-RA 1.000 	ENSDARG00000069934 1.000 
660	2785	cypCar_00005809-RA 1.000 	ENSDARG00000062325 1.000 
661	2781	cypCar_00021467-RA 1.000 	ENSDARG00000014031 1.000 
662	2780	cypCar_00019624-RA 1.000 	ENSDARG00000012684 1.000 
663	2778	cypCar_00000214-RA 1.000 cypCar_00001152-RA 0.425 	ENSDARG00000092638 1.000 
664	2778	cypCar_00000793-RA 1.000 	ENSDARG00000059475 1.000 
665	2778	cypCar_00031352-RA 1.000 	ENSDARG00000063007 1.000 
666	2776	cypCar_00022389-RA 1.000 	ENSDARG00000034773 1.000 
667	2773	cypCar_00016528-RA 1.000 cypCar_00017256-RA 0.396 	ENSDARG00000062173 1.000 
668	2773	cypCar_00011056-RA 1.000 cypCar_00036104-RA 0.258 	ENSDARG00000060575 1.000 
669	2773	cypCar_00030718-RA 1.000 	ENSDARG00000026329 1.000 
670	2773	cypCar_00011793-RA 1.000 	ENSDARG00000056885 1.000 
671	2772	cypCar_00028987-RA 1.000 	ENSDARG00000019726 1.000 
672	2771	cypCar_00044927-RA 1.000 cypCar_00022279-RA 0.233 	ENSDARG00000007523 1.000 
673	2771	cypCar_00000219-RA 1.000 	ENSDARG00000010785 1.000 
674	2771	cypCar_00018559-RA 1.000 	ENSDARG00000077516 1.000 
675	2770	cypCar_00016280-RA 1.000 	ENSDARG00000075189 1.000 
676	2768	cypCar_00031404-RA 1.000 	ENSDARG00000075864 1.000 
677	2768	cypCar_00034638-RA 1.000 	ENSDARG00000097613 1.000 
678	2767	cypCar_00025036-RA 1.000 	ENSDARG00000040002 1.000 
679	2765	cypCar_00005069-RA 1.000 	ENSDARG00000073920 1.000 
680	2763	cypCar_00006718-RA 1.000 cypCar_00002213-RA 0.174 	ENSDARG00000089271 1.000 
681	2763	cypCar_00038623-RA 1.000 	ENSDARG00000001968 1.000 
682	2762	cypCar_00024001-RA 1.000 	ENSDARG00000060410 1.000 ENSDARG00000092466 0.989 
683	2762	cypCar_00042113-RA 1.000 	ENSDARG00000077089 1.000 
684	2760	cypCar_00001611-RA 1.000 	ENSDARG00000044622 1.000 
685	2758	cypCar_00012510-RA 1.000 	ENSDARG00000062082 1.000 
686	2756	cypCar_00033667-RA 1.000 	ENSDARG00000017429 1.000 
687	2754	cypCar_00016145-RA 1.000 	ENSDARG00000062986 1.000 
688	2751	cypCar_00017798-RA 1.000 	ENSDARG00000061099 1.000 
689	2749	cypCar_00008206-RA 1.000 	ENSDARG00000060238 1.000 
690	2744	cypCar_00006597-RA 1.000 	ENSDARG00000027423 1.000 
691	2744	cypCar_00036863-RA 1.000 	ENSDARG00000089602 1.000 
692	2744	cypCar_00031448-RA 1.000 	ENSDARG00000070522 1.000 
693	2743	cypCar_00002306-RA 1.000 	ENSDARG00000004877 1.000 
694	2742	cypCar_00011065-RA 1.000 cypCar_00011712-RA 0.122 	ENSDARG00000055678 1.000 
695	2742	cypCar_00012160-RA 1.000 	ENSDARG00000007788 1.000 
696	2740	cypCar_00012455-RA 1.000 cypCar_00020572-RA 0.213 	ENSDARG00000061414 1.000 
697	2739	cypCar_00025590-RA 1.000 cypCar_00013371-RA 0.523 	ENSDARG00000091150 1.000 
698	2738	cypCar_00034384-RA 1.000 	ENSDARG00000078011 1.000 
699	2737	cypCar_00026490-RA 1.000 	ENSDARG00000088231 1.000 
700	2734	cypCar_00031491-RA 1.000 	ENSDARG00000069933 1.000 
701	2732	cypCar_00017575-RA 1.000 	ENSDARG00000055705 1.000 
702	2732	cypCar_00026355-RA 1.000 	ENSDARG00000053946 1.000 
703	2732	cypCar_00002242-RA 1.000 	ENSDARG00000056689 1.000 
704	2732	cypCar_00038965-RA 1.000 	ENSDARG00000089288 1.000 
705	2731	cypCar_00011413-RA 1.000 	ENSDARG00000045574 1.000 
706	2731	cypCar_00027295-RA 1.000 	ENSDARG00000069356 1.000 
707	2730	cypCar_00011966-RA 1.000 	ENSDARG00000007912 1.000 
708	2728	cypCar_00042158-RA 1.000 	ENSDARG00000079725 1.000 
709	2727	cypCar_00005834-RA 1.000 	ENSDARG00000023145 1.000 
710	2726	cypCar_00020023-RA 1.000 	ENSDARG00000074238 1.000 
711	2726	cypCar_00019980-RA 1.000 	ENSDARG00000078261 1.000 
712	2725	cypCar_00024257-RA 1.000 	ENSDARG00000043474 1.000 
713	2721	cypCar_00028193-RA 1.000 	ENSDARG00000075156 1.000 
714	2720	cypCar_00012249-RA 1.000 	ENSDARG00000097869 1.000 
715	2716	cypCar_00027527-RA 1.000 cypCar_00003868-RA 0.516 	ENSDARG00000074017 1.000 
716	2716	cypCar_00015702-RA 1.000 cypCar_00005281-RA 0.153 	ENSDARG00000079900 1.000 
717	2715	cypCar_00019320-RA 1.000 	ENSDARG00000004445 1.000 
718	2714	cypCar_00004873-RA 1.000 	ENSDARG00000036956 1.000 
719	2713	cypCar_00041258-RA 1.000 	ENSDARG00000052664 1.000 
720	2713	cypCar_00026055-RA 1.000 	ENSDARG00000020781 1.000 
721	2712	cypCar_00006954-RA 1.000 cypCar_00004030-RA 0.121 	ENSDARG00000053362 1.000 
722	2712	cypCar_00012222-RA 1.000 	ENSDARG00000006420 1.000 
723	2711	cypCar_00004677-RA 1.000 	ENSDARG00000061479 1.000 ENSDARG00000090496 0.113 
724	2710	cypCar_00023899-RA 1.000 	ENSDARG00000074419 1.000 
725	2710	cypCar_00007383-RA 1.000 	ENSDARG00000061992 1.000 
726	2709	cypCar_00027696-RA 1.000 	ENSDARG00000005749 1.000 
727	2708	cypCar_00038648-RA 1.000 cypCar_00002793-RA 0.446 	ENSDARG00000055648 1.000 
728	2708	cypCar_00015403-RA 1.000 	ENSDARG00000073710 1.000 
729	2707	cypCar_00013999-RA 1.000 	ENSDARG00000076801 1.000 
730	2706	cypCar_00004059-RA 1.000 	ENSDARG00000011615 1.000 
731	2705	cypCar_00010390-RA 1.000 	ENSDARG00000039181 1.000 
732	2703	cypCar_00002334-RA 1.000 cypCar_00010602-RA 0.372 	ENSDARG00000022410 1.000 
733	2703	cypCar_00015206-RA 1.000 	ENSDARG00000030560 1.000 
734	2702	cypCar_00044021-RA 1.000 	ENSDARG00000052494 1.000 
735	2702	cypCar_00016531-RA 1.000 	ENSDARG00000062187 1.000 
736	2700	cypCar_00019581-RA 1.000 	ENSDARG00000095603 1.000 
737	2700	cypCar_00004995-RA 1.000 	ENSDARG00000075188 1.000 
738	2700	cypCar_00005965-RA 1.000 	ENSDARG00000029472 1.000 
739	2699	cypCar_00017124-RA 1.000 	ENSDARG00000076143 1.000 
740	2697	cypCar_00005211-RA 1.000 cypCar_00016066-RA 0.197 	ENSDARG00000043680 1.000 
741	2696	cypCar_00017939-RA 1.000 	ENSDARG00000052232 1.000 
742	2693	cypCar_00016226-RA 1.000 	ENSDARG00000059812 1.000 
743	2691	cypCar_00000429-RA 1.000 	ENSDARG00000004726 1.000 
744	2690	cypCar_00020963-RA 1.000 cypCar_00010557-RA 0.247 	ENSDARG00000076324 1.000 
745	2690	cypCar_00011393-RA 1.000 	ENSDARG00000088318 1.000 
746	2689	cypCar_00006973-RA 1.000 cypCar_00017214-RA 1.000 	ENSDARG00000034493 1.000 
747	2688	cypCar_00016749-RA 1.000 cypCar_00022110-RA 0.276 	ENSDARG00000061724 1.000 
748	2687	cypCar_00008840-RA 1.000 	ENSDARG00000091792 1.000 
749	2686	cypCar_00023571-RA 1.000 cypCar_00039202-RA 0.518 	ENSDARG00000086970 1.000 
750	2686	cypCar_00015170-RA 1.000 	ENSDARG00000060785 1.000 
751	2685	cypCar_00011769-RA 1.000 	ENSDARG00000077709 1.000 
752	2684	cypCar_00017616-RA 1.000 	ENSDARG00000061904 1.000 
753	2683	cypCar_00005417-RA 1.000 	ENSDARG00000061810 1.000 
754	2683	cypCar_00005159-RA 1.000 	ENSDARG00000070078 1.000 
755	2682	cypCar_00001050-RA 1.000 cypCar_00028880-RA 0.347 	ENSDARG00000060102 1.000 
756	2682	cypCar_00037016-RA 1.000 	ENSDARG00000026796 1.000 
757	2680	cypCar_00002782-RA 1.000 	ENSDARG00000003217 1.000 
758	2680	cypCar_00031913-RA 1.000 	ENSDARG00000037503 1.000 
759	2678	cypCar_00024959-RA 1.000 	ENSDARG00000059900 1.000 
760	2677	cypCar_00028460-RA 1.000 	ENSDARG00000008904 1.000 
761	2676	cypCar_00000117-RA 1.000 cypCar_00011979-RA 0.407 	ENSDARG00000076916 1.000 
762	2676	cypCar_00029610-RA 1.000 	ENSDARG00000062220 1.000 
763	2676	cypCar_00043943-RA 1.000 	ENSDARG00000019808 1.000 
764	2674	cypCar_00015532-RA 1.000 cypCar_00019236-RA 1.000 	ENSDARG00000078705 1.000 
765	2674	cypCar_00002839-RA 1.000 	ENSDARG00000021787 1.000 
766	2668	cypCar_00007827-RA 1.000 	ENSDARG00000017360 1.000 
767	2668	cypCar_00008248-RA 1.000 	ENSDARG00000015815 1.000 
768	2667	cypCar_00018752-RA 1.000 	ENSDARG00000019000 1.000 
769	2667	cypCar_00012584-RA 1.000 	ENSDARG00000096554 1.000 
770	2663	cypCar_00034752-RA 1.000 cypCar_00037827-RA 0.304 	ENSDARG00000091766 1.000 
771	2663	cypCar_00043860-RA 1.000 	ENSDARG00000015065 1.000 
772	2662	cypCar_00033448-RA 1.000 	ENSDARG00000068763 1.000 
773	2662	cypCar_00004425-RA 1.000 	ENSDARG00000060330 1.000 
774	2662	cypCar_00025948-RA 1.000 	ENSDARG00000033845 1.000 
775	2662	cypCar_00014012-RA 1.000 	ENSDARG00000079899 1.000 
776	2662	cypCar_00014692-RA 1.000 	ENSDARG00000056387 1.000 
777	2661	cypCar_00007458-RA 1.000 cypCar_00022275-RA 0.121 	ENSDARG00000054723 1.000 
778	2660	cypCar_00036418-RA 1.000 	ENSDARG00000091512 1.000 
779	2659	cypCar_00020867-RA 1.000 	ENSDARG00000060123 1.000 
780	2658	cypCar_00025269-RA 1.000 	ENSDARG00000088899 1.000 
781	2657	cypCar_00036505-RA 1.000 cypCar_00030885-RA 0.206 	ENSDARG00000061399 1.000 
782	2655	cypCar_00001801-RA 1.000 	ENSDARG00000061864 1.000 
783	2654	cypCar_00000767-RA 1.000 cypCar_00002673-RA 0.325 	ENSDARG00000069595 1.000 
784	2652	cypCar_00015238-RA 1.000 	ENSDARG00000058145 1.000 
785	2649	cypCar_00020658-RA 1.000 	ENSDARG00000007601 1.000 
786	2649	cypCar_00004132-RA 1.000 	ENSDARG00000057918 1.000 
787	2640	cypCar_00006155-RA 1.000 	ENSDARG00000079453 1.000 
788	2640	cypCar_00010359-RA 1.000 	ENSDARG00000011948 1.000 
789	2639	cypCar_00045806-RA 1.000 cypCar_00045409-RA 0.257 	ENSDARG00000075340 1.000 
790	2637	cypCar_00014027-RA 1.000 	ENSDARG00000069415 1.000 
791	2633	cypCar_00033147-RA 1.000 	ENSDARG00000087109 1.000 
792	2631	cypCar_00025289-RA 1.000 	ENSDARG00000074899 1.000 
793	2630	cypCar_00015756-RA 1.000 	ENSDARG00000015717 1.000 
794	2625	cypCar_00031022-RA 1.000 	ENSDARG00000062477 1.000 
795	2624	cypCar_00035068-RA 1.000 	ENSDARG00000071906 1.000 
796	2623	cypCar_00015161-RA 1.000 	ENSDARG00000052061 1.000 
797	2622	cypCar_00013328-RA 1.000 	ENSDARG00000061437 1.000 
798	2621	cypCar_00033217-RA 1.000 	ENSDARG00000061461 1.000 
799	2620	cypCar_00001721-RA 1.000 	ENSDARG00000030153 1.000 
800	2619	cypCar_00000372-RA 1.000 	ENSDARG00000031782 1.000 
801	2619	cypCar_00028640-RA 1.000 	ENSDARG00000063101 1.000 
802	2618	cypCar_00039924-RA 1.000 	ENSDARG00000041107 1.000 
803	2614	cypCar_00008954-RA 1.000 	ENSDARG00000060326 1.000 
804	2614	cypCar_00003190-RA 1.000 	ENSDARG00000062268 1.000 
805	2614	cypCar_00003839-RA 1.000 	ENSDARG00000021735 1.000 
806	2614	cypCar_00039059-RA 1.000 	ENSDARG00000063008 1.000 
807	2613	cypCar_00021626-RA 1.000 	ENSDARG00000021239 1.000 
808	2612	cypCar_00021536-RA 1.000 	ENSDARG00000006396 1.000 
809	2612	cypCar_00034811-RA 1.000 	ENSDARG00000011666 1.000 
810	2610	cypCar_00041035-RA 1.000 	ENSDARG00000073862 1.000 
811	2609	cypCar_00010880-RA 1.000 	ENSDARG00000056910 1.000 
812	2608	cypCar_00002919-RA 1.000 	ENSDARG00000017744 1.000 
813	2607	cypCar_00002291-RA 1.000 cypCar_00017010-RA 0.513 	ENSDARG00000076416 1.000 
814	2607	cypCar_00007170-RA 1.000 	ENSDARG00000042724 1.000 
815	2607	cypCar_00014697-RA 1.000 	ENSDARG00000013050 1.000 
816	2607	cypCar_00007593-RA 1.000 	ENSDARG00000011573 1.000 
817	2606	cypCar_00038493-RA 1.000 	ENSDARG00000089880 1.000 
818	2605	cypCar_00002222-RA 1.000 	ENSDARG00000030532 1.000 
819	2603	cypCar_00014035-RA 1.000 	ENSDARG00000027497 1.000 
820	2603	cypCar_00038763-RA 1.000 	ENSDARG00000060705 1.000 
821	2602	cypCar_00011804-RA 1.000 	ENSDARG00000008413 1.000 
822	2601	cypCar_00039558-RA 1.000 	ENSDARG00000010936 1.000 
823	2601	cypCar_00041591-RA 1.000 	ENSDARG00000058377 1.000 
824	2598	cypCar_00006807-RA 1.000 	ENSDARG00000041162 1.000 
825	2594	cypCar_00013933-RA 1.000 cypCar_00013008-RA 0.124 	ENSDARG00000007179 1.000 
826	2593	cypCar_00005068-RA 1.000 	ENSDARG00000017841 1.000 
827	2592	cypCar_00004576-RA 1.000 	ENSDARG00000071197 1.000 
828	2591	cypCar_00000942-RA 1.000 cypCar_00000248-RA 0.474 	ENSDARG00000020625 1.000 
829	2591	cypCar_00009944-RA 1.000 	ENSDARG00000012524 1.000 
830	2589	cypCar_00015922-RA 1.000 	ENSDARG00000036257 1.000 
831	2589	cypCar_00003670-RA 1.000 	ENSDARG00000001835 1.000 
832	2589	cypCar_00038421-RA 1.000 	ENSDARG00000038866 1.000 
833	2588	cypCar_00013878-RA 1.000 	ENSDARG00000077145 1.000 
834	2586	cypCar_00009060-RA 1.000 	ENSDARG00000074675 1.000 
835	2584	cypCar_00025603-RA 1.000 cypCar_00020893-RA 0.181 	ENSDARG00000027689 1.000 
836	2583	cypCar_00002482-RA 1.000 cypCar_00019340-RA 0.149 	ENSDARG00000087921 1.000 
837	2583	cypCar_00022467-RA 1.000 	ENSDARG00000077469 1.000 
838	2582	cypCar_00010123-RA 1.000 	ENSDARG00000077722 1.000 
839	2581	cypCar_00016468-RA 1.000 cypCar_00029826-RA 0.360 	ENSDARG00000060506 1.000 
840	2581	cypCar_00023611-RA 1.000 	ENSDARG00000059460 1.000 
841	2581	cypCar_00035837-RA 1.000 	ENSDARG00000089458 1.000 
842	2581	cypCar_00014317-RA 1.000 	ENSDARG00000079248 1.000 
843	2579	cypCar_00029675-RA 1.000 cypCar_00021438-RA 0.207 	ENSDARG00000012389 1.000 
844	2579	cypCar_00013415-RA 1.000 	ENSDARG00000035891 1.000 
845	2578	cypCar_00037267-RA 1.000 	ENSDARG00000042627 1.000 
846	2577	cypCar_00021666-RA 1.000 	ENSDARG00000042141 1.000 
847	2577	cypCar_00012827-RA 1.000 	ENSDARG00000077687 1.000 
848	2576	cypCar_00035478-RA 1.000 cypCar_00018406-RA 0.365 	ENSDARG00000087594 1.000 
849	2576	cypCar_00006158-RA 1.000 	ENSDARG00000075725 1.000 
850	2574	cypCar_00012654-RA 1.000 	ENSDARG00000075907 1.000 
851	2572	cypCar_00031502-RA 1.000 	ENSDARG00000075823 1.000 
852	2571	cypCar_00012240-RA 1.000 	ENSDARG00000062915 1.000 
853	2570	cypCar_00023882-RA 1.000 	ENSDARG00000077582 1.000 ENSDARG00000061736 0.388 
854	2569	cypCar_00025207-RA 1.000 	ENSDARG00000003046 1.000 
855	2569	cypCar_00013786-RA 1.000 	ENSDARG00000076647 1.000 
856	2568	cypCar_00008849-RA 1.000 	ENSDARG00000054537 1.000 
857	2567	cypCar_00033060-RA 1.000 cypCar_00035144-RA 0.578 	ENSDARG00000086543 1.000 
858	2567	cypCar_00005844-RA 1.000 	ENSDARG00000063229 1.000 
859	2567	cypCar_00007895-RA 1.000 	ENSDARG00000086207 1.000 
860	2566	cypCar_00023589-RA 1.000 	ENSDARG00000077229 1.000 
861	2564	cypCar_00000123-RA 1.000 	ENSDARG00000079745 1.000 
862	2563	cypCar_00010446-RA 1.000 	ENSDARG00000058953 1.000 
863	2563	cypCar_00020776-RA 1.000 	ENSDARG00000075490 1.000 
864	2562	cypCar_00006082-RA 1.000 	ENSDARG00000009170 1.000 
865	2562	cypCar_00008074-RA 1.000 	ENSDARG00000056659 1.000 
866	2562	cypCar_00001009-RA 1.000 	ENSDARG00000029463 1.000 
867	2561	cypCar_00022986-RA 1.000 	ENSDARG00000079350 1.000 
868	2560	cypCar_00024281-RA 1.000 	ENSDARG00000059843 1.000 
869	2559	cypCar_00001719-RA 1.000 	ENSDARG00000045560 1.000 
870	2556	cypCar_00022203-RA 1.000 	ENSDARG00000037517 1.000 
871	2555	cypCar_00032049-RA 1.000 	ENSDARG00000076724 1.000 ENSDARG00000062823 0.514 
872	2555	cypCar_00017306-RA 1.000 cypCar_00005924-RA 0.294 	ENSDARG00000060177 1.000 
873	2554	cypCar_00028404-RA 1.000 	ENSDARG00000033042 1.000 
874	2554	cypCar_00028846-RA 1.000 	ENSDARG00000023318 1.000 
875	2553	cypCar_00026484-RA 1.000 	ENSDARG00000060106 1.000 
876	2552	cypCar_00030112-RA 1.000 	ENSDARG00000054087 1.000 
877	2550	cypCar_00022496-RA 1.000 cypCar_00002406-RA 0.302 	ENSDARG00000039884 1.000 
878	2549	cypCar_00028045-RA 1.000 	ENSDARG00000060951 1.000 
879	2547	cypCar_00013727-RA 1.000 	ENSDARG00000005762 1.000 
880	2545	cypCar_00016610-RA 1.000 	ENSDARG00000011673 1.000 
881	2545	cypCar_00015266-RA 1.000 	ENSDARG00000059553 1.000 
882	2545	cypCar_00017298-RA 1.000 	ENSDARG00000077437 1.000 
883	2544	cypCar_00015915-RA 1.000 	ENSDARG00000075456 1.000 ENSDARG00000075947 0.976 
884	2544	cypCar_00021279-RA 1.000 	ENSDARG00000024694 1.000 
885	2544	cypCar_00000251-RA 1.000 	ENSDARG00000061590 1.000 
886	2543	cypCar_00007486-RA 1.000 	ENSDARG00000057681 1.000 
887	2542	cypCar_00016507-RA 1.000 	ENSDARG00000016188 1.000 
888	2541	cypCar_00010814-RA 1.000 	ENSDARG00000016548 1.000 
889	2541	cypCar_00012047-RA 1.000 	ENSDARG00000059993 1.000 
890	2540	cypCar_00003064-RA 1.000 	ENSDARG00000077237 1.000 
891	2537	cypCar_00008889-RA 1.000 	ENSDARG00000016212 1.000 
892	2536	cypCar_00010436-RA 1.000 	ENSDARG00000061960 1.000 
893	2535	cypCar_00010599-RA 1.000 	ENSDARG00000075459 1.000 
894	2534	cypCar_00030790-RA 1.000 	ENSDARG00000053113 1.000 
895	2533	cypCar_00027823-RA 1.000 	ENSDARG00000019208 1.000 
896	2531	cypCar_00002202-RA 1.000 	ENSDARG00000011783 1.000 
897	2531	cypCar_00007717-RA 1.000 	ENSDARG00000077201 1.000 
898	2530	cypCar_00004322-RA 1.000 	ENSDARG00000089066 1.000 
899	2528	cypCar_00034891-RA 1.000 	ENSDARG00000016302 1.000 
900	2528	cypCar_00021585-RA 1.000 	ENSDARG00000037362 1.000 
901	2527	cypCar_00028231-RA 1.000 	ENSDARG00000062338 1.000 
902	2526	cypCar_00046093-RA 1.000 	ENSDARG00000061504 1.000 
903	2525	cypCar_00038543-RA 1.000 	ENSDARG00000051814 1.000 
904	2525	cypCar_00005475-RA 1.000 	ENSDARG00000062575 1.000 
905	2525	cypCar_00021587-RA 1.000 	ENSDARG00000037363 1.000 
906	2523	cypCar_00022657-RA 1.000 	ENSDARG00000043873 1.000 
907	2522	cypCar_00025057-RA 1.000 cypCar_00040059-RA 0.160 	ENSDARG00000063219 1.000 
908	2521	cypCar_00008055-RA 1.000 	ENSDARG00000061093 1.000 
909	2520	cypCar_00017371-RA 1.000 	ENSDARG00000063726 1.000 
910	2520	cypCar_00022825-RA 1.000 	ENSDARG00000071692 1.000 
911	2520	cypCar_00001945-RA 1.000 	ENSDARG00000006719 1.000 
912	2519	cypCar_00008578-RA 1.000 	ENSDARG00000056218 1.000 
913	2519	cypCar_00027333-RA 1.000 	ENSDARG00000010312 1.000 
914	2519	cypCar_00031608-RA 1.000 	ENSDARG00000019743 1.000 
915	2519	cypCar_00010351-RA 1.000 	ENSDARG00000035978 1.000 
916	2517	cypCar_00028128-RA 1.000 	ENSDARG00000074815 1.000 
917	2515	cypCar_00001107-RA 1.000 	ENSDARG00000017886 1.000 
918	2511	cypCar_00014682-RA 1.000 cypCar_00038860-RA 0.249 	ENSDARG00000006901 1.000 
919	2511	cypCar_00018855-RA 1.000 	ENSDARG00000004672 1.000 
920	2511	cypCar_00026458-RA 1.000 	ENSDARG00000056929 1.000 
921	2510	cypCar_00005847-RA 1.000 	ENSDARG00000088699 1.000 
922	2509	cypCar_00019830-RA 1.000 cypCar_00015620-RA 0.275 	ENSDARG00000058892 1.000 
923	2509	cypCar_00028969-RA 1.000 cypCar_00034014-RA 0.253 	ENSDARG00000077060 1.000 
924	2509	cypCar_00029762-RA 1.000 	ENSDARG00000005540 1.000 
925	2508	cypCar_00026273-RA 1.000 	ENSDARG00000037406 1.000 
926	2506	cypCar_00038301-RA 1.000 	ENSDARG00000017128 1.000 ENSDARG00000006112 0.426 
927	2505	cypCar_00023469-RA 1.000 	ENSDARG00000059701 1.000 
928	2504	cypCar_00003858-RA 1.000 cypCar_00028013-RA 0.331 	ENSDARG00000052351 1.000 
929	2504	cypCar_00003905-RA 1.000 cypCar_00016865-RA 0.221 	ENSDARG00000074688 1.000 
930	2504	cypCar_00007399-RA 1.000 	ENSDARG00000045331 1.000 
931	2503	cypCar_00021012-RA 1.000 	ENSDARG00000060609 1.000 
932	2501	cypCar_00014265-RA 1.000 	ENSDARG00000040571 1.000 
933	2496	cypCar_00016765-RA 1.000 	ENSDARG00000036999 1.000 
934	2495	cypCar_00008451-RA 1.000 	ENSDARG00000009689 1.000 
935	2495	cypCar_00000761-RA 1.000 	ENSDARG00000030376 1.000 
936	2493	cypCar_00006750-RA 1.000 	ENSDARG00000036179 1.000 
937	2493	cypCar_00003813-RA 1.000 	ENSDARG00000067676 1.000 
938	2492	cypCar_00033118-RA 1.000 	ENSDARG00000058842 1.000 
939	2492	cypCar_00039653-RA 1.000 	ENSDARG00000074139 1.000 
940	2492	cypCar_00000051-RA 1.000 	ENSDARG00000061168 1.000 
941	2489	cypCar_00006284-RA 1.000 	ENSDARG00000035132 1.000 
942	2489	cypCar_00012689-RA 1.000 	ENSDARG00000060805 1.000 
943	2487	cypCar_00009506-RA 1.000 	ENSDARG00000078188 1.000 
944	2486	cypCar_00011137-RA 1.000 	ENSDARG00000022996 1.000 
945	2486	cypCar_00016944-RA 1.000 	ENSDARG00000043246 1.000 
946	2486	cypCar_00027594-RA 1.000 	ENSDARG00000017757 1.000 
947	2486	cypCar_00004161-RA 1.000 	ENSDARG00000028173 1.000 
948	2483	cypCar_00000207-RA 1.000 	ENSDARG00000016551 1.000 
949	2482	cypCar_00023010-RA 1.000 	ENSDARG00000075892 1.000 
950	2481	cypCar_00009039-RA 1.000 	ENSDARG00000002507 1.000 
951	2481	cypCar_00012810-RA 1.000 	ENSDARG00000079235 1.000 
952	2481	cypCar_00013417-RA 1.000 	ENSDARG00000059792 1.000 
953	2479	cypCar_00017196-RA 1.000 	ENSDARG00000071424 1.000 
954	2478	cypCar_00002734-RA 1.000 	ENSDARG00000069484 1.000 
955	2477	cypCar_00023994-RA 1.000 	ENSDARG00000062521 1.000 
956	2475	cypCar_00037702-RA 1.000 cypCar_00000192-RA 0.128 	ENSDARG00000061603 1.000 
957	2475	cypCar_00012943-RA 1.000 	ENSDARG00000014634 1.000 
958	2474	cypCar_00020660-RA 1.000 	ENSDARG00000036442 1.000 
959	2470	cypCar_00014405-RA 1.000 	ENSDARG00000040851 1.000 
960	2468	cypCar_00022843-RA 1.000 	ENSDARG00000044281 1.000 
961	2468	cypCar_00019291-RA 1.000 	ENSDARG00000004246 1.000 
962	2468	cypCar_00012238-RA 1.000 	ENSDARG00000016532 1.000 
963	2467	cypCar_00033875-RA 1.000 	ENSDARG00000006924 1.000 
964	2467	cypCar_00025167-RA 1.000 	ENSDARG00000074531 1.000 
965	2466	cypCar_00017003-RA 1.000 	ENSDARG00000077492 1.000 
966	2464	cypCar_00019628-RA 1.000 	ENSDARG00000044417 1.000 
967	2463	cypCar_00002833-RA 1.000 	ENSDARG00000009023 1.000 
968	2462	cypCar_00002063-RA 1.000 	ENSDARG00000031494 1.000 
969	2461	cypCar_00023065-RA 1.000 	ENSDARG00000013015 1.000 
970	2461	cypCar_00008500-RA 1.000 	ENSDARG00000003750 1.000 
971	2460	cypCar_00011871-RA 1.000 cypCar_00024589-RA 0.182 	ENSDARG00000061328 1.000 
972	2460	cypCar_00016299-RA 1.000 	ENSDARG00000059669 1.000 
973	2460	cypCar_00030562-RA 1.000 	ENSDARG00000078592 1.000 
974	2459	cypCar_00024944-RA 1.000 	ENSDARG00000010281 1.000 
975	2458	cypCar_00021446-RA 1.000 	ENSDARG00000060980 1.000 
976	2457	cypCar_00030429-RA 1.000 	ENSDARG00000077295 1.000 
977	2456	cypCar_00026854-RA 1.000 	ENSDARG00000074270 1.000 
978	2456	cypCar_00032596-RA 1.000 	ENSDARG00000020872 1.000 
979	2455	cypCar_00037075-RA 1.000 	ENSDARG00000040245 1.000 
980	2454	cypCar_00002585-RA 1.000 	ENSDARG00000037559 1.000 
981	2454	cypCar_00025186-RA 1.000 	ENSDARG00000073909 1.000 
982	2454	cypCar_00044444-RA 1.000 	ENSDARG00000075612 1.000 
983	2453	cypCar_00002039-RA 1.000 	ENSDARG00000077531 1.000 
984	2451	cypCar_00028622-RA 1.000 	ENSDARG00000002791 1.000 
985	2451	cypCar_00030762-RA 1.000 	ENSDARG00000076722 1.000 
986	2449	cypCar_00014635-RA 1.000 	ENSDARG00000043141 1.000 
987	2447	cypCar_00025696-RA 1.000 	ENSDARG00000079261 1.000 
988	2446	cypCar_00040752-RA 1.000 	ENSDARG00000045666 1.000 
989	2445	cypCar_00016302-RA 1.000 	ENSDARG00000009133 1.000 
990	2444	cypCar_00024118-RA 1.000 cypCar_00005756-RA 0.300 	ENSDARG00000052122 1.000 
991	2444	cypCar_00011628-RA 1.000 	ENSDARG00000016311 1.000 
992	2443	cypCar_00002847-RA 1.000 	ENSDARG00000090721 1.000 
993	2442	cypCar_00018099-RA 1.000 	ENSDARG00000010933 1.000 ENSDARG00000024004 0.101 
994	2441	cypCar_00028425-RA 1.000 	ENSDARG00000076233 1.000 
995	2439	cypCar_00008924-RA 1.000 	ENSDARG00000030157 1.000 
996	2438	cypCar_00045650-RA 1.000 	ENSDARG00000061719 1.000 
997	2437	cypCar_00033424-RA 1.000 	ENSDARG00000059707 1.000 
998	2436	cypCar_00004908-RA 1.000 	ENSDARG00000015805 1.000 
999	2435	cypCar_00023627-RA 1.000 	ENSDARG00000095833 1.000 
1000	2434	cypCar_00006977-RA 1.000 	ENSDARG00000062139 1.000 
1001	2433	cypCar_00028389-RA 1.000 	ENSDARG00000078696 1.000 
1002	2432	cypCar_00018509-RA 1.000 cypCar_00012115-RA 0.450 	ENSDARG00000091108 1.000 
1003	2432	cypCar_00030166-RA 1.000 	ENSDARG00000006921 1.000 
1004	2432	cypCar_00010672-RA 1.000 	ENSDARG00000055607 1.000 
1005	2432	cypCar_00039986-RA 1.000 	ENSDARG00000002385 1.000 
1006	2431	cypCar_00000659-RA 1.000 cypCar_00005818-RA 0.274 	ENSDARG00000060830 1.000 
1007	2431	cypCar_00026908-RA 1.000 	ENSDARG00000058305 1.000 
1008	2430	cypCar_00011149-RA 1.000 	ENSDARG00000033556 1.000 
1009	2429	cypCar_00027139-RA 1.000 	ENSDARG00000067537 1.000 
1010	2428	cypCar_00016119-RA 1.000 	ENSDARG00000076230 1.000 
1011	2427	cypCar_00009411-RA 1.000 	ENSDARG00000004105 1.000 
1012	2427	cypCar_00019330-RA 1.000 	ENSDARG00000014378 1.000 
1013	2426	cypCar_00026086-RA 1.000 	ENSDARG00000004055 1.000 
1014	2426	cypCar_00030746-RA 1.000 	ENSDARG00000071462 1.000 
1015	2423	cypCar_00002411-RA 1.000 	ENSDARG00000060767 1.000 
1016	2423	cypCar_00011075-RA 1.000 	ENSDARG00000027140 1.000 
1017	2421	cypCar_00027969-RA 1.000 	ENSDARG00000034178 1.000 
1018	2420	cypCar_00022538-RA 1.000 	ENSDARG00000068246 1.000 
1019	2420	cypCar_00030795-RA 1.000 	ENSDARG00000036985 1.000 
1020	2420	cypCar_00032601-RA 1.000 	ENSDARG00000078898 1.000 
1021	2419	cypCar_00032207-RA 1.000 cypCar_00014473-RA 0.161 	ENSDARG00000067549 1.000 
1022	2419	cypCar_00001600-RA 1.000 	ENSDARG00000008880 1.000 
1023	2419	cypCar_00026500-RA 1.000 	ENSDARG00000059965 1.000 
1024	2418	cypCar_00011596-RA 1.000 cypCar_00002230-RA 0.145 	ENSDARG00000061379 1.000 ENSDARG00000077716 0.543 
1025	2417	cypCar_00008146-RA 1.000 	ENSDARG00000076873 1.000 
1026	2417	cypCar_00036614-RA 1.000 	ENSDARG00000045528 1.000 
1027	2417	cypCar_00004346-RA 1.000 	ENSDARG00000075886 1.000 
1028	2417	cypCar_00043698-RA 1.000 	ENSDARG00000076868 1.000 
1029	2416	cypCar_00021645-RA 1.000 	ENSDARG00000052330 1.000 
1030	2416	cypCar_00015052-RA 1.000 	ENSDARG00000023701 1.000 
1031	2416	cypCar_00032173-RA 1.000 	ENSDARG00000054154 1.000 
1032	2415	cypCar_00014429-RA 1.000 	ENSDARG00000018329 1.000 
1033	2414	cypCar_00038521-RA 1.000 	ENSDARG00000059472 1.000 
1034	2412	cypCar_00018473-RA 1.000 	ENSDARG00000079056 1.000 
1035	2411	cypCar_00001402-RA 1.000 cypCar_00007391-RA 0.384 	ENSDARG00000063062 1.000 
1036	2411	cypCar_00001832-RA 1.000 cypCar_00043236-RA 0.399 	ENSDARG00000076594 1.000 
1037	2411	cypCar_00012694-RA 1.000 	ENSDARG00000054028 1.000 
1038	2411	cypCar_00004930-RA 1.000 	ENSDARG00000006584 1.000 
1039	2410	cypCar_00035758-RA 1.000 	ENSDARG00000057448 1.000 
1040	2409	cypCar_00031755-RA 1.000 	ENSDARG00000061451 1.000 
1041	2409	cypCar_00017381-RA 1.000 	ENSDARG00000007149 1.000 
1042	2405	cypCar_00015774-RA 1.000 	ENSDARG00000042861 1.000 
1043	2404	cypCar_00039995-RA 1.000 cypCar_00027995-RA 0.217 	ENSDARG00000017036 1.000 
1044	2404	cypCar_00020737-RA 1.000 	ENSDARG00000052348 1.000 
1045	2403	cypCar_00007478-RA 1.000 	ENSDARG00000011533 1.000 
1046	2403	cypCar_00019003-RA 1.000 	ENSDARG00000060023 1.000 
1047	2401	cypCar_00000066-RA 1.000 	ENSDARG00000062837 1.000 
1048	2397	cypCar_00034401-RA 1.000 cypCar_00036710-RA 0.210 	ENSDARG00000076371 1.000 
1049	2397	cypCar_00021786-RA 1.000 	ENSDARG00000020028 1.000 
1050	2396	cypCar_00020072-RA 1.000 cypCar_00009247-RA 0.121 	ENSDARG00000021004 1.000 
1051	2395	cypCar_00007285-RA 1.000 	ENSDARG00000078845 1.000 
1052	2395	cypCar_00001127-RA 1.000 	ENSDARG00000069603 1.000 
1053	2394	cypCar_00029249-RA 1.000 cypCar_00036408-RA 0.352 	ENSDARG00000011743 1.000 
1054	2394	cypCar_00004542-RA 1.000 	ENSDARG00000002656 1.000 
1055	2394	cypCar_00015243-RA 1.000 	ENSDARG00000079575 1.000 
1056	2394	cypCar_00007509-RA 1.000 	ENSDARG00000090301 1.000 
1057	2394	cypCar_00004796-RA 1.000 	ENSDARG00000077442 1.000 
1058	2394	cypCar_00023138-RA 1.000 	ENSDARG00000015998 1.000 
1059	2393	cypCar_00003915-RA 1.000 	ENSDARG00000089355 1.000 
1060	2392	cypCar_00011992-RA 1.000 	ENSDARG00000005482 1.000 
1061	2391	cypCar_00021999-RA 1.000 	ENSDARG00000037429 1.000 
1062	2391	cypCar_00002582-RA 1.000 	ENSDARG00000056961 1.000 
1063	2390	cypCar_00026415-RA 1.000 	ENSDARG00000089954 1.000 
1064	2390	cypCar_00029221-RA 1.000 	ENSDARG00000021082 1.000 
1065	2389	cypCar_00003510-RA 1.000 cypCar_00005610-RA 0.269 	ENSDARG00000023445 1.000 
1066	2389	cypCar_00013191-RA 1.000 	ENSDARG00000017427 1.000 
1067	2388	cypCar_00020898-RA 1.000 	ENSDARG00000079616 1.000 
1068	2386	cypCar_00027973-RA 1.000 	ENSDARG00000005122 1.000 
1069	2386	cypCar_00011405-RA 1.000 	ENSDARG00000057093 1.000 
1070	2385	cypCar_00009349-RA 1.000 	ENSDARG00000077749 1.000 
1071	2384	cypCar_00024197-RA 1.000 	ENSDARG00000062880 1.000 
1072	2382	cypCar_00028250-RA 1.000 	ENSDARG00000091322 1.000 
1073	2380	cypCar_00035024-RA 1.000 	ENSDARG00000075086 1.000 
1074	2378	cypCar_00013715-RA 1.000 	ENSDARG00000077881 1.000 
1075	2377	cypCar_00042159-RA 1.000 	ENSDARG00000075648 1.000 
1076	2375	cypCar_00004960-RA 1.000 	ENSDARG00000062266 1.000 
1077	2374	cypCar_00000599-RA 1.000 	ENSDARG00000003250 1.000 
1078	2374	cypCar_00023549-RA 1.000 	ENSDARG00000077946 1.000 
1079	2373	cypCar_00032818-RA 1.000 	ENSDARG00000057830 1.000 
1080	2372	cypCar_00023879-RA 1.000 	ENSDARG00000089009 1.000 
1081	2372	cypCar_00039127-RA 1.000 	ENSDARG00000063182 1.000 
1082	2372	cypCar_00038859-RA 1.000 	ENSDARG00000045685 1.000 
1083	2371	cypCar_00003110-RA 1.000 	ENSDARG00000070513 1.000 
1084	2369	cypCar_00023106-RA 1.000 	ENSDARG00000063416 1.000 
1085	2369	cypCar_00018168-RA 1.000 	ENSDARG00000079257 1.000 
1086	2366	cypCar_00004269-RA 1.000 	ENSDARG00000063040 1.000 
1087	2365	cypCar_00023950-RA 1.000 	ENSDARG00000073686 1.000 
1088	2364	cypCar_00029498-RA 1.000 	ENSDARG00000041217 1.000 
1089	2364	cypCar_00007153-RA 1.000 	ENSDARG00000079889 1.000 
1090	2360	cypCar_00026445-RA 1.000 	ENSDARG00000075217 1.000 
1091	2360	cypCar_00034968-RA 1.000 	ENSDARG00000078751 1.000 
1092	2359	cypCar_00007634-RA 1.000 	ENSDARG00000078734 1.000 
1093	2357	cypCar_00038723-RA 1.000 cypCar_00015670-RA 0.693 	ENSDARG00000034768 1.000 
1094	2357	cypCar_00003100-RA 1.000 	ENSDARG00000002635 1.000 
1095	2357	cypCar_00019892-RA 1.000 	ENSDARG00000017748 1.000 
1096	2357	cypCar_00011874-RA 1.000 	ENSDARG00000075570 1.000 
1097	2357	cypCar_00014022-RA 1.000 	ENSDARG00000079264 1.000 
1098	2356	cypCar_00036263-RA 1.000 	ENSDARG00000061778 1.000 
1099	2355	cypCar_00004853-RA 1.000 	ENSDARG00000079542 1.000 
1100	2354	cypCar_00011505-RA 1.000 	ENSDARG00000026820 1.000 
1101	2351	cypCar_00006316-RA 1.000 cypCar_00016355-RA 0.573 	ENSDARG00000035540 1.000 
1102	2351	cypCar_00013163-RA 1.000 	ENSDARG00000023886 1.000 
1103	2351	cypCar_00014156-RA 1.000 	ENSDARG00000045748 1.000 
1104	2351	cypCar_00015683-RA 1.000 	ENSDARG00000009142 1.000 
1105	2350	cypCar_00010075-RA 1.000 	ENSDARG00000013150 1.000 
1106	2349	cypCar_00024262-RA 1.000 cypCar_00021896-RA 0.431 	ENSDARG00000044485 1.000 
1107	2348	cypCar_00016173-RA 1.000 	ENSDARG00000030687 1.000 
1108	2348	cypCar_00023896-RA 1.000 	ENSDARG00000021265 1.000 
1109	2347	cypCar_00012793-RA 1.000 	ENSDARG00000012776 1.000 
1110	2347	cypCar_00033865-RA 1.000 	ENSDARG00000075476 1.000 
1111	2346	cypCar_00028211-RA 1.000 	ENSDARG00000071618 1.000 ENSDARG00000077068 0.244 ENSDARG00000093402 0.148 ENSDARG00000088773 0.123 
1112	2346	cypCar_00008057-RA 1.000 	ENSDARG00000061095 1.000 
1113	2346	cypCar_00013609-RA 1.000 	ENSDARG00000074244 1.000 
1114	2346	cypCar_00048414-RA 1.000 	ENSDARG00000063157 1.000 
1115	2344	cypCar_00008302-RA 1.000 	ENSDARG00000074424 1.000 
1116	2344	cypCar_00016320-RA 1.000 	ENSDARG00000018882 1.000 
1117	2343	cypCar_00033314-RA 1.000 	ENSDARG00000013434 1.000 
1118	2342	cypCar_00006148-RA 1.000 cypCar_00017296-RA 1.000 	ENSDARG00000062720 1.000 
1119	2342	cypCar_00004675-RA 1.000 	ENSDARG00000079317 1.000 
1120	2342	cypCar_00009403-RA 1.000 	ENSDARG00000017229 1.000 
1121	2341	cypCar_00020300-RA 1.000 	ENSDARG00000018691 1.000 
1122	2341	cypCar_00025711-RA 1.000 	ENSDARG00000005670 1.000 
1123	2341	cypCar_00006318-RA 1.000 	ENSDARG00000075491 1.000 
1124	2340	cypCar_00042684-RA 1.000 	ENSDARG00000078362 1.000 
1125	2339	cypCar_00018672-RA 1.000 	ENSDARG00000000189 1.000 
1126	2339	cypCar_00011416-RA 1.000 	ENSDARG00000018259 1.000 
1127	2339	cypCar_00013871-RA 1.000 	ENSDARG00000040326 1.000 
1128	2339	cypCar_00009256-RA 1.000 	ENSDARG00000074225 1.000 
1129	2336	cypCar_00001241-RA 1.000 	ENSDARG00000014439 1.000 
1130	2334	cypCar_00043433-RA 1.000 	ENSDARG00000036414 1.000 
1131	2334	cypCar_00009398-RA 1.000 	ENSDARG00000069085 1.000 
1132	2333	cypCar_00028500-RA 1.000 	ENSDARG00000044144 1.000 
1133	2331	cypCar_00014555-RA 1.000 	ENSDARG00000003069 1.000 
1134	2330	cypCar_00019362-RA 1.000 cypCar_00024127-RA 0.387 	ENSDARG00000089893 1.000 
1135	2330	cypCar_00026218-RA 1.000 	ENSDARG00000012261 1.000 
1136	2329	cypCar_00024105-RA 1.000 	ENSDARG00000075247 1.000 
1137	2329	cypCar_00035353-RA 1.000 	ENSDARG00000077891 1.000 
1138	2328	cypCar_00017527-RA 1.000 	ENSDARG00000012403 1.000 
1139	2327	cypCar_00004244-RA 1.000 	ENSDARG00000060768 1.000 
1140	2327	cypCar_00044094-RA 1.000 	ENSDARG00000001870 1.000 
1141	2327	cypCar_00006359-RA 1.000 	ENSDARG00000097205 1.000 
1142	2325	cypCar_00012954-RA 1.000 	ENSDARG00000060469 1.000 
1143	2325	cypCar_00024943-RA 1.000 	ENSDARG00000078864 1.000 
1144	2324	cypCar_00011406-RA 1.000 	ENSDARG00000016753 1.000 
1145	2324	cypCar_00009892-RA 1.000 	ENSDARG00000074551 1.000 
1146	2324	cypCar_00008472-RA 1.000 	ENSDARG00000023104 1.000 
1147	2322	cypCar_00006025-RA 1.000 	ENSDARG00000077987 1.000 
1148	2322	cypCar_00024240-RA 1.000 	ENSDARG00000041481 1.000 
1149	2319	cypCar_00019729-RA 1.000 	ENSDARG00000054858 1.000 
1150	2318	cypCar_00008577-RA 1.000 	ENSDARG00000056228 1.000 
1151	2318	cypCar_00015024-RA 1.000 	ENSDARG00000070433 1.000 
1152	2318	cypCar_00004424-RA 1.000 	ENSDARG00000031976 1.000 
1153	2317	cypCar_00034710-RA 1.000 	ENSDARG00000089464 1.000 
1154	2317	cypCar_00040073-RA 1.000 	ENSDARG00000063264 1.000 
1155	2316	cypCar_00025391-RA 1.000 cypCar_00004571-RA 0.565 	ENSDARG00000089933 1.000 
1156	2316	cypCar_00005242-RA 1.000 	ENSDARG00000012592 1.000 
1157	2314	cypCar_00021046-RA 1.000 	ENSDARG00000019205 1.000 
1158	2314	cypCar_00006545-RA 1.000 	ENSDARG00000078459 1.000 
1159	2311	cypCar_00031666-RA 1.000 	ENSDARG00000087272 1.000 
1160	2310	cypCar_00019168-RA 1.000 	ENSDARG00000020574 1.000 
1161	2310	cypCar_00037278-RA 1.000 	ENSDARG00000075802 1.000 
1162	2309	cypCar_00025832-RA 1.000 	ENSDARG00000020845 1.000 
1163	2309	cypCar_00001160-RA 1.000 	ENSDARG00000059711 1.000 
1164	2308	cypCar_00013432-RA 1.000 cypCar_00023579-RA 0.783 	ENSDARG00000062646 1.000 
1165	2306	cypCar_00040860-RA 1.000 cypCar_00014807-RA 0.412 	ENSDARG00000062956 1.000 
1166	2306	cypCar_00031335-RA 1.000 	ENSDARG00000015240 1.000 
1167	2306	cypCar_00013063-RA 1.000 	ENSDARG00000057997 1.000 
1168	2305	cypCar_00022138-RA 1.000 	ENSDARG00000044968 1.000 
1169	2305	cypCar_00022683-RA 1.000 	ENSDARG00000078571 1.000 
1170	2303	cypCar_00013846-RA 1.000 	ENSDARG00000078561 1.000 
1171	2302	cypCar_00008786-RA 1.000 cypCar_00013474-RA 0.367 	ENSDARG00000077143 1.000 
1172	2301	cypCar_00038620-RA 1.000 	ENSDARG00000076924 1.000 
1173	2297	cypCar_00015663-RA 1.000 cypCar_00016599-RA 0.290 	ENSDARG00000076383 1.000 
1174	2295	cypCar_00008814-RA 1.000 cypCar_00011087-RA 0.376 	ENSDARG00000036175 1.000 
1175	2295	cypCar_00031581-RA 1.000 	ENSDARG00000056717 1.000 
1176	2295	cypCar_00021255-RA 1.000 	ENSDARG00000078022 1.000 
1177	2294	cypCar_00029756-RA 1.000 	ENSDARG00000012347 1.000 
1178	2294	cypCar_00016750-RA 1.000 	ENSDARG00000077615 1.000 
1179	2293	cypCar_00021663-RA 1.000 	ENSDARG00000063381 1.000 
1180	2293	cypCar_00024277-RA 1.000 	ENSDARG00000070809 1.000 
1181	2292	cypCar_00015607-RA 1.000 cypCar_00017027-RA 0.553 	ENSDARG00000078133 1.000 
1182	2292	cypCar_00012057-RA 1.000 	ENSDARG00000062868 1.000 
1183	2291	cypCar_00012914-RA 1.000 	ENSDARG00000039384 1.000 
1184	2291	cypCar_00022674-RA 1.000 	ENSDARG00000060521 1.000 
1185	2288	cypCar_00019616-RA 1.000 	ENSDARG00000071062 1.000 
1186	2288	cypCar_00037460-RA 1.000 	ENSDARG00000075436 1.000 
1187	2287	cypCar_00018810-RA 1.000 cypCar_00022090-RA 0.107 	ENSDARG00000070870 1.000 
1188	2287	cypCar_00013032-RA 1.000 	ENSDARG00000023920 1.000 
1189	2287	cypCar_00044239-RA 1.000 	ENSDARG00000077623 1.000 
1190	2285	cypCar_00003357-RA 1.000 cypCar_00031936-RA 0.217 	ENSDARG00000041572 1.000 
1191	2284	cypCar_00012427-RA 1.000 	ENSDARG00000078186 1.000 
1192	2280	cypCar_00004896-RA 1.000 cypCar_00018804-RA 0.670 	ENSDARG00000003021 1.000 
1193	2280	cypCar_00003999-RA 1.000 cypCar_00007032-RA 0.410 	ENSDARG00000051798 1.000 
1194	2280	cypCar_00015578-RA 1.000 	ENSDARG00000026028 1.000 
1195	2280	cypCar_00003875-RA 1.000 	ENSDARG00000032802 1.000 
1196	2279	cypCar_00006118-RA 1.000 	ENSDARG00000063180 1.000 
1197	2278	cypCar_00028577-RA 1.000 	ENSDARG00000008141 1.000 
1198	2278	cypCar_00021966-RA 1.000 	ENSDARG00000078722 1.000 
1199	2278	cypCar_00004512-RA 1.000 	ENSDARG00000062640 1.000 
1200	2277	cypCar_00037710-RA 1.000 	ENSDARG00000056753 1.000 
1201	2276	cypCar_00034472-RA 1.000 	ENSDARG00000055113 1.000 
1202	2276	cypCar_00040208-RA 1.000 	ENSDARG00000077094 1.000 
1203	2274	cypCar_00016564-RA 1.000 	ENSDARG00000060148 1.000 
1204	2273	cypCar_00032974-RA 1.000 	ENSDARG00000058875 1.000 
1205	2272	cypCar_00003006-RA 1.000 cypCar_00016088-RA 0.423 	ENSDARG00000026048 1.000 
1206	2271	cypCar_00022219-RA 1.000 cypCar_00014286-RA 0.204 	ENSDARG00000073952 1.000 
1207	2268	cypCar_00037487-RA 1.000 	ENSDARG00000044902 1.000 
1208	2266	cypCar_00013256-RA 1.000 	ENSDARG00000076701 1.000 
1209	2266	cypCar_00016339-RA 1.000 	ENSDARG00000062178 1.000 
1210	2265	cypCar_00027723-RA 1.000 cypCar_00040315-RA 0.246 	ENSDARG00000040123 1.000 
1211	2264	cypCar_00026623-RA 1.000 cypCar_00035188-RA 0.235 	ENSDARG00000025974 1.000 
1212	2263	cypCar_00004855-RA 1.000 cypCar_00001909-RA 0.173 	ENSDARG00000079862 1.000 
1213	2263	cypCar_00019015-RA 1.000 	ENSDARG00000002991 1.000 
1214	2263	cypCar_00018271-RA 1.000 	ENSDARG00000053864 1.000 
1215	2263	cypCar_00000300-RA 1.000 	ENSDARG00000074726 1.000 
1216	2260	cypCar_00011594-RA 1.000 	ENSDARG00000054799 1.000 
1217	2260	cypCar_00041546-RA 1.000 	ENSDARG00000078842 1.000 
1218	2259	cypCar_00026977-RA 1.000 	ENSDARG00000020000 1.000 
1219	2257	cypCar_00003030-RA 1.000 cypCar_00013553-RA 0.487 	ENSDARG00000044874 1.000 
1220	2257	cypCar_00017678-RA 1.000 	ENSDARG00000028071 1.000 
1221	2256	cypCar_00019277-RA 1.000 cypCar_00024163-RA 0.273 	ENSDARG00000055900 1.000 
1222	2256	cypCar_00013108-RA 1.000 cypCar_00038959-RA 0.242 	ENSDARG00000074034 1.000 
1223	2256	cypCar_00013436-RA 1.000 	ENSDARG00000036086 1.000 
1224	2256	cypCar_00003487-RA 1.000 	ENSDARG00000005364 1.000 
1225	2256	cypCar_00000478-RA 1.000 	ENSDARG00000020924 1.000 
1226	2255	cypCar_00005573-RA 1.000 cypCar_00029055-RA 0.657 	ENSDARG00000068624 1.000 
1227	2255	cypCar_00000301-RA 1.000 	ENSDARG00000061169 1.000 
1228	2254	cypCar_00030199-RA 1.000 	ENSDARG00000022161 1.000 
1229	2253	cypCar_00036745-RA 1.000 	ENSDARG00000073805 1.000 
1230	2253	cypCar_00012937-RA 1.000 	ENSDARG00000078691 1.000 
1231	2252	cypCar_00046253-RA 1.000 	ENSDARG00000020072 1.000 
1232	2252	cypCar_00028543-RA 1.000 	ENSDARG00000068288 1.000 
1233	2251	cypCar_00024023-RA 1.000 	ENSDARG00000005026 1.000 
1234	2251	cypCar_00021738-RA 1.000 	ENSDARG00000004173 1.000 
1235	2250	cypCar_00006622-RA 1.000 	ENSDARG00000074812 1.000 
1236	2250	cypCar_00043274-RA 1.000 	ENSDARG00000090933 1.000 
1237	2248	cypCar_00002616-RA 1.000 cypCar_00012037-RA 0.178 	ENSDARG00000037965 1.000 
1238	2248	cypCar_00013172-RA 1.000 cypCar_00003987-RA 0.440 	ENSDARG00000076920 1.000 
1239	2247	cypCar_00007628-RA 1.000 cypCar_00040421-RA 0.291 	ENSDARG00000026986 1.000 
1240	2247	cypCar_00031702-RA 1.000 cypCar_00004456-RA 0.412 	ENSDARG00000020326 1.000 
1241	2247	cypCar_00013255-RA 1.000 	ENSDARG00000060610 1.000 
1242	2246	cypCar_00009908-RA 1.000 	ENSDARG00000010280 1.000 
1243	2245	cypCar_00032392-RA 1.000 	ENSDARG00000055099 1.000 
1244	2244	cypCar_00022572-RA 1.000 cypCar_00010302-RA 0.219 	ENSDARG00000062550 1.000 
1245	2244	cypCar_00022725-RA 1.000 	ENSDARG00000062000 1.000 
1246	2240	cypCar_00026796-RA 1.000 	ENSDARG00000093572 1.000 
1247	2239	cypCar_00003561-RA 1.000 	ENSDARG00000035823 1.000 
1248	2238	cypCar_00011985-RA 1.000 	ENSDARG00000058782 1.000 
1249	2238	cypCar_00014113-RA 1.000 	ENSDARG00000013207 1.000 
1250	2236	cypCar_00030778-RA 1.000 	ENSDARG00000012694 1.000 ENSDARG00000087359 0.270 ENSDARG00000052207 0.259 
1251	2235	cypCar_00029166-RA 1.000 	ENSDARG00000063594 1.000 
1252	2235	cypCar_00008719-RA 1.000 	ENSDARG00000016811 1.000 
1253	2235	cypCar_00009858-RA 1.000 	ENSDARG00000035152 1.000 
1254	2234	cypCar_00011719-RA 1.000 cypCar_00015359-RA 0.412 	ENSDARG00000090337 1.000 
1255	2234	cypCar_00013813-RA 1.000 cypCar_00033421-RA 0.176 	ENSDARG00000069142 1.000 
1256	2234	cypCar_00014520-RA 1.000 	ENSDARG00000003751 1.000 
1257	2234	cypCar_00040386-RA 1.000 	ENSDARG00000073859 1.000 
1258	2232	cypCar_00002381-RA 1.000 cypCar_00019014-RA 0.512 	ENSDARG00000011602 1.000 
1259	2230	cypCar_00040395-RA 1.000 	ENSDARG00000035074 1.000 
1260	2229	cypCar_00014199-RA 1.000 	ENSDARG00000058690 1.000 
1261	2229	cypCar_00024206-RA 1.000 	ENSDARG00000076776 1.000 
1262	2228	cypCar_00018074-RA 1.000 cypCar_00023192-RA 0.474 	ENSDARG00000026811 1.000 
1263	2228	cypCar_00036320-RA 1.000 	ENSDARG00000036279 1.000 
1264	2227	cypCar_00017561-RA 1.000 	ENSDARG00000026925 1.000 
1265	2226	cypCar_00039325-RA 1.000 	ENSDARG00000034270 1.000 
1266	2226	cypCar_00010537-RA 1.000 	ENSDARG00000075008 1.000 
1267	2225	cypCar_00019488-RA 1.000 	ENSDARG00000005966 1.000 
1268	2223	cypCar_00026641-RA 1.000 	ENSDARG00000016736 1.000 
1269	2223	cypCar_00018354-RA 1.000 	ENSDARG00000075960 1.000 
1270	2223	cypCar_00002115-RA 1.000 	ENSDARG00000045946 1.000 
1271	2222	cypCar_00020301-RA 1.000 	ENSDARG00000075021 1.000 
1272	2222	cypCar_00000369-RA 1.000 	ENSDARG00000044134 1.000 
1273	2220	cypCar_00030321-RA 1.000 	ENSDARG00000053026 1.000 
1274	2220	cypCar_00010471-RA 1.000 	ENSDARG00000074502 1.000 
1275	2219	cypCar_00012482-RA 1.000 	ENSDARG00000078603 1.000 
1276	2217	cypCar_00022366-RA 1.000 	ENSDARG00000017190 1.000 
1277	2217	cypCar_00019357-RA 1.000 	ENSDARG00000060753 1.000 
1278	2217	cypCar_00010151-RA 1.000 	ENSDARG00000036338 1.000 
1279	2217	cypCar_00009672-RA 1.000 	ENSDARG00000061725 1.000 
1280	2216	cypCar_00031569-RA 1.000 	ENSDARG00000079201 1.000 
1281	2215	cypCar_00021170-RA 1.000 	ENSDARG00000013743 1.000 ENSDARG00000055313 0.798 
1282	2215	cypCar_00013257-RA 1.000 	ENSDARG00000059751 1.000 
1283	2214	cypCar_00007772-RA 1.000 	ENSDARG00000080018 1.000 
1284	2213	cypCar_00004669-RA 1.000 	ENSDARG00000063432 1.000 
1285	2213	cypCar_00014415-RA 1.000 	ENSDARG00000061373 1.000 
1286	2212	cypCar_00033449-RA 1.000 	ENSDARG00000074158 1.000 
1287	2210	cypCar_00022143-RA 1.000 	ENSDARG00000061848 1.000 
1288	2208	cypCar_00006585-RA 1.000 cypCar_00000411-RA 0.246 	ENSDARG00000077686 1.000 
1289	2208	cypCar_00016508-RA 1.000 	ENSDARG00000002909 1.000 
1290	2208	cypCar_00017032-RA 1.000 	ENSDARG00000020041 1.000 
1291	2208	cypCar_00033418-RA 1.000 	ENSDARG00000086667 1.000 
1292	2207	cypCar_00038866-RA 1.000 cypCar_00045286-RA 0.138 	ENSDARG00000040452 1.000 
1293	2207	cypCar_00013209-RA 1.000 	ENSDARG00000061570 1.000 
1294	2206	cypCar_00004611-RA 1.000 	ENSDARG00000077465 1.000 
1295	2205	cypCar_00038879-RA 1.000 	ENSDARG00000032372 1.000 
1296	2205	cypCar_00002975-RA 1.000 	ENSDARG00000025902 1.000 
1297	2205	cypCar_00043890-RA 1.000 	ENSDARG00000062040 1.000 
1298	2204	cypCar_00004700-RA 1.000 	ENSDARG00000078284 1.000 
1299	2203	cypCar_00003465-RA 1.000 cypCar_00035004-RA 0.415 	ENSDARG00000039392 1.000 
1300	2203	cypCar_00020087-RA 1.000 	ENSDARG00000027618 1.000 
1301	2202	cypCar_00008983-RA 1.000 	ENSDARG00000015059 1.000 
1302	2201	cypCar_00008525-RA 1.000 	ENSDARG00000027079 1.000 
1303	2200	cypCar_00012992-RA 1.000 	ENSDARG00000075859 1.000 
1304	2200	cypCar_00012598-RA 1.000 	ENSDARG00000076624 1.000 
1305	2199	cypCar_00007518-RA 1.000 	ENSDARG00000051768 1.000 
1306	2198	cypCar_00015904-RA 1.000 cypCar_00001033-RA 0.242 	ENSDARG00000078083 1.000 
1307	2196	cypCar_00024050-RA 1.000 	ENSDARG00000021896 1.000 
1308	2195	cypCar_00002640-RA 1.000 cypCar_00000933-RA 0.647 	ENSDARG00000018257 1.000 
1309	2195	cypCar_00012026-RA 1.000 	ENSDARG00000079731 1.000 
1310	2194	cypCar_00021302-RA 1.000 cypCar_00004665-RA 0.160 	ENSDARG00000021466 1.000 
1311	2193	cypCar_00039351-RA 1.000 cypCar_00019543-RA 0.145 	ENSDARG00000079723 1.000 
1312	2193	cypCar_00014239-RA 1.000 	ENSDARG00000022350 1.000 
1313	2193	cypCar_00007140-RA 1.000 	ENSDARG00000076025 1.000 
1314	2191	cypCar_00012458-RA 1.000 	ENSDARG00000069419 1.000 
1315	2190	cypCar_00005470-RA 1.000 cypCar_00016376-RA 0.245 	ENSDARG00000030665 1.000 
1316	2190	cypCar_00032414-RA 1.000 	ENSDARG00000059653 1.000 
1317	2190	cypCar_00005663-RA 1.000 	ENSDARG00000061579 1.000 
1318	2189	cypCar_00027182-RA 1.000 	ENSDARG00000002479 1.000 
1319	2189	cypCar_00032536-RA 1.000 	ENSDARG00000052496 1.000 
1320	2188	cypCar_00015752-RA 1.000 	ENSDARG00000088984 1.000 ENSDARG00000060634 0.890 
1321	2188	cypCar_00000597-RA 1.000 	ENSDARG00000031720 1.000 
1322	2187	cypCar_00010210-RA 1.000 	ENSDARG00000059473 1.000 
1323	2187	cypCar_00022221-RA 1.000 	ENSDARG00000023609 1.000 
1324	2187	cypCar_00027680-RA 1.000 	ENSDARG00000074481 1.000 
1325	2186	cypCar_00001329-RA 1.000 cypCar_00013232-RA 0.438 	ENSDARG00000026842 1.000 
1326	2186	cypCar_00035339-RA 1.000 	ENSDARG00000035751 1.000 
1327	2186	cypCar_00010523-RA 1.000 	ENSDARG00000059773 1.000 
1328	2184	cypCar_00014594-RA 1.000 cypCar_00023795-RA 0.101 	ENSDARG00000077011 1.000 
1329	2183	cypCar_00019676-RA 1.000 	ENSDARG00000029768 1.000 
1330	2183	cypCar_00042035-RA 1.000 	ENSDARG00000078935 1.000 
1331	2181	cypCar_00013776-RA 1.000 	ENSDARG00000044282 1.000 
1332	2181	cypCar_00010068-RA 1.000 	ENSDARG00000057255 1.000 
1333	2180	cypCar_00003599-RA 1.000 cypCar_00031047-RA 0.177 	ENSDARG00000078772 1.000 
1334	2180	cypCar_00031789-RA 1.000 	ENSDARG00000010945 1.000 
1335	2180	cypCar_00030453-RA 1.000 	ENSDARG00000076815 1.000 
1336	2179	cypCar_00022621-RA 1.000 	ENSDARG00000021389 1.000 
1337	2177	cypCar_00003060-RA 1.000 	ENSDARG00000078560 1.000 
1338	2176	cypCar_00007920-RA 1.000 	ENSDARG00000053454 1.000 
1339	2175	cypCar_00015022-RA 1.000 	ENSDARG00000070432 1.000 
1340	2175	cypCar_00023467-RA 1.000 	ENSDARG00000007950 1.000 
1341	2175	cypCar_00000886-RA 1.000 	ENSDARG00000061013 1.000 
1342	2175	cypCar_00005953-RA 1.000 	ENSDARG00000013855 1.000 
1343	2174	cypCar_00002711-RA 1.000 	ENSDARG00000069522 1.000 ENSDARG00000042646 0.580 
1344	2174	cypCar_00031118-RA 1.000 	ENSDARG00000062447 1.000 
1345	2173	cypCar_00026373-RA 1.000 	ENSDARG00000043970 1.000 
1346	2172	cypCar_00029625-RA 1.000 	ENSDARG00000078125 1.000 
1347	2171	cypCar_00014949-RA 1.000 	ENSDARG00000002771 1.000 
1348	2171	cypCar_00015886-RA 1.000 	ENSDARG00000078270 1.000 
1349	2170	cypCar_00013168-RA 1.000 cypCar_00028036-RA 0.108 	ENSDARG00000060917 1.000 
1350	2170	cypCar_00032230-RA 1.000 	ENSDARG00000015971 1.000 
1351	2170	cypCar_00006273-RA 1.000 	ENSDARG00000017437 1.000 
1352	2170	cypCar_00030029-RA 1.000 	ENSDARG00000037099 1.000 
1353	2169	cypCar_00017046-RA 1.000 	ENSDARG00000017988 1.000 
1354	2168	cypCar_00022837-RA 1.000 	ENSDARG00000078440 1.000 
1355	2167	cypCar_00012680-RA 1.000 	ENSDARG00000024167 1.000 
1356	2167	cypCar_00025593-RA 1.000 	ENSDARG00000036863 1.000 
1357	2166	cypCar_00032516-RA 1.000 	ENSDARG00000063133 1.000 
1358	2165	cypCar_00027361-RA 1.000 	ENSDARG00000068812 1.000 
1359	2165	cypCar_00009131-RA 1.000 	ENSDARG00000062023 1.000 
1360	2163	cypCar_00034470-RA 1.000 cypCar_00001456-RA 0.437 	ENSDARG00000061378 1.000 
1361	2163	cypCar_00003619-RA 1.000 	ENSDARG00000061525 1.000 
1362	2162	cypCar_00007138-RA 1.000 cypCar_00021947-RA 0.324 	ENSDARG00000074468 1.000 
1363	2158	cypCar_00009050-RA 1.000 	ENSDARG00000042368 1.000 
1364	2156	cypCar_00006647-RA 1.000 	ENSDARG00000086990 1.000 
1365	2156	cypCar_00026737-RA 1.000 	ENSDARG00000088440 1.000 
1366	2156	cypCar_00033308-RA 1.000 	ENSDARG00000074030 1.000 
1367	2155	cypCar_00011059-RA 1.000 cypCar_00010887-RA 0.325 	ENSDARG00000060678 1.000 
1368	2154	cypCar_00039596-RA 1.000 cypCar_00044237-RA 0.261 	ENSDARG00000091359 1.000 
1369	2153	cypCar_00026417-RA 1.000 	ENSDARG00000019834 1.000 
1370	2153	cypCar_00005632-RA 1.000 	ENSDARG00000002847 1.000 
1371	2148	cypCar_00017066-RA 1.000 	ENSDARG00000009958 1.000 
1372	2148	cypCar_00024475-RA 1.000 	ENSDARG00000034503 1.000 
1373	2147	cypCar_00013567-RA 1.000 	ENSDARG00000077905 1.000 ENSDARG00000001559 0.384 ENSDARG00000077920 0.245 
1374	2146	cypCar_00003389-RA 1.000 	ENSDARG00000078249 1.000 
1375	2145	cypCar_00038661-RA 1.000 	ENSDARG00000039131 1.000 ENSDARG00000040252 0.251 
1376	2143	cypCar_00022947-RA 1.000 	ENSDARG00000077943 1.000 ENSDARG00000077189 0.858 
1377	2143	cypCar_00012003-RA 1.000 	ENSDARG00000078335 1.000 
1378	2143	cypCar_00007181-RA 1.000 	ENSDARG00000060751 1.000 
1379	2142	cypCar_00043685-RA 1.000 cypCar_00035768-RA 0.382 	ENSDARG00000086980 1.000 
1380	2142	cypCar_00037120-RA 1.000 cypCar_00018856-RA 0.371 	ENSDARG00000013153 1.000 
1381	2142	cypCar_00040143-RA 1.000 	ENSDARG00000004386 1.000 
1382	2140	cypCar_00020040-RA 1.000 	ENSDARG00000023443 1.000 
1383	2140	cypCar_00007682-RA 1.000 	ENSDARG00000038043 1.000 
1384	2140	cypCar_00000094-RA 1.000 	ENSDARG00000074335 1.000 
1385	2139	cypCar_00002862-RA 1.000 	ENSDARG00000080019 1.000 
1386	2138	cypCar_00022531-RA 1.000 	ENSDARG00000008249 1.000 
1387	2138	cypCar_00019374-RA 1.000 	ENSDARG00000071458 1.000 
1388	2137	cypCar_00028273-RA 1.000 cypCar_00022941-RA 0.424 	ENSDARG00000088195 1.000 
1389	2137	cypCar_00003397-RA 1.000 	ENSDARG00000012060 1.000 
1390	2136	cypCar_00025488-RA 1.000 	ENSDARG00000062601 1.000 
1391	2135	cypCar_00011762-RA 1.000 cypCar_00031438-RA 0.567 	ENSDARG00000013755 1.000 
1392	2135	cypCar_00028532-RA 1.000 	ENSDARG00000060537 1.000 
1393	2135	cypCar_00017687-RA 1.000 	ENSDARG00000008032 1.000 
1394	2135	cypCar_00001946-RA 1.000 	ENSDARG00000053877 1.000 
1395	2134	cypCar_00037054-RA 1.000 cypCar_00026709-RA 0.636 	ENSDARG00000060885 1.000 
1396	2134	cypCar_00006449-RA 1.000 	ENSDARG00000018693 1.000 
1397	2134	cypCar_00005590-RA 1.000 	ENSDARG00000074293 1.000 
1398	2134	cypCar_00031965-RA 1.000 	ENSDARG00000019529 1.000 
1399	2134	cypCar_00026485-RA 1.000 	ENSDARG00000014592 1.000 
1400	2133	cypCar_00008465-RA 1.000 	ENSDARG00000077788 1.000 
1401	2133	cypCar_00031697-RA 1.000 	ENSDARG00000039900 1.000 
1402	2131	cypCar_00001557-RA 1.000 cypCar_00001698-RA 0.324 	ENSDARG00000039452 1.000 
1403	2131	cypCar_00008643-RA 1.000 	ENSDARG00000018393 1.000 
1404	2129	cypCar_00008958-RA 1.000 	ENSDARG00000019596 1.000 
1405	2129	cypCar_00030618-RA 1.000 	ENSDARG00000001431 1.000 
1406	2129	cypCar_00038209-RA 1.000 	ENSDARG00000077823 1.000 
1407	2129	cypCar_00010178-RA 1.000 	ENSDARG00000019564 1.000 
1408	2129	cypCar_00035577-RA 1.000 	ENSDARG00000079473 1.000 
1409	2128	cypCar_00000143-RA 1.000 cypCar_00018593-RA 0.325 	ENSDARG00000070230 1.000 
1410	2128	cypCar_00002494-RA 1.000 	ENSDARG00000004753 1.000 
1411	2128	cypCar_00024733-RA 1.000 	ENSDARG00000068965 1.000 
1412	2128	cypCar_00025834-RA 1.000 	ENSDARG00000058015 1.000 
1413	2127	cypCar_00021838-RA 1.000 	ENSDARG00000017180 1.000 
1414	2127	cypCar_00004062-RA 1.000 	ENSDARG00000060309 1.000 
1415	2126	cypCar_00042503-RA 1.000 	ENSDARG00000024575 1.000 
1416	2126	cypCar_00003215-RA 1.000 	ENSDARG00000020621 1.000 
1417	2126	cypCar_00002917-RA 1.000 	ENSDARG00000061936 1.000 
1418	2125	cypCar_00018534-RA 1.000 cypCar_00011955-RA 0.420 	ENSDARG00000032808 1.000 
1419	2125	cypCar_00039125-RA 1.000 	ENSDARG00000075748 1.000 
1420	2124	cypCar_00045489-RA 1.000 	ENSDARG00000092233 1.000 ENSDARG00000092126 0.836 ENSDARG00000016825 0.826 ENSDARG00000078429 0.825 ENSDARG00000092419 0.805 ENSDARG00000055809 0.417 
1421	2124	cypCar_00029189-RA 1.000 cypCar_00010150-RA 0.143 	ENSDARG00000013670 1.000 
1422	2124	cypCar_00038772-RA 1.000 	ENSDARG00000097170 1.000 
1423	2124	cypCar_00029265-RA 1.000 	ENSDARG00000013379 1.000 
1424	2123	cypCar_00017135-RA 1.000 	ENSDARG00000078887 1.000 
1425	2123	cypCar_00025846-RA 1.000 	ENSDARG00000068710 1.000 
1426	2121	cypCar_00039968-RA 1.000 	ENSDARG00000063056 1.000 ENSDARG00000045911 0.300 
1427	2120	cypCar_00017278-RA 1.000 	ENSDARG00000055652 1.000 ENSDARG00000017738 0.196 
1428	2120	cypCar_00007149-RA 1.000 	ENSDARG00000016415 1.000 
1429	2120	cypCar_00044994-RA 1.000 	ENSDARG00000074351 1.000 
1430	2120	cypCar_00012705-RA 1.000 	ENSDARG00000076994 1.000 
1431	2120	cypCar_00019344-RA 1.000 	ENSDARG00000035682 1.000 
1432	2119	cypCar_00032044-RA 1.000 	ENSDARG00000075685 1.000 
1433	2118	cypCar_00025201-RA 1.000 	ENSDARG00000062846 1.000 
1434	2118	cypCar_00019594-RA 1.000 	ENSDARG00000069092 1.000 
1435	2117	cypCar_00040291-RA 1.000 	ENSDARG00000006021 1.000 
1436	2115	cypCar_00000368-RA 1.000 	ENSDARG00000044136 1.000 
1437	2114	cypCar_00032770-RA 1.000 	ENSDARG00000045680 1.000 
1438	2113	cypCar_00033018-RA 1.000 	ENSDARG00000030104 1.000 
1439	2113	cypCar_00014990-RA 1.000 	ENSDARG00000045308 1.000 
1440	2112	cypCar_00016707-RA 1.000 	ENSDARG00000014246 1.000 
1441	2112	cypCar_00017716-RA 1.000 	ENSDARG00000075884 1.000 
1442	2108	cypCar_00015817-RA 1.000 cypCar_00014261-RA 0.177 	ENSDARG00000073724 1.000 
1443	2108	cypCar_00028078-RA 1.000 	ENSDARG00000053200 1.000 
1444	2108	cypCar_00033705-RA 1.000 	ENSDARG00000091726 1.000 
1445	2108	cypCar_00003809-RA 1.000 	ENSDARG00000004372 1.000 
1446	2108	cypCar_00002162-RA 1.000 	ENSDARG00000038239 1.000 
1447	2106	cypCar_00009659-RA 1.000 	ENSDARG00000011079 1.000 
1448	2106	cypCar_00035453-RA 1.000 	ENSDARG00000040482 1.000 
1449	2105	cypCar_00002094-RA 1.000 	ENSDARG00000054259 1.000 
1450	2105	cypCar_00027327-RA 1.000 	ENSDARG00000020395 1.000 
1451	2104	cypCar_00028325-RA 1.000 	ENSDARG00000070801 1.000 ENSDARG00000044329 1.000 
1452	2103	cypCar_00011153-RA 1.000 	ENSDARG00000078899 1.000 
1453	2103	cypCar_00003958-RA 1.000 	ENSDARG00000077426 1.000 
1454	2103	cypCar_00011362-RA 1.000 	ENSDARG00000077618 1.000 
1455	2103	cypCar_00022524-RA 1.000 	ENSDARG00000045842 1.000 
1456	2103	cypCar_00015996-RA 1.000 	ENSDARG00000053678 1.000 
1457	2102	cypCar_00007531-RA 1.000 	ENSDARG00000078187 1.000 
1458	2100	cypCar_00012640-RA 1.000 	ENSDARG00000056617 1.000 
1459	2100	cypCar_00027477-RA 1.000 	ENSDARG00000094171 1.000 
1460	2099	cypCar_00001091-RA 1.000 cypCar_00032411-RA 0.385 	ENSDARG00000075029 1.000 
1461	2099	cypCar_00040306-RA 1.000 	ENSDARG00000057125 1.000 
1462	2099	cypCar_00004484-RA 1.000 	ENSDARG00000089213 1.000 
1463	2097	cypCar_00000616-RA 1.000 	ENSDARG00000025671 1.000 
1464	2095	cypCar_00031461-RA 1.000 	ENSDARG00000028053 1.000 
1465	2095	cypCar_00013599-RA 1.000 	ENSDARG00000060312 1.000 
1466	2094	cypCar_00031436-RA 1.000 	ENSDARG00000016163 1.000 
1467	2094	cypCar_00019104-RA 1.000 	ENSDARG00000078441 1.000 
1468	2094	cypCar_00019223-RA 1.000 	ENSDARG00000079104 1.000 
1469	2094	cypCar_00004397-RA 1.000 	ENSDARG00000077327 1.000 
1470	2093	cypCar_00029331-RA 1.000 	ENSDARG00000018272 1.000 
1471	2093	cypCar_00036698-RA 1.000 	ENSDARG00000036809 1.000 
1472	2093	cypCar_00024261-RA 1.000 	ENSDARG00000088925 1.000 
1473	2093	cypCar_00014231-RA 1.000 	ENSDARG00000059674 1.000 
1474	2092	cypCar_00003461-RA 1.000 cypCar_00003888-RA 0.443 	ENSDARG00000094181 1.000 
1475	2092	cypCar_00013316-RA 1.000 	ENSDARG00000016010 1.000 
1476	2092	cypCar_00031966-RA 1.000 	ENSDARG00000032838 1.000 
1477	2091	cypCar_00005598-RA 1.000 	ENSDARG00000037527 1.000 
1478	2091	cypCar_00008732-RA 1.000 	ENSDARG00000060808 1.000 
1479	2091	cypCar_00015045-RA 1.000 	ENSDARG00000055752 1.000 
1480	2090	cypCar_00003860-RA 1.000 cypCar_00047216-RA 0.304 	ENSDARG00000077004 1.000 
1481	2090	cypCar_00009193-RA 1.000 	ENSDARG00000076066 1.000 
1482	2089	cypCar_00003495-RA 1.000 	ENSDARG00000010948 1.000 
1483	2089	cypCar_00034236-RA 1.000 	ENSDARG00000042308 1.000 
1484	2087	cypCar_00046718-RA 1.000 	ENSDARG00000061909 1.000 
1485	2087	cypCar_00003146-RA 1.000 	ENSDARG00000069014 1.000 
1486	2086	cypCar_00012579-RA 1.000 	ENSDARG00000019581 1.000 
1487	2085	cypCar_00012478-RA 1.000 cypCar_00006133-RA 0.429 	ENSDARG00000010031 1.000 
1488	2085	cypCar_00003548-RA 1.000 	ENSDARG00000009693 1.000 
1489	2085	cypCar_00020425-RA 1.000 	ENSDARG00000018066 1.000 
1490	2085	cypCar_00000803-RA 1.000 	ENSDARG00000029931 1.000 
1491	2084	cypCar_00032488-RA 1.000 cypCar_00018439-RA 0.202 	ENSDARG00000041243 1.000 
1492	2084	cypCar_00038216-RA 1.000 	ENSDARG00000054253 1.000 
1493	2083	cypCar_00025641-RA 1.000 	ENSDARG00000061922 1.000 
1494	2083	cypCar_00030314-RA 1.000 	ENSDARG00000042261 1.000 
1495	2082	cypCar_00033471-RA 1.000 	ENSDARG00000015911 1.000 
1496	2081	cypCar_00004172-RA 1.000 	ENSDARG00000068849 1.000 
1497	2081	cypCar_00000239-RA 1.000 	ENSDARG00000076303 1.000 
1498	2081	cypCar_00037862-RA 1.000 	ENSDARG00000062002 1.000 
1499	2081	cypCar_00010181-RA 1.000 	ENSDARG00000054707 1.000 
1500	2079	cypCar_00033275-RA 1.000 cypCar_00029244-RA 0.447 	ENSDARG00000060627 1.000 
1501	2079	cypCar_00025747-RA 1.000 cypCar_00004558-RA 0.239 	ENSDARG00000074779 1.000 
1502	2078	cypCar_00012703-RA 1.000 cypCar_00032120-RA 0.404 	ENSDARG00000086764 1.000 
1503	2078	cypCar_00006382-RA 1.000 	ENSDARG00000056427 1.000 
1504	2078	cypCar_00001650-RA 1.000 	ENSDARG00000061490 1.000 
1505	2077	cypCar_00012603-RA 1.000 cypCar_00026873-RA 0.128 	ENSDARG00000021047 1.000 
1506	2077	cypCar_00002294-RA 1.000 	ENSDARG00000061654 1.000 
1507	2075	cypCar_00042698-RA 1.000 	ENSDARG00000074737 1.000 
1508	2075	cypCar_00032063-RA 1.000 	ENSDARG00000077703 1.000 
1509	2074	cypCar_00026916-RA 1.000 cypCar_00033716-RA 0.310 	ENSDARG00000026166 1.000 
1510	2074	cypCar_00000890-RA 1.000 	ENSDARG00000060978 1.000 
1511	2074	cypCar_00032916-RA 1.000 	ENSDARG00000059534 1.000 
1512	2074	cypCar_00020778-RA 1.000 	ENSDARG00000088817 1.000 
1513	2072	cypCar_00022289-RA 1.000 	ENSDARG00000061021 1.000 
1514	2072	cypCar_00010625-RA 1.000 	ENSDARG00000062974 1.000 
1515	2072	cypCar_00013277-RA 1.000 	ENSDARG00000069274 1.000 
1516	2071	cypCar_00036068-RA 1.000 cypCar_00013326-RA 0.353 	ENSDARG00000061413 1.000 
1517	2071	cypCar_00025484-RA 1.000 	ENSDARG00000086269 1.000 
1518	2071	cypCar_00003808-RA 1.000 	ENSDARG00000034714 1.000 
1519	2071	cypCar_00012130-RA 1.000 	ENSDARG00000073802 1.000 
1520	2070	cypCar_00011756-RA 1.000 	ENSDARG00000078317 1.000 
1521	2070	cypCar_00037146-RA 1.000 	ENSDARG00000052254 1.000 
1522	2069	cypCar_00006595-RA 1.000 cypCar_00019438-RA 0.427 	ENSDARG00000062350 1.000 
1523	2069	cypCar_00004357-RA 1.000 	ENSDARG00000078136 1.000 
1524	2069	cypCar_00001951-RA 1.000 	ENSDARG00000060566 1.000 
1525	2068	cypCar_00014508-RA 1.000 cypCar_00032282-RA 0.649 	ENSDARG00000079634 1.000 
1526	2068	cypCar_00015786-RA 1.000 	ENSDARG00000075625 1.000 
1527	2068	cypCar_00043420-RA 1.000 	ENSDARG00000042586 1.000 
1528	2066	cypCar_00034222-RA 1.000 	ENSDARG00000032327 1.000 
1529	2065	cypCar_00030380-RA 1.000 	ENSDARG00000077084 1.000 
1530	2064	cypCar_00002340-RA 1.000 	ENSDARG00000074691 1.000 
1531	2064	cypCar_00025923-RA 1.000 	ENSDARG00000062183 1.000 
1532	2064	cypCar_00002377-RA 1.000 	ENSDARG00000043019 1.000 
1533	2063	cypCar_00003070-RA 1.000 	ENSDARG00000003495 1.000 
1534	2063	cypCar_00007650-RA 1.000 	ENSDARG00000074131 1.000 
1535	2063	cypCar_00006267-RA 1.000 	ENSDARG00000006353 1.000 
1536	2062	cypCar_00016925-RA 1.000 	ENSDARG00000001244 1.000 
1537	2062	cypCar_00003445-RA 1.000 	ENSDARG00000055128 1.000 
1538	2062	cypCar_00033836-RA 1.000 	ENSDARG00000075930 1.000 
1539	2062	cypCar_00021695-RA 1.000 	ENSDARG00000063352 1.000 
1540	2061	cypCar_00001674-RA 1.000 	ENSDARG00000077081 1.000 
1541	2061	cypCar_00029253-RA 1.000 	ENSDARG00000005470 1.000 
1542	2061	cypCar_00008973-RA 1.000 	ENSDARG00000045789 1.000 
1543	2061	cypCar_00029895-RA 1.000 	ENSDARG00000060559 1.000 
1544	2060	cypCar_00018569-RA 1.000 	ENSDARG00000070239 1.000 
1545	2059	cypCar_00007016-RA 1.000 cypCar_00005975-RA 0.234 	ENSDARG00000075670 1.000 
1546	2059	cypCar_00018293-RA 1.000 	ENSDARG00000042249 1.000 
1547	2058	cypCar_00001096-RA 1.000 	ENSDARG00000079198 1.000 
1548	2057	cypCar_00012426-RA 1.000 	ENSDARG00000013997 1.000 
1549	2057	cypCar_00018874-RA 1.000 	ENSDARG00000034262 1.000 
1550	2056	cypCar_00006805-RA 1.000 	ENSDARG00000001442 1.000 
1551	2056	cypCar_00036845-RA 1.000 	ENSDARG00000063438 1.000 
1552	2055	cypCar_00007687-RA 1.000 cypCar_00000430-RA 0.109 	ENSDARG00000078572 1.000 
1553	2055	cypCar_00021035-RA 1.000 	ENSDARG00000015471 1.000 
1554	2055	cypCar_00009979-RA 1.000 	ENSDARG00000056557 1.000 
1555	2054	cypCar_00041764-RA 1.000 	ENSDARG00000075251 1.000 
1556	2052	cypCar_00021363-RA 1.000 	ENSDARG00000029133 1.000 
1557	2052	cypCar_00008199-RA 1.000 	ENSDARG00000076974 1.000 
1558	2052	cypCar_00036580-RA 1.000 	ENSDARG00000086028 1.000 
1559	2052	cypCar_00017363-RA 1.000 	ENSDARG00000054320 1.000 
1560	2051	cypCar_00002879-RA 1.000 	ENSDARG00000074283 1.000 
1561	2050	cypCar_00022768-RA 1.000 	ENSDARG00000063079 1.000 ENSDARG00000059888 0.119 
1562	2050	cypCar_00006700-RA 1.000 	ENSDARG00000005883 1.000 
1563	2049	cypCar_00026534-RA 1.000 cypCar_00000593-RA 0.152 	ENSDARG00000037017 1.000 
1564	2049	cypCar_00005149-RA 1.000 cypCar_00026351-RA 0.260 	ENSDARG00000089805 1.000 
1565	2049	cypCar_00023726-RA 1.000 	ENSDARG00000015199 1.000 
1566	2049	cypCar_00013220-RA 1.000 	ENSDARG00000062084 1.000 
1567	2049	cypCar_00027632-RA 1.000 	ENSDARG00000008433 1.000 
1568	2049	cypCar_00013231-RA 1.000 	ENSDARG00000088835 1.000 
1569	2048	cypCar_00034281-RA 1.000 	ENSDARG00000069594 1.000 
1570	2048	cypCar_00025798-RA 1.000 	ENSDARG00000076292 1.000 
1571	2048	cypCar_00002743-RA 1.000 	ENSDARG00000078523 1.000 
1572	2047	cypCar_00033621-RA 1.000 	ENSDARG00000003317 1.000 
1573	2047	cypCar_00023221-RA 1.000 	ENSDARG00000067634 1.000 
1574	2046	cypCar_00039067-RA 1.000 	ENSDARG00000078760 1.000 
1575	2046	cypCar_00022417-RA 1.000 	ENSDARG00000078123 1.000 
1576	2045	cypCar_00040265-RA 1.000 	ENSDARG00000038442 1.000 
1577	2044	cypCar_00007363-RA 1.000 	ENSDARG00000078216 1.000 
1578	2044	cypCar_00035730-RA 1.000 	ENSDARG00000013649 1.000 
1579	2043	cypCar_00025298-RA 1.000 	ENSDARG00000060477 1.000 
1580	2043	cypCar_00021171-RA 1.000 	ENSDARG00000055253 1.000 
1581	2043	cypCar_00024828-RA 1.000 	ENSDARG00000074504 1.000 
1582	2043	cypCar_00022726-RA 1.000 	ENSDARG00000057074 1.000 
1583	2042	cypCar_00023910-RA 1.000 	ENSDARG00000020328 1.000 
1584	2042	cypCar_00034774-RA 1.000 	ENSDARG00000094380 1.000 
1585	2042	cypCar_00009423-RA 1.000 	ENSDARG00000059484 1.000 
1586	2042	cypCar_00021866-RA 1.000 	ENSDARG00000039133 1.000 
1587	2042	cypCar_00002085-RA 1.000 	ENSDARG00000020057 1.000 
1588	2041	cypCar_00028611-RA 1.000 cypCar_00015630-RA 0.319 	ENSDARG00000033544 1.000 
1589	2041	cypCar_00028612-RA 1.000 cypCar_00015631-RA 0.469 	ENSDARG00000058252 1.000 
1590	2041	cypCar_00008113-RA 1.000 	ENSDARG00000014081 1.000 
1591	2041	cypCar_00003918-RA 1.000 	ENSDARG00000041734 1.000 
1592	2040	cypCar_00037897-RA 1.000 	ENSDARG00000062081 1.000 
1593	2040	cypCar_00015125-RA 1.000 	ENSDARG00000013491 1.000 
1594	2038	cypCar_00046249-RA 1.000 	ENSDARG00000058676 1.000 
1595	2038	cypCar_00009561-RA 1.000 	ENSDARG00000078535 1.000 
1596	2037	cypCar_00008212-RA 1.000 	ENSDARG00000088307 1.000 ENSDARG00000076704 0.514 
1597	2037	cypCar_00000335-RA 1.000 	ENSDARG00000060249 1.000 
1598	2036	cypCar_00004416-RA 1.000 	ENSDARG00000074183 1.000 
1599	2034	cypCar_00032042-RA 1.000 	ENSDARG00000075100 1.000 ENSDARG00000008937 0.196 
1600	2034	cypCar_00019259-RA 1.000 	ENSDARG00000089200 1.000 
1601	2034	cypCar_00028937-RA 1.000 	ENSDARG00000061019 1.000 
1602	2033	cypCar_00024714-RA 1.000 	ENSDARG00000077996 1.000 
1603	2032	cypCar_00038662-RA 1.000 cypCar_00014391-RA 0.292 	ENSDARG00000008784 1.000 
1604	2032	cypCar_00042734-RA 1.000 cypCar_00038918-RA 0.475 	ENSDARG00000077075 1.000 
1605	2031	cypCar_00003982-RA 1.000 cypCar_00013177-RA 0.333 	ENSDARG00000073847 1.000 
1606	2031	cypCar_00005698-RA 1.000 	ENSDARG00000006636 1.000 
1607	2031	cypCar_00009476-RA 1.000 	ENSDARG00000010583 1.000 
1608	2030	cypCar_00015574-RA 1.000 	ENSDARG00000040627 1.000 
1609	2030	cypCar_00015092-RA 1.000 	ENSDARG00000044954 1.000 
1610	2029	cypCar_00021121-RA 1.000 	ENSDARG00000076265 1.000 
1611	2029	cypCar_00023194-RA 1.000 	ENSDARG00000060070 1.000 
1612	2029	cypCar_00006514-RA 1.000 	ENSDARG00000062790 1.000 
1613	2029	cypCar_00020020-RA 1.000 	ENSDARG00000016181 1.000 
1614	2028	cypCar_00000312-RA 1.000 	ENSDARG00000057702 1.000 ENSDARG00000095552 0.718 
1615	2028	cypCar_00001640-RA 1.000 	ENSDARG00000074647 1.000 
1616	2027	cypCar_00000446-RA 1.000 cypCar_00020417-RA 0.112 	ENSDARG00000078106 1.000 ENSDARG00000060541 0.981 
1617	2027	cypCar_00008803-RA 1.000 cypCar_00034928-RA 0.273 	ENSDARG00000018022 1.000 
1618	2027	cypCar_00013453-RA 1.000 	ENSDARG00000061990 1.000 
1619	2026	cypCar_00020888-RA 1.000 	ENSDARG00000000102 1.000 
1620	2026	cypCar_00001657-RA 1.000 	ENSDARG00000038905 1.000 
1621	2025	cypCar_00015514-RA 1.000 	ENSDARG00000058630 1.000 
1622	2024	cypCar_00030369-RA 1.000 cypCar_00040854-RA 0.456 	ENSDARG00000028431 1.000 
1623	2024	cypCar_00019970-RA 1.000 	ENSDARG00000071357 1.000 
1624	2023	cypCar_00010131-RA 1.000 cypCar_00019286-RA 0.185 	ENSDARG00000079098 1.000 
1625	2022	cypCar_00003462-RA 1.000 cypCar_00003889-RA 0.256 	ENSDARG00000001857 1.000 
1626	2022	cypCar_00006289-RA 1.000 	ENSDARG00000038563 1.000 
1627	2021	cypCar_00007884-RA 1.000 	ENSDARG00000022203 1.000 
1628	2021	cypCar_00034835-RA 1.000 	ENSDARG00000092028 1.000 
1629	2020	cypCar_00005942-RA 1.000 	ENSDARG00000035607 1.000 
1630	2018	cypCar_00016238-RA 1.000 	ENSDARG00000016177 1.000 
1631	2017	cypCar_00043772-RA 1.000 	ENSDARG00000036121 1.000 
1632	2017	cypCar_00037132-RA 1.000 	ENSDARG00000035535 1.000 
1633	2017	cypCar_00033181-RA 1.000 	ENSDARG00000079891 1.000 
1634	2017	cypCar_00022154-RA 1.000 	ENSDARG00000062687 1.000 
1635	2016	cypCar_00006796-RA 1.000 	ENSDARG00000060620 1.000 
1636	2016	cypCar_00021647-RA 1.000 	ENSDARG00000014517 1.000 
1637	2016	cypCar_00012542-RA 1.000 	ENSDARG00000073824 1.000 
1638	2014	cypCar_00031114-RA 1.000 	ENSDARG00000042285 1.000 
1639	2014	cypCar_00001746-RA 1.000 	ENSDARG00000051913 1.000 
1640	2014	cypCar_00001616-RA 1.000 	ENSDARG00000056619 1.000 
1641	2013	cypCar_00007062-RA 1.000 	ENSDARG00000023237 1.000 
1642	2013	cypCar_00033336-RA 1.000 	ENSDARG00000075716 1.000 
1643	2012	cypCar_00017655-RA 1.000 cypCar_00044847-RA 0.122 	ENSDARG00000024537 1.000 
1644	2012	cypCar_00023827-RA 1.000 	ENSDARG00000025335 1.000 
1645	2012	cypCar_00024419-RA 1.000 	ENSDARG00000078078 1.000 
1646	2012	cypCar_00017035-RA 1.000 	ENSDARG00000076662 1.000 
1647	2012	cypCar_00042456-RA 1.000 	ENSDARG00000078132 1.000 
1648	2011	cypCar_00039813-RA 1.000 	ENSDARG00000038737 1.000 
1649	2011	cypCar_00012265-RA 1.000 	ENSDARG00000012881 1.000 
1650	2011	cypCar_00016907-RA 1.000 	ENSDARG00000058038 1.000 
1651	2011	cypCar_00021628-RA 1.000 	ENSDARG00000073789 1.000 
1652	2010	cypCar_00002385-RA 1.000 	ENSDARG00000033539 1.000 
1653	2009	cypCar_00016654-RA 1.000 	ENSDARG00000062341 1.000 
1654	2008	cypCar_00040381-RA 1.000 cypCar_00029478-RA 0.125 	ENSDARG00000076501 1.000 
1655	2008	cypCar_00018809-RA 1.000 cypCar_00022088-RA 0.130 	ENSDARG00000036251 1.000 
1656	2008	cypCar_00034115-RA 1.000 	ENSDARG00000089292 1.000 
1657	2007	cypCar_00004863-RA 1.000 cypCar_00006107-RA 0.275 	ENSDARG00000037593 1.000 
1658	2006	cypCar_00000070-RA 1.000 cypCar_00002821-RA 0.131 	ENSDARG00000019371 1.000 
1659	2006	cypCar_00029213-RA 1.000 	ENSDARG00000058508 1.000 
1660	2005	cypCar_00030695-RA 1.000 	ENSDARG00000070995 1.000 
1661	2005	cypCar_00010187-RA 1.000 	ENSDARG00000000380 1.000 
1662	2004	cypCar_00033225-RA 1.000 	ENSDARG00000062972 1.000 
1663	2003	cypCar_00031629-RA 1.000 cypCar_00012855-RA 0.285 	ENSDARG00000060182 1.000 
1664	2003	cypCar_00025726-RA 1.000 cypCar_00020101-RA 0.559 	ENSDARG00000088123 1.000 
1665	2001	cypCar_00002989-RA 1.000 	ENSDARG00000055132 1.000 
1666	2000	cypCar_00015450-RA 1.000 	ENSDARG00000075433 1.000 
1667	1999	cypCar_00025800-RA 1.000 	ENSDARG00000027797 1.000 ENSDARG00000061445 0.361 
1668	1999	cypCar_00031296-RA 1.000 	ENSDARG00000017367 1.000 
1669	1998	cypCar_00002350-RA 1.000 	ENSDARG00000007135 1.000 
1670	1998	cypCar_00015727-RA 1.000 	ENSDARG00000075837 1.000 
1671	1998	cypCar_00005051-RA 1.000 	ENSDARG00000055713 1.000 
1672	1998	cypCar_00005439-RA 1.000 	ENSDARG00000022895 1.000 
1673	1997	cypCar_00032971-RA 1.000 cypCar_00028583-RA 0.364 	ENSDARG00000076268 1.000 
1674	1997	cypCar_00017139-RA 1.000 cypCar_00046034-RA 0.336 	ENSDARG00000057064 1.000 
1675	1997	cypCar_00004564-RA 1.000 	ENSDARG00000013317 1.000 
1676	1997	cypCar_00008558-RA 1.000 	ENSDARG00000076473 1.000 
1677	1996	cypCar_00011508-RA 1.000 	ENSDARG00000060366 1.000 
1678	1996	cypCar_00006357-RA 1.000 	ENSDARG00000063307 1.000 
1679	1995	cypCar_00015317-RA 1.000 	ENSDARG00000042899 1.000 
1680	1994	cypCar_00003374-RA 1.000 cypCar_00046189-RA 0.202 	ENSDARG00000062515 1.000 
1681	1994	cypCar_00015244-RA 1.000 	ENSDARG00000005576 1.000 
1682	1994	cypCar_00012983-RA 1.000 	ENSDARG00000071674 1.000 
1683	1994	cypCar_00004396-RA 1.000 	ENSDARG00000078850 1.000 
1684	1993	cypCar_00012722-RA 1.000 cypCar_00023468-RA 0.132 	ENSDARG00000014945 1.000 
1685	1993	cypCar_00016168-RA 1.000 	ENSDARG00000061497 1.000 
1686	1992	cypCar_00016883-RA 1.000 	ENSDARG00000016667 1.000 ENSDARG00000018967 0.147 
1687	1992	cypCar_00007907-RA 1.000 	ENSDARG00000018296 1.000 
1688	1992	cypCar_00001156-RA 1.000 	ENSDARG00000052734 1.000 
1689	1991	cypCar_00007766-RA 1.000 	ENSDARG00000054374 1.000 
1690	1990	cypCar_00005464-RA 1.000 cypCar_00040307-RA 0.243 	ENSDARG00000067607 1.000 
1691	1990	cypCar_00024654-RA 1.000 	ENSDARG00000036281 1.000 
1692	1990	cypCar_00020501-RA 1.000 	ENSDARG00000074680 1.000 
1693	1990	cypCar_00030415-RA 1.000 	ENSDARG00000060235 1.000 
1694	1989	cypCar_00009787-RA 1.000 	ENSDARG00000045540 1.000 
1695	1989	cypCar_00022112-RA 1.000 	ENSDARG00000080675 1.000 
1696	1988	cypCar_00033186-RA 1.000 cypCar_00041162-RA 0.670 	ENSDARG00000000472 1.000 
1697	1988	cypCar_00017769-RA 1.000 	ENSDARG00000011671 1.000 
1698	1988	cypCar_00025238-RA 1.000 	ENSDARG00000075798 1.000 
1699	1987	cypCar_00030634-RA 1.000 cypCar_00029921-RA 0.306 	ENSDARG00000076988 1.000 
1700	1987	cypCar_00012577-RA 1.000 	ENSDARG00000077633 1.000 
1701	1986	cypCar_00042647-RA 1.000 cypCar_00032422-RA 0.536 	ENSDARG00000023110 1.000 
1702	1985	cypCar_00019244-RA 1.000 cypCar_00019538-RA 0.300 	ENSDARG00000061798 1.000 
1703	1985	cypCar_00005008-RA 1.000 	ENSDARG00000055885 1.000 
1704	1985	cypCar_00036842-RA 1.000 	ENSDARG00000076027 1.000 
1705	1984	cypCar_00032090-RA 1.000 	ENSDARG00000056639 1.000 
1706	1983	cypCar_00037646-RA 1.000 	ENSDARG00000058353 1.000 
1707	1983	cypCar_00012242-RA 1.000 	ENSDARG00000020236 1.000 
1708	1983	cypCar_00038856-RA 1.000 	ENSDARG00000027586 1.000 
1709	1983	cypCar_00008205-RA 1.000 	ENSDARG00000035997 1.000 
1710	1983	cypCar_00029848-RA 1.000 	ENSDARG00000025269 1.000 
1711	1982	cypCar_00027343-RA 1.000 cypCar_00032956-RA 0.437 	ENSDARG00000058089 1.000 
1712	1982	cypCar_00001967-RA 1.000 	ENSDARG00000069989 1.000 
1713	1981	cypCar_00024191-RA 1.000 	ENSDARG00000012586 1.000 
1714	1981	cypCar_00028901-RA 1.000 	ENSDARG00000055930 1.000 
1715	1980	cypCar_00005339-RA 1.000 	ENSDARG00000009387 1.000 
1716	1980	cypCar_00027163-RA 1.000 	ENSDARG00000002607 1.000 
1717	1980	cypCar_00016174-RA 1.000 	ENSDARG00000061436 1.000 
1718	1979	cypCar_00039352-RA 1.000 	ENSDARG00000076366 1.000 ENSDARG00000077171 0.892 ENSDARG00000076771 0.880 ENSDARG00000008835 0.660 ENSDARG00000075737 0.573 ENSDARG00000078183 0.517 
1719	1979	cypCar_00015629-RA 1.000 	ENSDARG00000079931 1.000 
1720	1978	cypCar_00010208-RA 1.000 	ENSDARG00000073665 1.000 
1721	1978	cypCar_00003826-RA 1.000 	ENSDARG00000054778 1.000 
1722	1977	cypCar_00036491-RA 1.000 cypCar_00012756-RA 1.000 	ENSDARG00000077893 1.000 
1723	1977	cypCar_00002373-RA 1.000 	ENSDARG00000043026 1.000 
1724	1977	cypCar_00036157-RA 1.000 	ENSDARG00000070958 1.000 
1725	1977	cypCar_00003691-RA 1.000 	ENSDARG00000061268 1.000 
1726	1976	cypCar_00024805-RA 1.000 cypCar_00014632-RA 0.436 	ENSDARG00000018553 1.000 
1727	1975	cypCar_00010438-RA 1.000 	ENSDARG00000061968 1.000 
1728	1974	cypCar_00017434-RA 1.000 	ENSDARG00000074735 1.000 
1729	1974	cypCar_00042383-RA 1.000 	ENSDARG00000076829 1.000 
1730	1974	cypCar_00002761-RA 1.000 	ENSDARG00000078145 1.000 
1731	1973	cypCar_00016929-RA 1.000 cypCar_00024021-RA 0.160 	ENSDARG00000088805 1.000 
1732	1972	cypCar_00014723-RA 1.000 	ENSDARG00000057986 1.000 
1733	1972	cypCar_00033397-RA 1.000 	ENSDARG00000056625 1.000 
1734	1972	cypCar_00019984-RA 1.000 	ENSDARG00000074480 1.000 
1735	1971	cypCar_00011989-RA 1.000 	ENSDARG00000058853 1.000 
1736	1971	cypCar_00012013-RA 1.000 	ENSDARG00000017397 1.000 
1737	1971	cypCar_00023362-RA 1.000 	ENSDARG00000079665 1.000 
1738	1971	cypCar_00022946-RA 1.000 	ENSDARG00000079701 1.000 
1739	1970	cypCar_00024138-RA 1.000 	ENSDARG00000013024 1.000 
1740	1969	cypCar_00030519-RA 1.000 	ENSDARG00000003213 1.000 
1741	1968	cypCar_00039185-RA 1.000 cypCar_00029873-RA 0.228 	ENSDARG00000027041 1.000 
1742	1968	cypCar_00011533-RA 1.000 	ENSDARG00000061471 1.000 
1743	1968	cypCar_00001298-RA 1.000 	ENSDARG00000027501 1.000 
1744	1968	cypCar_00036735-RA 1.000 	ENSDARG00000042187 1.000 
1745	1968	cypCar_00017819-RA 1.000 	ENSDARG00000008127 1.000 
1746	1968	cypCar_00025599-RA 1.000 	ENSDARG00000060680 1.000 
1747	1967	cypCar_00004209-RA 1.000 cypCar_00023642-RA 0.525 	ENSDARG00000056258 1.000 
1748	1967	cypCar_00010905-RA 1.000 cypCar_00000103-RA 0.436 	ENSDARG00000074589 1.000 
1749	1966	cypCar_00045262-RA 1.000 	ENSDARG00000043961 1.000 
1750	1965	cypCar_00029224-RA 1.000 cypCar_00036366-RA 0.246 	ENSDARG00000060252 1.000 
1751	1965	cypCar_00027413-RA 1.000 cypCar_00012031-RA 0.484 	ENSDARG00000096867 1.000 
1752	1965	cypCar_00033254-RA 1.000 	ENSDARG00000039881 1.000 
1753	1964	cypCar_00004182-RA 1.000 	ENSDARG00000074829 1.000 
1754	1964	cypCar_00028277-RA 1.000 	ENSDARG00000078179 1.000 
1755	1963	cypCar_00036623-RA 1.000 	ENSDARG00000036308 1.000 
1756	1963	cypCar_00025921-RA 1.000 	ENSDARG00000007219 1.000 
1757	1963	cypCar_00045407-RA 1.000 	ENSDARG00000061508 1.000 
1758	1963	cypCar_00006370-RA 1.000 	ENSDARG00000059333 1.000 
1759	1963	cypCar_00015384-RA 1.000 	ENSDARG00000012314 1.000 
1760	1963	cypCar_00002181-RA 1.000 	ENSDARG00000052606 1.000 
1761	1963	cypCar_00002943-RA 1.000 	ENSDARG00000060542 1.000 
1762	1962	cypCar_00006724-RA 1.000 	ENSDARG00000062376 1.000 
1763	1961	cypCar_00008273-RA 1.000 	ENSDARG00000039125 1.000 
1764	1960	cypCar_00026472-RA 1.000 	ENSDARG00000079611 1.000 
1765	1959	cypCar_00038077-RA 1.000 cypCar_00027145-RA 0.354 	ENSDARG00000015174 1.000 
1766	1959	cypCar_00006026-RA 1.000 cypCar_00000727-RA 0.494 	ENSDARG00000060937 1.000 
1767	1959	cypCar_00029020-RA 1.000 	ENSDARG00000060679 1.000 
1768	1959	cypCar_00040095-RA 1.000 	ENSDARG00000071269 1.000 
1769	1959	cypCar_00032068-RA 1.000 	ENSDARG00000030782 1.000 
1770	1959	cypCar_00023465-RA 1.000 	ENSDARG00000041699 1.000 
1771	1958	cypCar_00007885-RA 1.000 	ENSDARG00000059596 1.000 
1772	1958	cypCar_00000723-RA 1.000 	ENSDARG00000074623 1.000 
1773	1958	cypCar_00018882-RA 1.000 	ENSDARG00000007465 1.000 
1774	1957	cypCar_00010589-RA 1.000 	ENSDARG00000059368 1.000 ENSDARG00000037496 0.292 
1775	1956	cypCar_00006283-RA 1.000 	ENSDARG00000009281 1.000 
1776	1956	cypCar_00032948-RA 1.000 	ENSDARG00000013828 1.000 
1777	1956	cypCar_00035938-RA 1.000 	ENSDARG00000026784 1.000 
1778	1955	cypCar_00003188-RA 1.000 	ENSDARG00000071865 1.000 
1779	1955	cypCar_00027112-RA 1.000 	ENSDARG00000035660 1.000 
1780	1955	cypCar_00011410-RA 1.000 	ENSDARG00000018423 1.000 
1781	1955	cypCar_00018952-RA 1.000 	ENSDARG00000075928 1.000 
1782	1953	cypCar_00013830-RA 1.000 cypCar_00020722-RA 0.499 	ENSDARG00000007709 1.000 
1783	1953	cypCar_00042443-RA 1.000 	ENSDARG00000070122 1.000 
1784	1953	cypCar_00022413-RA 1.000 	ENSDARG00000079818 1.000 
1785	1953	cypCar_00008764-RA 1.000 	ENSDARG00000074617 1.000 
1786	1951	cypCar_00002178-RA 1.000 cypCar_00020507-RA 0.281 	ENSDARG00000059960 1.000 
1787	1951	cypCar_00032251-RA 1.000 	ENSDARG00000017762 1.000 
1788	1950	cypCar_00025773-RA 1.000 	ENSDARG00000044146 1.000 
1789	1949	cypCar_00011738-RA 1.000 	ENSDARG00000035256 1.000 
1790	1948	cypCar_00010321-RA 1.000 	ENSDARG00000060766 1.000 
1791	1947	cypCar_00017022-RA 1.000 	ENSDARG00000028323 1.000 
1792	1945	cypCar_00036297-RA 1.000 cypCar_00021242-RA 0.450 	ENSDARG00000056037 1.000 
1793	1945	cypCar_00030854-RA 1.000 	ENSDARG00000023113 1.000 
1794	1945	cypCar_00031074-RA 1.000 	ENSDARG00000003699 1.000 
1795	1945	cypCar_00010902-RA 1.000 	ENSDARG00000051754 1.000 
1796	1944	cypCar_00000277-RA 1.000 	ENSDARG00000011597 1.000 
1797	1944	cypCar_00014189-RA 1.000 	ENSDARG00000075556 1.000 
1798	1944	cypCar_00034199-RA 1.000 	ENSDARG00000092624 1.000 
1799	1943	cypCar_00031401-RA 1.000 	ENSDARG00000004114 1.000 
1800	1943	cypCar_00027292-RA 1.000 	ENSDARG00000089286 1.000 
1801	1943	cypCar_00004646-RA 1.000 	ENSDARG00000015003 1.000 
1802	1942	cypCar_00022950-RA 1.000 	ENSDARG00000009017 1.000 ENSDARG00000079854 0.969 
1803	1942	cypCar_00023271-RA 1.000 	ENSDARG00000044943 1.000 
1804	1942	cypCar_00031563-RA 1.000 	ENSDARG00000062372 1.000 
1805	1941	cypCar_00010193-RA 1.000 	ENSDARG00000011863 1.000 
1806	1940	cypCar_00029059-RA 1.000 	ENSDARG00000018121 1.000 
1807	1939	cypCar_00014623-RA 1.000 	ENSDARG00000056780 1.000 
1808	1939	cypCar_00007681-RA 1.000 	ENSDARG00000058950 1.000 
1809	1938	cypCar_00027571-RA 1.000 	ENSDARG00000061282 1.000 ENSDARG00000013780 0.112 
1810	1937	cypCar_00020642-RA 1.000 	ENSDARG00000005783 1.000 
1811	1937	cypCar_00017974-RA 1.000 	ENSDARG00000003269 1.000 
1812	1937	cypCar_00017225-RA 1.000 	ENSDARG00000089863 1.000 
1813	1936	cypCar_00009055-RA 1.000 	ENSDARG00000061454 1.000 ENSDARG00000043746 0.169 ENSDARG00000062693 0.161 ENSDARG00000061647 0.113 
1814	1936	cypCar_00004335-RA 1.000 cypCar_00019413-RA 0.224 	ENSDARG00000052728 1.000 
1815	1936	cypCar_00019381-RA 1.000 	ENSDARG00000011281 1.000 
1816	1936	cypCar_00003219-RA 1.000 	ENSDARG00000088248 1.000 
1817	1934	cypCar_00000783-RA 1.000 	ENSDARG00000044433 1.000 
1818	1933	cypCar_00014865-RA 1.000 	ENSDARG00000088377 1.000 
1819	1932	cypCar_00011467-RA 1.000 	ENSDARG00000013457 1.000 
1820	1932	cypCar_00021371-RA 1.000 	ENSDARG00000038743 1.000 
1821	1932	cypCar_00009452-RA 1.000 	ENSDARG00000077641 1.000 
1822	1931	cypCar_00016901-RA 1.000 	ENSDARG00000088706 1.000 ENSDARG00000001234 1.000 
1823	1930	cypCar_00006726-RA 1.000 	ENSDARG00000032737 1.000 
1824	1930	cypCar_00011365-RA 1.000 	ENSDARG00000008849 1.000 
1825	1930	cypCar_00009497-RA 1.000 	ENSDARG00000074303 1.000 
1826	1929	cypCar_00035261-RA 1.000 	ENSDARG00000075460 1.000 ENSDARG00000074084 1.000 
1827	1929	cypCar_00015334-RA 1.000 	ENSDARG00000011809 1.000 
1828	1929	cypCar_00043331-RA 1.000 	ENSDARG00000003344 1.000 
1829	1929	cypCar_00043759-RA 1.000 	ENSDARG00000020054 1.000 
1830	1929	cypCar_00005954-RA 1.000 	ENSDARG00000003487 1.000 
1831	1928	cypCar_00018832-RA 1.000 cypCar_00001305-RA 0.567 	ENSDARG00000060584 1.000 
1832	1927	cypCar_00007124-RA 1.000 cypCar_00014839-RA 0.300 	ENSDARG00000018559 1.000 
1833	1927	cypCar_00013093-RA 1.000 cypCar_00005078-RA 0.314 	ENSDARG00000013025 1.000 
1834	1927	cypCar_00004068-RA 1.000 	ENSDARG00000070567 1.000 ENSDARG00000043661 0.648 
1835	1927	cypCar_00019100-RA 1.000 	ENSDARG00000016153 1.000 
1836	1927	cypCar_00042293-RA 1.000 	ENSDARG00000003546 1.000 
1837	1927	cypCar_00028238-RA 1.000 	ENSDARG00000024964 1.000 
1838	1927	cypCar_00023470-RA 1.000 	ENSDARG00000052827 1.000 
1839	1926	cypCar_00045378-RA 1.000 cypCar_00031117-RA 0.485 	ENSDARG00000062465 1.000 
1840	1926	cypCar_00026907-RA 1.000 	ENSDARG00000088825 1.000 ENSDARG00000089856 0.473 
1841	1926	cypCar_00005192-RA 1.000 	ENSDARG00000015002 1.000 
1842	1926	cypCar_00004819-RA 1.000 	ENSDARG00000043077 1.000 
1843	1926	cypCar_00037384-RA 1.000 	ENSDARG00000003882 1.000 
1844	1926	cypCar_00014690-RA 1.000 	ENSDARG00000076480 1.000 
1845	1925	cypCar_00021914-RA 1.000 cypCar_00016341-RA 0.117 	ENSDARG00000007278 1.000 
1846	1925	cypCar_00010442-RA 1.000 	ENSDARG00000006202 1.000 
1847	1925	cypCar_00015742-RA 1.000 	ENSDARG00000086514 1.000 
1848	1925	cypCar_00012607-RA 1.000 	ENSDARG00000075887 1.000 
1849	1923	cypCar_00025278-RA 1.000 cypCar_00005510-RA 0.133 	ENSDARG00000057683 1.000 
1850	1923	cypCar_00022675-RA 1.000 	ENSDARG00000019280 1.000 
1851	1922	cypCar_00014224-RA 1.000 	ENSDARG00000074556 1.000 
1852	1922	cypCar_00008211-RA 1.000 	ENSDARG00000014161 1.000 
1853	1921	cypCar_00032145-RA 1.000 	ENSDARG00000025314 1.000 
1854	1920	cypCar_00014795-RA 1.000 	ENSDARG00000021859 1.000 
1855	1920	cypCar_00043432-RA 1.000 	ENSDARG00000073738 1.000 
1856	1920	cypCar_00003812-RA 1.000 	ENSDARG00000061885 1.000 
1857	1919	cypCar_00014186-RA 1.000 	ENSDARG00000078797 1.000 
1858	1918	cypCar_00034991-RA 1.000 cypCar_00022626-RA 0.399 	ENSDARG00000062463 1.000 
1859	1918	cypCar_00020287-RA 1.000 	ENSDARG00000051896 1.000 
1860	1918	cypCar_00003777-RA 1.000 	ENSDARG00000087439 1.000 
1861	1917	cypCar_00023186-RA 1.000 cypCar_00025871-RA 0.602 	ENSDARG00000061196 1.000 
1862	1917	cypCar_00005039-RA 1.000 	ENSDARG00000041702 1.000 
1863	1917	cypCar_00000261-RA 1.000 	ENSDARG00000034823 1.000 
1864	1917	cypCar_00025564-RA 1.000 	ENSDARG00000040041 1.000 
1865	1916	cypCar_00023351-RA 1.000 cypCar_00009473-RA 0.267 	ENSDARG00000079781 1.000 
1866	1916	cypCar_00014914-RA 1.000 	ENSDARG00000003210 1.000 
1867	1916	cypCar_00042940-RA 1.000 	ENSDARG00000010075 1.000 
1868	1916	cypCar_00023369-RA 1.000 	ENSDARG00000069318 1.000 
1869	1915	cypCar_00023326-RA 1.000 	ENSDARG00000008680 1.000 
1870	1914	cypCar_00010656-RA 1.000 cypCar_00028800-RA 0.231 	ENSDARG00000014588 1.000 ENSDARG00000058392 0.334 
1871	1914	cypCar_00018200-RA 1.000 	ENSDARG00000017242 1.000 
1872	1914	cypCar_00028772-RA 1.000 	ENSDARG00000038138 1.000 
1873	1914	cypCar_00021670-RA 1.000 	ENSDARG00000060095 1.000 
1874	1914	cypCar_00016257-RA 1.000 	ENSDARG00000015905 1.000 
1875	1914	cypCar_00035491-RA 1.000 	ENSDARG00000096932 1.000 
1876	1913	cypCar_00014923-RA 1.000 cypCar_00031819-RA 0.521 	ENSDARG00000041566 1.000 
1877	1913	cypCar_00021223-RA 1.000 cypCar_00044146-RA 0.501 	ENSDARG00000095912 1.000 
1878	1912	cypCar_00017601-RA 1.000 	ENSDARG00000070507 1.000 
1879	1912	cypCar_00015219-RA 1.000 	ENSDARG00000075230 1.000 
1880	1912	cypCar_00001981-RA 1.000 	ENSDARG00000060797 1.000 
1881	1911	cypCar_00017756-RA 1.000 	ENSDARG00000010407 1.000 
1882	1911	cypCar_00024075-RA 1.000 	ENSDARG00000063242 1.000 
1883	1911	cypCar_00010787-RA 1.000 	ENSDARG00000078902 1.000 
1884	1910	cypCar_00031796-RA 1.000 	ENSDARG00000088689 1.000 
1885	1910	cypCar_00021756-RA 1.000 	ENSDARG00000091803 1.000 
1886	1909	cypCar_00031716-RA 1.000 	ENSDARG00000012981 1.000 
1887	1909	cypCar_00022840-RA 1.000 	ENSDARG00000074328 1.000 
1888	1909	cypCar_00002470-RA 1.000 	ENSDARG00000035565 1.000 
1889	1909	cypCar_00042336-RA 1.000 	ENSDARG00000016448 1.000 
1890	1909	cypCar_00020863-RA 1.000 	ENSDARG00000017354 1.000 
1891	1909	cypCar_00041160-RA 1.000 	ENSDARG00000062593 1.000 
1892	1908	cypCar_00031304-RA 1.000 	ENSDARG00000073721 1.000 
1893	1908	cypCar_00025720-RA 1.000 	ENSDARG00000021442 1.000 
1894	1908	cypCar_00040517-RA 1.000 	ENSDARG00000046150 1.000 
1895	1907	cypCar_00028388-RA 1.000 	ENSDARG00000045070 1.000 
1896	1907	cypCar_00029944-RA 1.000 	ENSDARG00000036593 1.000 
1897	1907	cypCar_00033678-RA 1.000 	ENSDARG00000022615 1.000 
1898	1907	cypCar_00011632-RA 1.000 	ENSDARG00000078199 1.000 
1899	1907	cypCar_00026616-RA 1.000 	ENSDARG00000076321 1.000 
1900	1906	cypCar_00000919-RA 1.000 	ENSDARG00000002021 1.000 
1901	1906	cypCar_00004398-RA 1.000 	ENSDARG00000078853 1.000 
1902	1906	cypCar_00003914-RA 1.000 	ENSDARG00000090054 1.000 
1903	1905	cypCar_00044005-RA 1.000 	ENSDARG00000095592 1.000 ENSDARG00000058023 0.533 
1904	1905	cypCar_00021248-RA 1.000 	ENSDARG00000070497 1.000 
1905	1904	cypCar_00034147-RA 1.000 	ENSDARG00000014041 1.000 
1906	1904	cypCar_00003088-RA 1.000 	ENSDARG00000075707 1.000 
1907	1903	cypCar_00022719-RA 1.000 cypCar_00036000-RA 0.281 	ENSDARG00000071469 1.000 
1908	1903	cypCar_00039843-RA 1.000 	ENSDARG00000057738 1.000 
1909	1903	cypCar_00033487-RA 1.000 	ENSDARG00000076927 1.000 
1910	1902	cypCar_00010952-RA 1.000 	ENSDARG00000079656 1.000 
1911	1902	cypCar_00002256-RA 1.000 	ENSDARG00000019235 1.000 
1912	1901	cypCar_00036167-RA 1.000 cypCar_00027624-RA 0.172 	ENSDARG00000079624 1.000 
1913	1901	cypCar_00019911-RA 1.000 cypCar_00004061-RA 0.126 	ENSDARG00000008022 1.000 
1914	1901	cypCar_00033335-RA 1.000 cypCar_00029047-RA 0.114 	ENSDARG00000042282 1.000 
1915	1901	cypCar_00042836-RA 1.000 	ENSDARG00000013079 1.000 
1916	1901	cypCar_00019825-RA 1.000 	ENSDARG00000038703 1.000 
1917	1901	cypCar_00001713-RA 1.000 	ENSDARG00000076135 1.000 
1918	1901	cypCar_00019310-RA 1.000 	ENSDARG00000025108 1.000 
1919	1901	cypCar_00031431-RA 1.000 	ENSDARG00000063573 1.000 
1920	1900	cypCar_00036086-RA 1.000 	ENSDARG00000062206 1.000 
1921	1900	cypCar_00028602-RA 1.000 	ENSDARG00000036826 1.000 
1922	1900	cypCar_00013650-RA 1.000 	ENSDARG00000059705 1.000 
1923	1900	cypCar_00006116-RA 1.000 	ENSDARG00000078966 1.000 
1924	1899	cypCar_00011043-RA 1.000 	ENSDARG00000071090 1.000 
1925	1899	cypCar_00037257-RA 1.000 	ENSDARG00000071294 1.000 
1926	1899	cypCar_00000822-RA 1.000 	ENSDARG00000025504 1.000 
1927	1898	cypCar_00035014-RA 1.000 	ENSDARG00000006314 1.000 
1928	1898	cypCar_00034117-RA 1.000 	ENSDARG00000017321 1.000 
1929	1897	cypCar_00039903-RA 1.000 	ENSDARG00000014147 1.000 
1930	1897	cypCar_00013858-RA 1.000 	ENSDARG00000077093 1.000 
1931	1896	cypCar_00008802-RA 1.000 	ENSDARG00000059973 1.000 ENSDARG00000061631 0.727 
1932	1896	cypCar_00006445-RA 1.000 	ENSDARG00000002787 1.000 
1933	1896	cypCar_00003149-RA 1.000 	ENSDARG00000054829 1.000 
1934	1895	cypCar_00010853-RA 1.000 	ENSDARG00000056018 1.000 
1935	1894	cypCar_00037905-RA 1.000 	ENSDARG00000021377 1.000 
1936	1894	cypCar_00029837-RA 1.000 	ENSDARG00000068894 1.000 
1937	1893	cypCar_00045674-RA 1.000 	ENSDARG00000069291 1.000 
1938	1893	cypCar_00006681-RA 1.000 	ENSDARG00000056922 1.000 
1939	1893	cypCar_00039178-RA 1.000 	ENSDARG00000059936 1.000 
1940	1892	cypCar_00031977-RA 1.000 	ENSDARG00000052155 1.000 
1941	1892	cypCar_00028367-RA 1.000 	ENSDARG00000055610 1.000 
1942	1891	cypCar_00004058-RA 1.000 cypCar_00023731-RA 0.246 	ENSDARG00000036164 1.000 
1943	1891	cypCar_00026668-RA 1.000 	ENSDARG00000063732 1.000 
1944	1891	cypCar_00016953-RA 1.000 	ENSDARG00000054162 1.000 
1945	1889	cypCar_00017062-RA 1.000 	ENSDARG00000062501 1.000 
1946	1889	cypCar_00010129-RA 1.000 	ENSDARG00000061941 1.000 
1947	1889	cypCar_00044670-RA 1.000 	ENSDARG00000023111 1.000 
1948	1889	cypCar_00032474-RA 1.000 	ENSDARG00000010252 1.000 
1949	1888	cypCar_00009004-RA 1.000 	ENSDARG00000069402 1.000 
1950	1888	cypCar_00011936-RA 1.000 	ENSDARG00000039265 1.000 
1951	1888	cypCar_00003832-RA 1.000 	ENSDARG00000053535 1.000 
1952	1887	cypCar_00024574-RA 1.000 	ENSDARG00000026634 1.000 
1953	1886	cypCar_00019700-RA 1.000 cypCar_00004957-RA 0.236 	ENSDARG00000062269 1.000 
1954	1886	cypCar_00023058-RA 1.000 	ENSDARG00000076466 1.000 
1955	1886	cypCar_00000356-RA 1.000 	ENSDARG00000008912 1.000 
1956	1885	cypCar_00007765-RA 1.000 cypCar_00009614-RA 0.440 	ENSDARG00000070504 1.000 
1957	1885	cypCar_00003645-RA 1.000 cypCar_00019289-RA 0.175 	ENSDARG00000057491 1.000 
1958	1885	cypCar_00028086-RA 1.000 cypCar_00002359-RA 0.264 	ENSDARG00000002971 1.000 
1959	1885	cypCar_00019536-RA 1.000 cypCar_00027588-RA 0.695 	ENSDARG00000088801 1.000 
1960	1885	cypCar_00025972-RA 1.000 	ENSDARG00000030368 1.000 
1961	1883	cypCar_00005228-RA 1.000 cypCar_00019550-RA 0.329 	ENSDARG00000038862 1.000 
1962	1883	cypCar_00013576-RA 1.000 cypCar_00030592-RA 0.188 	ENSDARG00000006467 1.000 
1963	1883	cypCar_00047007-RA 1.000 	ENSDARG00000052741 1.000 
1964	1883	cypCar_00037754-RA 1.000 	ENSDARG00000027903 1.000 
1965	1882	cypCar_00011366-RA 1.000 cypCar_00028379-RA 0.150 	ENSDARG00000093091 1.000 
1966	1882	cypCar_00002820-RA 1.000 	ENSDARG00000031637 1.000 
1967	1882	cypCar_00019226-RA 1.000 	ENSDARG00000023536 1.000 
1968	1879	cypCar_00014150-RA 1.000 cypCar_00033528-RA 0.271 	ENSDARG00000037042 1.000 
1969	1879	cypCar_00009594-RA 1.000 	ENSDARG00000001999 1.000 
1970	1879	cypCar_00008488-RA 1.000 	ENSDARG00000062315 1.000 
1971	1879	cypCar_00038299-RA 1.000 	ENSDARG00000076919 1.000 
1972	1879	cypCar_00012611-RA 1.000 	ENSDARG00000012574 1.000 
1973	1879	cypCar_00021400-RA 1.000 	ENSDARG00000090656 1.000 
1974	1877	cypCar_00014307-RA 1.000 	ENSDARG00000027867 1.000 
1975	1876	cypCar_00030015-RA 1.000 	ENSDARG00000074486 1.000 
1976	1876	cypCar_00003523-RA 1.000 	ENSDARG00000007092 1.000 
1977	1875	cypCar_00007407-RA 1.000 cypCar_00034887-RA 0.335 	ENSDARG00000077134 1.000 
1978	1875	cypCar_00013629-RA 1.000 	ENSDARG00000013838 1.000 
1979	1874	cypCar_00000166-RA 1.000 	ENSDARG00000062686 1.000 
1980	1873	cypCar_00029828-RA 1.000 	ENSDARG00000060853 1.000 
1981	1873	cypCar_00014629-RA 1.000 	ENSDARG00000060303 1.000 
1982	1872	cypCar_00032412-RA 1.000 	ENSDARG00000014403 1.000 
1983	1872	cypCar_00014171-RA 1.000 	ENSDARG00000019300 1.000 
1984	1872	cypCar_00011720-RA 1.000 	ENSDARG00000074686 1.000 
1985	1871	cypCar_00001282-RA 1.000 cypCar_00029816-RA 0.445 	ENSDARG00000033418 1.000 
1986	1871	cypCar_00027532-RA 1.000 	ENSDARG00000014571 1.000 
1987	1871	cypCar_00016879-RA 1.000 	ENSDARG00000060639 1.000 
1988	1869	cypCar_00006291-RA 1.000 cypCar_00039940-RA 0.470 	ENSDARG00000009735 1.000 
1989	1869	cypCar_00036516-RA 1.000 	ENSDARG00000074372 1.000 
1990	1868	cypCar_00030895-RA 1.000 	ENSDARG00000038472 1.000 
1991	1868	cypCar_00040035-RA 1.000 	ENSDARG00000062221 1.000 
1992	1866	cypCar_00013467-RA 1.000 	ENSDARG00000030830 1.000 
1993	1866	cypCar_00008622-RA 1.000 	ENSDARG00000020979 1.000 
1994	1866	cypCar_00010303-RA 1.000 	ENSDARG00000024904 1.000 
1995	1866	cypCar_00025044-RA 1.000 	ENSDARG00000062565 1.000 
1996	1865	cypCar_00024120-RA 1.000 cypCar_00005755-RA 0.267 	ENSDARG00000052124 1.000 
1997	1864	cypCar_00032852-RA 1.000 	ENSDARG00000042221 1.000 
1998	1864	cypCar_00010609-RA 1.000 	ENSDARG00000044551 1.000 
1999	1863	cypCar_00037607-RA 1.000 	ENSDARG00000033231 1.000 
2000	1863	cypCar_00008419-RA 1.000 	ENSDARG00000019360 1.000 
2001	1862	cypCar_00013532-RA 1.000 	ENSDARG00000074676 1.000 
2002	1862	cypCar_00012771-RA 1.000 	ENSDARG00000094055 1.000 
2003	1861	cypCar_00001505-RA 1.000 	ENSDARG00000037928 1.000 
2004	1860	cypCar_00036686-RA 1.000 	ENSDARG00000070109 1.000 
2005	1860	cypCar_00003448-RA 1.000 	ENSDARG00000055284 1.000 
2006	1860	cypCar_00000366-RA 1.000 	ENSDARG00000096445 1.000 
2007	1859	cypCar_00023115-RA 1.000 	ENSDARG00000075281 1.000 
2008	1859	cypCar_00008383-RA 1.000 	ENSDARG00000015176 1.000 
2009	1859	cypCar_00019326-RA 1.000 	ENSDARG00000038967 1.000 
2010	1858	cypCar_00005386-RA 1.000 	ENSDARG00000002877 1.000 
2011	1858	cypCar_00039208-RA 1.000 	ENSDARG00000004260 1.000 
2012	1858	cypCar_00010686-RA 1.000 	ENSDARG00000060632 1.000 
2013	1858	cypCar_00024584-RA 1.000 	ENSDARG00000079618 1.000 
2014	1857	cypCar_00019205-RA 1.000 	ENSDARG00000060197 1.000 
2015	1857	cypCar_00022738-RA 1.000 	ENSDARG00000075227 1.000 
2016	1857	cypCar_00024208-RA 1.000 	ENSDARG00000074169 1.000 
2017	1856	cypCar_00020158-RA 1.000 	ENSDARG00000062103 1.000 
2018	1856	cypCar_00004917-RA 1.000 	ENSDARG00000078652 1.000 
2019	1855	cypCar_00000336-RA 1.000 	ENSDARG00000078911 1.000 
2020	1854	cypCar_00002723-RA 1.000 	ENSDARG00000000002 1.000 
2021	1854	cypCar_00021008-RA 1.000 	ENSDARG00000088264 1.000 
2022	1854	cypCar_00027359-RA 1.000 	ENSDARG00000062190 1.000 
2023	1853	cypCar_00002842-RA 1.000 	ENSDARG00000011672 1.000 
2024	1853	cypCar_00001281-RA 1.000 	ENSDARG00000008485 1.000 
2025	1853	cypCar_00001214-RA 1.000 	ENSDARG00000086789 1.000 
2026	1852	cypCar_00017117-RA 1.000 	ENSDARG00000017220 1.000 
2027	1852	cypCar_00004751-RA 1.000 	ENSDARG00000067730 1.000 
2028	1852	cypCar_00002472-RA 1.000 	ENSDARG00000063247 1.000 
2029	1851	cypCar_00007412-RA 1.000 	ENSDARG00000010186 1.000 
2030	1851	cypCar_00026747-RA 1.000 	ENSDARG00000006332 1.000 
2031	1851	cypCar_00009496-RA 1.000 	ENSDARG00000076220 1.000 
2032	1851	cypCar_00004988-RA 1.000 	ENSDARG00000007639 1.000 
2033	1851	cypCar_00009502-RA 1.000 	ENSDARG00000062725 1.000 
2034	1851	cypCar_00021326-RA 1.000 	ENSDARG00000076351 1.000 
2035	1850	cypCar_00041419-RA 1.000 cypCar_00007791-RA 0.544 	ENSDARG00000015531 1.000 
2036	1850	cypCar_00003140-RA 1.000 	ENSDARG00000060361 1.000 
2037	1849	cypCar_00000010-RA 1.000 	ENSDARG00000006151 1.000 
2038	1848	cypCar_00024627-RA 1.000 	ENSDARG00000008224 1.000 
2039	1848	cypCar_00011441-RA 1.000 	ENSDARG00000010524 1.000 
2040	1848	cypCar_00001174-RA 1.000 	ENSDARG00000029952 1.000 
2041	1847	cypCar_00028105-RA 1.000 	ENSDARG00000055588 1.000 
2042	1847	cypCar_00008970-RA 1.000 	ENSDARG00000063149 1.000 
2043	1846	cypCar_00026971-RA 1.000 cypCar_00003388-RA 0.427 	ENSDARG00000000935 1.000 
2044	1846	cypCar_00020266-RA 1.000 	ENSDARG00000037286 1.000 
2045	1846	cypCar_00020462-RA 1.000 	ENSDARG00000079249 1.000 
2046	1845	cypCar_00040508-RA 1.000 cypCar_00026220-RA 0.514 	ENSDARG00000073998 1.000 
2047	1845	cypCar_00029799-RA 1.000 	ENSDARG00000040625 1.000 
2048	1845	cypCar_00009054-RA 1.000 	ENSDARG00000038428 1.000 
2049	1844	cypCar_00011076-RA 1.000 cypCar_00016428-RA 0.274 	ENSDARG00000078141 1.000 
2050	1844	cypCar_00005322-RA 1.000 	ENSDARG00000061890 1.000 
2051	1844	cypCar_00029035-RA 1.000 	ENSDARG00000057660 1.000 
2052	1843	cypCar_00036306-RA 1.000 cypCar_00024448-RA 0.408 	ENSDARG00000073933 1.000 
2053	1843	cypCar_00018203-RA 1.000 	ENSDARG00000059961 1.000 
2054	1843	cypCar_00003084-RA 1.000 	ENSDARG00000075041 1.000 
2055	1843	cypCar_00027481-RA 1.000 	ENSDARG00000013763 1.000 
2056	1843	cypCar_00037277-RA 1.000 	ENSDARG00000063362 1.000 
2057	1842	cypCar_00010168-RA 1.000 cypCar_00000227-RA 0.313 	ENSDARG00000011975 1.000 
2058	1842	cypCar_00005284-RA 1.000 	ENSDARG00000061472 1.000 
2059	1842	cypCar_00019513-RA 1.000 	ENSDARG00000006963 1.000 
2060	1841	cypCar_00023165-RA 1.000 cypCar_00036276-RA 0.165 	ENSDARG00000019693 1.000 
2061	1841	cypCar_00010757-RA 1.000 	ENSDARG00000012367 1.000 
2062	1841	cypCar_00010478-RA 1.000 	ENSDARG00000068398 1.000 
2063	1841	cypCar_00020649-RA 1.000 	ENSDARG00000060618 1.000 
2064	1841	cypCar_00017873-RA 1.000 	ENSDARG00000076931 1.000 
2065	1840	cypCar_00023442-RA 1.000 	ENSDARG00000039352 1.000 
2066	1840	cypCar_00023322-RA 1.000 	ENSDARG00000074599 1.000 
2067	1840	cypCar_00005011-RA 1.000 	ENSDARG00000076752 1.000 
2068	1840	cypCar_00021521-RA 1.000 	ENSDARG00000079352 1.000 
2069	1839	cypCar_00031300-RA 1.000 	ENSDARG00000037910 1.000 
2070	1839	cypCar_00022027-RA 1.000 	ENSDARG00000012040 1.000 
2071	1839	cypCar_00025650-RA 1.000 	ENSDARG00000079496 1.000 
2072	1839	cypCar_00001739-RA 1.000 	ENSDARG00000070074 1.000 
2073	1839	cypCar_00030622-RA 1.000 	ENSDARG00000060921 1.000 
2074	1838	cypCar_00000234-RA 1.000 cypCar_00010176-RA 0.112 	ENSDARG00000093093 1.000 
2075	1838	cypCar_00018132-RA 1.000 	ENSDARG00000004722 1.000 
2076	1838	cypCar_00006542-RA 1.000 	ENSDARG00000060854 1.000 
2077	1838	cypCar_00039637-RA 1.000 	ENSDARG00000001777 1.000 
2078	1837	cypCar_00041716-RA 1.000 	ENSDARG00000039134 1.000 
2079	1837	cypCar_00004588-RA 1.000 	ENSDARG00000074282 1.000 
2080	1836	cypCar_00009472-RA 1.000 	ENSDARG00000042210 1.000 
2081	1836	cypCar_00006152-RA 1.000 	ENSDARG00000038446 1.000 
2082	1836	cypCar_00002163-RA 1.000 	ENSDARG00000090714 1.000 
2083	1835	cypCar_00002478-RA 1.000 cypCar_00033777-RA 0.100 	ENSDARG00000078461 1.000 
2084	1835	cypCar_00032676-RA 1.000 	ENSDARG00000011983 1.000 
2085	1835	cypCar_00044866-RA 1.000 	ENSDARG00000058159 1.000 
2086	1835	cypCar_00000019-RA 1.000 	ENSDARG00000056856 1.000 
2087	1834	cypCar_00039022-RA 1.000 	ENSDARG00000009493 1.000 
2088	1834	cypCar_00016296-RA 1.000 	ENSDARG00000061020 1.000 
2089	1834	cypCar_00040857-RA 1.000 	ENSDARG00000062634 1.000 
2090	1833	cypCar_00032486-RA 1.000 cypCar_00001460-RA 0.347 	ENSDARG00000043211 1.000 
2091	1832	cypCar_00025468-RA 1.000 cypCar_00003898-RA 0.107 	ENSDARG00000077297 1.000 
2092	1832	cypCar_00018170-RA 1.000 	ENSDARG00000076041 1.000 
2093	1832	cypCar_00014846-RA 1.000 	ENSDARG00000007461 1.000 
2094	1831	cypCar_00039098-RA 1.000 cypCar_00043021-RA 0.579 	ENSDARG00000036424 1.000 
2095	1831	cypCar_00026652-RA 1.000 	ENSDARG00000062397 1.000 
2096	1831	cypCar_00012322-RA 1.000 	ENSDARG00000042071 1.000 
2097	1830	cypCar_00030754-RA 1.000 	ENSDARG00000001769 1.000 
2098	1830	cypCar_00018620-RA 1.000 	ENSDARG00000073707 1.000 
2099	1829	cypCar_00010994-RA 1.000 cypCar_00022934-RA 0.183 	ENSDARG00000086717 1.000 
2100	1829	cypCar_00016671-RA 1.000 	ENSDARG00000078324 1.000 
2101	1829	cypCar_00042071-RA 1.000 	ENSDARG00000012073 1.000 
2102	1829	cypCar_00015945-RA 1.000 	ENSDARG00000021833 1.000 
2103	1828	cypCar_00005730-RA 1.000 	ENSDARG00000001897 1.000 
2104	1828	cypCar_00000561-RA 1.000 	ENSDARG00000061541 1.000 
2105	1828	cypCar_00032391-RA 1.000 	ENSDARG00000092290 1.000 
2106	1827	cypCar_00023280-RA 1.000 cypCar_00017507-RA 0.174 	ENSDARG00000075165 1.000 
2107	1827	cypCar_00005015-RA 1.000 	ENSDARG00000039217 1.000 
2108	1827	cypCar_00041174-RA 1.000 	ENSDARG00000088656 1.000 
2109	1826	cypCar_00007163-RA 1.000 	ENSDARG00000069006 1.000 
2110	1826	cypCar_00012738-RA 1.000 	ENSDARG00000043797 1.000 
2111	1826	cypCar_00012573-RA 1.000 	ENSDARG00000041887 1.000 
2112	1826	cypCar_00021580-RA 1.000 	ENSDARG00000059718 1.000 
2113	1825	cypCar_00002838-RA 1.000 cypCar_00031750-RA 0.399 	ENSDARG00000040717 1.000 
2114	1824	cypCar_00009220-RA 1.000 	ENSDARG00000062532 1.000 
2115	1824	cypCar_00008542-RA 1.000 	ENSDARG00000009194 1.000 
2116	1823	cypCar_00024238-RA 1.000 	ENSDARG00000069765 1.000 ENSDARG00000063713 0.390 
2117	1823	cypCar_00026264-RA 1.000 	ENSDARG00000015829 1.000 
2118	1823	cypCar_00028158-RA 1.000 	ENSDARG00000079512 1.000 
2119	1822	cypCar_00023471-RA 1.000 cypCar_00012718-RA 0.376 	ENSDARG00000052818 1.000 
2120	1820	cypCar_00005182-RA 1.000 cypCar_00006601-RA 0.402 	ENSDARG00000041081 1.000 
2121	1820	cypCar_00010247-RA 1.000 	ENSDARG00000020008 1.000 
2122	1820	cypCar_00005236-RA 1.000 	ENSDARG00000005606 1.000 
2123	1820	cypCar_00013016-RA 1.000 	ENSDARG00000078863 1.000 
2124	1820	cypCar_00028515-RA 1.000 	ENSDARG00000060567 1.000 
2125	1820	cypCar_00008653-RA 1.000 	ENSDARG00000077310 1.000 
2126	1819	cypCar_00019198-RA 1.000 cypCar_00002271-RA 0.327 	ENSDARG00000075273 1.000 
2127	1819	cypCar_00000326-RA 1.000 	ENSDARG00000011027 1.000 
2128	1819	cypCar_00011576-RA 1.000 	ENSDARG00000061986 1.000 
2129	1819	cypCar_00037266-RA 1.000 	ENSDARG00000071240 1.000 
2130	1819	cypCar_00034243-RA 1.000 	ENSDARG00000071230 1.000 
2131	1818	cypCar_00010273-RA 1.000 	ENSDARG00000076023 1.000 ENSDARG00000088111 0.240 
2132	1818	cypCar_00017548-RA 1.000 	ENSDARG00000015731 1.000 
2133	1818	cypCar_00015141-RA 1.000 	ENSDARG00000009136 1.000 
2134	1818	cypCar_00003729-RA 1.000 	ENSDARG00000069946 1.000 
2135	1817	cypCar_00013801-RA 1.000 	ENSDARG00000061051 1.000 
2136	1817	cypCar_00024062-RA 1.000 	ENSDARG00000004643 1.000 
2137	1817	cypCar_00025983-RA 1.000 	ENSDARG00000074636 1.000 
2138	1817	cypCar_00006957-RA 1.000 	ENSDARG00000088059 1.000 
2139	1816	cypCar_00005537-RA 1.000 	ENSDARG00000038067 1.000 
2140	1815	cypCar_00024300-RA 1.000 	ENSDARG00000063711 1.000 
2141	1814	cypCar_00026929-RA 1.000 cypCar_00017145-RA 0.312 	ENSDARG00000074414 1.000 
2142	1813	cypCar_00025512-RA 1.000 cypCar_00047226-RA 0.539 	ENSDARG00000074153 1.000 
2143	1813	cypCar_00004201-RA 1.000 	ENSDARG00000053865 1.000 
2144	1813	cypCar_00011931-RA 1.000 	ENSDARG00000021611 1.000 
2145	1813	cypCar_00029129-RA 1.000 	ENSDARG00000057323 1.000 
2146	1812	cypCar_00022380-RA 1.000 	ENSDARG00000003904 1.000 
2147	1812	cypCar_00017859-RA 1.000 	ENSDARG00000004774 1.000 
2148	1811	cypCar_00002602-RA 1.000 cypCar_00003590-RA 0.143 	ENSDARG00000078604 1.000 
2149	1811	cypCar_00035532-RA 1.000 	ENSDARG00000097535 1.000 
2150	1811	cypCar_00005742-RA 1.000 	ENSDARG00000044556 1.000 
2151	1810	cypCar_00002841-RA 1.000 	ENSDARG00000007560 1.000 
2152	1810	cypCar_00001773-RA 1.000 	ENSDARG00000060006 1.000 
2153	1810	cypCar_00011681-RA 1.000 	ENSDARG00000093120 1.000 
2154	1809	cypCar_00007587-RA 1.000 	ENSDARG00000013880 1.000 
2155	1809	cypCar_00015230-RA 1.000 	ENSDARG00000074326 1.000 
2156	1809	cypCar_00006672-RA 1.000 	ENSDARG00000040380 1.000 
2157	1809	cypCar_00029403-RA 1.000 	ENSDARG00000062323 1.000 
2158	1808	cypCar_00032246-RA 1.000 	ENSDARG00000071304 1.000 
2159	1807	cypCar_00010610-RA 1.000 cypCar_00004510-RA 0.300 	ENSDARG00000036212 1.000 
2160	1807	cypCar_00029427-RA 1.000 cypCar_00005601-RA 0.432 	ENSDARG00000038938 1.000 
2161	1807	cypCar_00022781-RA 1.000 	ENSDARG00000090802 1.000 ENSDARG00000024204 0.942 
2162	1807	cypCar_00002182-RA 1.000 	ENSDARG00000076566 1.000 
2163	1806	cypCar_00035807-RA 1.000 	ENSDARG00000078309 1.000 
2164	1806	cypCar_00032413-RA 1.000 	ENSDARG00000033589 1.000 
2165	1805	cypCar_00004928-RA 1.000 	ENSDARG00000014179 1.000 
2166	1804	cypCar_00013134-RA 1.000 cypCar_00039335-RA 0.361 	ENSDARG00000029881 1.000 
2167	1804	cypCar_00037059-RA 1.000 cypCar_00040721-RA 0.198 	ENSDARG00000003570 1.000 
2168	1804	cypCar_00028775-RA 1.000 	ENSDARG00000039065 1.000 
2169	1804	cypCar_00038569-RA 1.000 	ENSDARG00000037532 1.000 
2170	1804	cypCar_00028381-RA 1.000 	ENSDARG00000011072 1.000 
2171	1804	cypCar_00022577-RA 1.000 	ENSDARG00000060459 1.000 
2172	1804	cypCar_00034744-RA 1.000 	ENSDARG00000069742 1.000 
2173	1803	cypCar_00023246-RA 1.000 cypCar_00027523-RA 0.312 	ENSDARG00000079226 1.000 
2174	1803	cypCar_00005030-RA 1.000 	ENSDARG00000039974 1.000 
2175	1803	cypCar_00029874-RA 1.000 	ENSDARG00000054274 1.000 
2176	1802	cypCar_00031564-RA 1.000 	ENSDARG00000062355 1.000 
2177	1802	cypCar_00030572-RA 1.000 	ENSDARG00000024560 1.000 
2178	1802	cypCar_00039874-RA 1.000 	ENSDARG00000018716 1.000 
2179	1801	cypCar_00008158-RA 1.000 	ENSDARG00000002952 1.000 
2180	1801	cypCar_00034137-RA 1.000 	ENSDARG00000023537 1.000 
2181	1801	cypCar_00038082-RA 1.000 	ENSDARG00000079671 1.000 
2182	1800	cypCar_00025436-RA 1.000 	ENSDARG00000003836 1.000 
2183	1799	cypCar_00025612-RA 1.000 cypCar_00007647-RA 0.379 	ENSDARG00000016788 1.000 
2184	1799	cypCar_00039037-RA 1.000 cypCar_00018206-RA 0.207 	ENSDARG00000076533 1.000 
2185	1799	cypCar_00028827-RA 1.000 	ENSDARG00000041129 1.000 
2186	1799	cypCar_00045667-RA 1.000 	ENSDARG00000041361 1.000 
2187	1798	cypCar_00006890-RA 1.000 cypCar_00025688-RA 0.130 	ENSDARG00000067569 1.000 
2188	1798	cypCar_00008753-RA 1.000 cypCar_00008683-RA 0.105 	ENSDARG00000061177 1.000 
2189	1798	cypCar_00036219-RA 1.000 	ENSDARG00000055843 1.000 
2190	1798	cypCar_00021090-RA 1.000 	ENSDARG00000015947 1.000 
2191	1797	cypCar_00028409-RA 1.000 cypCar_00013841-RA 0.154 	ENSDARG00000002445 1.000 
2192	1797	cypCar_00003463-RA 1.000 	ENSDARG00000004754 1.000 
2193	1797	cypCar_00026676-RA 1.000 	ENSDARG00000000567 1.000 
2194	1797	cypCar_00000837-RA 1.000 	ENSDARG00000008808 1.000 
2195	1797	cypCar_00029867-RA 1.000 	ENSDARG00000042232 1.000 
2196	1796	cypCar_00014827-RA 1.000 	ENSDARG00000042563 1.000 
2197	1796	cypCar_00039663-RA 1.000 	ENSDARG00000060320 1.000 
2198	1795	cypCar_00011103-RA 1.000 cypCar_00010394-RA 0.386 	ENSDARG00000018441 1.000 
2199	1795	cypCar_00046118-RA 1.000 	ENSDARG00000055036 1.000 
2200	1795	cypCar_00036566-RA 1.000 	ENSDARG00000077047 1.000 
2201	1795	cypCar_00020721-RA 1.000 	ENSDARG00000029124 1.000 
2202	1795	cypCar_00012818-RA 1.000 	ENSDARG00000012824 1.000 
2203	1795	cypCar_00000454-RA 1.000 	ENSDARG00000060510 1.000 
2204	1794	cypCar_00010734-RA 1.000 	ENSDARG00000016835 1.000 
2205	1794	cypCar_00025375-RA 1.000 	ENSDARG00000074843 1.000 
2206	1794	cypCar_00038166-RA 1.000 	ENSDARG00000077255 1.000 
2207	1794	cypCar_00022501-RA 1.000 	ENSDARG00000068323 1.000 
2208	1793	cypCar_00018471-RA 1.000 	ENSDARG00000029394 1.000 
2209	1793	cypCar_00028825-RA 1.000 	ENSDARG00000076090 1.000 
2210	1791	cypCar_00036656-RA 1.000 cypCar_00027782-RA 0.412 	ENSDARG00000071099 1.000 
2211	1791	cypCar_00008717-RA 1.000 cypCar_00002060-RA 0.178 	ENSDARG00000056847 1.000 
2212	1791	cypCar_00013210-RA 1.000 	ENSDARG00000077609 1.000 
2213	1790	cypCar_00018675-RA 1.000 cypCar_00028856-RA 0.552 	ENSDARG00000075608 1.000 
2214	1790	cypCar_00025045-RA 1.000 	ENSDARG00000041708 1.000 
2215	1790	cypCar_00038029-RA 1.000 	ENSDARG00000038713 1.000 
2216	1790	cypCar_00004130-RA 1.000 	ENSDARG00000079286 1.000 
2217	1790	cypCar_00017636-RA 1.000 	ENSDARG00000078392 1.000 
2218	1788	cypCar_00019670-RA 1.000 cypCar_00022525-RA 0.410 	ENSDARG00000095332 1.000 
2219	1788	cypCar_00025771-RA 1.000 	ENSDARG00000036755 1.000 
2220	1788	cypCar_00034148-RA 1.000 	ENSDARG00000059567 1.000 
2221	1788	cypCar_00027027-RA 1.000 	ENSDARG00000058480 1.000 
2222	1788	cypCar_00030036-RA 1.000 	ENSDARG00000074129 1.000 
2223	1788	cypCar_00000245-RA 1.000 	ENSDARG00000070961 1.000 
2224	1788	cypCar_00036975-RA 1.000 	ENSDARG00000057317 1.000 
2225	1788	cypCar_00003233-RA 1.000 	ENSDARG00000036104 1.000 
2226	1787	cypCar_00004327-RA 1.000 	ENSDARG00000076104 1.000 
2227	1787	cypCar_00004085-RA 1.000 	ENSDARG00000090346 1.000 
2228	1787	cypCar_00024382-RA 1.000 	ENSDARG00000019311 1.000 
2229	1787	cypCar_00004924-RA 1.000 	ENSDARG00000076002 1.000 
2230	1786	cypCar_00018990-RA 1.000 cypCar_00036856-RA 0.503 	ENSDARG00000061117 1.000 
2231	1786	cypCar_00022643-RA 1.000 	ENSDARG00000041304 1.000 
2232	1785	cypCar_00012252-RA 1.000 	ENSDARG00000054572 1.000 
2233	1785	cypCar_00013243-RA 1.000 	ENSDARG00000078211 1.000 
2234	1784	cypCar_00013534-RA 1.000 cypCar_00018857-RA 0.584 	ENSDARG00000019103 1.000 
2235	1784	cypCar_00039934-RA 1.000 	ENSDARG00000078676 1.000 
2236	1784	cypCar_00011615-RA 1.000 	ENSDARG00000056045 1.000 
2237	1784	cypCar_00026379-RA 1.000 	ENSDARG00000032237 1.000 
2238	1784	cypCar_00007849-RA 1.000 	ENSDARG00000061248 1.000 
2239	1783	cypCar_00018642-RA 1.000 cypCar_00005553-RA 0.565 	ENSDARG00000052164 1.000 
2240	1783	cypCar_00013113-RA 1.000 cypCar_00002945-RA 0.578 	ENSDARG00000017199 1.000 
2241	1783	cypCar_00031988-RA 1.000 	ENSDARG00000070470 1.000 
2242	1782	cypCar_00004821-RA 1.000 	ENSDARG00000044143 1.000 
2243	1782	cypCar_00018978-RA 1.000 	ENSDARG00000063371 1.000 
2244	1782	cypCar_00032237-RA 1.000 	ENSDARG00000073883 1.000 
2245	1781	cypCar_00031368-RA 1.000 	ENSDARG00000035538 1.000 
2246	1781	cypCar_00042508-RA 1.000 	ENSDARG00000010791 1.000 
2247	1780	cypCar_00022162-RA 1.000 	ENSDARG00000088405 1.000 
2248	1780	cypCar_00024411-RA 1.000 	ENSDARG00000063578 1.000 
2249	1779	cypCar_00006365-RA 1.000 	ENSDARG00000077330 1.000 
2250	1779	cypCar_00024672-RA 1.000 	ENSDARG00000076903 1.000 
2251	1779	cypCar_00013112-RA 1.000 	ENSDARG00000061042 1.000 
2252	1779	cypCar_00015557-RA 1.000 	ENSDARG00000055837 1.000 
2253	1778	cypCar_00042689-RA 1.000 	ENSDARG00000091721 1.000 ENSDARG00000091695 0.239 
2254	1778	cypCar_00021910-RA 1.000 	ENSDARG00000001890 1.000 
2255	1778	cypCar_00009336-RA 1.000 	ENSDARG00000028900 1.000 
2256	1777	cypCar_00021324-RA 1.000 	ENSDARG00000061123 1.000 
2257	1777	cypCar_00039820-RA 1.000 	ENSDARG00000031712 1.000 
2258	1777	cypCar_00035134-RA 1.000 	ENSDARG00000003320 1.000 
2259	1777	cypCar_00024779-RA 1.000 	ENSDARG00000020239 1.000 
2260	1776	cypCar_00017909-RA 1.000 cypCar_00044836-RA 0.285 	ENSDARG00000075571 1.000 
2261	1776	cypCar_00004262-RA 1.000 	ENSDARG00000026395 1.000 
2262	1776	cypCar_00022094-RA 1.000 	ENSDARG00000005397 1.000 
2263	1776	cypCar_00021365-RA 1.000 	ENSDARG00000053127 1.000 
2264	1775	cypCar_00027212-RA 1.000 cypCar_00045701-RA 0.242 	ENSDARG00000075168 1.000 
2265	1775	cypCar_00024595-RA 1.000 	ENSDARG00000019614 1.000 
2266	1775	cypCar_00034217-RA 1.000 	ENSDARG00000045517 1.000 
2267	1775	cypCar_00001923-RA 1.000 	ENSDARG00000059693 1.000 
2268	1775	cypCar_00035372-RA 1.000 	ENSDARG00000061752 1.000 
2269	1775	cypCar_00002468-RA 1.000 	ENSDARG00000035564 1.000 
2270	1775	cypCar_00026437-RA 1.000 	ENSDARG00000079289 1.000 
2271	1775	cypCar_00040870-RA 1.000 	ENSDARG00000075647 1.000 
2272	1775	cypCar_00028740-RA 1.000 	ENSDARG00000020076 1.000 
2273	1775	cypCar_00006524-RA 1.000 	ENSDARG00000015476 1.000 
2274	1774	cypCar_00000776-RA 1.000 	ENSDARG00000056924 1.000 
2275	1774	cypCar_00024799-RA 1.000 	ENSDARG00000070187 1.000 
2276	1773	cypCar_00037221-RA 1.000 cypCar_00031480-RA 0.137 	ENSDARG00000022251 1.000 
2277	1773	cypCar_00016307-RA 1.000 cypCar_00025275-RA 0.210 	ENSDARG00000039675 1.000 
2278	1773	cypCar_00017391-RA 1.000 	ENSDARG00000078805 1.000 
2279	1773	cypCar_00040063-RA 1.000 	ENSDARG00000020960 1.000 
2280	1773	cypCar_00028659-RA 1.000 	ENSDARG00000045753 1.000 
2281	1772	cypCar_00021098-RA 1.000 cypCar_00004944-RA 1.000 	ENSDARG00000005832 1.000 
2282	1772	cypCar_00026072-RA 1.000 	ENSDARG00000061194 1.000 
2283	1772	cypCar_00045669-RA 1.000 	ENSDARG00000040594 1.000 
2284	1772	cypCar_00035933-RA 1.000 	ENSDARG00000076697 1.000 
2285	1772	cypCar_00017443-RA 1.000 	ENSDARG00000071562 1.000 
2286	1772	cypCar_00007732-RA 1.000 	ENSDARG00000073848 1.000 
2287	1771	cypCar_00007762-RA 1.000 	ENSDARG00000033444 1.000 
2288	1771	cypCar_00027993-RA 1.000 	ENSDARG00000027523 1.000 
2289	1770	cypCar_00017768-RA 1.000 cypCar_00005082-RA 0.286 	ENSDARG00000055672 1.000 
2290	1770	cypCar_00001708-RA 1.000 	ENSDARG00000038687 1.000 
2291	1770	cypCar_00027637-RA 1.000 	ENSDARG00000056184 1.000 
2292	1768	cypCar_00008112-RA 1.000 	ENSDARG00000013528 1.000 
2293	1767	cypCar_00015621-RA 1.000 	ENSDARG00000063153 1.000 
2294	1767	cypCar_00022168-RA 1.000 	ENSDARG00000014303 1.000 
2295	1767	cypCar_00004552-RA 1.000 	ENSDARG00000039563 1.000 
2296	1766	cypCar_00030764-RA 1.000 	ENSDARG00000044436 1.000 
2297	1766	cypCar_00016797-RA 1.000 	ENSDARG00000014770 1.000 
2298	1766	cypCar_00018367-RA 1.000 	ENSDARG00000039778 1.000 
2299	1766	cypCar_00000736-RA 1.000 	ENSDARG00000055162 1.000 
2300	1765	cypCar_00010441-RA 1.000 cypCar_00017924-RA 0.625 	ENSDARG00000095288 1.000 
2301	1765	cypCar_00001884-RA 1.000 	ENSDARG00000042329 1.000 
2302	1765	cypCar_00031005-RA 1.000 	ENSDARG00000061195 1.000 
2303	1764	cypCar_00007271-RA 1.000 	ENSDARG00000054741 1.000 
2304	1764	cypCar_00017127-RA 1.000 	ENSDARG00000079000 1.000 
2305	1763	cypCar_00005862-RA 1.000 cypCar_00017498-RA 0.438 	ENSDARG00000026053 1.000 
2306	1763	cypCar_00026414-RA 1.000 	ENSDARG00000091821 1.000 
2307	1763	cypCar_00028766-RA 1.000 	ENSDARG00000044491 1.000 
2308	1763	cypCar_00025844-RA 1.000 	ENSDARG00000012368 1.000 
2309	1763	cypCar_00024442-RA 1.000 	ENSDARG00000067805 1.000 
2310	1762	cypCar_00002423-RA 1.000 	ENSDARG00000013730 1.000 ENSDARG00000044808 0.251 
2311	1762	cypCar_00011635-RA 1.000 	ENSDARG00000056603 1.000 
2312	1762	cypCar_00012419-RA 1.000 	ENSDARG00000076052 1.000 
2313	1761	cypCar_00008761-RA 1.000 	ENSDARG00000079182 1.000 
2314	1761	cypCar_00003353-RA 1.000 	ENSDARG00000034001 1.000 
2315	1761	cypCar_00011165-RA 1.000 	ENSDARG00000054307 1.000 
2316	1759	cypCar_00008535-RA 1.000 	ENSDARG00000004794 1.000 
2317	1759	cypCar_00025013-RA 1.000 	ENSDARG00000025576 1.000 
2318	1759	cypCar_00006063-RA 1.000 	ENSDARG00000056648 1.000 
2319	1758	cypCar_00041033-RA 1.000 	ENSDARG00000002402 1.000 
2320	1758	cypCar_00002215-RA 1.000 	ENSDARG00000033437 1.000 
2321	1756	cypCar_00041774-RA 1.000 cypCar_00036993-RA 0.562 	ENSDARG00000074397 1.000 
2322	1756	cypCar_00017555-RA 1.000 	ENSDARG00000011636 1.000 
2323	1756	cypCar_00023188-RA 1.000 	ENSDARG00000059945 1.000 
2324	1756	cypCar_00006994-RA 1.000 	ENSDARG00000075926 1.000 
2325	1755	cypCar_00006398-RA 1.000 cypCar_00016939-RA 0.346 	ENSDARG00000021351 1.000 
2326	1755	cypCar_00027676-RA 1.000 	ENSDARG00000062573 1.000 
2327	1753	cypCar_00040859-RA 1.000 	ENSDARG00000060065 1.000 
2328	1753	cypCar_00035285-RA 1.000 	ENSDARG00000075564 1.000 
2329	1751	cypCar_00006896-RA 1.000 	ENSDARG00000017058 1.000 
2330	1751	cypCar_00003132-RA 1.000 	ENSDARG00000001634 1.000 
2331	1751	cypCar_00042549-RA 1.000 	ENSDARG00000079504 1.000 
2332	1750	cypCar_00006803-RA 1.000 cypCar_00008241-RA 0.500 	ENSDARG00000055040 1.000 
2333	1750	cypCar_00014259-RA 1.000 	ENSDARG00000055255 1.000 
2334	1750	cypCar_00012776-RA 1.000 	ENSDARG00000042590 1.000 
2335	1750	cypCar_00021804-RA 1.000 	ENSDARG00000015824 1.000 
2336	1749	cypCar_00026336-RA 1.000 	ENSDARG00000037708 1.000 
2337	1749	cypCar_00008959-RA 1.000 	ENSDARG00000074739 1.000 
2338	1749	cypCar_00030315-RA 1.000 	ENSDARG00000060551 1.000 
2339	1748	cypCar_00031883-RA 1.000 cypCar_00005166-RA 0.693 	ENSDARG00000077293 1.000 
2340	1748	cypCar_00003973-RA 1.000 	ENSDARG00000062016 1.000 
2341	1747	cypCar_00047451-RA 1.000 cypCar_00029727-RA 0.421 	ENSDARG00000076673 1.000 
2342	1747	cypCar_00008551-RA 1.000 	ENSDARG00000021794 1.000 
2343	1747	cypCar_00013413-RA 1.000 	ENSDARG00000059770 1.000 
2344	1745	cypCar_00013897-RA 1.000 	ENSDARG00000045870 1.000 
2345	1745	cypCar_00041750-RA 1.000 	ENSDARG00000075000 1.000 
2346	1744	cypCar_00000291-RA 1.000 	ENSDARG00000006017 1.000 
2347	1744	cypCar_00038951-RA 1.000 	ENSDARG00000056998 1.000 
2348	1744	cypCar_00004565-RA 1.000 	ENSDARG00000022466 1.000 
2349	1743	cypCar_00008349-RA 1.000 cypCar_00010307-RA 0.209 	ENSDARG00000060168 1.000 
2350	1743	cypCar_00008931-RA 1.000 	ENSDARG00000077053 1.000 
2351	1743	cypCar_00031394-RA 1.000 	ENSDARG00000035910 1.000 
2352	1743	cypCar_00001166-RA 1.000 	ENSDARG00000056252 1.000 
2353	1743	cypCar_00019395-RA 1.000 	ENSDARG00000016918 1.000 
2354	1743	cypCar_00006057-RA 1.000 	ENSDARG00000076229 1.000 
2355	1743	cypCar_00026870-RA 1.000 	ENSDARG00000086945 1.000 
2356	1742	cypCar_00033814-RA 1.000 cypCar_00016443-RA 0.397 	ENSDARG00000013607 1.000 
2357	1742	cypCar_00006363-RA 1.000 cypCar_00029776-RA 0.441 	ENSDARG00000042728 1.000 
2358	1742	cypCar_00016788-RA 1.000 	ENSDARG00000005789 1.000 
2359	1742	cypCar_00022839-RA 1.000 	ENSDARG00000063309 1.000 
2360	1742	cypCar_00012589-RA 1.000 	ENSDARG00000059301 1.000 
2361	1740	cypCar_00012779-RA 1.000 cypCar_00020864-RA 0.330 	ENSDARG00000060153 1.000 
2362	1740	cypCar_00004682-RA 1.000 	ENSDARG00000075593 1.000 
2363	1739	cypCar_00044059-RA 1.000 	ENSDARG00000007294 1.000 
2364	1739	cypCar_00043359-RA 1.000 	ENSDARG00000032651 1.000 
2365	1739	cypCar_00013767-RA 1.000 	ENSDARG00000014522 1.000 
2366	1739	cypCar_00037265-RA 1.000 	ENSDARG00000041703 1.000 
2367	1738	cypCar_00010746-RA 1.000 cypCar_00032937-RA 0.200 	ENSDARG00000061758 1.000 
2368	1738	cypCar_00007242-RA 1.000 	ENSDARG00000019556 1.000 
2369	1738	cypCar_00030875-RA 1.000 	ENSDARG00000076640 1.000 
2370	1738	cypCar_00000298-RA 1.000 	ENSDARG00000061207 1.000 
2371	1737	cypCar_00001787-RA 1.000 cypCar_00003005-RA 1.000 	ENSDARG00000027828 1.000 ENSDARG00000025728 1.000 
2372	1737	cypCar_00033015-RA 1.000 	ENSDARG00000067964 1.000 ENSDARG00000015880 1.000 
2373	1737	cypCar_00027011-RA 1.000 	ENSDARG00000003169 1.000 
2374	1736	cypCar_00003980-RA 1.000 cypCar_00013179-RA 0.474 	ENSDARG00000068787 1.000 
2375	1736	cypCar_00019868-RA 1.000 	ENSDARG00000075867 1.000 
2376	1736	cypCar_00026064-RA 1.000 	ENSDARG00000076003 1.000 
2377	1735	cypCar_00021771-RA 1.000 	ENSDARG00000073869 1.000 
2378	1734	cypCar_00012154-RA 1.000 cypCar_00031795-RA 0.195 	ENSDARG00000075249 1.000 
2379	1734	cypCar_00041924-RA 1.000 	ENSDARG00000070162 1.000 
2380	1734	cypCar_00036383-RA 1.000 	ENSDARG00000027777 1.000 
2381	1733	cypCar_00020363-RA 1.000 	ENSDARG00000040466 1.000 
2382	1733	cypCar_00005664-RA 1.000 	ENSDARG00000087736 1.000 
2383	1733	cypCar_00028565-RA 1.000 	ENSDARG00000087780 1.000 
2384	1732	cypCar_00002041-RA 1.000 	ENSDARG00000031795 1.000 
2385	1732	cypCar_00012460-RA 1.000 	ENSDARG00000004227 1.000 
2386	1732	cypCar_00026749-RA 1.000 	ENSDARG00000034062 1.000 
2387	1731	cypCar_00011077-RA 1.000 cypCar_00011896-RA 0.732 	ENSDARG00000074936 1.000 
2388	1731	cypCar_00024346-RA 1.000 	ENSDARG00000077349 1.000 
2389	1730	cypCar_00026773-RA 1.000 cypCar_00033845-RA 0.173 	ENSDARG00000032469 1.000 
2390	1729	cypCar_00024445-RA 1.000 cypCar_00024446-RA 0.132 	ENSDARG00000019521 1.000 
2391	1729	cypCar_00034713-RA 1.000 	ENSDARG00000010640 1.000 
2392	1729	cypCar_00017969-RA 1.000 	ENSDARG00000075111 1.000 
2393	1729	cypCar_00014026-RA 1.000 	ENSDARG00000037838 1.000 
2394	1729	cypCar_00032323-RA 1.000 	ENSDARG00000007413 1.000 
2395	1728	cypCar_00032573-RA 1.000 cypCar_00028166-RA 0.404 	ENSDARG00000006341 1.000 
2396	1728	cypCar_00017811-RA 1.000 	ENSDARG00000037109 1.000 
2397	1728	cypCar_00022570-RA 1.000 	ENSDARG00000058606 1.000 
2398	1728	cypCar_00009918-RA 1.000 	ENSDARG00000061274 1.000 
2399	1727	cypCar_00028636-RA 1.000 	ENSDARG00000019507 1.000 
2400	1727	cypCar_00014251-RA 1.000 	ENSDARG00000060813 1.000 
2401	1726	cypCar_00022290-RA 1.000 	ENSDARG00000088202 1.000 ENSDARG00000086407 1.000 
2402	1726	cypCar_00017120-RA 1.000 	ENSDARG00000004586 1.000 
2403	1726	cypCar_00042086-RA 1.000 	ENSDARG00000023692 1.000 
2404	1725	cypCar_00014908-RA 1.000 cypCar_00017986-RA 0.238 	ENSDARG00000088130 1.000 
2405	1725	cypCar_00025557-RA 1.000 	ENSDARG00000005989 1.000 
2406	1725	cypCar_00021921-RA 1.000 	ENSDARG00000061424 1.000 
2407	1725	cypCar_00008000-RA 1.000 	ENSDARG00000019473 1.000 
2408	1725	cypCar_00013049-RA 1.000 	ENSDARG00000005823 1.000 
2409	1725	cypCar_00018888-RA 1.000 	ENSDARG00000014891 1.000 
2410	1725	cypCar_00000709-RA 1.000 	ENSDARG00000086626 1.000 
2411	1724	cypCar_00003571-RA 1.000 	ENSDARG00000061682 1.000 
2412	1724	cypCar_00012253-RA 1.000 	ENSDARG00000019874 1.000 
2413	1723	cypCar_00000555-RA 1.000 	ENSDARG00000044074 1.000 
2414	1723	cypCar_00017348-RA 1.000 	ENSDARG00000069755 1.000 
2415	1723	cypCar_00012871-RA 1.000 	ENSDARG00000024619 1.000 
2416	1723	cypCar_00029722-RA 1.000 	ENSDARG00000054337 1.000 
2417	1722	cypCar_00030791-RA 1.000 	ENSDARG00000042729 1.000 
2418	1722	cypCar_00018913-RA 1.000 	ENSDARG00000030156 1.000 
2419	1722	cypCar_00037617-RA 1.000 	ENSDARG00000079811 1.000 
2420	1721	cypCar_00012256-RA 1.000 	ENSDARG00000069324 1.000 
2421	1721	cypCar_00007508-RA 1.000 	ENSDARG00000091762 1.000 
2422	1721	cypCar_00007059-RA 1.000 	ENSDARG00000014239 1.000 
2423	1721	cypCar_00017738-RA 1.000 	ENSDARG00000087110 1.000 
2424	1721	cypCar_00042537-RA 1.000 	ENSDARG00000062049 1.000 
2425	1721	cypCar_00012559-RA 1.000 	ENSDARG00000062272 1.000 
2426	1720	cypCar_00030838-RA 1.000 	ENSDARG00000090375 1.000 
2427	1720	cypCar_00044277-RA 1.000 	ENSDARG00000076227 1.000 
2428	1719	cypCar_00035990-RA 1.000 	ENSDARG00000059902 1.000 
2429	1718	cypCar_00007133-RA 1.000 cypCar_00027933-RA 0.428 	ENSDARG00000088143 1.000 
2430	1718	cypCar_00022888-RA 1.000 	ENSDARG00000075333 1.000 
2431	1718	cypCar_00001571-RA 1.000 	ENSDARG00000078151 1.000 
2432	1717	cypCar_00017631-RA 1.000 cypCar_00030988-RA 0.255 	ENSDARG00000022280 1.000 
2433	1717	cypCar_00032055-RA 1.000 	ENSDARG00000053205 1.000 ENSDARG00000013000 0.191 
2434	1717	cypCar_00035551-RA 1.000 	ENSDARG00000020489 1.000 
2435	1717	cypCar_00018310-RA 1.000 	ENSDARG00000029590 1.000 
2436	1716	cypCar_00020238-RA 1.000 cypCar_00037986-RA 0.342 	ENSDARG00000040249 1.000 
2437	1716	cypCar_00001200-RA 1.000 	ENSDARG00000001452 1.000 
2438	1716	cypCar_00041024-RA 1.000 	ENSDARG00000074727 1.000 
2439	1716	cypCar_00001535-RA 1.000 	ENSDARG00000036115 1.000 
2440	1715	cypCar_00002328-RA 1.000 	ENSDARG00000006497 1.000 
2441	1715	cypCar_00017350-RA 1.000 	ENSDARG00000053487 1.000 
2442	1715	cypCar_00030020-RA 1.000 	ENSDARG00000037408 1.000 
2443	1714	cypCar_00003031-RA 1.000 cypCar_00013552-RA 0.181 	ENSDARG00000002750 1.000 
2444	1714	cypCar_00016460-RA 1.000 	ENSDARG00000017931 1.000 
2445	1714	cypCar_00008256-RA 1.000 	ENSDARG00000079835 1.000 
2446	1713	cypCar_00028857-RA 1.000 	ENSDARG00000004576 1.000 
2447	1713	cypCar_00031375-RA 1.000 	ENSDARG00000012141 1.000 
2448	1713	cypCar_00036868-RA 1.000 	ENSDARG00000075139 1.000 
2449	1713	cypCar_00018349-RA 1.000 	ENSDARG00000059699 1.000 
2450	1713	cypCar_00008952-RA 1.000 	ENSDARG00000069608 1.000 
2451	1713	cypCar_00013664-RA 1.000 	ENSDARG00000022682 1.000 
2452	1712	cypCar_00020401-RA 1.000 cypCar_00024705-RA 0.519 	ENSDARG00000068028 1.000 
2453	1712	cypCar_00004110-RA 1.000 	ENSDARG00000011459 1.000 
2454	1711	cypCar_00006330-RA 1.000 	ENSDARG00000078111 1.000 
2455	1710	cypCar_00005737-RA 1.000 cypCar_00033432-RA 0.189 	ENSDARG00000068187 1.000 
2456	1710	cypCar_00015982-RA 1.000 cypCar_00027287-RA 0.479 	ENSDARG00000032103 1.000 
2457	1710	cypCar_00001847-RA 1.000 	ENSDARG00000089227 1.000 
2458	1710	cypCar_00008596-RA 1.000 	ENSDARG00000038524 1.000 
2459	1709	cypCar_00002988-RA 1.000 	ENSDARG00000000972 1.000 ENSDARG00000051939 0.758 
2460	1709	cypCar_00016035-RA 1.000 	ENSDARG00000013224 1.000 
2461	1709	cypCar_00033975-RA 1.000 	ENSDARG00000061564 1.000 
2462	1709	cypCar_00015180-RA 1.000 	ENSDARG00000090851 1.000 
2463	1708	cypCar_00009146-RA 1.000 	ENSDARG00000003513 1.000 
2464	1708	cypCar_00015201-RA 1.000 	ENSDARG00000076417 1.000 
2465	1708	cypCar_00036968-RA 1.000 	ENSDARG00000077095 1.000 
2466	1707	cypCar_00004450-RA 1.000 cypCar_00014374-RA 0.102 	ENSDARG00000076867 1.000 
2467	1707	cypCar_00030284-RA 1.000 	ENSDARG00000017423 1.000 
2468	1706	cypCar_00026868-RA 1.000 cypCar_00045261-RA 0.188 	ENSDARG00000089562 1.000 
2469	1706	cypCar_00005895-RA 1.000 	ENSDARG00000031855 1.000 
2470	1706	cypCar_00038417-RA 1.000 	ENSDARG00000040492 1.000 
2471	1706	cypCar_00019043-RA 1.000 	ENSDARG00000070174 1.000 
2472	1706	cypCar_00031932-RA 1.000 	ENSDARG00000069472 1.000 
2473	1705	cypCar_00023300-RA 1.000 	ENSDARG00000004150 1.000 
2474	1705	cypCar_00020892-RA 1.000 	ENSDARG00000016875 1.000 
2475	1705	cypCar_00031440-RA 1.000 	ENSDARG00000079095 1.000 
2476	1705	cypCar_00006843-RA 1.000 	ENSDARG00000029805 1.000 
2477	1705	cypCar_00013223-RA 1.000 	ENSDARG00000076443 1.000 
2478	1704	cypCar_00021152-RA 1.000 	ENSDARG00000062427 1.000 
2479	1703	cypCar_00037734-RA 1.000 	ENSDARG00000032238 1.000 
2480	1701	cypCar_00011072-RA 1.000 	ENSDARG00000061345 1.000 
2481	1701	cypCar_00019604-RA 1.000 	ENSDARG00000076055 1.000 
2482	1700	cypCar_00002349-RA 1.000 cypCar_00007230-RA 0.573 	ENSDARG00000069893 1.000 
2483	1700	cypCar_00048028-RA 1.000 	ENSDARG00000086825 1.000 
2484	1700	cypCar_00020794-RA 1.000 	ENSDARG00000022187 1.000 
2485	1700	cypCar_00014758-RA 1.000 	ENSDARG00000077244 1.000 
2486	1699	cypCar_00014487-RA 1.000 	ENSDARG00000051729 1.000 
2487	1698	cypCar_00040849-RA 1.000 cypCar_00030058-RA 0.303 	ENSDARG00000073711 1.000 
2488	1698	cypCar_00023855-RA 1.000 	ENSDARG00000038822 1.000 
2489	1698	cypCar_00022367-RA 1.000 	ENSDARG00000019797 1.000 
2490	1697	cypCar_00004326-RA 1.000 	ENSDARG00000005549 1.000 
2491	1697	cypCar_00006266-RA 1.000 	ENSDARG00000079291 1.000 
2492	1696	cypCar_00040615-RA 1.000 	ENSDARG00000068566 1.000 ENSDARG00000056014 0.111 ENSDARG00000011034 0.102 
2493	1696	cypCar_00041552-RA 1.000 	ENSDARG00000076116 1.000 
2494	1696	cypCar_00013549-RA 1.000 	ENSDARG00000018840 1.000 
2495	1696	cypCar_00029626-RA 1.000 	ENSDARG00000011163 1.000 
2496	1696	cypCar_00004146-RA 1.000 	ENSDARG00000059317 1.000 
2497	1695	cypCar_00016586-RA 1.000 cypCar_00031589-RA 0.402 	ENSDARG00000018111 1.000 
2498	1695	cypCar_00007663-RA 1.000 	ENSDARG00000044010 1.000 
2499	1695	cypCar_00007306-RA 1.000 	ENSDARG00000079451 1.000 
2500	1695	cypCar_00015634-RA 1.000 	ENSDARG00000078373 1.000 
2501	1695	cypCar_00044163-RA 1.000 	ENSDARG00000028539 1.000 
2502	1694	cypCar_00019811-RA 1.000 	ENSDARG00000053544 1.000 
2503	1694	cypCar_00011972-RA 1.000 	ENSDARG00000007654 1.000 
2504	1694	cypCar_00021111-RA 1.000 	ENSDARG00000061458 1.000 
2505	1694	cypCar_00004860-RA 1.000 	ENSDARG00000074804 1.000 
2506	1693	cypCar_00017759-RA 1.000 cypCar_00028470-RA 0.428 	ENSDARG00000010756 1.000 
2507	1693	cypCar_00026403-RA 1.000 	ENSDARG00000062113 1.000 
2508	1693	cypCar_00006404-RA 1.000 	ENSDARG00000020730 1.000 
2509	1691	cypCar_00007859-RA 1.000 	ENSDARG00000074453 1.000 
2510	1690	cypCar_00018759-RA 1.000 	ENSDARG00000044718 1.000 
2511	1690	cypCar_00020542-RA 1.000 	ENSDARG00000008979 1.000 
2512	1690	cypCar_00014457-RA 1.000 	ENSDARG00000052912 1.000 
2513	1689	cypCar_00001601-RA 1.000 	ENSDARG00000018738 1.000 
2514	1689	cypCar_00021728-RA 1.000 	ENSDARG00000078037 1.000 
2515	1689	cypCar_00030950-RA 1.000 	ENSDARG00000029911 1.000 
2516	1689	cypCar_00037095-RA 1.000 	ENSDARG00000061352 1.000 
2517	1688	cypCar_00023554-RA 1.000 	ENSDARG00000045799 1.000 
2518	1688	cypCar_00017677-RA 1.000 	ENSDARG00000029556 1.000 
2519	1688	cypCar_00028466-RA 1.000 	ENSDARG00000076805 1.000 
2520	1688	cypCar_00031256-RA 1.000 	ENSDARG00000092522 1.000 
2521	1688	cypCar_00002889-RA 1.000 	ENSDARG00000079313 1.000 
2522	1687	cypCar_00015796-RA 1.000 cypCar_00023895-RA 0.165 	ENSDARG00000014792 1.000 
2523	1687	cypCar_00009564-RA 1.000 cypCar_00023853-RA 0.321 	ENSDARG00000075706 1.000 
2524	1687	cypCar_00012615-RA 1.000 	ENSDARG00000003533 1.000 
2525	1687	cypCar_00020946-RA 1.000 	ENSDARG00000075806 1.000 
2526	1687	cypCar_00033724-RA 1.000 	ENSDARG00000062797 1.000 
2527	1687	cypCar_00007943-RA 1.000 	ENSDARG00000061915 1.000 
2528	1686	cypCar_00035379-RA 1.000 	ENSDARG00000060115 1.000 
2529	1685	cypCar_00006950-RA 1.000 cypCar_00010913-RA 0.355 	ENSDARG00000042616 1.000 
2530	1685	cypCar_00028707-RA 1.000 	ENSDARG00000036420 1.000 
2531	1685	cypCar_00028649-RA 1.000 	ENSDARG00000057975 1.000 
2532	1685	cypCar_00014144-RA 1.000 	ENSDARG00000034173 1.000 
2533	1685	cypCar_00017458-RA 1.000 	ENSDARG00000073822 1.000 
2534	1684	cypCar_00043125-RA 1.000 	ENSDARG00000063614 1.000 
2535	1684	cypCar_00030773-RA 1.000 	ENSDARG00000028842 1.000 
2536	1684	cypCar_00006364-RA 1.000 	ENSDARG00000077523 1.000 
2537	1684	cypCar_00023343-RA 1.000 	ENSDARG00000055566 1.000 
2538	1684	cypCar_00033165-RA 1.000 	ENSDARG00000062054 1.000 
2539	1683	cypCar_00046104-RA 1.000 	ENSDARG00000014017 1.000 
2540	1683	cypCar_00010423-RA 1.000 	ENSDARG00000042409 1.000 
2541	1682	cypCar_00006031-RA 1.000 cypCar_00000733-RA 0.322 	ENSDARG00000060862 1.000 
2542	1682	cypCar_00033935-RA 1.000 	ENSDARG00000079231 1.000 
2543	1682	cypCar_00001802-RA 1.000 	ENSDARG00000061844 1.000 
2544	1682	cypCar_00035567-RA 1.000 	ENSDARG00000060926 1.000 
2545	1681	cypCar_00028467-RA 1.000 cypCar_00033143-RA 0.110 	ENSDARG00000003328 1.000 
2546	1681	cypCar_00005879-RA 1.000 cypCar_00030074-RA 0.825 	ENSDARG00000053832 1.000 
2547	1680	cypCar_00006875-RA 1.000 	ENSDARG00000004158 1.000 
2548	1680	cypCar_00014371-RA 1.000 	ENSDARG00000030824 1.000 
2549	1680	cypCar_00016563-RA 1.000 	ENSDARG00000060264 1.000 
2550	1679	cypCar_00033456-RA 1.000 	ENSDARG00000006062 1.000 
2551	1679	cypCar_00024289-RA 1.000 	ENSDARG00000087822 1.000 
2552	1678	cypCar_00017366-RA 1.000 	ENSDARG00000077545 1.000 ENSDARG00000077124 0.214 
2553	1678	cypCar_00001989-RA 1.000 	ENSDARG00000091342 1.000 
2554	1677	cypCar_00012179-RA 1.000 	ENSDARG00000074876 1.000 
2555	1676	cypCar_00001665-RA 1.000 	ENSDARG00000010144 1.000 
2556	1676	cypCar_00032484-RA 1.000 	ENSDARG00000078658 1.000 
2557	1675	cypCar_00007637-RA 1.000 cypCar_00004999-RA 0.225 	ENSDARG00000004094 1.000 
2558	1675	cypCar_00013090-RA 1.000 cypCar_00005075-RA 0.203 	ENSDARG00000006422 1.000 
2559	1675	cypCar_00009467-RA 1.000 	ENSDARG00000040779 1.000 
2560	1675	cypCar_00032138-RA 1.000 	ENSDARG00000075948 1.000 
2561	1675	cypCar_00006580-RA 1.000 	ENSDARG00000000631 1.000 
2562	1675	cypCar_00023382-RA 1.000 	ENSDARG00000062748 1.000 
2563	1675	cypCar_00015148-RA 1.000 	ENSDARG00000056679 1.000 
2564	1674	cypCar_00012438-RA 1.000 	ENSDARG00000056469 1.000 
2565	1674	cypCar_00037148-RA 1.000 	ENSDARG00000075164 1.000 
2566	1674	cypCar_00006314-RA 1.000 	ENSDARG00000060754 1.000 
2567	1674	cypCar_00037560-RA 1.000 	ENSDARG00000011764 1.000 
2568	1673	cypCar_00000200-RA 1.000 cypCar_00027165-RA 0.548 	ENSDARG00000076952 1.000 
2569	1672	cypCar_00044757-RA 1.000 cypCar_00022331-RA 0.376 	ENSDARG00000077112 1.000 
2570	1672	cypCar_00011766-RA 1.000 cypCar_00007536-RA 0.266 	ENSDARG00000079934 1.000 
2571	1672	cypCar_00027756-RA 1.000 	ENSDARG00000063140 1.000 
2572	1672	cypCar_00037835-RA 1.000 	ENSDARG00000004780 1.000 
2573	1672	cypCar_00039336-RA 1.000 	ENSDARG00000013596 1.000 
2574	1672	cypCar_00032644-RA 1.000 	ENSDARG00000059600 1.000 
2575	1672	cypCar_00033805-RA 1.000 	ENSDARG00000070864 1.000 
2576	1672	cypCar_00014733-RA 1.000 	ENSDARG00000056386 1.000 
2577	1672	cypCar_00035314-RA 1.000 	ENSDARG00000057121 1.000 
2578	1672	cypCar_00001110-RA 1.000 	ENSDARG00000070839 1.000 
2579	1671	cypCar_00043119-RA 1.000 	ENSDARG00000076529 1.000 
2580	1670	cypCar_00033903-RA 1.000 	ENSDARG00000028625 1.000 
2581	1670	cypCar_00034739-RA 1.000 	ENSDARG00000079585 1.000 
2582	1669	cypCar_00029014-RA 1.000 	ENSDARG00000051899 1.000 
2583	1669	cypCar_00025172-RA 1.000 	ENSDARG00000055027 1.000 
2584	1669	cypCar_00005474-RA 1.000 	ENSDARG00000019392 1.000 
2585	1668	cypCar_00037272-RA 1.000 cypCar_00000969-RA 0.186 	ENSDARG00000040110 1.000 
2586	1668	cypCar_00001381-RA 1.000 	ENSDARG00000040095 1.000 ENSDARG00000044459 0.723 
2587	1668	cypCar_00021565-RA 1.000 	ENSDARG00000000183 1.000 
2588	1668	cypCar_00025439-RA 1.000 	ENSDARG00000054984 1.000 
2589	1668	cypCar_00043036-RA 1.000 	ENSDARG00000074142 1.000 
2590	1667	cypCar_00005788-RA 1.000 	ENSDARG00000074745 1.000 
2591	1665	cypCar_00040719-RA 1.000 cypCar_00037058-RA 0.406 	ENSDARG00000062983 1.000 
2592	1665	cypCar_00015053-RA 1.000 	ENSDARG00000075120 1.000 
2593	1665	cypCar_00030265-RA 1.000 	ENSDARG00000061544 1.000 
2594	1664	cypCar_00007561-RA 1.000 	ENSDARG00000062020 1.000 
2595	1664	cypCar_00010910-RA 1.000 	ENSDARG00000069954 1.000 
2596	1664	cypCar_00030203-RA 1.000 	ENSDARG00000061005 1.000 
2597	1664	cypCar_00003732-RA 1.000 	ENSDARG00000069953 1.000 
2598	1663	cypCar_00009191-RA 1.000 	ENSDARG00000003779 1.000 ENSDARG00000062415 0.436 
2599	1663	cypCar_00018976-RA 1.000 	ENSDARG00000061031 1.000 
2600	1663	cypCar_00003874-RA 1.000 	ENSDARG00000075826 1.000 
2601	1662	cypCar_00014832-RA 1.000 	ENSDARG00000042126 1.000 
2602	1662	cypCar_00004683-RA 1.000 	ENSDARG00000058528 1.000 
2603	1662	cypCar_00028032-RA 1.000 	ENSDARG00000076096 1.000 
2604	1661	cypCar_00006512-RA 1.000 cypCar_00006927-RA 0.528 	ENSDARG00000013581 1.000 
2605	1661	cypCar_00023036-RA 1.000 cypCar_00030289-RA 0.189 	ENSDARG00000079721 1.000 
2606	1661	cypCar_00003709-RA 1.000 	ENSDARG00000054264 1.000 
2607	1661	cypCar_00036697-RA 1.000 	ENSDARG00000089706 1.000 
2608	1660	cypCar_00033351-RA 1.000 cypCar_00038319-RA 0.332 	ENSDARG00000087753 1.000 
2609	1660	cypCar_00013202-RA 1.000 cypCar_00035209-RA 0.319 	ENSDARG00000014582 1.000 
2610	1660	cypCar_00011439-RA 1.000 	ENSDARG00000062970 1.000 
2611	1658	cypCar_00009011-RA 1.000 cypCar_00004743-RA 0.306 	ENSDARG00000014804 1.000 
2612	1658	cypCar_00009955-RA 1.000 	ENSDARG00000020964 1.000 
2613	1658	cypCar_00003957-RA 1.000 	ENSDARG00000078775 1.000 
2614	1658	cypCar_00035559-RA 1.000 	ENSDARG00000045541 1.000 
2615	1658	cypCar_00022460-RA 1.000 	ENSDARG00000076149 1.000 
2616	1657	cypCar_00038093-RA 1.000 cypCar_00044107-RA 0.527 	ENSDARG00000016528 1.000 
2617	1656	cypCar_00020088-RA 1.000 	ENSDARG00000007737 1.000 
2618	1656	cypCar_00001858-RA 1.000 	ENSDARG00000062363 1.000 
2619	1656	cypCar_00032714-RA 1.000 	ENSDARG00000017740 1.000 
2620	1655	cypCar_00035840-RA 1.000 	ENSDARG00000027109 1.000 
2621	1655	cypCar_00002188-RA 1.000 	ENSDARG00000076414 1.000 
2622	1654	cypCar_00009921-RA 1.000 	ENSDARG00000076328 1.000 
2623	1654	cypCar_00010183-RA 1.000 	ENSDARG00000000394 1.000 
2624	1653	cypCar_00034960-RA 1.000 cypCar_00045683-RA 0.107 	ENSDARG00000040920 1.000 
2625	1653	cypCar_00026374-RA 1.000 	ENSDARG00000062280 1.000 
2626	1653	cypCar_00002273-RA 1.000 	ENSDARG00000086302 1.000 
2627	1652	cypCar_00029559-RA 1.000 cypCar_00038557-RA 0.113 	ENSDARG00000041609 1.000 
2628	1652	cypCar_00023190-RA 1.000 	ENSDARG00000028971 1.000 
2629	1652	cypCar_00007071-RA 1.000 	ENSDARG00000075905 1.000 
2630	1651	cypCar_00000085-RA 1.000 	ENSDARG00000077955 1.000 
2631	1651	cypCar_00009089-RA 1.000 	ENSDARG00000075383 1.000 
2632	1650	cypCar_00024057-RA 1.000 	ENSDARG00000043213 1.000 
2633	1650	cypCar_00005520-RA 1.000 	ENSDARG00000062821 1.000 
2634	1650	cypCar_00020481-RA 1.000 	ENSDARG00000075446 1.000 
2635	1649	cypCar_00002308-RA 1.000 cypCar_00010452-RA 0.370 	ENSDARG00000005716 1.000 
2636	1649	cypCar_00015884-RA 1.000 	ENSDARG00000016813 1.000 
2637	1649	cypCar_00017199-RA 1.000 	ENSDARG00000062152 1.000 
2638	1648	cypCar_00001128-RA 1.000 cypCar_00005551-RA 0.257 	ENSDARG00000007744 1.000 
2639	1648	cypCar_00041375-RA 1.000 	ENSDARG00000088308 1.000 
2640	1647	cypCar_00001061-RA 1.000 	ENSDARG00000004904 1.000 
2641	1647	cypCar_00008751-RA 1.000 	ENSDARG00000034300 1.000 
2642	1647	cypCar_00009528-RA 1.000 	ENSDARG00000005916 1.000 
2643	1646	cypCar_00032760-RA 1.000 cypCar_00005086-RA 0.697 	ENSDARG00000068406 1.000 
2644	1646	cypCar_00002719-RA 1.000 	ENSDARG00000004204 1.000 
2645	1646	cypCar_00036927-RA 1.000 	ENSDARG00000078185 1.000 
2646	1645	cypCar_00047647-RA 1.000 	ENSDARG00000008662 1.000 
2647	1645	cypCar_00003751-RA 1.000 	ENSDARG00000039966 1.000 
2648	1644	cypCar_00005736-RA 1.000 cypCar_00033431-RA 0.492 	ENSDARG00000068191 1.000 
2649	1644	cypCar_00031380-RA 1.000 	ENSDARG00000005126 1.000 
2650	1644	cypCar_00037684-RA 1.000 	ENSDARG00000077440 1.000 
2651	1643	cypCar_00034261-RA 1.000 	ENSDARG00000032117 1.000 
2652	1643	cypCar_00014237-RA 1.000 	ENSDARG00000040009 1.000 
2653	1643	cypCar_00003647-RA 1.000 	ENSDARG00000004896 1.000 
2654	1643	cypCar_00014711-RA 1.000 	ENSDARG00000079848 1.000 
2655	1643	cypCar_00027060-RA 1.000 	ENSDARG00000041621 1.000 
2656	1643	cypCar_00023185-RA 1.000 	ENSDARG00000061214 1.000 
2657	1642	cypCar_00001588-RA 1.000 	ENSDARG00000004581 1.000 
2658	1642	cypCar_00020750-RA 1.000 	ENSDARG00000054290 1.000 
2659	1642	cypCar_00006028-RA 1.000 	ENSDARG00000060925 1.000 
2660	1642	cypCar_00042171-RA 1.000 	ENSDARG00000059003 1.000 
2661	1642	cypCar_00018531-RA 1.000 	ENSDARG00000037634 1.000 
2662	1641	cypCar_00033081-RA 1.000 cypCar_00002922-RA 0.236 	ENSDARG00000003631 1.000 
2663	1640	cypCar_00040330-RA 1.000 cypCar_00005687-RA 0.149 	ENSDARG00000022503 1.000 
2664	1640	cypCar_00019522-RA 1.000 	ENSDARG00000055459 1.000 
2665	1640	cypCar_00001378-RA 1.000 	ENSDARG00000069932 1.000 
2666	1639	cypCar_00005552-RA 1.000 cypCar_00001129-RA 0.470 	ENSDARG00000055493 1.000 
2667	1639	cypCar_00013155-RA 1.000 	ENSDARG00000070903 1.000 
2668	1638	cypCar_00025592-RA 1.000 	ENSDARG00000057321 1.000 
2669	1638	cypCar_00023187-RA 1.000 	ENSDARG00000060397 1.000 
2670	1637	cypCar_00044533-RA 1.000 cypCar_00042155-RA 0.356 	ENSDARG00000079396 1.000 
2671	1637	cypCar_00000762-RA 1.000 cypCar_00002668-RA 0.452 	ENSDARG00000069619 1.000 
2672	1637	cypCar_00007497-RA 1.000 	ENSDARG00000007195 1.000 
2673	1636	cypCar_00010241-RA 1.000 	ENSDARG00000089861 1.000 
2674	1635	cypCar_00022043-RA 1.000 cypCar_00012384-RA 0.110 	ENSDARG00000006120 1.000 
2675	1635	cypCar_00000696-RA 1.000 	ENSDARG00000053776 1.000 
2676	1635	cypCar_00039539-RA 1.000 	ENSDARG00000056334 1.000 
2677	1634	cypCar_00017517-RA 1.000 cypCar_00039878-RA 0.397 	ENSDARG00000097726 1.000 
2678	1634	cypCar_00043435-RA 1.000 	ENSDARG00000012378 1.000 
2679	1633	cypCar_00026645-RA 1.000 cypCar_00037023-RA 0.252 	ENSDARG00000075904 1.000 
2680	1633	cypCar_00026026-RA 1.000 	ENSDARG00000020447 1.000 
2681	1633	cypCar_00027602-RA 1.000 	ENSDARG00000078226 1.000 
2682	1632	cypCar_00018598-RA 1.000 cypCar_00011049-RA 0.131 	ENSDARG00000016981 1.000 
2683	1632	cypCar_00025611-RA 1.000 	ENSDARG00000008548 1.000 
2684	1630	cypCar_00007938-RA 1.000 cypCar_00014628-RA 0.422 	ENSDARG00000028857 1.000 
2685	1630	cypCar_00028685-RA 1.000 	ENSDARG00000042467 1.000 
2686	1630	cypCar_00019691-RA 1.000 	ENSDARG00000042489 1.000 
2687	1630	cypCar_00044417-RA 1.000 	ENSDARG00000062608 1.000 
2688	1630	cypCar_00040631-RA 1.000 	ENSDARG00000079123 1.000 
2689	1630	cypCar_00009551-RA 1.000 	ENSDARG00000088937 1.000 
2690	1630	cypCar_00011127-RA 1.000 	ENSDARG00000068460 1.000 
2691	1629	cypCar_00006824-RA 1.000 cypCar_00009332-RA 0.469 	ENSDARG00000074894 1.000 
2692	1629	cypCar_00040288-RA 1.000 	ENSDARG00000040442 1.000 
2693	1629	cypCar_00016628-RA 1.000 	ENSDARG00000075545 1.000 
2694	1628	cypCar_00014532-RA 1.000 cypCar_00022648-RA 0.111 	ENSDARG00000017369 1.000 
2695	1628	cypCar_00045446-RA 1.000 cypCar_00043374-RA 1.000 	ENSDARG00000077514 1.000 
2696	1628	cypCar_00038311-RA 1.000 	ENSDARG00000059342 1.000 
2697	1628	cypCar_00032571-RA 1.000 	ENSDARG00000004302 1.000 
2698	1628	cypCar_00013384-RA 1.000 	ENSDARG00000059654 1.000 
2699	1627	cypCar_00017719-RA 1.000 cypCar_00015228-RA 0.117 	ENSDARG00000095274 1.000 ENSDARG00000094098 0.240 ENSDARG00000087532 0.136 
2700	1627	cypCar_00030629-RA 1.000 	ENSDARG00000003544 1.000 
2701	1625	cypCar_00017014-RA 1.000 cypCar_00009233-RA 1.000 	ENSDARG00000014105 1.000 
2702	1624	cypCar_00034234-RA 1.000 cypCar_00026464-RA 0.236 	ENSDARG00000078567 1.000 
2703	1624	cypCar_00001811-RA 1.000 	ENSDARG00000043571 1.000 
2704	1624	cypCar_00037713-RA 1.000 	ENSDARG00000040649 1.000 
2705	1624	cypCar_00025314-RA 1.000 	ENSDARG00000044915 1.000 
2706	1624	cypCar_00018932-RA 1.000 	ENSDARG00000079251 1.000 
2707	1624	cypCar_00010375-RA 1.000 	ENSDARG00000020952 1.000 
2708	1623	cypCar_00010660-RA 1.000 	ENSDARG00000004074 1.000 
2709	1623	cypCar_00014271-RA 1.000 	ENSDARG00000090895 1.000 
2710	1622	cypCar_00009186-RA 1.000 cypCar_00006083-RA 0.410 	ENSDARG00000074602 1.000 
2711	1622	cypCar_00012153-RA 1.000 	ENSDARG00000018687 1.000 
2712	1622	cypCar_00016752-RA 1.000 	ENSDARG00000076171 1.000 
2713	1622	cypCar_00012799-RA 1.000 	ENSDARG00000078802 1.000 
2714	1621	cypCar_00002058-RA 1.000 	ENSDARG00000031751 1.000 ENSDARG00000018750 0.246 
2715	1621	cypCar_00018058-RA 1.000 cypCar_00038137-RA 0.549 	ENSDARG00000018049 1.000 
2716	1621	cypCar_00005282-RA 1.000 	ENSDARG00000036345 1.000 
2717	1621	cypCar_00015082-RA 1.000 	ENSDARG00000008461 1.000 
2718	1621	cypCar_00008209-RA 1.000 	ENSDARG00000069030 1.000 
2719	1620	cypCar_00036305-RA 1.000 cypCar_00024449-RA 0.188 	ENSDARG00000057128 1.000 
2720	1620	cypCar_00003368-RA 1.000 	ENSDARG00000075672 1.000 
2721	1620	cypCar_00005980-RA 1.000 	ENSDARG00000054127 1.000 
2722	1620	cypCar_00037238-RA 1.000 	ENSDARG00000070100 1.000 
2723	1619	cypCar_00017709-RA 1.000 	ENSDARG00000037894 1.000 
2724	1618	cypCar_00034089-RA 1.000 cypCar_00025892-RA 0.300 	ENSDARG00000090540 1.000 ENSDARG00000060711 0.900 
2725	1618	cypCar_00036596-RA 1.000 	ENSDARG00000040730 1.000 
2726	1618	cypCar_00012447-RA 1.000 	ENSDARG00000006257 1.000 
2727	1618	cypCar_00001367-RA 1.000 	ENSDARG00000030975 1.000 
2728	1617	cypCar_00015020-RA 1.000 cypCar_00004910-RA 0.418 	ENSDARG00000070425 1.000 
2729	1617	cypCar_00048813-RA 1.000 	ENSDARG00000078416 1.000 
2730	1616	cypCar_00018098-RA 1.000 cypCar_00037119-RA 0.122 	ENSDARG00000077326 1.000 
2731	1616	cypCar_00016693-RA 1.000 	ENSDARG00000006862 1.000 
2732	1616	cypCar_00020077-RA 1.000 	ENSDARG00000045262 1.000 
2733	1616	cypCar_00010177-RA 1.000 	ENSDARG00000027649 1.000 
2734	1616	cypCar_00016538-RA 1.000 	ENSDARG00000075654 1.000 
2735	1616	cypCar_00037878-RA 1.000 	ENSDARG00000040990 1.000 
2736	1615	cypCar_00034003-RA 1.000 cypCar_00035615-RA 0.149 	ENSDARG00000052131 1.000 
2737	1615	cypCar_00021295-RA 1.000 cypCar_00041663-RA 0.350 	ENSDARG00000061687 1.000 
2738	1615	cypCar_00007297-RA 1.000 cypCar_00044901-RA 0.163 	ENSDARG00000090564 1.000 
2739	1615	cypCar_00033405-RA 1.000 	ENSDARG00000053036 1.000 
2740	1615	cypCar_00030536-RA 1.000 	ENSDARG00000088634 1.000 
2741	1615	cypCar_00006483-RA 1.000 	ENSDARG00000043818 1.000 
2742	1615	cypCar_00020455-RA 1.000 	ENSDARG00000021664 1.000 
2743	1614	cypCar_00007822-RA 1.000 cypCar_00024087-RA 0.563 	ENSDARG00000088631 1.000 
2744	1614	cypCar_00006558-RA 1.000 	ENSDARG00000079029 1.000 
2745	1614	cypCar_00018104-RA 1.000 	ENSDARG00000076270 1.000 
2746	1614	cypCar_00007563-RA 1.000 	ENSDARG00000092134 1.000 
2747	1614	cypCar_00005515-RA 1.000 	ENSDARG00000011941 1.000 
2748	1614	cypCar_00014523-RA 1.000 	ENSDARG00000076595 1.000 
2749	1613	cypCar_00008157-RA 1.000 	ENSDARG00000045601 1.000 
2750	1613	cypCar_00028244-RA 1.000 	ENSDARG00000045513 1.000 
2751	1613	cypCar_00031316-RA 1.000 	ENSDARG00000061737 1.000 
2752	1613	cypCar_00009331-RA 1.000 	ENSDARG00000056525 1.000 
2753	1613	cypCar_00005519-RA 1.000 	ENSDARG00000093781 1.000 
2754	1612	cypCar_00018392-RA 1.000 	ENSDARG00000008947 1.000 
2755	1612	cypCar_00007862-RA 1.000 	ENSDARG00000074708 1.000 
2756	1612	cypCar_00018057-RA 1.000 	ENSDARG00000045199 1.000 
2757	1611	cypCar_00022977-RA 1.000 	ENSDARG00000087538 1.000 ENSDARG00000009850 0.814 
2758	1611	cypCar_00000869-RA 1.000 	ENSDARG00000039577 1.000 
2759	1611	cypCar_00038248-RA 1.000 	ENSDARG00000058649 1.000 
2760	1610	cypCar_00024617-RA 1.000 	ENSDARG00000042111 1.000 
2761	1610	cypCar_00010865-RA 1.000 	ENSDARG00000063314 1.000 
2762	1610	cypCar_00008689-RA 1.000 	ENSDARG00000096271 1.000 
2763	1609	cypCar_00026025-RA 1.000 	ENSDARG00000056191 1.000 
2764	1609	cypCar_00001044-RA 1.000 	ENSDARG00000013250 1.000 
2765	1609	cypCar_00040348-RA 1.000 	ENSDARG00000087238 1.000 
2766	1606	cypCar_00029399-RA 1.000 cypCar_00041991-RA 0.590 	ENSDARG00000062226 1.000 
2767	1606	cypCar_00011144-RA 1.000 	ENSDARG00000068731 1.000 
2768	1606	cypCar_00016430-RA 1.000 	ENSDARG00000062361 1.000 
2769	1604	cypCar_00034759-RA 1.000 	ENSDARG00000029480 1.000 
2770	1604	cypCar_00037503-RA 1.000 	ENSDARG00000062933 1.000 
2771	1604	cypCar_00031041-RA 1.000 	ENSDARG00000062448 1.000 
2772	1603	cypCar_00026687-RA 1.000 	ENSDARG00000014680 1.000 
2773	1603	cypCar_00029518-RA 1.000 	ENSDARG00000043475 1.000 
2774	1603	cypCar_00025244-RA 1.000 	ENSDARG00000063300 1.000 
2775	1603	cypCar_00026926-RA 1.000 	ENSDARG00000024546 1.000 
2776	1603	cypCar_00000067-RA 1.000 	ENSDARG00000086161 1.000 
2777	1602	cypCar_00012979-RA 1.000 	ENSDARG00000009677 1.000 ENSDARG00000029925 0.305 
2778	1602	cypCar_00004511-RA 1.000 cypCar_00022031-RA 0.519 	ENSDARG00000057649 1.000 
2779	1602	cypCar_00012706-RA 1.000 	ENSDARG00000046124 1.000 
2780	1601	cypCar_00036806-RA 1.000 cypCar_00003053-RA 0.451 	ENSDARG00000013072 1.000 
2781	1601	cypCar_00020163-RA 1.000 	ENSDARG00000005454 1.000 
2782	1601	cypCar_00031141-RA 1.000 	ENSDARG00000090447 1.000 
2783	1601	cypCar_00029400-RA 1.000 	ENSDARG00000028546 1.000 
2784	1600	cypCar_00034079-RA 1.000 	ENSDARG00000041864 1.000 
2785	1600	cypCar_00026397-RA 1.000 	ENSDARG00000005456 1.000 
2786	1600	cypCar_00021957-RA 1.000 	ENSDARG00000032161 1.000 
2787	1600	cypCar_00013818-RA 1.000 	ENSDARG00000069168 1.000 
2788	1599	cypCar_00010841-RA 1.000 cypCar_00016327-RA 0.254 	ENSDARG00000052565 1.000 
2789	1599	cypCar_00040303-RA 1.000 	ENSDARG00000002216 1.000 
2790	1599	cypCar_00010039-RA 1.000 	ENSDARG00000022660 1.000 
2791	1599	cypCar_00000689-RA 1.000 	ENSDARG00000075441 1.000 
2792	1599	cypCar_00007573-RA 1.000 	ENSDARG00000014943 1.000 
2793	1599	cypCar_00004536-RA 1.000 	ENSDARG00000060041 1.000 
2794	1598	cypCar_00000875-RA 1.000 	ENSDARG00000034293 1.000 
2795	1597	cypCar_00010077-RA 1.000 cypCar_00031314-RA 0.367 	ENSDARG00000087596 1.000 
2796	1597	cypCar_00025216-RA 1.000 cypCar_00019796-RA 0.220 	ENSDARG00000039677 1.000 
2797	1597	cypCar_00015342-RA 1.000 	ENSDARG00000069937 1.000 
2798	1597	cypCar_00007328-RA 1.000 	ENSDARG00000062400 1.000 
2799	1596	cypCar_00007492-RA 1.000 cypCar_00008984-RA 0.418 	ENSDARG00000004377 1.000 
2800	1596	cypCar_00031441-RA 1.000 cypCar_00011759-RA 0.440 	ENSDARG00000020676 1.000 
2801	1596	cypCar_00038731-RA 1.000 	ENSDARG00000077057 1.000 
2802	1596	cypCar_00021673-RA 1.000 	ENSDARG00000044182 1.000 
2803	1596	cypCar_00009749-RA 1.000 	ENSDARG00000078822 1.000 
2804	1595	cypCar_00035986-RA 1.000 cypCar_00017994-RA 1.000 	ENSDARG00000062510 1.000 
2805	1595	cypCar_00013875-RA 1.000 	ENSDARG00000087369 1.000 
2806	1594	cypCar_00048409-RA 1.000 cypCar_00046327-RA 0.199 	ENSDARG00000045885 1.000 
2807	1594	cypCar_00025607-RA 1.000 	ENSDARG00000007129 1.000 
2808	1594	cypCar_00022655-RA 1.000 	ENSDARG00000004297 1.000 
2809	1594	cypCar_00035954-RA 1.000 	ENSDARG00000017522 1.000 
2810	1593	cypCar_00020759-RA 1.000 cypCar_00022853-RA 0.241 	ENSDARG00000061371 1.000 
2811	1593	cypCar_00032727-RA 1.000 	ENSDARG00000038991 1.000 
2812	1593	cypCar_00025440-RA 1.000 	ENSDARG00000015707 1.000 
2813	1593	cypCar_00018449-RA 1.000 	ENSDARG00000076761 1.000 
2814	1593	cypCar_00012757-RA 1.000 	ENSDARG00000019038 1.000 
2815	1592	cypCar_00033302-RA 1.000 cypCar_00029261-RA 0.444 	ENSDARG00000005374 1.000 
2816	1592	cypCar_00032627-RA 1.000 	ENSDARG00000052766 1.000 
2817	1592	cypCar_00031260-RA 1.000 	ENSDARG00000077639 1.000 
2818	1592	cypCar_00008357-RA 1.000 	ENSDARG00000088774 1.000 
2819	1591	cypCar_00008690-RA 1.000 cypCar_00019152-RA 0.224 	ENSDARG00000057772 1.000 
2820	1591	cypCar_00024399-RA 1.000 cypCar_00013472-RA 0.300 	ENSDARG00000087074 1.000 
2821	1591	cypCar_00037157-RA 1.000 	ENSDARG00000045857 1.000 
2822	1591	cypCar_00017602-RA 1.000 	ENSDARG00000043806 1.000 
2823	1591	cypCar_00009911-RA 1.000 	ENSDARG00000040684 1.000 
2824	1590	cypCar_00009047-RA 1.000 cypCar_00025708-RA 0.126 	ENSDARG00000023040 1.000 
2825	1590	cypCar_00005501-RA 1.000 	ENSDARG00000042840 1.000 
2826	1590	cypCar_00017277-RA 1.000 	ENSDARG00000045130 1.000 
2827	1589	cypCar_00013017-RA 1.000 	ENSDARG00000023316 1.000 
2828	1589	cypCar_00025928-RA 1.000 	ENSDARG00000093008 1.000 
2829	1588	cypCar_00030271-RA 1.000 	ENSDARG00000058784 1.000 
2830	1587	cypCar_00003341-RA 1.000 cypCar_00044605-RA 1.000 	ENSDARG00000057167 1.000 ENSDARG00000020377 1.000 
2831	1587	cypCar_00015018-RA 1.000 	ENSDARG00000008322 1.000 
2832	1587	cypCar_00042595-RA 1.000 	ENSDARG00000055158 1.000 
2833	1587	cypCar_00034290-RA 1.000 	ENSDARG00000077489 1.000 
2834	1587	cypCar_00028844-RA 1.000 	ENSDARG00000051800 1.000 
2835	1587	cypCar_00017715-RA 1.000 	ENSDARG00000015025 1.000 
2836	1587	cypCar_00009638-RA 1.000 	ENSDARG00000017665 1.000 
2837	1587	cypCar_00014524-RA 1.000 	ENSDARG00000074597 1.000 
2838	1587	cypCar_00036334-RA 1.000 	ENSDARG00000079812 1.000 
2839	1586	cypCar_00016162-RA 1.000 	ENSDARG00000006266 1.000 
2840	1586	cypCar_00025005-RA 1.000 	ENSDARG00000045123 1.000 
2841	1586	cypCar_00008374-RA 1.000 	ENSDARG00000056019 1.000 
2842	1586	cypCar_00015392-RA 1.000 	ENSDARG00000004037 1.000 
2843	1585	cypCar_00038041-RA 1.000 	ENSDARG00000062531 1.000 
2844	1585	cypCar_00011619-RA 1.000 	ENSDARG00000075903 1.000 
2845	1585	cypCar_00009834-RA 1.000 	ENSDARG00000055784 1.000 
2846	1585	cypCar_00013429-RA 1.000 	ENSDARG00000088813 1.000 
2847	1584	cypCar_00013661-RA 1.000 	ENSDARG00000070029 1.000 
2848	1584	cypCar_00018244-RA 1.000 	ENSDARG00000077013 1.000 
2849	1584	cypCar_00022758-RA 1.000 	ENSDARG00000075455 1.000 
2850	1583	cypCar_00024053-RA 1.000 	ENSDARG00000020521 1.000 
2851	1583	cypCar_00018782-RA 1.000 	ENSDARG00000051921 1.000 
2852	1583	cypCar_00045028-RA 1.000 	ENSDARG00000015959 1.000 
2853	1583	cypCar_00001636-RA 1.000 	ENSDARG00000028552 1.000 
2854	1582	cypCar_00010309-RA 1.000 cypCar_00008347-RA 0.411 	ENSDARG00000056986 1.000 
2855	1582	cypCar_00024071-RA 1.000 	ENSDARG00000063211 1.000 
2856	1582	cypCar_00035415-RA 1.000 	ENSDARG00000044415 1.000 
2857	1582	cypCar_00017817-RA 1.000 	ENSDARG00000078302 1.000 
2858	1582	cypCar_00021261-RA 1.000 	ENSDARG00000076302 1.000 
2859	1581	cypCar_00031046-RA 1.000 cypCar_00003598-RA 0.259 	ENSDARG00000014646 1.000 
2860	1581	cypCar_00019826-RA 1.000 	ENSDARG00000077728 1.000 
2861	1581	cypCar_00011947-RA 1.000 	ENSDARG00000032458 1.000 
2862	1581	cypCar_00025365-RA 1.000 	ENSDARG00000060323 1.000 
2863	1581	cypCar_00017353-RA 1.000 	ENSDARG00000078542 1.000 
2864	1581	cypCar_00023023-RA 1.000 	ENSDARG00000042909 1.000 
2865	1581	cypCar_00036730-RA 1.000 	ENSDARG00000076934 1.000 
2866	1581	cypCar_00008423-RA 1.000 	ENSDARG00000079872 1.000 
2867	1580	cypCar_00011370-RA 1.000 cypCar_00021604-RA 0.151 	ENSDARG00000058939 1.000 
2868	1579	cypCar_00028093-RA 1.000 cypCar_00004932-RA 0.421 	ENSDARG00000088950 1.000 
2869	1579	cypCar_00032682-RA 1.000 	ENSDARG00000079637 1.000 
2870	1579	cypCar_00011563-RA 1.000 	ENSDARG00000062430 1.000 
2871	1578	cypCar_00012649-RA 1.000 cypCar_00032960-RA 0.451 	ENSDARG00000077403 1.000 
2872	1578	cypCar_00037563-RA 1.000 	ENSDARG00000005586 1.000 
2873	1578	cypCar_00025628-RA 1.000 	ENSDARG00000071086 1.000 
2874	1578	cypCar_00021205-RA 1.000 	ENSDARG00000032795 1.000 
2875	1578	cypCar_00013353-RA 1.000 	ENSDARG00000077029 1.000 
2876	1578	cypCar_00016070-RA 1.000 	ENSDARG00000079329 1.000 
2877	1577	cypCar_00035679-RA 1.000 	ENSDARG00000052765 1.000 ENSDARG00000070173 0.562 
2878	1577	cypCar_00004176-RA 1.000 	ENSDARG00000052702 1.000 
2879	1577	cypCar_00039447-RA 1.000 	ENSDARG00000012294 1.000 
2880	1577	cypCar_00026326-RA 1.000 	ENSDARG00000029168 1.000 
2881	1577	cypCar_00036702-RA 1.000 	ENSDARG00000027234 1.000 
2882	1576	cypCar_00024880-RA 1.000 	ENSDARG00000077269 1.000 
2883	1576	cypCar_00040574-RA 1.000 	ENSDARG00000058941 1.000 
2884	1575	cypCar_00009386-RA 1.000 cypCar_00043096-RA 0.456 	ENSDARG00000060633 1.000 
2885	1575	cypCar_00016527-RA 1.000 cypCar_00017255-RA 0.260 	ENSDARG00000024775 1.000 
2886	1574	cypCar_00028708-RA 1.000 cypCar_00005444-RA 0.432 	ENSDARG00000036422 1.000 
2887	1574	cypCar_00007801-RA 1.000 cypCar_00028758-RA 0.202 	ENSDARG00000009208 1.000 
2888	1574	cypCar_00011287-RA 1.000 	ENSDARG00000010571 1.000 
2889	1574	cypCar_00006794-RA 1.000 	ENSDARG00000087841 1.000 
2890	1574	cypCar_00010202-RA 1.000 	ENSDARG00000074121 1.000 
2891	1573	cypCar_00002573-RA 1.000 cypCar_00034459-RA 0.233 	ENSDARG00000023900 1.000 
2892	1573	cypCar_00024005-RA 1.000 	ENSDARG00000075555 1.000 
2893	1573	cypCar_00012425-RA 1.000 	ENSDARG00000010779 1.000 
2894	1573	cypCar_00030293-RA 1.000 	ENSDARG00000055737 1.000 
2895	1572	cypCar_00014526-RA 1.000 	ENSDARG00000032221 1.000 
2896	1572	cypCar_00033616-RA 1.000 	ENSDARG00000042937 1.000 
2897	1572	cypCar_00033106-RA 1.000 	ENSDARG00000055970 1.000 
2898	1571	cypCar_00007565-RA 1.000 cypCar_00036507-RA 0.124 	ENSDARG00000005112 1.000 
2899	1571	cypCar_00007994-RA 1.000 	ENSDARG00000007549 1.000 
2900	1570	cypCar_00029685-RA 1.000 	ENSDARG00000042057 1.000 
2901	1570	cypCar_00004096-RA 1.000 	ENSDARG00000039459 1.000 
2902	1568	cypCar_00035098-RA 1.000 	ENSDARG00000020191 1.000 
2903	1568	cypCar_00039033-RA 1.000 	ENSDARG00000003449 1.000 
2904	1568	cypCar_00001436-RA 1.000 	ENSDARG00000075805 1.000 
2905	1568	cypCar_00001224-RA 1.000 	ENSDARG00000087417 1.000 
2906	1567	cypCar_00036363-RA 1.000 cypCar_00032721-RA 0.502 	ENSDARG00000068601 1.000 
2907	1567	cypCar_00026014-RA 1.000 	ENSDARG00000040152 1.000 
2908	1567	cypCar_00013895-RA 1.000 	ENSDARG00000061865 1.000 
2909	1567	cypCar_00009100-RA 1.000 	ENSDARG00000016485 1.000 
2910	1567	cypCar_00041436-RA 1.000 	ENSDARG00000032318 1.000 
2911	1567	cypCar_00022543-RA 1.000 	ENSDARG00000079324 1.000 
2912	1567	cypCar_00010431-RA 1.000 	ENSDARG00000078717 1.000 
2913	1567	cypCar_00000749-RA 1.000 	ENSDARG00000020573 1.000 
2914	1566	cypCar_00024145-RA 1.000 cypCar_00015911-RA 0.378 	ENSDARG00000037196 1.000 
2915	1566	cypCar_00020058-RA 1.000 cypCar_00014693-RA 0.381 	ENSDARG00000089326 1.000 
2916	1566	cypCar_00036043-RA 1.000 	ENSDARG00000041586 1.000 
2917	1566	cypCar_00032126-RA 1.000 	ENSDARG00000035761 1.000 
2918	1566	cypCar_00016517-RA 1.000 	ENSDARG00000041252 1.000 
2919	1566	cypCar_00028850-RA 1.000 	ENSDARG00000063631 1.000 
2920	1565	cypCar_00014495-RA 1.000 cypCar_00012653-RA 0.628 	ENSDARG00000069983 1.000 ENSDARG00000091639 0.982 
2921	1565	cypCar_00004333-RA 1.000 	ENSDARG00000053468 1.000 
2922	1565	cypCar_00017331-RA 1.000 	ENSDARG00000076103 1.000 
2923	1565	cypCar_00008286-RA 1.000 	ENSDARG00000026630 1.000 
2924	1564	cypCar_00011138-RA 1.000 	ENSDARG00000062973 1.000 
2925	1564	cypCar_00028017-RA 1.000 	ENSDARG00000075710 1.000 
2926	1564	cypCar_00039505-RA 1.000 	ENSDARG00000039489 1.000 
2927	1563	cypCar_00013588-RA 1.000 	ENSDARG00000034693 1.000 
2928	1563	cypCar_00026662-RA 1.000 	ENSDARG00000070394 1.000 
2929	1563	cypCar_00036876-RA 1.000 	ENSDARG00000045401 1.000 
2930	1562	cypCar_00012978-RA 1.000 cypCar_00010141-RA 0.183 	ENSDARG00000075159 1.000 
2931	1562	cypCar_00028946-RA 1.000 cypCar_00022845-RA 0.412 	ENSDARG00000043718 1.000 
2932	1562	cypCar_00038915-RA 1.000 	ENSDARG00000077556 1.000 
2933	1562	cypCar_00014850-RA 1.000 	ENSDARG00000056563 1.000 
2934	1562	cypCar_00013305-RA 1.000 	ENSDARG00000093381 1.000 
2935	1562	cypCar_00026028-RA 1.000 	ENSDARG00000075597 1.000 
2936	1562	cypCar_00031405-RA 1.000 	ENSDARG00000075819 1.000 
2937	1561	cypCar_00005805-RA 1.000 	ENSDARG00000051902 1.000 
2938	1560	cypCar_00034688-RA 1.000 	ENSDARG00000061101 1.000 
2939	1560	cypCar_00037851-RA 1.000 	ENSDARG00000021383 1.000 
2940	1559	cypCar_00024429-RA 1.000 cypCar_00036963-RA 0.269 	ENSDARG00000077812 1.000 
2941	1559	cypCar_00009254-RA 1.000 cypCar_00042077-RA 0.107 	ENSDARG00000076895 1.000 
2942	1559	cypCar_00009836-RA 1.000 cypCar_00013559-RA 0.521 	ENSDARG00000011245 1.000 
2943	1559	cypCar_00011910-RA 1.000 cypCar_00036429-RA 0.384 	ENSDARG00000063050 1.000 
2944	1559	cypCar_00017115-RA 1.000 	ENSDARG00000030633 1.000 
2945	1559	cypCar_00006736-RA 1.000 	ENSDARG00000021151 1.000 
2946	1558	cypCar_00026855-RA 1.000 	ENSDARG00000054177 1.000 
2947	1558	cypCar_00003392-RA 1.000 	ENSDARG00000062352 1.000 
2948	1557	cypCar_00021196-RA 1.000 	ENSDARG00000090646 1.000 ENSDARG00000062261 0.772 
2949	1557	cypCar_00024347-RA 1.000 	ENSDARG00000056250 1.000 
2950	1557	cypCar_00038048-RA 1.000 	ENSDARG00000017696 1.000 
2951	1557	cypCar_00015119-RA 1.000 	ENSDARG00000060340 1.000 
2952	1556	cypCar_00032372-RA 1.000 	ENSDARG00000060783 1.000 
2953	1556	cypCar_00009832-RA 1.000 	ENSDARG00000074346 1.000 
2954	1555	cypCar_00006553-RA 1.000 cypCar_00009987-RA 0.175 	ENSDARG00000079020 1.000 
2955	1555	cypCar_00020998-RA 1.000 cypCar_00028669-RA 0.108 	ENSDARG00000052748 1.000 
2956	1555	cypCar_00021902-RA 1.000 	ENSDARG00000026489 1.000 
2957	1555	cypCar_00021546-RA 1.000 	ENSDARG00000079468 1.000 
2958	1555	cypCar_00030671-RA 1.000 	ENSDARG00000077461 1.000 
2959	1555	cypCar_00008638-RA 1.000 	ENSDARG00000075013 1.000 
2960	1555	cypCar_00002815-RA 1.000 	ENSDARG00000029177 1.000 
2961	1555	cypCar_00014143-RA 1.000 	ENSDARG00000045519 1.000 
2962	1554	cypCar_00024192-RA 1.000 	ENSDARG00000058467 1.000 
2963	1554	cypCar_00036871-RA 1.000 	ENSDARG00000029218 1.000 
2964	1554	cypCar_00047682-RA 1.000 	ENSDARG00000001803 1.000 
2965	1554	cypCar_00039114-RA 1.000 	ENSDARG00000033832 1.000 
2966	1553	cypCar_00021036-RA 1.000 	ENSDARG00000078494 1.000 
2967	1553	cypCar_00038974-RA 1.000 	ENSDARG00000060631 1.000 
2968	1553	cypCar_00013482-RA 1.000 	ENSDARG00000060215 1.000 
2969	1553	cypCar_00004339-RA 1.000 	ENSDARG00000059817 1.000 
2970	1552	cypCar_00039417-RA 1.000 	ENSDARG00000018025 1.000 
2971	1552	cypCar_00003472-RA 1.000 	ENSDARG00000045815 1.000 
2972	1552	cypCar_00029337-RA 1.000 	ENSDARG00000059190 1.000 
2973	1551	cypCar_00013431-RA 1.000 cypCar_00003945-RA 0.298 	ENSDARG00000062168 1.000 
2974	1551	cypCar_00015090-RA 1.000 	ENSDARG00000025605 1.000 
2975	1550	cypCar_00009711-RA 1.000 	ENSDARG00000016263 1.000 
2976	1550	cypCar_00007713-RA 1.000 	ENSDARG00000055552 1.000 
2977	1550	cypCar_00011299-RA 1.000 	ENSDARG00000077653 1.000 
2978	1550	cypCar_00039766-RA 1.000 	ENSDARG00000013787 1.000 
2979	1550	cypCar_00031908-RA 1.000 	ENSDARG00000086703 1.000 
2980	1549	cypCar_00037213-RA 1.000 	ENSDARG00000074758 1.000 ENSDARG00000062157 1.000 
2981	1549	cypCar_00037778-RA 1.000 cypCar_00021418-RA 0.341 	ENSDARG00000020956 1.000 
2982	1549	cypCar_00009231-RA 1.000 cypCar_00033652-RA 0.136 	ENSDARG00000059677 1.000 
2983	1549	cypCar_00032043-RA 1.000 	ENSDARG00000089151 1.000 ENSDARG00000090119 0.833 
2984	1549	cypCar_00040460-RA 1.000 	ENSDARG00000061140 1.000 
2985	1549	cypCar_00012397-RA 1.000 	ENSDARG00000061173 1.000 
2986	1549	cypCar_00016653-RA 1.000 	ENSDARG00000056742 1.000 
2987	1548	cypCar_00028182-RA 1.000 	ENSDARG00000090804 1.000 
2988	1548	cypCar_00002702-RA 1.000 	ENSDARG00000075521 1.000 
2989	1548	cypCar_00021107-RA 1.000 	ENSDARG00000032256 1.000 
2990	1548	cypCar_00045712-RA 1.000 	ENSDARG00000038188 1.000 
2991	1547	cypCar_00029567-RA 1.000 cypCar_00001866-RA 0.430 	ENSDARG00000013776 1.000 
2992	1547	cypCar_00035529-RA 1.000 	ENSDARG00000009401 1.000 
2993	1547	cypCar_00005971-RA 1.000 	ENSDARG00000078688 1.000 
2994	1547	cypCar_00009797-RA 1.000 	ENSDARG00000031956 1.000 
2995	1547	cypCar_00017732-RA 1.000 	ENSDARG00000062122 1.000 
2996	1547	cypCar_00019760-RA 1.000 	ENSDARG00000073699 1.000 
2997	1546	cypCar_00034404-RA 1.000 cypCar_00021998-RA 0.462 	ENSDARG00000087467 1.000 
2998	1546	cypCar_00030989-RA 1.000 cypCar_00044510-RA 0.301 	ENSDARG00000036787 1.000 
2999	1546	cypCar_00012089-RA 1.000 	ENSDARG00000007443 1.000 
3000	1546	cypCar_00007652-RA 1.000 	ENSDARG00000060054 1.000 
3001	1546	cypCar_00000998-RA 1.000 	ENSDARG00000020647 1.000 
3002	1546	cypCar_00038972-RA 1.000 	ENSDARG00000034080 1.000 
3003	1546	cypCar_00003848-RA 1.000 	ENSDARG00000025089 1.000 
3004	1546	cypCar_00014631-RA 1.000 	ENSDARG00000078468 1.000 
3005	1545	cypCar_00007620-RA 1.000 cypCar_00014718-RA 0.741 	ENSDARG00000040719 1.000 
3006	1545	cypCar_00039071-RA 1.000 	ENSDARG00000070392 1.000 ENSDARG00000026663 0.501 
3007	1545	cypCar_00021869-RA 1.000 	ENSDARG00000051875 1.000 
3008	1544	cypCar_00009123-RA 1.000 	ENSDARG00000059911 1.000 
3009	1543	cypCar_00003737-RA 1.000 	ENSDARG00000010035 1.000 
3010	1542	cypCar_00002194-RA 1.000 cypCar_00039816-RA 0.141 	ENSDARG00000062192 1.000 
3011	1542	cypCar_00013888-RA 1.000 	ENSDARG00000044655 1.000 
3012	1542	cypCar_00014111-RA 1.000 	ENSDARG00000075487 1.000 
3013	1542	cypCar_00024553-RA 1.000 	ENSDARG00000006272 1.000 
3014	1542	cypCar_00019551-RA 1.000 	ENSDARG00000016699 1.000 
3015	1541	cypCar_00017453-RA 1.000 	ENSDARG00000094346 1.000 ENSDARG00000092070 0.549 ENSDARG00000095719 0.510 ENSDARG00000094608 0.500 ENSDARG00000092604 0.487 ENSDARG00000074134 0.454 ENSDARG00000074088 0.454 ENSDARG00000094246 0.442 ENSDARG00000093177 0.427 ENSDARG00000096516 0.421 ENSDARG00000094344 0.413 ENSDARG00000092500 0.407 ENSDARG00000093975 0.402 ENSDARG00000092201 0.390 ENSDARG00000088120 0.387 ENSDARG00000093323 0.371 ENSDARG00000094297 0.358 ENSDARG00000091912 0.355 ENSDARG00000092984 0.340 ENSDARG00000092941 0.333 ENSDARG00000096659 0.321 ENSDARG00000079820 0.310 ENSDARG00000096535 0.304 ENSDARG00000095578 0.275 ENSDARG00000087885 0.223 
3016	1541	cypCar_00019056-RA 1.000 cypCar_00000606-RA 0.484 	ENSDARG00000010515 1.000 
3017	1541	cypCar_00000294-RA 1.000 cypCar_00017600-RA 0.196 	ENSDARG00000087749 1.000 
3018	1541	cypCar_00035212-RA 1.000 	ENSDARG00000010728 1.000 
3019	1541	cypCar_00017824-RA 1.000 	ENSDARG00000035556 1.000 
3020	1540	cypCar_00034417-RA 1.000 	ENSDARG00000012493 1.000 
3021	1540	cypCar_00000257-RA 1.000 	ENSDARG00000069698 1.000 
3022	1539	cypCar_00021359-RA 1.000 	ENSDARG00000052022 1.000 
3023	1539	cypCar_00002327-RA 1.000 	ENSDARG00000054352 1.000 
3024	1539	cypCar_00005000-RA 1.000 	ENSDARG00000013575 1.000 
3025	1538	cypCar_00024998-RA 1.000 	ENSDARG00000039665 1.000 
3026	1538	cypCar_00031042-RA 1.000 	ENSDARG00000062445 1.000 
3027	1537	cypCar_00036057-RA 1.000 cypCar_00008844-RA 0.506 	ENSDARG00000058561 1.000 
3028	1537	cypCar_00009079-RA 1.000 	ENSDARG00000038618 1.000 
3029	1537	cypCar_00004382-RA 1.000 	ENSDARG00000017312 1.000 
3030	1537	cypCar_00028206-RA 1.000 	ENSDARG00000062449 1.000 
3031	1537	cypCar_00002863-RA 1.000 	ENSDARG00000061880 1.000 
3032	1537	cypCar_00007759-RA 1.000 	ENSDARG00000019130 1.000 
3033	1537	cypCar_00006749-RA 1.000 	ENSDARG00000010601 1.000 
3034	1536	cypCar_00019066-RA 1.000 	ENSDARG00000041431 1.000 
3035	1536	cypCar_00038850-RA 1.000 	ENSDARG00000006640 1.000 
3036	1536	cypCar_00021860-RA 1.000 	ENSDARG00000073902 1.000 
3037	1535	cypCar_00021441-RA 1.000 cypCar_00035417-RA 0.110 	ENSDARG00000003854 1.000 
3038	1535	cypCar_00003525-RA 1.000 cypCar_00027490-RA 0.153 	ENSDARG00000087844 1.000 
3039	1535	cypCar_00033810-RA 1.000 cypCar_00010963-RA 0.319 	ENSDARG00000070495 1.000 
3040	1535	cypCar_00043107-RA 1.000 	ENSDARG00000045900 1.000 
3041	1535	cypCar_00007146-RA 1.000 	ENSDARG00000017444 1.000 
3042	1535	cypCar_00036187-RA 1.000 	ENSDARG00000057454 1.000 
3043	1535	cypCar_00039119-RA 1.000 	ENSDARG00000076299 1.000 
3044	1534	cypCar_00019683-RA 1.000 	ENSDARG00000012741 1.000 
3045	1534	cypCar_00005647-RA 1.000 	ENSDARG00000079857 1.000 
3046	1534	cypCar_00029484-RA 1.000 	ENSDARG00000032577 1.000 
3047	1534	cypCar_00024573-RA 1.000 	ENSDARG00000035273 1.000 
3048	1534	cypCar_00002164-RA 1.000 	ENSDARG00000036994 1.000 
3049	1534	cypCar_00025537-RA 1.000 	ENSDARG00000062519 1.000 
3050	1534	cypCar_00032598-RA 1.000 	ENSDARG00000079651 1.000 
3051	1533	cypCar_00034611-RA 1.000 	ENSDARG00000076996 1.000 
3052	1532	cypCar_00013200-RA 1.000 	ENSDARG00000019239 1.000 ENSDARG00000007691 0.696 
3053	1532	cypCar_00023638-RA 1.000 	ENSDARG00000035147 1.000 
3054	1532	cypCar_00031824-RA 1.000 	ENSDARG00000018325 1.000 
3055	1532	cypCar_00000449-RA 1.000 	ENSDARG00000026017 1.000 
3056	1532	cypCar_00013597-RA 1.000 	ENSDARG00000043673 1.000 
3057	1532	cypCar_00017583-RA 1.000 	ENSDARG00000077508 1.000 
3058	1532	cypCar_00036790-RA 1.000 	ENSDARG00000089465 1.000 
3059	1531	cypCar_00026780-RA 1.000 	ENSDARG00000009702 1.000 
3060	1531	cypCar_00027827-RA 1.000 	ENSDARG00000074222 1.000 
3061	1530	cypCar_00003282-RA 1.000 cypCar_00043229-RA 0.206 	ENSDARG00000031100 1.000 
3062	1530	cypCar_00042416-RA 1.000 	ENSDARG00000051861 1.000 
3063	1530	cypCar_00036186-RA 1.000 	ENSDARG00000057438 1.000 
3064	1530	cypCar_00014480-RA 1.000 	ENSDARG00000037018 1.000 
3065	1530	cypCar_00006039-RA 1.000 	ENSDARG00000042172 1.000 
3066	1530	cypCar_00034420-RA 1.000 	ENSDARG00000079355 1.000 
3067	1530	cypCar_00009627-RA 1.000 	ENSDARG00000091191 1.000 
3068	1529	cypCar_00007359-RA 1.000 	ENSDARG00000022418 1.000 
3069	1529	cypCar_00002440-RA 1.000 	ENSDARG00000011703 1.000 
3070	1529	cypCar_00004620-RA 1.000 	ENSDARG00000013007 1.000 
3071	1529	cypCar_00045249-RA 1.000 	ENSDARG00000069251 1.000 
3072	1529	cypCar_00002910-RA 1.000 	ENSDARG00000077648 1.000 
3073	1528	cypCar_00013037-RA 1.000 	ENSDARG00000060868 1.000 
3074	1528	cypCar_00003182-RA 1.000 	ENSDARG00000004574 1.000 
3075	1528	cypCar_00027497-RA 1.000 	ENSDARG00000075382 1.000 
3076	1528	cypCar_00012812-RA 1.000 	ENSDARG00000002487 1.000 
3077	1528	cypCar_00009785-RA 1.000 	ENSDARG00000058232 1.000 
3078	1528	cypCar_00000750-RA 1.000 	ENSDARG00000059809 1.000 
3079	1528	cypCar_00022249-RA 1.000 	ENSDARG00000055787 1.000 
3080	1527	cypCar_00040041-RA 1.000 cypCar_00038996-RA 0.791 	ENSDARG00000052553 1.000 
3081	1527	cypCar_00031482-RA 1.000 	ENSDARG00000086425 1.000 ENSDARG00000058430 1.000 
3082	1527	cypCar_00035194-RA 1.000 	ENSDARG00000076174 1.000 
3083	1527	cypCar_00020248-RA 1.000 	ENSDARG00000016664 1.000 
3084	1527	cypCar_00024205-RA 1.000 	ENSDARG00000075931 1.000 
3085	1527	cypCar_00035404-RA 1.000 	ENSDARG00000069627 1.000 
3086	1526	cypCar_00018393-RA 1.000 	ENSDARG00000039279 1.000 
3087	1526	cypCar_00041857-RA 1.000 	ENSDARG00000089023 1.000 
3088	1526	cypCar_00007742-RA 1.000 	ENSDARG00000063069 1.000 
3089	1526	cypCar_00015569-RA 1.000 	ENSDARG00000086215 1.000 
3090	1526	cypCar_00009831-RA 1.000 	ENSDARG00000029019 1.000 
3091	1525	cypCar_00011890-RA 1.000 	ENSDARG00000004078 1.000 
3092	1525	cypCar_00043025-RA 1.000 	ENSDARG00000004634 1.000 
3093	1525	cypCar_00032738-RA 1.000 	ENSDARG00000059035 1.000 
3094	1524	cypCar_00002594-RA 1.000 cypCar_00035247-RA 0.489 	ENSDARG00000068705 1.000 
3095	1524	cypCar_00016150-RA 1.000 	ENSDARG00000016868 1.000 
3096	1524	cypCar_00043797-RA 1.000 	ENSDARG00000086418 1.000 
3097	1524	cypCar_00014617-RA 1.000 	ENSDARG00000071549 1.000 
3098	1523	cypCar_00000695-RA 1.000 cypCar_00016294-RA 0.359 	ENSDARG00000089581 1.000 ENSDARG00000075257 0.722 
3099	1523	cypCar_00026673-RA 1.000 	ENSDARG00000006292 1.000 
3100	1523	cypCar_00029051-RA 1.000 	ENSDARG00000022712 1.000 
3101	1523	cypCar_00002946-RA 1.000 	ENSDARG00000018162 1.000 
3102	1523	cypCar_00012080-RA 1.000 	ENSDARG00000074258 1.000 
3103	1522	cypCar_00003853-RA 1.000 	ENSDARG00000078576 1.000 
3104	1522	cypCar_00001453-RA 1.000 	ENSDARG00000055092 1.000 
3105	1521	cypCar_00011102-RA 1.000 	ENSDARG00000074384 1.000 
3106	1521	cypCar_00010252-RA 1.000 	ENSDARG00000059855 1.000 
3107	1521	cypCar_00046583-RA 1.000 	ENSDARG00000087226 1.000 
3108	1520	cypCar_00039161-RA 1.000 	ENSDARG00000058475 1.000 
3109	1520	cypCar_00014992-RA 1.000 	ENSDARG00000030999 1.000 
3110	1520	cypCar_00019681-RA 1.000 	ENSDARG00000015053 1.000 
3111	1520	cypCar_00030294-RA 1.000 	ENSDARG00000070726 1.000 
3112	1519	cypCar_00017385-RA 1.000 	ENSDARG00000007988 1.000 
3113	1518	cypCar_00018931-RA 1.000 cypCar_00000310-RA 0.145 	ENSDARG00000032932 1.000 
3114	1518	cypCar_00027075-RA 1.000 	ENSDARG00000078581 1.000 
3115	1518	cypCar_00023750-RA 1.000 	ENSDARG00000069560 1.000 
3116	1518	cypCar_00022064-RA 1.000 	ENSDARG00000068903 1.000 
3117	1517	cypCar_00016340-RA 1.000 cypCar_00037932-RA 0.576 	ENSDARG00000056621 1.000 
3118	1517	cypCar_00004801-RA 1.000 	ENSDARG00000061303 1.000 
3119	1516	cypCar_00024453-RA 1.000 cypCar_00018869-RA 0.114 	ENSDARG00000056832 1.000 
3120	1516	cypCar_00048540-RA 1.000 	ENSDARG00000078283 1.000 
3121	1516	cypCar_00001554-RA 1.000 	ENSDARG00000062019 1.000 
3122	1516	cypCar_00039938-RA 1.000 	ENSDARG00000053992 1.000 
3123	1515	cypCar_00010870-RA 1.000 cypCar_00019531-RA 0.284 	ENSDARG00000079687 1.000 
3124	1515	cypCar_00029477-RA 1.000 cypCar_00031740-RA 0.174 	ENSDARG00000079500 1.000 
3125	1515	cypCar_00008263-RA 1.000 	ENSDARG00000004594 1.000 
3126	1515	cypCar_00028041-RA 1.000 	ENSDARG00000059746 1.000 
3127	1514	cypCar_00018927-RA 1.000 cypCar_00025462-RA 0.306 	ENSDARG00000016794 1.000 
3128	1514	cypCar_00004173-RA 1.000 	ENSDARG00000025948 1.000 
3129	1514	cypCar_00017711-RA 1.000 	ENSDARG00000038543 1.000 
3130	1514	cypCar_00042949-RA 1.000 	ENSDARG00000039096 1.000 
3131	1514	cypCar_00030598-RA 1.000 	ENSDARG00000018814 1.000 
3132	1513	cypCar_00038646-RA 1.000 cypCar_00035582-RA 0.426 	ENSDARG00000033251 1.000 
3133	1513	cypCar_00000362-RA 1.000 	ENSDARG00000004232 1.000 
3134	1512	cypCar_00001330-RA 1.000 cypCar_00013233-RA 0.541 	ENSDARG00000077842 1.000 
3135	1512	cypCar_00008246-RA 1.000 cypCar_00024912-RA 0.457 	ENSDARG00000071478 1.000 
3136	1512	cypCar_00011451-RA 1.000 	ENSDARG00000012534 1.000 
3137	1512	cypCar_00017656-RA 1.000 	ENSDARG00000019135 1.000 
3138	1511	cypCar_00008422-RA 1.000 cypCar_00010023-RA 0.338 	ENSDARG00000077040 1.000 
3139	1511	cypCar_00036037-RA 1.000 	ENSDARG00000008553 1.000 
3140	1511	cypCar_00009474-RA 1.000 	ENSDARG00000027290 1.000 
3141	1511	cypCar_00037856-RA 1.000 	ENSDARG00000078251 1.000 
3142	1510	cypCar_00030477-RA 1.000 cypCar_00040899-RA 0.269 	ENSDARG00000076553 1.000 
3143	1510	cypCar_00023333-RA 1.000 	ENSDARG00000010316 1.000 
3144	1510	cypCar_00020492-RA 1.000 	ENSDARG00000026403 1.000 
3145	1509	cypCar_00014879-RA 1.000 	ENSDARG00000000830 1.000 
3146	1509	cypCar_00013986-RA 1.000 	ENSDARG00000062543 1.000 
3147	1508	cypCar_00036910-RA 1.000 	ENSDARG00000089038 1.000 
3148	1507	cypCar_00029853-RA 1.000 cypCar_00024260-RA 0.216 	ENSDARG00000097299 1.000 
3149	1507	cypCar_00019215-RA 1.000 cypCar_00039316-RA 0.457 	ENSDARG00000005913 1.000 
3150	1507	cypCar_00000679-RA 1.000 	ENSDARG00000035655 1.000 
3151	1507	cypCar_00001434-RA 1.000 	ENSDARG00000015006 1.000 
3152	1507	cypCar_00003093-RA 1.000 	ENSDARG00000075759 1.000 
3153	1506	cypCar_00000181-RA 1.000 cypCar_00017440-RA 0.313 	ENSDARG00000037101 1.000 
3154	1506	cypCar_00005460-RA 1.000 cypCar_00027322-RA 0.616 	ENSDARG00000052344 1.000 
3155	1506	cypCar_00005851-RA 1.000 	ENSDARG00000005625 1.000 
3156	1506	cypCar_00006103-RA 1.000 	ENSDARG00000026294 1.000 
3157	1505	cypCar_00009018-RA 1.000 cypCar_00035347-RA 0.251 	ENSDARG00000062913 1.000 
3158	1505	cypCar_00003594-RA 1.000 cypCar_00002598-RA 0.445 	ENSDARG00000089232 1.000 
3159	1505	cypCar_00020806-RA 1.000 	ENSDARG00000023678 1.000 
3160	1505	cypCar_00037557-RA 1.000 	ENSDARG00000079167 1.000 
3161	1505	cypCar_00000396-RA 1.000 	ENSDARG00000022424 1.000 
3162	1505	cypCar_00027846-RA 1.000 	ENSDARG00000061355 1.000 
3163	1505	cypCar_00018603-RA 1.000 	ENSDARG00000045747 1.000 
3164	1505	cypCar_00015804-RA 1.000 	ENSDARG00000060723 1.000 
3165	1504	cypCar_00018834-RA 1.000 	ENSDARG00000026376 1.000 
3166	1504	cypCar_00010265-RA 1.000 	ENSDARG00000001776 1.000 
3167	1504	cypCar_00018205-RA 1.000 	ENSDARG00000015891 1.000 
3168	1503	cypCar_00010683-RA 1.000 cypCar_00040927-RA 0.144 	ENSDARG00000051920 1.000 
3169	1503	cypCar_00042348-RA 1.000 	ENSDARG00000060058 1.000 
3170	1503	cypCar_00001312-RA 1.000 	ENSDARG00000060683 1.000 
3171	1503	cypCar_00042399-RA 1.000 	ENSDARG00000068874 1.000 
3172	1503	cypCar_00023760-RA 1.000 	ENSDARG00000093342 1.000 
3173	1502	cypCar_00029634-RA 1.000 cypCar_00033481-RA 0.586 	ENSDARG00000097224 1.000 
3174	1502	cypCar_00023987-RA 1.000 	ENSDARG00000032373 1.000 
3175	1502	cypCar_00026457-RA 1.000 	ENSDARG00000018266 1.000 
3176	1502	cypCar_00004963-RA 1.000 	ENSDARG00000062138 1.000 
3177	1502	cypCar_00028639-RA 1.000 	ENSDARG00000070971 1.000 
3178	1501	cypCar_00024696-RA 1.000 	ENSDARG00000090752 1.000 
3179	1501	cypCar_00023692-RA 1.000 	ENSDARG00000053467 1.000 
3180	1501	cypCar_00011553-RA 1.000 	ENSDARG00000015167 1.000 
3181	1501	cypCar_00014379-RA 1.000 	ENSDARG00000060796 1.000 
3182	1501	cypCar_00039288-RA 1.000 	ENSDARG00000089905 1.000 
3183	1500	cypCar_00010494-RA 1.000 	ENSDARG00000031702 1.000 
3184	1500	cypCar_00026931-RA 1.000 	ENSDARG00000038754 1.000 
3185	1500	cypCar_00031185-RA 1.000 	ENSDARG00000078331 1.000 
3186	1500	cypCar_00017307-RA 1.000 	ENSDARG00000091628 1.000 
3187	1499	cypCar_00034249-RA 1.000 cypCar_00027607-RA 0.392 	ENSDARG00000057249 1.000 
3188	1499	cypCar_00010403-RA 1.000 	ENSDARG00000003615 1.000 
3189	1499	cypCar_00001612-RA 1.000 	ENSDARG00000044619 1.000 
3190	1498	cypCar_00038633-RA 1.000 cypCar_00002005-RA 0.289 	ENSDARG00000079684 1.000 
3191	1498	cypCar_00001955-RA 1.000 	ENSDARG00000069017 1.000 
3192	1497	cypCar_00042693-RA 1.000 cypCar_00025455-RA 0.216 	ENSDARG00000029476 1.000 
3193	1497	cypCar_00003252-RA 1.000 	ENSDARG00000057062 1.000 
3194	1496	cypCar_00002781-RA 1.000 	ENSDARG00000061591 1.000 
3195	1496	cypCar_00042700-RA 1.000 	ENSDARG00000063610 1.000 
3196	1496	cypCar_00019189-RA 1.000 	ENSDARG00000052633 1.000 
3197	1496	cypCar_00025857-RA 1.000 	ENSDARG00000057452 1.000 
3198	1495	cypCar_00010883-RA 1.000 cypCar_00034866-RA 0.417 	ENSDARG00000056932 1.000 
3199	1495	cypCar_00008415-RA 1.000 	ENSDARG00000074410 1.000 
3200	1495	cypCar_00000769-RA 1.000 	ENSDARG00000060184 1.000 
3201	1494	cypCar_00016337-RA 1.000 	ENSDARG00000028469 1.000 
3202	1494	cypCar_00021971-RA 1.000 	ENSDARG00000023546 1.000 
3203	1494	cypCar_00044545-RA 1.000 	ENSDARG00000029248 1.000 
3204	1494	cypCar_00017564-RA 1.000 	ENSDARG00000053091 1.000 
3205	1494	cypCar_00005741-RA 1.000 	ENSDARG00000055338 1.000 
3206	1494	cypCar_00024096-RA 1.000 	ENSDARG00000079757 1.000 
3207	1493	cypCar_00006128-RA 1.000 cypCar_00037123-RA 0.510 	ENSDARG00000029832 1.000 
3208	1493	cypCar_00032756-RA 1.000 	ENSDARG00000031483 1.000 
3209	1493	cypCar_00022005-RA 1.000 	ENSDARG00000025421 1.000 
3210	1493	cypCar_00022594-RA 1.000 	ENSDARG00000015876 1.000 
3211	1493	cypCar_00004154-RA 1.000 	ENSDARG00000029898 1.000 
3212	1493	cypCar_00038840-RA 1.000 	ENSDARG00000077710 1.000 
3213	1493	cypCar_00011173-RA 1.000 	ENSDARG00000071393 1.000 
3214	1493	cypCar_00000487-RA 1.000 	ENSDARG00000086463 1.000 
3215	1492	cypCar_00016642-RA 1.000 	ENSDARG00000087755 1.000 ENSDARG00000089162 0.945 ENSDARG00000006518 0.928 
3216	1492	cypCar_00038159-RA 1.000 	ENSDARG00000011490 1.000 
3217	1492	cypCar_00001351-RA 1.000 	ENSDARG00000018973 1.000 
3218	1492	cypCar_00046598-RA 1.000 	ENSDARG00000086671 1.000 
3219	1491	cypCar_00039027-RA 1.000 cypCar_00026112-RA 0.280 	ENSDARG00000039784 1.000 
3220	1491	cypCar_00047060-RA 1.000 	ENSDARG00000076496 1.000 
3221	1491	cypCar_00023317-RA 1.000 	ENSDARG00000042545 1.000 
3222	1491	cypCar_00017788-RA 1.000 	ENSDARG00000005518 1.000 
3223	1491	cypCar_00012571-RA 1.000 	ENSDARG00000068286 1.000 
3224	1490	cypCar_00037675-RA 1.000 cypCar_00044489-RA 0.665 	ENSDARG00000060539 1.000 
3225	1490	cypCar_00032155-RA 1.000 	ENSDARG00000037358 1.000 
3226	1490	cypCar_00012396-RA 1.000 	ENSDARG00000029689 1.000 
3227	1490	cypCar_00026099-RA 1.000 	ENSDARG00000060554 1.000 
3228	1490	cypCar_00020565-RA 1.000 	ENSDARG00000068231 1.000 
3229	1490	cypCar_00009408-RA 1.000 	ENSDARG00000061688 1.000 
3230	1490	cypCar_00043196-RA 1.000 	ENSDARG00000016939 1.000 
3231	1490	cypCar_00034007-RA 1.000 	ENSDARG00000073996 1.000 
3232	1490	cypCar_00028724-RA 1.000 	ENSDARG00000089340 1.000 
3233	1489	cypCar_00013706-RA 1.000 cypCar_00000814-RA 0.438 	ENSDARG00000006240 1.000 
3234	1489	cypCar_00031075-RA 1.000 	ENSDARG00000003084 1.000 
3235	1489	cypCar_00001008-RA 1.000 	ENSDARG00000038780 1.000 
3236	1489	cypCar_00006842-RA 1.000 	ENSDARG00000063666 1.000 
3237	1488	cypCar_00001122-RA 1.000 	ENSDARG00000018110 1.000 
3238	1487	cypCar_00035390-RA 1.000 cypCar_00021175-RA 0.159 	ENSDARG00000055567 1.000 
3239	1487	cypCar_00037412-RA 1.000 	ENSDARG00000032714 1.000 
3240	1487	cypCar_00011321-RA 1.000 	ENSDARG00000078068 1.000 
3241	1487	cypCar_00026085-RA 1.000 	ENSDARG00000015278 1.000 
3242	1486	cypCar_00029882-RA 1.000 cypCar_00008108-RA 0.171 	ENSDARG00000054753 1.000 
3243	1486	cypCar_00004273-RA 1.000 	ENSDARG00000041951 1.000 
3244	1486	cypCar_00017221-RA 1.000 	ENSDARG00000060368 1.000 
3245	1486	cypCar_00023857-RA 1.000 	ENSDARG00000076228 1.000 
3246	1486	cypCar_00007222-RA 1.000 	ENSDARG00000003576 1.000 
3247	1485	cypCar_00017409-RA 1.000 	ENSDARG00000076997 1.000 
3248	1484	cypCar_00016832-RA 1.000 	ENSDARG00000059070 1.000 
3249	1484	cypCar_00027290-RA 1.000 	ENSDARG00000016290 1.000 
3250	1484	cypCar_00007671-RA 1.000 	ENSDARG00000088831 1.000 
3251	1483	cypCar_00012247-RA 1.000 	ENSDARG00000094415 1.000 ENSDARG00000068951 0.566 ENSDARG00000068947 0.558 
3252	1483	cypCar_00024029-RA 1.000 cypCar_00042583-RA 0.101 	ENSDARG00000010078 1.000 
3253	1483	cypCar_00031598-RA 1.000 	ENSDARG00000002336 1.000 
3254	1483	cypCar_00018088-RA 1.000 	ENSDARG00000024744 1.000 
3255	1483	cypCar_00040822-RA 1.000 	ENSDARG00000012829 1.000 
3256	1483	cypCar_00011436-RA 1.000 	ENSDARG00000075362 1.000 
3257	1483	cypCar_00001654-RA 1.000 	ENSDARG00000021120 1.000 
3258	1483	cypCar_00007761-RA 1.000 	ENSDARG00000032761 1.000 
3259	1483	cypCar_00030849-RA 1.000 	ENSDARG00000029668 1.000 
3260	1482	cypCar_00041540-RA 1.000 	ENSDARG00000038917 1.000 
3261	1482	cypCar_00034828-RA 1.000 	ENSDARG00000078016 1.000 
3262	1482	cypCar_00016854-RA 1.000 	ENSDARG00000076426 1.000 
3263	1482	cypCar_00038411-RA 1.000 	ENSDARG00000078503 1.000 
3264	1482	cypCar_00016516-RA 1.000 	ENSDARG00000075509 1.000 
3265	1482	cypCar_00007041-RA 1.000 	ENSDARG00000017676 1.000 
3266	1481	cypCar_00024856-RA 1.000 	ENSDARG00000074494 1.000 ENSDARG00000060941 0.988 
3267	1481	cypCar_00008398-RA 1.000 	ENSDARG00000063161 1.000 
3268	1480	cypCar_00041291-RA 1.000 cypCar_00035922-RA 0.248 	ENSDARG00000087767 1.000 
3269	1480	cypCar_00022680-RA 1.000 cypCar_00010920-RA 0.368 	ENSDARG00000055835 1.000 
3270	1480	cypCar_00006016-RA 1.000 cypCar_00000716-RA 0.163 	ENSDARG00000087530 1.000 
3271	1480	cypCar_00017617-RA 1.000 	ENSDARG00000060109 1.000 
3272	1480	cypCar_00019746-RA 1.000 	ENSDARG00000077329 1.000 
3273	1480	cypCar_00021387-RA 1.000 	ENSDARG00000076001 1.000 
3274	1480	cypCar_00000863-RA 1.000 	ENSDARG00000094473 1.000 
3275	1480	cypCar_00013057-RA 1.000 	ENSDARG00000060954 1.000 
3276	1479	cypCar_00023530-RA 1.000 	ENSDARG00000078458 1.000 ENSDARG00000061010 0.931 
3277	1479	cypCar_00007313-RA 1.000 	ENSDARG00000052046 1.000 
3278	1479	cypCar_00001204-RA 1.000 	ENSDARG00000079011 1.000 
3279	1479	cypCar_00033473-RA 1.000 	ENSDARG00000055720 1.000 
3280	1478	cypCar_00010838-RA 1.000 	ENSDARG00000001930 1.000 
3281	1478	cypCar_00023135-RA 1.000 	ENSDARG00000000779 1.000 
3282	1477	cypCar_00046735-RA 1.000 cypCar_00015547-RA 1.000 	ENSDARG00000039255 1.000 
3283	1477	cypCar_00029138-RA 1.000 cypCar_00013993-RA 0.576 	ENSDARG00000061845 1.000 
3284	1477	cypCar_00027462-RA 1.000 	ENSDARG00000053504 1.000 
3285	1477	cypCar_00023893-RA 1.000 	ENSDARG00000013871 1.000 
3286	1477	cypCar_00022846-RA 1.000 	ENSDARG00000058122 1.000 
3287	1477	cypCar_00003009-RA 1.000 	ENSDARG00000035507 1.000 
3288	1477	cypCar_00046326-RA 1.000 	ENSDARG00000061656 1.000 
3289	1477	cypCar_00009587-RA 1.000 	ENSDARG00000004917 1.000 
3290	1477	cypCar_00007875-RA 1.000 	ENSDARG00000063037 1.000 
3291	1476	cypCar_00007145-RA 1.000 	ENSDARG00000079773 1.000 
3292	1476	cypCar_00006499-RA 1.000 	ENSDARG00000016447 1.000 
3293	1476	cypCar_00025463-RA 1.000 	ENSDARG00000075222 1.000 
3294	1475	cypCar_00032689-RA 1.000 	ENSDARG00000074583 1.000 ENSDARG00000044161 0.299 
3295	1475	cypCar_00044119-RA 1.000 	ENSDARG00000052694 1.000 
3296	1475	cypCar_00016656-RA 1.000 	ENSDARG00000056806 1.000 
3297	1475	cypCar_00025143-RA 1.000 	ENSDARG00000010332 1.000 
3298	1475	cypCar_00015549-RA 1.000 	ENSDARG00000077751 1.000 
3299	1475	cypCar_00018216-RA 1.000 	ENSDARG00000061047 1.000 
3300	1475	cypCar_00016222-RA 1.000 	ENSDARG00000030759 1.000 
3301	1474	cypCar_00007186-RA 1.000 cypCar_00012129-RA 0.241 	ENSDARG00000053225 1.000 
3302	1474	cypCar_00000656-RA 1.000 	ENSDARG00000035420 1.000 
3303	1474	cypCar_00039459-RA 1.000 	ENSDARG00000016065 1.000 
3304	1474	cypCar_00015692-RA 1.000 	ENSDARG00000052242 1.000 
3305	1473	cypCar_00004307-RA 1.000 	ENSDARG00000063682 1.000 
3306	1473	cypCar_00014076-RA 1.000 	ENSDARG00000007996 1.000 
3307	1473	cypCar_00019166-RA 1.000 	ENSDARG00000040893 1.000 
3308	1472	cypCar_00000806-RA 1.000 cypCar_00013712-RA 0.251 	ENSDARG00000077249 1.000 
3309	1472	cypCar_00000724-RA 1.000 	ENSDARG00000060948 1.000 
3310	1472	cypCar_00020351-RA 1.000 	ENSDARG00000055470 1.000 
3311	1471	cypCar_00005180-RA 1.000 cypCar_00006599-RA 0.198 	ENSDARG00000041083 1.000 
3312	1471	cypCar_00009397-RA 1.000 cypCar_00039762-RA 0.313 	ENSDARG00000056719 1.000 
3313	1471	cypCar_00038240-RA 1.000 cypCar_00045329-RA 0.380 	ENSDARG00000063484 1.000 
3314	1471	cypCar_00003291-RA 1.000 	ENSDARG00000027046 1.000 
3315	1471	cypCar_00031991-RA 1.000 	ENSDARG00000062884 1.000 
3316	1471	cypCar_00002713-RA 1.000 	ENSDARG00000037403 1.000 
3317	1471	cypCar_00000045-RA 1.000 	ENSDARG00000016260 1.000 
3318	1471	cypCar_00044359-RA 1.000 	ENSDARG00000062612 1.000 
3319	1471	cypCar_00039332-RA 1.000 	ENSDARG00000078653 1.000 
3320	1470	cypCar_00028588-RA 1.000 	ENSDARG00000055238 1.000 
3321	1469	cypCar_00046336-RA 1.000 	ENSDARG00000075845 1.000 ENSDARG00000078233 0.955 
3322	1469	cypCar_00008401-RA 1.000 	ENSDARG00000008767 1.000 
3323	1469	cypCar_00029930-RA 1.000 	ENSDARG00000063059 1.000 
3324	1469	cypCar_00036066-RA 1.000 	ENSDARG00000055305 1.000 
3325	1469	cypCar_00000095-RA 1.000 	ENSDARG00000077431 1.000 
3326	1468	cypCar_00026741-RA 1.000 	ENSDARG00000052025 1.000 
3327	1468	cypCar_00002880-RA 1.000 	ENSDARG00000043093 1.000 
3328	1468	cypCar_00027708-RA 1.000 	ENSDARG00000068258 1.000 
3329	1468	cypCar_00002888-RA 1.000 	ENSDARG00000069463 1.000 
3330	1467	cypCar_00008797-RA 1.000 cypCar_00008707-RA 0.192 	ENSDARG00000011830 1.000 
3331	1467	cypCar_00019238-RA 1.000 cypCar_00026584-RA 0.268 	ENSDARG00000052997 1.000 
3332	1467	cypCar_00018188-RA 1.000 	ENSDARG00000015653 1.000 
3333	1467	cypCar_00021282-RA 1.000 	ENSDARG00000070545 1.000 
3334	1467	cypCar_00010561-RA 1.000 	ENSDARG00000007198 1.000 
3335	1467	cypCar_00029429-RA 1.000 	ENSDARG00000021352 1.000 
3336	1467	cypCar_00012094-RA 1.000 	ENSDARG00000075158 1.000 
3337	1467	cypCar_00028499-RA 1.000 	ENSDARG00000044142 1.000 
3338	1466	cypCar_00003527-RA 1.000 	ENSDARG00000001754 1.000 
3339	1466	cypCar_00016825-RA 1.000 	ENSDARG00000067801 1.000 
3340	1465	cypCar_00047357-RA 1.000 	ENSDARG00000009941 1.000 
3341	1465	cypCar_00017181-RA 1.000 	ENSDARG00000057099 1.000 
3342	1465	cypCar_00022691-RA 1.000 	ENSDARG00000043304 1.000 
3343	1464	cypCar_00022484-RA 1.000 cypCar_00003425-RA 0.515 	ENSDARG00000076318 1.000 
3344	1464	cypCar_00025707-RA 1.000 cypCar_00009045-RA 0.469 	ENSDARG00000061963 1.000 
3345	1464	cypCar_00020466-RA 1.000 	ENSDARG00000019179 1.000 
3346	1464	cypCar_00038356-RA 1.000 	ENSDARG00000045758 1.000 
3347	1464	cypCar_00009642-RA 1.000 	ENSDARG00000076748 1.000 
3348	1463	cypCar_00014704-RA 1.000 cypCar_00020761-RA 0.533 	ENSDARG00000075526 1.000 
3349	1463	cypCar_00023244-RA 1.000 cypCar_00013751-RA 0.198 	ENSDARG00000042418 1.000 
3350	1463	cypCar_00001334-RA 1.000 	ENSDARG00000054539 1.000 
3351	1463	cypCar_00028516-RA 1.000 	ENSDARG00000039500 1.000 
3352	1463	cypCar_00031742-RA 1.000 	ENSDARG00000060594 1.000 
3353	1462	cypCar_00013859-RA 1.000 	ENSDARG00000090830 1.000 
3354	1462	cypCar_00043411-RA 1.000 	ENSDARG00000013653 1.000 
3355	1462	cypCar_00009906-RA 1.000 	ENSDARG00000062258 1.000 
3356	1461	cypCar_00011964-RA 1.000 	ENSDARG00000057248 1.000 
3357	1461	cypCar_00022050-RA 1.000 	ENSDARG00000062108 1.000 
3358	1461	cypCar_00046750-RA 1.000 	ENSDARG00000045687 1.000 
3359	1461	cypCar_00017724-RA 1.000 	ENSDARG00000056978 1.000 
3360	1461	cypCar_00030766-RA 1.000 	ENSDARG00000025032 1.000 
3361	1461	cypCar_00016861-RA 1.000 	ENSDARG00000061311 1.000 
3362	1461	cypCar_00014647-RA 1.000 	ENSDARG00000042336 1.000 
3363	1461	cypCar_00002894-RA 1.000 	ENSDARG00000056690 1.000 
3364	1461	cypCar_00019032-RA 1.000 	ENSDARG00000054844 1.000 
3365	1460	cypCar_00045277-RA 1.000 	ENSDARG00000029189 1.000 
3366	1459	cypCar_00014409-RA 1.000 	ENSDARG00000074760 1.000 
3367	1458	cypCar_00003107-RA 1.000 	ENSDARG00000008034 1.000 
3368	1458	cypCar_00022889-RA 1.000 	ENSDARG00000059646 1.000 
3369	1458	cypCar_00014310-RA 1.000 	ENSDARG00000060101 1.000 
3370	1458	cypCar_00015608-RA 1.000 	ENSDARG00000076835 1.000 
3371	1458	cypCar_00015731-RA 1.000 	ENSDARG00000035066 1.000 
3372	1458	cypCar_00005569-RA 1.000 	ENSDARG00000058090 1.000 
3373	1458	cypCar_00009230-RA 1.000 	ENSDARG00000059678 1.000 
3374	1458	cypCar_00018943-RA 1.000 	ENSDARG00000077474 1.000 
3375	1458	cypCar_00014315-RA 1.000 	ENSDARG00000079267 1.000 
3376	1457	cypCar_00028048-RA 1.000 cypCar_00014380-RA 0.435 	ENSDARG00000017681 1.000 
3377	1457	cypCar_00010873-RA 1.000 	ENSDARG00000053575 1.000 
3378	1457	cypCar_00001569-RA 1.000 	ENSDARG00000018534 1.000 
3379	1457	cypCar_00014234-RA 1.000 	ENSDARG00000062059 1.000 
3380	1456	cypCar_00034943-RA 1.000 cypCar_00014203-RA 0.151 	ENSDARG00000071015 1.000 
3381	1456	cypCar_00006722-RA 1.000 	ENSDARG00000062362 1.000 
3382	1456	cypCar_00013003-RA 1.000 	ENSDARG00000026398 1.000 
3383	1456	cypCar_00032672-RA 1.000 	ENSDARG00000017007 1.000 
3384	1456	cypCar_00039856-RA 1.000 	ENSDARG00000017311 1.000 
3385	1456	cypCar_00031242-RA 1.000 	ENSDARG00000025241 1.000 
3386	1455	cypCar_00016694-RA 1.000 cypCar_00020357-RA 0.410 	ENSDARG00000023053 1.000 
3387	1455	cypCar_00001575-RA 1.000 	ENSDARG00000063417 1.000 
3388	1455	cypCar_00021868-RA 1.000 	ENSDARG00000026491 1.000 
3389	1455	cypCar_00024679-RA 1.000 	ENSDARG00000057218 1.000 
3390	1455	cypCar_00019204-RA 1.000 	ENSDARG00000062347 1.000 
3391	1455	cypCar_00029677-RA 1.000 	ENSDARG00000087429 1.000 
3392	1454	cypCar_00041267-RA 1.000 cypCar_00014200-RA 0.524 	ENSDARG00000036772 1.000 
3393	1454	cypCar_00036244-RA 1.000 cypCar_00001313-RA 0.237 	ENSDARG00000040248 1.000 
3394	1454	cypCar_00030224-RA 1.000 cypCar_00010951-RA 0.864 	ENSDARG00000037943 1.000 
3395	1454	cypCar_00024736-RA 1.000 	ENSDARG00000038068 1.000 
3396	1454	cypCar_00023763-RA 1.000 	ENSDARG00000034165 1.000 
3397	1454	cypCar_00026613-RA 1.000 	ENSDARG00000018782 1.000 
3398	1454	cypCar_00017568-RA 1.000 	ENSDARG00000069758 1.000 
3399	1453	cypCar_00001143-RA 1.000 cypCar_00004271-RA 0.449 	ENSDARG00000063019 1.000 
3400	1453	cypCar_00010360-RA 1.000 cypCar_00041415-RA 0.326 	ENSDARG00000011157 1.000 
3401	1453	cypCar_00022151-RA 1.000 	ENSDARG00000007812 1.000 
3402	1453	cypCar_00029037-RA 1.000 	ENSDARG00000089923 1.000 
3403	1452	cypCar_00003369-RA 1.000 cypCar_00026939-RA 0.278 	ENSDARG00000045167 1.000 
3404	1452	cypCar_00007067-RA 1.000 cypCar_00008104-RA 0.545 	ENSDARG00000036569 1.000 
3405	1452	cypCar_00028346-RA 1.000 	ENSDARG00000020488 1.000 
3406	1452	cypCar_00005631-RA 1.000 	ENSDARG00000078800 1.000 
3407	1452	cypCar_00033849-RA 1.000 	ENSDARG00000075252 1.000 
3408	1452	cypCar_00016728-RA 1.000 	ENSDARG00000012297 1.000 
3409	1451	cypCar_00004367-RA 1.000 	ENSDARG00000014498 1.000 
3410	1451	cypCar_00020427-RA 1.000 	ENSDARG00000088137 1.000 
3411	1450	cypCar_00001340-RA 1.000 	ENSDARG00000086515 1.000 ENSDARG00000006092 1.000 
3412	1450	cypCar_00010200-RA 1.000 	ENSDARG00000057481 1.000 
3413	1450	cypCar_00003835-RA 1.000 	ENSDARG00000013006 1.000 
3414	1449	cypCar_00018657-RA 1.000 	ENSDARG00000062636 1.000 
3415	1449	cypCar_00042697-RA 1.000 	ENSDARG00000003035 1.000 
3416	1449	cypCar_00035783-RA 1.000 	ENSDARG00000039647 1.000 
3417	1449	cypCar_00038176-RA 1.000 	ENSDARG00000075352 1.000 
3418	1448	cypCar_00004207-RA 1.000 	ENSDARG00000002411 1.000 
3419	1448	cypCar_00011856-RA 1.000 	ENSDARG00000060861 1.000 
3420	1448	cypCar_00020323-RA 1.000 	ENSDARG00000000747 1.000 
3421	1448	cypCar_00029463-RA 1.000 	ENSDARG00000002609 1.000 
3422	1448	cypCar_00029007-RA 1.000 	ENSDARG00000029011 1.000 
3423	1448	cypCar_00026066-RA 1.000 	ENSDARG00000090527 1.000 
3424	1447	cypCar_00008928-RA 1.000 	ENSDARG00000005927 1.000 
3425	1447	cypCar_00038923-RA 1.000 	ENSDARG00000070698 1.000 
3426	1447	cypCar_00004140-RA 1.000 	ENSDARG00000020219 1.000 
3427	1447	cypCar_00009270-RA 1.000 	ENSDARG00000008275 1.000 
3428	1447	cypCar_00019794-RA 1.000 	ENSDARG00000073673 1.000 
3429	1446	cypCar_00028370-RA 1.000 	ENSDARG00000061219 1.000 
3430	1446	cypCar_00036538-RA 1.000 	ENSDARG00000017126 1.000 
3431	1445	cypCar_00002539-RA 1.000 cypCar_00041380-RA 0.498 	ENSDARG00000092758 1.000 
3432	1445	cypCar_00020438-RA 1.000 	ENSDARG00000003520 1.000 
3433	1445	cypCar_00044472-RA 1.000 	ENSDARG00000043032 1.000 
3434	1445	cypCar_00003126-RA 1.000 	ENSDARG00000036575 1.000 
3435	1445	cypCar_00044878-RA 1.000 	ENSDARG00000092499 1.000 
3436	1444	cypCar_00002221-RA 1.000 cypCar_00011479-RA 0.813 	ENSDARG00000004782 1.000 
3437	1444	cypCar_00019284-RA 1.000 	ENSDARG00000077761 1.000 ENSDARG00000079455 0.282 
3438	1444	cypCar_00040819-RA 1.000 	ENSDARG00000002226 1.000 
3439	1444	cypCar_00036610-RA 1.000 	ENSDARG00000002295 1.000 
3440	1444	cypCar_00004093-RA 1.000 	ENSDARG00000015156 1.000 
3441	1444	cypCar_00017197-RA 1.000 	ENSDARG00000019530 1.000 
3442	1443	cypCar_00036854-RA 1.000 cypCar_00018991-RA 0.655 	ENSDARG00000019265 1.000 
3443	1443	cypCar_00017474-RA 1.000 	ENSDARG00000015803 1.000 
3444	1443	cypCar_00010107-RA 1.000 	ENSDARG00000035398 1.000 
3445	1443	cypCar_00004446-RA 1.000 	ENSDARG00000012340 1.000 
3446	1443	cypCar_00001002-RA 1.000 	ENSDARG00000038785 1.000 
3447	1443	cypCar_00003259-RA 1.000 	ENSDARG00000038024 1.000 
3448	1443	cypCar_00022400-RA 1.000 	ENSDARG00000020467 1.000 
3449	1443	cypCar_00006516-RA 1.000 	ENSDARG00000044094 1.000 
3450	1442	cypCar_00004851-RA 1.000 cypCar_00033298-RA 0.457 	ENSDARG00000040346 1.000 ENSDARG00000027112 0.237 
3451	1442	cypCar_00038892-RA 1.000 	ENSDARG00000024043 1.000 
3452	1442	cypCar_00018044-RA 1.000 	ENSDARG00000062585 1.000 
3453	1442	cypCar_00002969-RA 1.000 	ENSDARG00000088246 1.000 
3454	1442	cypCar_00013171-RA 1.000 	ENSDARG00000042816 1.000 
3455	1442	cypCar_00002471-RA 1.000 	ENSDARG00000022772 1.000 
3456	1442	cypCar_00025670-RA 1.000 	ENSDARG00000020289 1.000 
3457	1442	cypCar_00036902-RA 1.000 	ENSDARG00000068143 1.000 
3458	1441	cypCar_00043854-RA 1.000 	ENSDARG00000022970 1.000 
3459	1441	cypCar_00000329-RA 1.000 	ENSDARG00000038422 1.000 
3460	1441	cypCar_00020065-RA 1.000 	ENSDARG00000030893 1.000 
3461	1441	cypCar_00018111-RA 1.000 	ENSDARG00000092567 1.000 
3462	1440	cypCar_00028125-RA 1.000 	ENSDARG00000016739 1.000 
3463	1440	cypCar_00022095-RA 1.000 	ENSDARG00000069129 1.000 
3464	1440	cypCar_00022583-RA 1.000 	ENSDARG00000031796 1.000 
3465	1439	cypCar_00024027-RA 1.000 	ENSDARG00000012341 1.000 
3466	1439	cypCar_00012461-RA 1.000 	ENSDARG00000028845 1.000 
3467	1439	cypCar_00022428-RA 1.000 	ENSDARG00000010331 1.000 
3468	1439	cypCar_00043886-RA 1.000 	ENSDARG00000087364 1.000 
3469	1438	cypCar_00033355-RA 1.000 cypCar_00007738-RA 0.591 	ENSDARG00000086553 1.000 
3470	1438	cypCar_00001824-RA 1.000 cypCar_00001132-RA 0.389 	ENSDARG00000017675 1.000 
3471	1438	cypCar_00031019-RA 1.000 	ENSDARG00000021509 1.000 
3472	1438	cypCar_00009357-RA 1.000 	ENSDARG00000021225 1.000 
3473	1438	cypCar_00001752-RA 1.000 	ENSDARG00000039123 1.000 
3474	1438	cypCar_00029474-RA 1.000 	ENSDARG00000030006 1.000 
3475	1438	cypCar_00027400-RA 1.000 	ENSDARG00000078401 1.000 
3476	1437	cypCar_00002139-RA 1.000 	ENSDARG00000061204 1.000 
3477	1437	cypCar_00012274-RA 1.000 	ENSDARG00000068242 1.000 
3478	1437	cypCar_00029232-RA 1.000 	ENSDARG00000035514 1.000 
3479	1437	cypCar_00035655-RA 1.000 	ENSDARG00000015563 1.000 
3480	1437	cypCar_00034332-RA 1.000 	ENSDARG00000052315 1.000 
3481	1437	cypCar_00047043-RA 1.000 	ENSDARG00000051785 1.000 
3482	1436	cypCar_00044449-RA 1.000 	ENSDARG00000045444 1.000 
3483	1436	cypCar_00027228-RA 1.000 	ENSDARG00000061048 1.000 
3484	1436	cypCar_00009228-RA 1.000 	ENSDARG00000058876 1.000 
3485	1436	cypCar_00043346-RA 1.000 	ENSDARG00000053065 1.000 
3486	1436	cypCar_00019879-RA 1.000 	ENSDARG00000063089 1.000 
3487	1436	cypCar_00029929-RA 1.000 	ENSDARG00000063078 1.000 
3488	1436	cypCar_00037364-RA 1.000 	ENSDARG00000037845 1.000 
3489	1436	cypCar_00003036-RA 1.000 	ENSDARG00000071437 1.000 
3490	1435	cypCar_00023255-RA 1.000 	ENSDARG00000027279 1.000 
3491	1435	cypCar_00028521-RA 1.000 	ENSDARG00000007216 1.000 
3492	1435	cypCar_00006390-RA 1.000 	ENSDARG00000088807 1.000 
3493	1435	cypCar_00003909-RA 1.000 	ENSDARG00000010681 1.000 
3494	1434	cypCar_00033263-RA 1.000 	ENSDARG00000075389 1.000 ENSDARG00000074052 0.382 ENSDARG00000074136 0.356 
3495	1434	cypCar_00002809-RA 1.000 cypCar_00019428-RA 0.108 	ENSDARG00000059963 1.000 
3496	1434	cypCar_00031519-RA 1.000 	ENSDARG00000062696 1.000 
3497	1434	cypCar_00004575-RA 1.000 	ENSDARG00000077580 1.000 
3498	1434	cypCar_00045106-RA 1.000 	ENSDARG00000089075 1.000 
3499	1433	cypCar_00014368-RA 1.000 cypCar_00020218-RA 0.717 	ENSDARG00000071685 1.000 
3500	1433	cypCar_00031609-RA 1.000 	ENSDARG00000074724 1.000 ENSDARG00000075088 0.266 
3501	1433	cypCar_00006869-RA 1.000 	ENSDARG00000061468 1.000 
3502	1433	cypCar_00022318-RA 1.000 	ENSDARG00000042637 1.000 
3503	1433	cypCar_00003000-RA 1.000 	ENSDARG00000068157 1.000 
3504	1433	cypCar_00036631-RA 1.000 	ENSDARG00000020645 1.000 
3505	1433	cypCar_00016153-RA 1.000 	ENSDARG00000020946 1.000 
3506	1432	cypCar_00027651-RA 1.000 	ENSDARG00000021985 1.000 
3507	1432	cypCar_00028265-RA 1.000 	ENSDARG00000015352 1.000 
3508	1432	cypCar_00039421-RA 1.000 	ENSDARG00000061796 1.000 
3509	1432	cypCar_00020677-RA 1.000 	ENSDARG00000019772 1.000 
3510	1432	cypCar_00009356-RA 1.000 	ENSDARG00000074604 1.000 
3511	1432	cypCar_00002125-RA 1.000 	ENSDARG00000044597 1.000 
3512	1431	cypCar_00043967-RA 1.000 cypCar_00011983-RA 0.490 	ENSDARG00000023058 1.000 
3513	1431	cypCar_00023019-RA 1.000 cypCar_00016315-RA 0.816 	ENSDARG00000074033 1.000 
3514	1431	cypCar_00002090-RA 1.000 	ENSDARG00000006527 1.000 
3515	1431	cypCar_00046765-RA 1.000 	ENSDARG00000060927 1.000 
3516	1431	cypCar_00029537-RA 1.000 	ENSDARG00000079967 1.000 
3517	1431	cypCar_00002309-RA 1.000 	ENSDARG00000057644 1.000 
3518	1431	cypCar_00013357-RA 1.000 	ENSDARG00000029157 1.000 
3519	1431	cypCar_00004980-RA 1.000 	ENSDARG00000030766 1.000 
3520	1430	cypCar_00038631-RA 1.000 cypCar_00002006-RA 0.422 	ENSDARG00000013031 1.000 
3521	1430	cypCar_00033316-RA 1.000 	ENSDARG00000013058 1.000 
3522	1430	cypCar_00013400-RA 1.000 	ENSDARG00000057939 1.000 
3523	1429	cypCar_00009274-RA 1.000 cypCar_00004469-RA 0.588 	ENSDARG00000035899 1.000 
3524	1429	cypCar_00007763-RA 1.000 	ENSDARG00000022378 1.000 
3525	1429	cypCar_00001803-RA 1.000 	ENSDARG00000037478 1.000 
3526	1429	cypCar_00026611-RA 1.000 	ENSDARG00000076689 1.000 
3527	1429	cypCar_00033694-RA 1.000 	ENSDARG00000069538 1.000 
3528	1428	cypCar_00024739-RA 1.000 cypCar_00041107-RA 0.398 	ENSDARG00000016427 1.000 
3529	1427	cypCar_00035662-RA 1.000 cypCar_00032299-RA 0.440 	ENSDARG00000069249 1.000 
3530	1427	cypCar_00007081-RA 1.000 cypCar_00009057-RA 0.155 	ENSDARG00000078654 1.000 
3531	1427	cypCar_00004188-RA 1.000 	ENSDARG00000010411 1.000 
3532	1427	cypCar_00005004-RA 1.000 	ENSDARG00000055854 1.000 
3533	1427	cypCar_00002382-RA 1.000 	ENSDARG00000022730 1.000 
3534	1426	cypCar_00032988-RA 1.000 cypCar_00026189-RA 0.327 	ENSDARG00000076560 1.000 
3535	1426	cypCar_00028710-RA 1.000 	ENSDARG00000042900 1.000 
3536	1426	cypCar_00003745-RA 1.000 	ENSDARG00000060207 1.000 
3537	1425	cypCar_00002984-RA 1.000 cypCar_00016251-RA 0.219 	ENSDARG00000055154 1.000 ENSDARG00000037145 0.403 
3538	1425	cypCar_00033641-RA 1.000 	ENSDARG00000038094 1.000 
3539	1425	cypCar_00031320-RA 1.000 	ENSDARG00000079438 1.000 
3540	1424	cypCar_00007767-RA 1.000 	ENSDARG00000034160 1.000 
3541	1423	cypCar_00029157-RA 1.000 	ENSDARG00000034801 1.000 
3542	1423	cypCar_00012434-RA 1.000 	ENSDARG00000015206 1.000 
3543	1423	cypCar_00041188-RA 1.000 	ENSDARG00000032959 1.000 
3544	1423	cypCar_00006187-RA 1.000 	ENSDARG00000074060 1.000 
3545	1422	cypCar_00010541-RA 1.000 cypCar_00004527-RA 0.253 	ENSDARG00000021739 1.000 
3546	1422	cypCar_00034936-RA 1.000 	ENSDARG00000053869 1.000 
3547	1422	cypCar_00020526-RA 1.000 	ENSDARG00000054583 1.000 
3548	1422	cypCar_00000614-RA 1.000 	ENSDARG00000032856 1.000 
3549	1422	cypCar_00019596-RA 1.000 	ENSDARG00000034227 1.000 
3550	1421	cypCar_00022188-RA 1.000 	ENSDARG00000040198 1.000 
3551	1421	cypCar_00017503-RA 1.000 	ENSDARG00000013221 1.000 
3552	1421	cypCar_00014108-RA 1.000 	ENSDARG00000097187 1.000 
3553	1420	cypCar_00036594-RA 1.000 	ENSDARG00000010641 1.000 
3554	1420	cypCar_00001707-RA 1.000 	ENSDARG00000078102 1.000 
3555	1420	cypCar_00003742-RA 1.000 	ENSDARG00000070256 1.000 
3556	1420	cypCar_00012183-RA 1.000 	ENSDARG00000051953 1.000 
3557	1420	cypCar_00031343-RA 1.000 	ENSDARG00000009346 1.000 
3558	1420	cypCar_00009283-RA 1.000 	ENSDARG00000057590 1.000 
3559	1420	cypCar_00019183-RA 1.000 	ENSDARG00000086240 1.000 
3560	1420	cypCar_00030272-RA 1.000 	ENSDARG00000078267 1.000 
3561	1419	cypCar_00017159-RA 1.000 cypCar_00024473-RA 0.577 	ENSDARG00000012397 1.000 
3562	1419	cypCar_00006470-RA 1.000 	ENSDARG00000016994 1.000 
3563	1419	cypCar_00018996-RA 1.000 	ENSDARG00000009299 1.000 
3564	1419	cypCar_00014941-RA 1.000 	ENSDARG00000060029 1.000 
3565	1418	cypCar_00010840-RA 1.000 cypCar_00007864-RA 0.517 	ENSDARG00000045398 1.000 
3566	1418	cypCar_00008330-RA 1.000 	ENSDARG00000008388 1.000 
3567	1418	cypCar_00010900-RA 1.000 	ENSDARG00000045636 1.000 
3568	1417	cypCar_00043067-RA 1.000 cypCar_00018698-RA 1.000 	ENSDARG00000092294 1.000 ENSDARG00000078246 1.000 ENSDARG00000086422 0.554 ENSDARG00000091826 0.350 ENSDARG00000096449 0.343 ENSDARG00000091746 0.333 ENSDARG00000089841 0.329 ENSDARG00000088245 0.326 ENSDARG00000078110 0.324 ENSDARG00000090734 0.324 ENSDARG00000086321 0.314 ENSDARG00000034095 0.312 ENSDARG00000095187 0.312 ENSDARG00000090328 0.311 ENSDARG00000093351 0.308 ENSDARG00000088757 0.307 ENSDARG00000089179 0.307 ENSDARG00000090192 0.305 ENSDARG00000086719 0.302 ENSDARG00000088241 0.302 ENSDARG00000093527 0.302 ENSDARG00000074821 0.302 ENSDARG00000094121 0.300 ENSDARG00000094822 0.295 ENSDARG00000077102 0.291 ENSDARG00000088670 0.290 ENSDARG00000087606 0.285 ENSDARG00000089831 0.279 ENSDARG00000067703 0.277 ENSDARG00000074202 0.277 ENSDARG00000089218 0.272 ENSDARG00000096488 0.267 ENSDARG00000086949 0.265 ENSDARG00000086750 0.262 ENSDARG00000090282 0.259 ENSDARG00000088775 0.205 ENSDARG00000087518 0.193 ENSDARG00000090385 0.168 ENSDARG00000094834 0.162 ENSDARG00000096636 0.150 ENSDARG00000090030 0.126 ENSDARG00000094257 0.117 ENSDARG00000094376 0.114 ENSDARG00000092565 0.111 ENSDARG00000090745 0.106 
3569	1417	cypCar_00007653-RA 1.000 cypCar_00027411-RA 0.511 	ENSDARG00000071863 1.000 
3570	1417	cypCar_00022737-RA 1.000 	ENSDARG00000057273 1.000 
3571	1417	cypCar_00021568-RA 1.000 	ENSDARG00000029671 1.000 
3572	1417	cypCar_00028871-RA 1.000 	ENSDARG00000014704 1.000 
3573	1417	cypCar_00024218-RA 1.000 	ENSDARG00000091371 1.000 
3574	1417	cypCar_00045161-RA 1.000 	ENSDARG00000068213 1.000 
3575	1417	cypCar_00001749-RA 1.000 	ENSDARG00000078725 1.000 
3576	1417	cypCar_00033057-RA 1.000 	ENSDARG00000026941 1.000 
3577	1417	cypCar_00022765-RA 1.000 	ENSDARG00000075394 1.000 
3578	1417	cypCar_00007876-RA 1.000 	ENSDARG00000058498 1.000 
3579	1416	cypCar_00010426-RA 1.000 	ENSDARG00000020086 1.000 
3580	1416	cypCar_00029106-RA 1.000 	ENSDARG00000037002 1.000 
3581	1416	cypCar_00024901-RA 1.000 	ENSDARG00000063159 1.000 
3582	1415	cypCar_00022323-RA 1.000 	ENSDARG00000043406 1.000 ENSDARG00000013422 0.360 
3583	1415	cypCar_00007110-RA 1.000 	ENSDARG00000051962 1.000 
3584	1415	cypCar_00011308-RA 1.000 	ENSDARG00000016132 1.000 
3585	1415	cypCar_00006837-RA 1.000 	ENSDARG00000030514 1.000 
3586	1415	cypCar_00001157-RA 1.000 	ENSDARG00000024325 1.000 
3587	1414	cypCar_00003286-RA 1.000 cypCar_00009510-RA 0.180 	ENSDARG00000010276 1.000 
3588	1414	cypCar_00022357-RA 1.000 	ENSDARG00000090623 1.000 
3589	1414	cypCar_00034235-RA 1.000 	ENSDARG00000058322 1.000 
3590	1414	cypCar_00031145-RA 1.000 	ENSDARG00000014139 1.000 
3591	1414	cypCar_00021148-RA 1.000 	ENSDARG00000073997 1.000 
3592	1414	cypCar_00037539-RA 1.000 	ENSDARG00000061923 1.000 
3593	1413	cypCar_00043656-RA 1.000 	ENSDARG00000033266 1.000 ENSDARG00000056097 0.429 
3594	1413	cypCar_00022220-RA 1.000 	ENSDARG00000069995 1.000 ENSDARG00000077869 0.989 
3595	1413	cypCar_00019358-RA 1.000 	ENSDARG00000013415 1.000 
3596	1413	cypCar_00004760-RA 1.000 	ENSDARG00000032218 1.000 
3597	1413	cypCar_00025811-RA 1.000 	ENSDARG00000056453 1.000 
3598	1413	cypCar_00020013-RA 1.000 	ENSDARG00000041904 1.000 
3599	1412	cypCar_00000150-RA 1.000 	ENSDARG00000017407 1.000 
3600	1412	cypCar_00031662-RA 1.000 	ENSDARG00000060983 1.000 
3601	1412	cypCar_00016239-RA 1.000 	ENSDARG00000076584 1.000 
3602	1411	cypCar_00036915-RA 1.000 	ENSDARG00000011618 1.000 
3603	1411	cypCar_00012658-RA 1.000 	ENSDARG00000021480 1.000 
3604	1411	cypCar_00023213-RA 1.000 	ENSDARG00000023479 1.000 
3605	1411	cypCar_00024376-RA 1.000 	ENSDARG00000034943 1.000 
3606	1411	cypCar_00033128-RA 1.000 	ENSDARG00000076431 1.000 
3607	1410	cypCar_00017114-RA 1.000 	ENSDARG00000025420 1.000 
3608	1410	cypCar_00013797-RA 1.000 	ENSDARG00000088810 1.000 
3609	1409	cypCar_00001516-RA 1.000 cypCar_00015306-RA 0.216 	ENSDARG00000037935 1.000 
3610	1409	cypCar_00041572-RA 1.000 	ENSDARG00000015552 1.000 
3611	1409	cypCar_00026789-RA 1.000 	ENSDARG00000025824 1.000 
3612	1409	cypCar_00028747-RA 1.000 	ENSDARG00000028663 1.000 
3613	1409	cypCar_00027136-RA 1.000 	ENSDARG00000017799 1.000 
3614	1409	cypCar_00016465-RA 1.000 	ENSDARG00000087813 1.000 
3615	1409	cypCar_00001639-RA 1.000 	ENSDARG00000060442 1.000 
3616	1409	cypCar_00031743-RA 1.000 	ENSDARG00000053890 1.000 
3617	1408	cypCar_00025960-RA 1.000 	ENSDARG00000015566 1.000 
3618	1408	cypCar_00005668-RA 1.000 	ENSDARG00000014652 1.000 
3619	1408	cypCar_00006368-RA 1.000 	ENSDARG00000038865 1.000 
3620	1408	cypCar_00002067-RA 1.000 	ENSDARG00000031345 1.000 
3621	1408	cypCar_00001602-RA 1.000 	ENSDARG00000015918 1.000 
3622	1408	cypCar_00034671-RA 1.000 	ENSDARG00000063636 1.000 
3623	1408	cypCar_00023242-RA 1.000 	ENSDARG00000078578 1.000 
3624	1407	cypCar_00011530-RA 1.000 	ENSDARG00000032010 1.000 
3625	1407	cypCar_00020723-RA 1.000 	ENSDARG00000061110 1.000 
3626	1407	cypCar_00007006-RA 1.000 	ENSDARG00000028099 1.000 
3627	1407	cypCar_00000807-RA 1.000 	ENSDARG00000073974 1.000 
3628	1406	cypCar_00017404-RA 1.000 	ENSDARG00000045626 1.000 
3629	1406	cypCar_00013030-RA 1.000 	ENSDARG00000079969 1.000 
3630	1406	cypCar_00021667-RA 1.000 	ENSDARG00000074839 1.000 
3631	1405	cypCar_00002874-RA 1.000 	ENSDARG00000015449 1.000 
3632	1405	cypCar_00027975-RA 1.000 	ENSDARG00000061658 1.000 
3633	1405	cypCar_00005694-RA 1.000 	ENSDARG00000094510 1.000 
3634	1405	cypCar_00009998-RA 1.000 	ENSDARG00000023821 1.000 
3635	1405	cypCar_00022854-RA 1.000 	ENSDARG00000018178 1.000 
3636	1404	cypCar_00028952-RA 1.000 	ENSDARG00000061165 1.000 
3637	1404	cypCar_00007235-RA 1.000 	ENSDARG00000031757 1.000 
3638	1404	cypCar_00013496-RA 1.000 	ENSDARG00000063144 1.000 
3639	1403	cypCar_00033474-RA 1.000 cypCar_00008531-RA 0.253 	ENSDARG00000056145 1.000 
3640	1403	cypCar_00027003-RA 1.000 cypCar_00018225-RA 0.140 	ENSDARG00000069970 1.000 
3641	1403	cypCar_00038663-RA 1.000 	ENSDARG00000068366 1.000 
3642	1403	cypCar_00026861-RA 1.000 	ENSDARG00000095241 1.000 
3643	1403	cypCar_00005947-RA 1.000 	ENSDARG00000062558 1.000 
3644	1402	cypCar_00024860-RA 1.000 cypCar_00028208-RA 0.457 	ENSDARG00000012247 1.000 
3645	1402	cypCar_00038332-RA 1.000 cypCar_00046497-RA 0.720 	ENSDARG00000067841 1.000 
3646	1402	cypCar_00007165-RA 1.000 	ENSDARG00000068981 1.000 
3647	1402	cypCar_00027935-RA 1.000 	ENSDARG00000060729 1.000 
3648	1402	cypCar_00015771-RA 1.000 	ENSDARG00000020741 1.000 
3649	1402	cypCar_00019950-RA 1.000 	ENSDARG00000073856 1.000 
3650	1402	cypCar_00032491-RA 1.000 	ENSDARG00000027192 1.000 
3651	1401	cypCar_00022629-RA 1.000 cypCar_00036166-RA 0.504 	ENSDARG00000008592 1.000 
3652	1401	cypCar_00020195-RA 1.000 	ENSDARG00000044220 1.000 
3653	1401	cypCar_00039527-RA 1.000 	ENSDARG00000024702 1.000 
3654	1401	cypCar_00014435-RA 1.000 	ENSDARG00000021820 1.000 
3655	1401	cypCar_00003019-RA 1.000 	ENSDARG00000012506 1.000 
3656	1401	cypCar_00020443-RA 1.000 	ENSDARG00000002031 1.000 
3657	1401	cypCar_00023159-RA 1.000 	ENSDARG00000070654 1.000 
3658	1400	cypCar_00009369-RA 1.000 cypCar_00017374-RA 0.201 	ENSDARG00000010905 1.000 
3659	1400	cypCar_00016676-RA 1.000 	ENSDARG00000053087 1.000 
3660	1400	cypCar_00004204-RA 1.000 	ENSDARG00000053876 1.000 
3661	1400	cypCar_00012863-RA 1.000 	ENSDARG00000063580 1.000 
3662	1399	cypCar_00020261-RA 1.000 cypCar_00035928-RA 0.231 	ENSDARG00000027075 1.000 
3663	1399	cypCar_00012109-RA 1.000 cypCar_00032092-RA 0.201 	ENSDARG00000058180 1.000 
3664	1399	cypCar_00018738-RA 1.000 	ENSDARG00000088343 1.000 
3665	1399	cypCar_00037057-RA 1.000 	ENSDARG00000014386 1.000 
3666	1399	cypCar_00012069-RA 1.000 	ENSDARG00000018904 1.000 
3667	1399	cypCar_00002483-RA 1.000 	ENSDARG00000073771 1.000 
3668	1398	cypCar_00002012-RA 1.000 cypCar_00016902-RA 0.558 	ENSDARG00000058021 1.000 ENSDARG00000089456 1.000 
3669	1398	cypCar_00002768-RA 1.000 	ENSDARG00000030307 1.000 
3670	1398	cypCar_00002586-RA 1.000 	ENSDARG00000057000 1.000 
3671	1398	cypCar_00008975-RA 1.000 	ENSDARG00000058127 1.000 
3672	1398	cypCar_00002653-RA 1.000 	ENSDARG00000020301 1.000 
3673	1398	cypCar_00006660-RA 1.000 	ENSDARG00000036722 1.000 
3674	1398	cypCar_00035617-RA 1.000 	ENSDARG00000010376 1.000 
3675	1398	cypCar_00006637-RA 1.000 	ENSDARG00000061549 1.000 
3676	1397	cypCar_00018009-RA 1.000 	ENSDARG00000058348 1.000 
3677	1397	cypCar_00008399-RA 1.000 	ENSDARG00000069420 1.000 
3678	1397	cypCar_00036378-RA 1.000 	ENSDARG00000027419 1.000 
3679	1397	cypCar_00021317-RA 1.000 	ENSDARG00000079457 1.000 
3680	1397	cypCar_00007075-RA 1.000 	ENSDARG00000060626 1.000 
3681	1396	cypCar_00035135-RA 1.000 	ENSDARG00000031383 1.000 
3682	1396	cypCar_00020217-RA 1.000 	ENSDARG00000018961 1.000 
3683	1395	cypCar_00039091-RA 1.000 	ENSDARG00000005834 1.000 
3684	1395	cypCar_00005140-RA 1.000 	ENSDARG00000055792 1.000 
3685	1395	cypCar_00016462-RA 1.000 	ENSDARG00000009209 1.000 
3686	1395	cypCar_00020463-RA 1.000 	ENSDARG00000015854 1.000 
3687	1395	cypCar_00019925-RA 1.000 	ENSDARG00000030938 1.000 
3688	1395	cypCar_00039973-RA 1.000 	ENSDARG00000044695 1.000 
3689	1395	cypCar_00016805-RA 1.000 	ENSDARG00000076547 1.000 
3690	1394	cypCar_00027281-RA 1.000 cypCar_00011648-RA 0.228 	ENSDARG00000075048 1.000 
3691	1394	cypCar_00018681-RA 1.000 cypCar_00028444-RA 0.507 	ENSDARG00000068640 1.000 
3692	1394	cypCar_00039619-RA 1.000 	ENSDARG00000002968 1.000 
3693	1394	cypCar_00009842-RA 1.000 	ENSDARG00000057728 1.000 
3694	1394	cypCar_00004678-RA 1.000 	ENSDARG00000070832 1.000 
3695	1394	cypCar_00013876-RA 1.000 	ENSDARG00000056554 1.000 
3696	1394	cypCar_00039080-RA 1.000 	ENSDARG00000061186 1.000 
3697	1394	cypCar_00011739-RA 1.000 	ENSDARG00000092979 1.000 
3698	1394	cypCar_00035208-RA 1.000 	ENSDARG00000067950 1.000 
3699	1393	cypCar_00041653-RA 1.000 	ENSDARG00000028676 1.000 
3700	1393	cypCar_00002822-RA 1.000 	ENSDARG00000062758 1.000 
3701	1393	cypCar_00020275-RA 1.000 	ENSDARG00000039066 1.000 
3702	1393	cypCar_00027219-RA 1.000 	ENSDARG00000016086 1.000 
3703	1392	cypCar_00021343-RA 1.000 cypCar_00018311-RA 0.166 	ENSDARG00000012738 1.000 
3704	1392	cypCar_00026188-RA 1.000 	ENSDARG00000013252 1.000 
3705	1392	cypCar_00030698-RA 1.000 	ENSDARG00000030146 1.000 
3706	1392	cypCar_00023209-RA 1.000 	ENSDARG00000062904 1.000 
3707	1392	cypCar_00033627-RA 1.000 	ENSDARG00000068104 1.000 
3708	1392	cypCar_00016727-RA 1.000 	ENSDARG00000087107 1.000 
3709	1391	cypCar_00004026-RA 1.000 	ENSDARG00000005104 1.000 
3710	1391	cypCar_00013020-RA 1.000 	ENSDARG00000004597 1.000 
3711	1391	cypCar_00043469-RA 1.000 	ENSDARG00000086124 1.000 
3712	1391	cypCar_00028233-RA 1.000 	ENSDARG00000078701 1.000 
3713	1390	cypCar_00019758-RA 1.000 cypCar_00015449-RA 0.305 	ENSDARG00000007715 1.000 
3714	1390	cypCar_00023059-RA 1.000 	ENSDARG00000037488 1.000 
3715	1390	cypCar_00024507-RA 1.000 	ENSDARG00000056121 1.000 
3716	1390	cypCar_00001742-RA 1.000 	ENSDARG00000052158 1.000 
3717	1390	cypCar_00041143-RA 1.000 	ENSDARG00000059123 1.000 
3718	1390	cypCar_00008505-RA 1.000 	ENSDARG00000031136 1.000 
3719	1390	cypCar_00026801-RA 1.000 	ENSDARG00000090618 1.000 
3720	1390	cypCar_00005619-RA 1.000 	ENSDARG00000006019 1.000 
3721	1389	cypCar_00007631-RA 1.000 cypCar_00004994-RA 0.212 	ENSDARG00000015752 1.000 
3722	1389	cypCar_00000359-RA 1.000 	ENSDARG00000023914 1.000 ENSDARG00000024966 0.176 
3723	1389	cypCar_00015885-RA 1.000 cypCar_00028836-RA 0.120 	ENSDARG00000095701 1.000 
3724	1389	cypCar_00031717-RA 1.000 	ENSDARG00000004473 1.000 
3725	1389	cypCar_00011854-RA 1.000 	ENSDARG00000038801 1.000 
3726	1389	cypCar_00038709-RA 1.000 	ENSDARG00000006251 1.000 
3727	1389	cypCar_00030119-RA 1.000 	ENSDARG00000009585 1.000 
3728	1389	cypCar_00004392-RA 1.000 	ENSDARG00000022560 1.000 
3729	1389	cypCar_00027423-RA 1.000 	ENSDARG00000090923 1.000 
3730	1389	cypCar_00008705-RA 1.000 	ENSDARG00000052497 1.000 
3731	1389	cypCar_00029182-RA 1.000 	ENSDARG00000090675 1.000 
3732	1388	cypCar_00019722-RA 1.000 cypCar_00008513-RA 0.436 	ENSDARG00000006181 1.000 
3733	1388	cypCar_00005066-RA 1.000 cypCar_00017694-RA 0.426 	ENSDARG00000094646 1.000 
3734	1388	cypCar_00033656-RA 1.000 	ENSDARG00000063706 1.000 
3735	1388	cypCar_00040542-RA 1.000 	ENSDARG00000074357 1.000 
3736	1388	cypCar_00010034-RA 1.000 	ENSDARG00000043646 1.000 
3737	1388	cypCar_00020390-RA 1.000 	ENSDARG00000076939 1.000 
3738	1387	cypCar_00009224-RA 1.000 cypCar_00023288-RA 0.205 	ENSDARG00000003146 1.000 
3739	1387	cypCar_00006257-RA 1.000 cypCar_00000926-RA 0.124 	ENSDARG00000056535 1.000 
3740	1387	cypCar_00021062-RA 1.000 	ENSDARG00000036043 1.000 
3741	1387	cypCar_00000825-RA 1.000 	ENSDARG00000061551 1.000 
3742	1387	cypCar_00015223-RA 1.000 	ENSDARG00000074759 1.000 
3743	1386	cypCar_00002807-RA 1.000 	ENSDARG00000059997 1.000 
3744	1386	cypCar_00038762-RA 1.000 	ENSDARG00000061985 1.000 
3745	1386	cypCar_00018324-RA 1.000 	ENSDARG00000055300 1.000 
3746	1386	cypCar_00016286-RA 1.000 	ENSDARG00000008384 1.000 
3747	1386	cypCar_00044176-RA 1.000 	ENSDARG00000060600 1.000 
3748	1386	cypCar_00002122-RA 1.000 	ENSDARG00000016789 1.000 
3749	1386	cypCar_00041383-RA 1.000 	ENSDARG00000093411 1.000 
3750	1386	cypCar_00017896-RA 1.000 	ENSDARG00000075812 1.000 
3751	1385	cypCar_00030153-RA 1.000 cypCar_00025266-RA 0.235 	ENSDARG00000052896 1.000 
3752	1385	cypCar_00002675-RA 1.000 	ENSDARG00000005901 1.000 
3753	1385	cypCar_00029134-RA 1.000 	ENSDARG00000075792 1.000 
3754	1384	cypCar_00013083-RA 1.000 cypCar_00029147-RA 0.320 	ENSDARG00000010941 1.000 
3755	1384	cypCar_00037733-RA 1.000 	ENSDARG00000069409 1.000 
3756	1384	cypCar_00005778-RA 1.000 	ENSDARG00000024829 1.000 
3757	1384	cypCar_00004626-RA 1.000 	ENSDARG00000060871 1.000 
3758	1384	cypCar_00026928-RA 1.000 	ENSDARG00000074163 1.000 
3759	1383	cypCar_00029827-RA 1.000 	ENSDARG00000003020 1.000 
3760	1383	cypCar_00007367-RA 1.000 	ENSDARG00000069298 1.000 
3761	1383	cypCar_00006760-RA 1.000 	ENSDARG00000060725 1.000 
3762	1382	cypCar_00045897-RA 1.000 cypCar_00020204-RA 1.000 	ENSDARG00000089176 1.000 ENSDARG00000068586 1.000 
3763	1382	cypCar_00012743-RA 1.000 	ENSDARG00000021140 1.000 ENSDARG00000017219 0.264 
3764	1382	cypCar_00006392-RA 1.000 	ENSDARG00000012745 1.000 
3765	1382	cypCar_00044221-RA 1.000 	ENSDARG00000068562 1.000 
3766	1382	cypCar_00006579-RA 1.000 	ENSDARG00000032324 1.000 
3767	1382	cypCar_00024896-RA 1.000 	ENSDARG00000006812 1.000 
3768	1382	cypCar_00040495-RA 1.000 	ENSDARG00000033327 1.000 
3769	1381	cypCar_00039093-RA 1.000 cypCar_00001980-RA 0.235 	ENSDARG00000044318 1.000 
3770	1381	cypCar_00015583-RA 1.000 cypCar_00032773-RA 0.604 	ENSDARG00000068462 1.000 
3771	1381	cypCar_00018478-RA 1.000 cypCar_00008995-RA 0.348 	ENSDARG00000038306 1.000 
3772	1381	cypCar_00009874-RA 1.000 	ENSDARG00000075192 1.000 
3773	1381	cypCar_00030350-RA 1.000 	ENSDARG00000004931 1.000 
3774	1381	cypCar_00012752-RA 1.000 	ENSDARG00000070428 1.000 
3775	1381	cypCar_00005290-RA 1.000 	ENSDARG00000002536 1.000 
3776	1381	cypCar_00016447-RA 1.000 	ENSDARG00000052379 1.000 
3777	1380	cypCar_00041104-RA 1.000 cypCar_00020780-RA 0.192 	ENSDARG00000002798 1.000 
3778	1380	cypCar_00038142-RA 1.000 	ENSDARG00000018889 1.000 
3779	1380	cypCar_00016574-RA 1.000 	ENSDARG00000060181 1.000 
3780	1380	cypCar_00026925-RA 1.000 	ENSDARG00000004539 1.000 
3781	1380	cypCar_00009221-RA 1.000 	ENSDARG00000076703 1.000 
3782	1380	cypCar_00042687-RA 1.000 	ENSDARG00000068453 1.000 
3783	1379	cypCar_00043595-RA 1.000 cypCar_00027753-RA 0.836 	ENSDARG00000029150 1.000 ENSDARG00000024746 0.405 ENSDARG00000010478 0.222 
3784	1379	cypCar_00011438-RA 1.000 	ENSDARG00000001994 1.000 
3785	1379	cypCar_00028559-RA 1.000 	ENSDARG00000079202 1.000 
3786	1379	cypCar_00020738-RA 1.000 	ENSDARG00000077479 1.000 
3787	1379	cypCar_00008079-RA 1.000 	ENSDARG00000074316 1.000 
3788	1379	cypCar_00008724-RA 1.000 	ENSDARG00000073866 1.000 
3789	1379	cypCar_00007995-RA 1.000 	ENSDARG00000073797 1.000 
3790	1378	cypCar_00034192-RA 1.000 cypCar_00011347-RA 0.594 	ENSDARG00000090770 1.000 
3791	1378	cypCar_00025967-RA 1.000 cypCar_00025339-RA 0.269 	ENSDARG00000043559 1.000 
3792	1378	cypCar_00023796-RA 1.000 	ENSDARG00000013726 1.000 
3793	1378	cypCar_00025415-RA 1.000 	ENSDARG00000020982 1.000 
3794	1378	cypCar_00010574-RA 1.000 	ENSDARG00000079420 1.000 
3795	1378	cypCar_00000781-RA 1.000 	ENSDARG00000061896 1.000 
3796	1377	cypCar_00014970-RA 1.000 cypCar_00020475-RA 0.437 	ENSDARG00000009754 1.000 
3797	1377	cypCar_00009175-RA 1.000 	ENSDARG00000053272 1.000 
3798	1377	cypCar_00033136-RA 1.000 	ENSDARG00000043323 1.000 
3799	1377	cypCar_00007790-RA 1.000 	ENSDARG00000053728 1.000 
3800	1376	cypCar_00003304-RA 1.000 cypCar_00030478-RA 0.208 	ENSDARG00000055412 1.000 
3801	1376	cypCar_00022618-RA 1.000 cypCar_00019829-RA 0.191 	ENSDARG00000078285 1.000 
3802	1376	cypCar_00025212-RA 1.000 	ENSDARG00000062662 1.000 
3803	1376	cypCar_00017130-RA 1.000 	ENSDARG00000071325 1.000 
3804	1375	cypCar_00004948-RA 1.000 cypCar_00024979-RA 0.492 	ENSDARG00000005642 1.000 
3805	1375	cypCar_00001380-RA 1.000 	ENSDARG00000060341 1.000 ENSDARG00000060304 0.857 
3806	1375	cypCar_00013832-RA 1.000 	ENSDARG00000015184 1.000 
3807	1375	cypCar_00009176-RA 1.000 	ENSDARG00000044167 1.000 
3808	1375	cypCar_00024404-RA 1.000 	ENSDARG00000071212 1.000 
3809	1375	cypCar_00021696-RA 1.000 	ENSDARG00000058780 1.000 
3810	1375	cypCar_00008169-RA 1.000 	ENSDARG00000078574 1.000 
3811	1374	cypCar_00020307-RA 1.000 cypCar_00028002-RA 0.184 	ENSDARG00000025567 1.000 
3812	1374	cypCar_00037342-RA 1.000 cypCar_00042663-RA 0.209 	ENSDARG00000059059 1.000 
3813	1374	cypCar_00014112-RA 1.000 	ENSDARG00000026482 1.000 
3814	1374	cypCar_00036622-RA 1.000 	ENSDARG00000091395 1.000 
3815	1373	cypCar_00029653-RA 1.000 	ENSDARG00000090115 1.000 ENSDARG00000061665 0.297 
3816	1373	cypCar_00000266-RA 1.000 	ENSDARG00000021242 1.000 
3817	1373	cypCar_00001814-RA 1.000 	ENSDARG00000055669 1.000 
3818	1373	cypCar_00014383-RA 1.000 	ENSDARG00000055290 1.000 
3819	1373	cypCar_00015419-RA 1.000 	ENSDARG00000012468 1.000 
3820	1373	cypCar_00028945-RA 1.000 	ENSDARG00000002129 1.000 
3821	1373	cypCar_00001095-RA 1.000 	ENSDARG00000022518 1.000 
3822	1372	cypCar_00009017-RA 1.000 	ENSDARG00000090989 1.000 ENSDARG00000076763 0.939 
3823	1372	cypCar_00024708-RA 1.000 cypCar_00019876-RA 0.602 	ENSDARG00000037781 1.000 
3824	1372	cypCar_00018004-RA 1.000 	ENSDARG00000016011 1.000 
3825	1372	cypCar_00006506-RA 1.000 	ENSDARG00000074902 1.000 
3826	1372	cypCar_00025741-RA 1.000 	ENSDARG00000073716 1.000 
3827	1372	cypCar_00002936-RA 1.000 	ENSDARG00000041150 1.000 
3828	1371	cypCar_00015760-RA 1.000 cypCar_00004985-RA 0.118 	ENSDARG00000058244 1.000 
3829	1371	cypCar_00009637-RA 1.000 cypCar_00022865-RA 0.142 	ENSDARG00000018159 1.000 
3830	1371	cypCar_00039239-RA 1.000 	ENSDARG00000070600 1.000 
3831	1371	cypCar_00013572-RA 1.000 	ENSDARG00000020123 1.000 
3832	1371	cypCar_00013217-RA 1.000 	ENSDARG00000062995 1.000 
3833	1371	cypCar_00038567-RA 1.000 	ENSDARG00000074571 1.000 
3834	1370	cypCar_00045899-RA 1.000 cypCar_00041208-RA 0.254 	ENSDARG00000012125 1.000 
3835	1370	cypCar_00014029-RA 1.000 	ENSDARG00000052512 1.000 
3836	1370	cypCar_00002147-RA 1.000 	ENSDARG00000018430 1.000 
3837	1370	cypCar_00014255-RA 1.000 	ENSDARG00000003938 1.000 
3838	1370	cypCar_00037939-RA 1.000 	ENSDARG00000079631 1.000 
3839	1370	cypCar_00033727-RA 1.000 	ENSDARG00000008026 1.000 
3840	1370	cypCar_00009909-RA 1.000 	ENSDARG00000030789 1.000 
3841	1369	cypCar_00030191-RA 1.000 	ENSDARG00000009796 1.000 
3842	1369	cypCar_00009707-RA 1.000 	ENSDARG00000069114 1.000 
3843	1369	cypCar_00033411-RA 1.000 	ENSDARG00000060256 1.000 
3844	1368	cypCar_00035506-RA 1.000 	ENSDARG00000016721 1.000 
3845	1368	cypCar_00026478-RA 1.000 	ENSDARG00000075698 1.000 
3846	1368	cypCar_00014195-RA 1.000 	ENSDARG00000059642 1.000 
3847	1368	cypCar_00022830-RA 1.000 	ENSDARG00000000324 1.000 
3848	1368	cypCar_00039979-RA 1.000 	ENSDARG00000000730 1.000 
3849	1367	cypCar_00013516-RA 1.000 cypCar_00005295-RA 0.270 	ENSDARG00000039052 1.000 
3850	1367	cypCar_00028509-RA 1.000 cypCar_00007061-RA 0.116 	ENSDARG00000018896 1.000 
3851	1367	cypCar_00010762-RA 1.000 	ENSDARG00000016977 1.000 
3852	1367	cypCar_00003489-RA 1.000 	ENSDARG00000010816 1.000 
3853	1367	cypCar_00002965-RA 1.000 	ENSDARG00000074995 1.000 
3854	1367	cypCar_00021609-RA 1.000 	ENSDARG00000078094 1.000 
3855	1367	cypCar_00014192-RA 1.000 	ENSDARG00000052423 1.000 
3856	1367	cypCar_00036952-RA 1.000 	ENSDARG00000057427 1.000 
3857	1367	cypCar_00038380-RA 1.000 	ENSDARG00000029639 1.000 
3858	1367	cypCar_00013370-RA 1.000 	ENSDARG00000035835 1.000 
3859	1367	cypCar_00012791-RA 1.000 	ENSDARG00000058660 1.000 
3860	1367	cypCar_00017893-RA 1.000 	ENSDARG00000088041 1.000 
3861	1367	cypCar_00036108-RA 1.000 	ENSDARG00000059474 1.000 
3862	1367	cypCar_00025071-RA 1.000 	ENSDARG00000086933 1.000 
3863	1366	cypCar_00019349-RA 1.000 cypCar_00022762-RA 0.322 	ENSDARG00000020284 1.000 
3864	1366	cypCar_00012158-RA 1.000 	ENSDARG00000051795 1.000 
3865	1366	cypCar_00021224-RA 1.000 	ENSDARG00000056473 1.000 
3866	1366	cypCar_00031087-RA 1.000 	ENSDARG00000003189 1.000 
3867	1365	cypCar_00026455-RA 1.000 	ENSDARG00000075733 1.000 
3868	1365	cypCar_00004679-RA 1.000 	ENSDARG00000057736 1.000 
3869	1365	cypCar_00041525-RA 1.000 	ENSDARG00000060879 1.000 
3870	1364	cypCar_00024299-RA 1.000 cypCar_00009445-RA 0.370 	ENSDARG00000086261 1.000 
3871	1364	cypCar_00017800-RA 1.000 	ENSDARG00000017834 1.000 
3872	1364	cypCar_00021228-RA 1.000 	ENSDARG00000010610 1.000 
3873	1364	cypCar_00005194-RA 1.000 	ENSDARG00000068192 1.000 
3874	1364	cypCar_00016459-RA 1.000 	ENSDARG00000076120 1.000 
3875	1364	cypCar_00039785-RA 1.000 	ENSDARG00000045683 1.000 
3876	1364	cypCar_00032318-RA 1.000 	ENSDARG00000019233 1.000 
3877	1364	cypCar_00002285-RA 1.000 	ENSDARG00000061120 1.000 
3878	1363	cypCar_00009432-RA 1.000 cypCar_00003361-RA 0.191 	ENSDARG00000051836 1.000 
3879	1363	cypCar_00019193-RA 1.000 	ENSDARG00000062795 1.000 
3880	1363	cypCar_00043472-RA 1.000 	ENSDARG00000076987 1.000 
3881	1363	cypCar_00046254-RA 1.000 	ENSDARG00000020334 1.000 
3882	1363	cypCar_00033586-RA 1.000 	ENSDARG00000076716 1.000 
3883	1362	cypCar_00043220-RA 1.000 cypCar_00015623-RA 0.350 	ENSDARG00000055463 1.000 
3884	1362	cypCar_00018007-RA 1.000 cypCar_00035304-RA 0.517 	ENSDARG00000052652 1.000 
3885	1362	cypCar_00028598-RA 1.000 	ENSDARG00000001807 1.000 
3886	1362	cypCar_00043117-RA 1.000 	ENSDARG00000062606 1.000 
3887	1362	cypCar_00019731-RA 1.000 	ENSDARG00000011583 1.000 
3888	1362	cypCar_00000921-RA 1.000 	ENSDARG00000070603 1.000 
3889	1362	cypCar_00010106-RA 1.000 	ENSDARG00000063627 1.000 
3890	1361	cypCar_00019828-RA 1.000 cypCar_00022619-RA 0.328 	ENSDARG00000062053 1.000 
3891	1361	cypCar_00017951-RA 1.000 	ENSDARG00000077174 1.000 
3892	1361	cypCar_00012521-RA 1.000 	ENSDARG00000058574 1.000 
3893	1361	cypCar_00011564-RA 1.000 	ENSDARG00000044532 1.000 
3894	1361	cypCar_00033123-RA 1.000 	ENSDARG00000037068 1.000 
3895	1361	cypCar_00018112-RA 1.000 	ENSDARG00000076592 1.000 
3896	1360	cypCar_00041386-RA 1.000 cypCar_00008774-RA 0.531 	ENSDARG00000074535 1.000 
3897	1360	cypCar_00032317-RA 1.000 cypCar_00006446-RA 0.323 	ENSDARG00000069250 1.000 
3898	1360	cypCar_00004518-RA 1.000 	ENSDARG00000042496 1.000 
3899	1360	cypCar_00024434-RA 1.000 	ENSDARG00000068726 1.000 
3900	1360	cypCar_00013027-RA 1.000 	ENSDARG00000015907 1.000 
3901	1360	cypCar_00048255-RA 1.000 	ENSDARG00000031307 1.000 
3902	1359	cypCar_00006926-RA 1.000 cypCar_00006511-RA 0.439 	ENSDARG00000039406 1.000 
3903	1359	cypCar_00021290-RA 1.000 cypCar_00022528-RA 0.248 	ENSDARG00000092376 1.000 
3904	1359	cypCar_00036511-RA 1.000 	ENSDARG00000071341 1.000 
3905	1359	cypCar_00023161-RA 1.000 	ENSDARG00000036893 1.000 
3906	1359	cypCar_00017487-RA 1.000 	ENSDARG00000056739 1.000 
3907	1359	cypCar_00010272-RA 1.000 	ENSDARG00000058987 1.000 
3908	1358	cypCar_00012349-RA 1.000 	ENSDARG00000091881 1.000 ENSDARG00000079019 0.884 
3909	1358	cypCar_00039462-RA 1.000 	ENSDARG00000010918 1.000 
3910	1358	cypCar_00007569-RA 1.000 	ENSDARG00000061335 1.000 
3911	1358	cypCar_00047727-RA 1.000 	ENSDARG00000019125 1.000 
3912	1358	cypCar_00023688-RA 1.000 	ENSDARG00000015537 1.000 
3913	1358	cypCar_00025492-RA 1.000 	ENSDARG00000052426 1.000 
3914	1358	cypCar_00011858-RA 1.000 	ENSDARG00000062936 1.000 
3915	1358	cypCar_00027009-RA 1.000 	ENSDARG00000086670 1.000 
3916	1357	cypCar_00002070-RA 1.000 	ENSDARG00000017571 1.000 
3917	1357	cypCar_00046593-RA 1.000 	ENSDARG00000057679 1.000 
3918	1356	cypCar_00037876-RA 1.000 	ENSDARG00000076294 1.000 
3919	1356	cypCar_00027205-RA 1.000 	ENSDARG00000039430 1.000 
3920	1355	cypCar_00002903-RA 1.000 cypCar_00014430-RA 0.245 	ENSDARG00000052065 1.000 
3921	1355	cypCar_00011644-RA 1.000 cypCar_00037712-RA 0.111 	ENSDARG00000076182 1.000 
3922	1355	cypCar_00017333-RA 1.000 	ENSDARG00000019932 1.000 
3923	1355	cypCar_00004829-RA 1.000 	ENSDARG00000063051 1.000 
3924	1354	cypCar_00009591-RA 1.000 cypCar_00031636-RA 0.466 	ENSDARG00000079972 1.000 
3925	1354	cypCar_00030973-RA 1.000 	ENSDARG00000036929 1.000 
3926	1354	cypCar_00017441-RA 1.000 	ENSDARG00000037097 1.000 
3927	1354	cypCar_00042163-RA 1.000 	ENSDARG00000071450 1.000 
3928	1353	cypCar_00035876-RA 1.000 	ENSDARG00000006729 1.000 
3929	1353	cypCar_00007139-RA 1.000 	ENSDARG00000021378 1.000 
3930	1353	cypCar_00012391-RA 1.000 	ENSDARG00000001729 1.000 
3931	1353	cypCar_00033203-RA 1.000 	ENSDARG00000079253 1.000 
3932	1353	cypCar_00035377-RA 1.000 	ENSDARG00000036695 1.000 
3933	1353	cypCar_00008781-RA 1.000 	ENSDARG00000074863 1.000 
3934	1353	cypCar_00030261-RA 1.000 	ENSDARG00000036076 1.000 
3935	1353	cypCar_00003077-RA 1.000 	ENSDARG00000030790 1.000 
3936	1353	cypCar_00007013-RA 1.000 	ENSDARG00000074002 1.000 
3937	1352	cypCar_00045525-RA 1.000 cypCar_00027437-RA 0.103 	ENSDARG00000041204 1.000 
3938	1352	cypCar_00000857-RA 1.000 cypCar_00009081-RA 0.306 	ENSDARG00000069095 1.000 
3939	1352	cypCar_00000878-RA 1.000 cypCar_00016054-RA 0.183 	ENSDARG00000055647 1.000 
3940	1352	cypCar_00006562-RA 1.000 	ENSDARG00000076611 1.000 
3941	1352	cypCar_00003453-RA 1.000 	ENSDARG00000086551 1.000 
3942	1352	cypCar_00024745-RA 1.000 	ENSDARG00000075549 1.000 
3943	1351	cypCar_00017569-RA 1.000 cypCar_00006439-RA 0.299 	ENSDARG00000012942 1.000 
3944	1351	cypCar_00000091-RA 1.000 cypCar_00040472-RA 0.389 	ENSDARG00000004647 1.000 
3945	1351	cypCar_00003118-RA 1.000 	ENSDARG00000025718 1.000 
3946	1351	cypCar_00011757-RA 1.000 	ENSDARG00000005945 1.000 
3947	1351	cypCar_00001446-RA 1.000 	ENSDARG00000005216 1.000 
3948	1351	cypCar_00041975-RA 1.000 	ENSDARG00000012840 1.000 
3949	1351	cypCar_00001304-RA 1.000 	ENSDARG00000060596 1.000 
3950	1351	cypCar_00042350-RA 1.000 	ENSDARG00000013460 1.000 
3951	1351	cypCar_00040784-RA 1.000 	ENSDARG00000070467 1.000 
3952	1351	cypCar_00022164-RA 1.000 	ENSDARG00000042107 1.000 
3953	1351	cypCar_00009509-RA 1.000 	ENSDARG00000017141 1.000 
3954	1351	cypCar_00045592-RA 1.000 	ENSDARG00000073853 1.000 
3955	1350	cypCar_00001279-RA 1.000 	ENSDARG00000014577 1.000 
3956	1349	cypCar_00038680-RA 1.000 	ENSDARG00000004616 1.000 
3957	1349	cypCar_00016266-RA 1.000 	ENSDARG00000021945 1.000 
3958	1349	cypCar_00032465-RA 1.000 	ENSDARG00000063126 1.000 
3959	1348	cypCar_00027722-RA 1.000 	ENSDARG00000086897 1.000 ENSDARG00000087365 0.136 
3960	1348	cypCar_00026000-RA 1.000 cypCar_00014478-RA 0.181 	ENSDARG00000089435 1.000 
3961	1348	cypCar_00009956-RA 1.000 	ENSDARG00000023814 1.000 
3962	1348	cypCar_00004028-RA 1.000 	ENSDARG00000061819 1.000 
3963	1348	cypCar_00017244-RA 1.000 	ENSDARG00000069331 1.000 
3964	1348	cypCar_00021356-RA 1.000 	ENSDARG00000070316 1.000 
3965	1348	cypCar_00042041-RA 1.000 	ENSDARG00000018491 1.000 
3966	1348	cypCar_00015272-RA 1.000 	ENSDARG00000059549 1.000 
3967	1348	cypCar_00009266-RA 1.000 	ENSDARG00000014180 1.000 
3968	1348	cypCar_00043262-RA 1.000 	ENSDARG00000097160 1.000 
3969	1348	cypCar_00019380-RA 1.000 	ENSDARG00000010191 1.000 
3970	1348	cypCar_00029720-RA 1.000 	ENSDARG00000079605 1.000 
3971	1347	cypCar_00006290-RA 1.000 	ENSDARG00000012801 1.000 ENSDARG00000028000 0.510 
3972	1347	cypCar_00037216-RA 1.000 	ENSDARG00000090130 1.000 ENSDARG00000069696 0.912 
3973	1347	cypCar_00030367-RA 1.000 	ENSDARG00000003205 1.000 
3974	1347	cypCar_00017349-RA 1.000 	ENSDARG00000020258 1.000 
3975	1347	cypCar_00006573-RA 1.000 	ENSDARG00000079912 1.000 
3976	1347	cypCar_00004813-RA 1.000 	ENSDARG00000044357 1.000 
3977	1347	cypCar_00030947-RA 1.000 	ENSDARG00000033160 1.000 
3978	1347	cypCar_00011630-RA 1.000 	ENSDARG00000077192 1.000 
3979	1346	cypCar_00020237-RA 1.000 cypCar_00037985-RA 0.580 	ENSDARG00000070442 1.000 
3980	1346	cypCar_00021829-RA 1.000 	ENSDARG00000037655 1.000 
3981	1346	cypCar_00004703-RA 1.000 	ENSDARG00000033296 1.000 
3982	1346	cypCar_00033001-RA 1.000 	ENSDARG00000017047 1.000 
3983	1346	cypCar_00027017-RA 1.000 	ENSDARG00000069478 1.000 
3984	1345	cypCar_00031138-RA 1.000 	ENSDARG00000056346 1.000 
3985	1345	cypCar_00002996-RA 1.000 	ENSDARG00000055076 1.000 
3986	1345	cypCar_00002474-RA 1.000 	ENSDARG00000077375 1.000 
3987	1345	cypCar_00032911-RA 1.000 	ENSDARG00000042122 1.000 
3988	1344	cypCar_00022991-RA 1.000 cypCar_00019752-RA 0.679 	ENSDARG00000012827 1.000 
3989	1344	cypCar_00025428-RA 1.000 	ENSDARG00000075842 1.000 
3990	1344	cypCar_00038457-RA 1.000 	ENSDARG00000037064 1.000 
3991	1344	cypCar_00022792-RA 1.000 	ENSDARG00000016474 1.000 
3992	1344	cypCar_00015812-RA 1.000 	ENSDARG00000089235 1.000 
3993	1343	cypCar_00015246-RA 1.000 cypCar_00027279-RA 0.525 	ENSDARG00000006145 1.000 
3994	1343	cypCar_00020007-RA 1.000 cypCar_00010489-RA 0.268 	ENSDARG00000035185 1.000 
3995	1343	cypCar_00033416-RA 1.000 	ENSDARG00000014123 1.000 
3996	1343	cypCar_00020770-RA 1.000 	ENSDARG00000037422 1.000 
3997	1343	cypCar_00044258-RA 1.000 	ENSDARG00000074634 1.000 
3998	1342	cypCar_00000954-RA 1.000 cypCar_00000055-RA 0.164 	ENSDARG00000056600 1.000 
3999	1342	cypCar_00023149-RA 1.000 cypCar_00038386-RA 0.228 	ENSDARG00000062479 1.000 
4000	1342	cypCar_00033889-RA 1.000 	ENSDARG00000025808 1.000 
4001	1342	cypCar_00005731-RA 1.000 	ENSDARG00000010978 1.000 
4002	1342	cypCar_00017047-RA 1.000 	ENSDARG00000007496 1.000 
4003	1342	cypCar_00013724-RA 1.000 	ENSDARG00000021059 1.000 
4004	1342	cypCar_00001270-RA 1.000 	ENSDARG00000054683 1.000 
4005	1342	cypCar_00002562-RA 1.000 	ENSDARG00000005092 1.000 
4006	1342	cypCar_00013441-RA 1.000 	ENSDARG00000035563 1.000 
4007	1341	cypCar_00006611-RA 1.000 cypCar_00016144-RA 0.169 	ENSDARG00000060025 1.000 
4008	1341	cypCar_00014750-RA 1.000 	ENSDARG00000002898 1.000 
4009	1341	cypCar_00014701-RA 1.000 	ENSDARG00000015033 1.000 
4010	1341	cypCar_00009307-RA 1.000 	ENSDARG00000053666 1.000 
4011	1341	cypCar_00012485-RA 1.000 	ENSDARG00000060865 1.000 
4012	1341	cypCar_00026551-RA 1.000 	ENSDARG00000035120 1.000 
4013	1341	cypCar_00028670-RA 1.000 	ENSDARG00000055592 1.000 
4014	1341	cypCar_00011800-RA 1.000 	ENSDARG00000087492 1.000 
4015	1340	cypCar_00009949-RA 1.000 	ENSDARG00000078872 1.000 
4016	1339	cypCar_00020933-RA 1.000 cypCar_00029620-RA 0.552 	ENSDARG00000069823 1.000 
4017	1339	cypCar_00025199-RA 1.000 	ENSDARG00000025535 1.000 
4018	1339	cypCar_00022481-RA 1.000 	ENSDARG00000027851 1.000 
4019	1339	cypCar_00011346-RA 1.000 	ENSDARG00000096095 1.000 
4020	1339	cypCar_00041901-RA 1.000 	ENSDARG00000068983 1.000 
4021	1339	cypCar_00013794-RA 1.000 	ENSDARG00000077986 1.000 
4022	1339	cypCar_00013310-RA 1.000 	ENSDARG00000016513 1.000 
4023	1339	cypCar_00044763-RA 1.000 	ENSDARG00000091131 1.000 
4024	1338	cypCar_00001396-RA 1.000 	ENSDARG00000042091 1.000 
4025	1338	cypCar_00005264-RA 1.000 	ENSDARG00000078326 1.000 
4026	1337	cypCar_00005996-RA 1.000 	ENSDARG00000007485 1.000 
4027	1337	cypCar_00013267-RA 1.000 	ENSDARG00000012823 1.000 
4028	1336	cypCar_00021556-RA 1.000 cypCar_00025569-RA 0.217 	ENSDARG00000027589 1.000 
4029	1336	cypCar_00010040-RA 1.000 	ENSDARG00000042904 1.000 
4030	1336	cypCar_00000398-RA 1.000 	ENSDARG00000017366 1.000 
4031	1336	cypCar_00013207-RA 1.000 	ENSDARG00000091293 1.000 
4032	1336	cypCar_00038875-RA 1.000 	ENSDARG00000031873 1.000 
4033	1336	cypCar_00005073-RA 1.000 	ENSDARG00000006848 1.000 
4034	1336	cypCar_00003877-RA 1.000 	ENSDARG00000076362 1.000 
4035	1335	cypCar_00000425-RA 1.000 	ENSDARG00000025071 1.000 
4036	1335	cypCar_00008828-RA 1.000 	ENSDARG00000062745 1.000 
4037	1335	cypCar_00027625-RA 1.000 	ENSDARG00000061746 1.000 
4038	1335	cypCar_00003596-RA 1.000 	ENSDARG00000070371 1.000 
4039	1334	cypCar_00034597-RA 1.000 cypCar_00017808-RA 0.186 	ENSDARG00000021255 1.000 
4040	1334	cypCar_00021130-RA 1.000 	ENSDARG00000007753 1.000 
4041	1334	cypCar_00033972-RA 1.000 	ENSDARG00000016706 1.000 
4042	1334	cypCar_00026046-RA 1.000 	ENSDARG00000075532 1.000 
4043	1334	cypCar_00030933-RA 1.000 	ENSDARG00000017165 1.000 
4044	1334	cypCar_00003903-RA 1.000 	ENSDARG00000054023 1.000 
4045	1334	cypCar_00005289-RA 1.000 	ENSDARG00000076657 1.000 
4046	1333	cypCar_00024789-RA 1.000 cypCar_00044293-RA 0.153 	ENSDARG00000079483 1.000 
4047	1333	cypCar_00028291-RA 1.000 	ENSDARG00000016141 1.000 
4048	1333	cypCar_00041376-RA 1.000 	ENSDARG00000079766 1.000 
4049	1333	cypCar_00013435-RA 1.000 	ENSDARG00000068759 1.000 
4050	1333	cypCar_00007362-RA 1.000 	ENSDARG00000074126 1.000 
4051	1333	cypCar_00023999-RA 1.000 	ENSDARG00000015070 1.000 
4052	1333	cypCar_00026545-RA 1.000 	ENSDARG00000077768 1.000 
4053	1333	cypCar_00038484-RA 1.000 	ENSDARG00000095360 1.000 
4054	1332	cypCar_00039072-RA 1.000 	ENSDARG00000011824 1.000 
4055	1332	cypCar_00009158-RA 1.000 	ENSDARG00000058128 1.000 
4056	1332	cypCar_00000590-RA 1.000 	ENSDARG00000010433 1.000 
4057	1331	cypCar_00033285-RA 1.000 	ENSDARG00000042983 1.000 
4058	1331	cypCar_00014546-RA 1.000 	ENSDARG00000005468 1.000 
4059	1331	cypCar_00025506-RA 1.000 	ENSDARG00000045481 1.000 
4060	1331	cypCar_00013606-RA 1.000 	ENSDARG00000012409 1.000 
4061	1331	cypCar_00028196-RA 1.000 	ENSDARG00000042988 1.000 
4062	1330	cypCar_00002401-RA 1.000 	ENSDARG00000016687 1.000 
4063	1330	cypCar_00040337-RA 1.000 	ENSDARG00000091834 1.000 
4064	1330	cypCar_00008299-RA 1.000 	ENSDARG00000042520 1.000 
4065	1330	cypCar_00024010-RA 1.000 	ENSDARG00000079089 1.000 
4066	1329	cypCar_00021099-RA 1.000 	ENSDARG00000011390 1.000 
4067	1329	cypCar_00030420-RA 1.000 	ENSDARG00000074265 1.000 
4068	1329	cypCar_00004402-RA 1.000 	ENSDARG00000053190 1.000 
4069	1329	cypCar_00038225-RA 1.000 	ENSDARG00000036626 1.000 
4070	1329	cypCar_00015852-RA 1.000 	ENSDARG00000062538 1.000 
4071	1329	cypCar_00008249-RA 1.000 	ENSDARG00000078995 1.000 
4072	1328	cypCar_00033502-RA 1.000 cypCar_00014254-RA 0.456 	ENSDARG00000017173 1.000 
4073	1328	cypCar_00021753-RA 1.000 	ENSDARG00000055565 1.000 
4074	1328	cypCar_00040224-RA 1.000 	ENSDARG00000063005 1.000 
4075	1327	cypCar_00036797-RA 1.000 cypCar_00029204-RA 0.322 	ENSDARG00000005163 1.000 
4076	1327	cypCar_00011408-RA 1.000 cypCar_00003027-RA 0.113 	ENSDARG00000077261 1.000 
4077	1327	cypCar_00006555-RA 1.000 	ENSDARG00000061391 1.000 
4078	1327	cypCar_00011384-RA 1.000 	ENSDARG00000002600 1.000 
4079	1327	cypCar_00045325-RA 1.000 	ENSDARG00000007603 1.000 
4080	1327	cypCar_00035402-RA 1.000 	ENSDARG00000043697 1.000 
4081	1327	cypCar_00034026-RA 1.000 	ENSDARG00000041493 1.000 
4082	1326	cypCar_00015726-RA 1.000 cypCar_00008777-RA 0.775 	ENSDARG00000088977 1.000 ENSDARG00000074614 0.892 
4083	1326	cypCar_00033031-RA 1.000 	ENSDARG00000068152 1.000 
4084	1326	cypCar_00024085-RA 1.000 	ENSDARG00000088310 1.000 
4085	1325	cypCar_00031412-RA 1.000 cypCar_00008964-RA 0.423 	ENSDARG00000026990 1.000 
4086	1325	cypCar_00044591-RA 1.000 	ENSDARG00000045976 1.000 
4087	1325	cypCar_00022649-RA 1.000 	ENSDARG00000018492 1.000 
4088	1324	cypCar_00016053-RA 1.000 cypCar_00000879-RA 0.384 	ENSDARG00000025403 1.000 
4089	1324	cypCar_00012519-RA 1.000 cypCar_00038304-RA 0.468 	ENSDARG00000079012 1.000 
4090	1324	cypCar_00021578-RA 1.000 	ENSDARG00000021455 1.000 
4091	1323	cypCar_00006537-RA 1.000 cypCar_00006740-RA 0.585 	ENSDARG00000022000 1.000 
4092	1323	cypCar_00038532-RA 1.000 cypCar_00028201-RA 0.142 	ENSDARG00000008637 1.000 
4093	1323	cypCar_00036097-RA 1.000 	ENSDARG00000067567 1.000 
4094	1323	cypCar_00002201-RA 1.000 	ENSDARG00000010752 1.000 
4095	1323	cypCar_00002588-RA 1.000 	ENSDARG00000076333 1.000 
4096	1323	cypCar_00027657-RA 1.000 	ENSDARG00000062929 1.000 
4097	1322	cypCar_00011660-RA 1.000 cypCar_00014816-RA 0.288 	ENSDARG00000031560 1.000 
4098	1322	cypCar_00040867-RA 1.000 	ENSDARG00000068862 1.000 ENSDARG00000015599 0.756 
4099	1322	cypCar_00042326-RA 1.000 cypCar_00004871-RA 0.119 	ENSDARG00000011196 1.000 
4100	1322	cypCar_00021051-RA 1.000 	ENSDARG00000017466 1.000 
4101	1322	cypCar_00013618-RA 1.000 	ENSDARG00000075539 1.000 
4102	1322	cypCar_00022305-RA 1.000 	ENSDARG00000057316 1.000 
4103	1322	cypCar_00027285-RA 1.000 	ENSDARG00000031770 1.000 
4104	1322	cypCar_00014679-RA 1.000 	ENSDARG00000078815 1.000 
4105	1321	cypCar_00037525-RA 1.000 	ENSDARG00000029307 1.000 
4106	1321	cypCar_00021029-RA 1.000 	ENSDARG00000006192 1.000 
4107	1321	cypCar_00016136-RA 1.000 	ENSDARG00000035868 1.000 
4108	1321	cypCar_00010189-RA 1.000 	ENSDARG00000002463 1.000 
4109	1320	cypCar_00007719-RA 1.000 cypCar_00021517-RA 0.378 	ENSDARG00000061948 1.000 
4110	1320	cypCar_00035691-RA 1.000 	ENSDARG00000034982 1.000 
4111	1320	cypCar_00023054-RA 1.000 	ENSDARG00000025949 1.000 
4112	1320	cypCar_00037714-RA 1.000 	ENSDARG00000054458 1.000 
4113	1320	cypCar_00034455-RA 1.000 	ENSDARG00000074856 1.000 
4114	1319	cypCar_00003352-RA 1.000 cypCar_00024680-RA 0.404 	ENSDARG00000057210 1.000 
4115	1319	cypCar_00042445-RA 1.000 	ENSDARG00000014373 1.000 
4116	1319	cypCar_00006529-RA 1.000 	ENSDARG00000007566 1.000 
4117	1319	cypCar_00018686-RA 1.000 	ENSDARG00000091428 1.000 
4118	1319	cypCar_00010634-RA 1.000 	ENSDARG00000069343 1.000 
4119	1318	cypCar_00017064-RA 1.000 	ENSDARG00000018976 1.000 
4120	1318	cypCar_00037954-RA 1.000 	ENSDARG00000016749 1.000 
4121	1318	cypCar_00029767-RA 1.000 	ENSDARG00000075347 1.000 
4122	1318	cypCar_00029336-RA 1.000 	ENSDARG00000063383 1.000 
4123	1317	cypCar_00016881-RA 1.000 cypCar_00006748-RA 0.321 	ENSDARG00000012495 1.000 
4124	1317	cypCar_00011625-RA 1.000 	ENSDARG00000071551 1.000 ENSDARG00000090718 0.948 
4125	1317	cypCar_00026798-RA 1.000 	ENSDARG00000005561 1.000 
4126	1317	cypCar_00021048-RA 1.000 	ENSDARG00000037917 1.000 
4127	1317	cypCar_00030414-RA 1.000 	ENSDARG00000070441 1.000 
4128	1317	cypCar_00026682-RA 1.000 	ENSDARG00000038569 1.000 
4129	1317	cypCar_00005869-RA 1.000 	ENSDARG00000069105 1.000 
4130	1316	cypCar_00030449-RA 1.000 	ENSDARG00000028748 1.000 
4131	1316	cypCar_00008181-RA 1.000 	ENSDARG00000071091 1.000 
4132	1316	cypCar_00034778-RA 1.000 	ENSDARG00000079049 1.000 
4133	1316	cypCar_00039468-RA 1.000 	ENSDARG00000057155 1.000 
4134	1315	cypCar_00001728-RA 1.000 cypCar_00008811-RA 0.686 	ENSDARG00000007175 1.000 
4135	1315	cypCar_00019451-RA 1.000 cypCar_00027536-RA 0.111 	ENSDARG00000087895 1.000 
4136	1315	cypCar_00000940-RA 1.000 	ENSDARG00000014013 1.000 
4137	1315	cypCar_00022554-RA 1.000 	ENSDARG00000046054 1.000 
4138	1315	cypCar_00000118-RA 1.000 	ENSDARG00000079999 1.000 
4139	1314	cypCar_00041839-RA 1.000 	ENSDARG00000094574 1.000 ENSDARG00000079877 0.765 ENSDARG00000086904 0.676 ENSDARG00000088082 0.671 ENSDARG00000087800 0.566 ENSDARG00000089582 0.553 ENSDARG00000077507 0.539 ENSDARG00000077697 0.340 ENSDARG00000091151 0.318 ENSDARG00000091963 0.315 ENSDARG00000087222 0.305 ENSDARG00000073825 0.299 ENSDARG00000088320 0.299 ENSDARG00000088033 0.294 ENSDARG00000087316 0.293 ENSDARG00000094031 0.293 ENSDARG00000088413 0.287 ENSDARG00000090132 0.284 ENSDARG00000096453 0.250 ENSDARG00000077488 0.249 ENSDARG00000069695 0.244 ENSDARG00000093580 0.235 ENSDARG00000090160 0.230 ENSDARG00000093980 0.230 ENSDARG00000089436 0.221 
4140	1314	cypCar_00027024-RA 1.000 cypCar_00031769-RA 0.438 	ENSDARG00000063169 1.000 
4141	1314	cypCar_00030487-RA 1.000 	ENSDARG00000037427 1.000 
4142	1314	cypCar_00007554-RA 1.000 	ENSDARG00000002414 1.000 
4143	1314	cypCar_00007985-RA 1.000 	ENSDARG00000032603 1.000 
4144	1314	cypCar_00000382-RA 1.000 	ENSDARG00000059259 1.000 
4145	1314	cypCar_00036246-RA 1.000 	ENSDARG00000090180 1.000 
4146	1313	cypCar_00016983-RA 1.000 cypCar_00039484-RA 1.000 	ENSDARG00000079306 1.000 
4147	1313	cypCar_00029915-RA 1.000 cypCar_00002454-RA 0.330 	ENSDARG00000028542 1.000 
4148	1313	cypCar_00003452-RA 1.000 cypCar_00034782-RA 0.387 	ENSDARG00000090164 1.000 
4149	1313	cypCar_00008270-RA 1.000 cypCar_00014861-RA 0.159 	ENSDARG00000015860 1.000 
4150	1313	cypCar_00003186-RA 1.000 	ENSDARG00000060236 1.000 
4151	1313	cypCar_00016994-RA 1.000 	ENSDARG00000056267 1.000 
4152	1313	cypCar_00032254-RA 1.000 	ENSDARG00000046091 1.000 
4153	1313	cypCar_00028865-RA 1.000 	ENSDARG00000060430 1.000 
4154	1313	cypCar_00015974-RA 1.000 	ENSDARG00000087616 1.000 
4155	1313	cypCar_00037107-RA 1.000 	ENSDARG00000041874 1.000 
4156	1313	cypCar_00039660-RA 1.000 	ENSDARG00000052917 1.000 
4157	1312	cypCar_00008489-RA 1.000 	ENSDARG00000032430 1.000 ENSDARG00000007791 0.316 
4158	1312	cypCar_00019891-RA 1.000 cypCar_00019912-RA 0.337 	ENSDARG00000045694 1.000 
4159	1312	cypCar_00004711-RA 1.000 cypCar_00023032-RA 0.500 	ENSDARG00000036987 1.000 
4160	1312	cypCar_00024288-RA 1.000 cypCar_00038645-RA 0.128 	ENSDARG00000010946 1.000 
4161	1312	cypCar_00007144-RA 1.000 	ENSDARG00000005095 1.000 
4162	1312	cypCar_00005195-RA 1.000 	ENSDARG00000029866 1.000 
4163	1312	cypCar_00005979-RA 1.000 	ENSDARG00000001882 1.000 
4164	1312	cypCar_00018342-RA 1.000 	ENSDARG00000062310 1.000 
4165	1312	cypCar_00031082-RA 1.000 	ENSDARG00000026086 1.000 
4166	1312	cypCar_00015989-RA 1.000 	ENSDARG00000078647 1.000 
4167	1312	cypCar_00022693-RA 1.000 	ENSDARG00000076950 1.000 
4168	1311	cypCar_00033450-RA 1.000 	ENSDARG00000061560 1.000 
4169	1311	cypCar_00024826-RA 1.000 	ENSDARG00000018508 1.000 
4170	1311	cypCar_00025117-RA 1.000 	ENSDARG00000077938 1.000 
4171	1310	cypCar_00037984-RA 1.000 cypCar_00031212-RA 0.440 	ENSDARG00000078527 1.000 
4172	1310	cypCar_00007666-RA 1.000 	ENSDARG00000076765 1.000 
4173	1310	cypCar_00045679-RA 1.000 	ENSDARG00000062506 1.000 
4174	1310	cypCar_00040810-RA 1.000 	ENSDARG00000076434 1.000 
4175	1310	cypCar_00014013-RA 1.000 	ENSDARG00000090467 1.000 
4176	1310	cypCar_00000621-RA 1.000 	ENSDARG00000056805 1.000 
4177	1309	cypCar_00008142-RA 1.000 cypCar_00017219-RA 0.207 	ENSDARG00000020114 1.000 
4178	1309	cypCar_00018472-RA 1.000 	ENSDARG00000074036 1.000 
4179	1309	cypCar_00038287-RA 1.000 	ENSDARG00000045968 1.000 
4180	1309	cypCar_00005976-RA 1.000 	ENSDARG00000076850 1.000 
4181	1309	cypCar_00020012-RA 1.000 	ENSDARG00000029955 1.000 
4182	1309	cypCar_00011674-RA 1.000 	ENSDARG00000071697 1.000 
4183	1309	cypCar_00037060-RA 1.000 	ENSDARG00000086650 1.000 
4184	1308	cypCar_00001138-RA 1.000 cypCar_00001816-RA 0.406 	ENSDARG00000028943 1.000 
4185	1308	cypCar_00013235-RA 1.000 	ENSDARG00000002235 1.000 
4186	1308	cypCar_00020348-RA 1.000 	ENSDARG00000021433 1.000 
4187	1307	cypCar_00014180-RA 1.000 cypCar_00025054-RA 0.318 	ENSDARG00000040853 1.000 
4188	1306	cypCar_00018232-RA 1.000 	ENSDARG00000091984 1.000 ENSDARG00000095106 0.346 ENSDARG00000088467 0.339 ENSDARG00000074206 0.146 ENSDARG00000091235 0.101 
4189	1306	cypCar_00009167-RA 1.000 	ENSDARG00000044813 1.000 
4190	1306	cypCar_00029885-RA 1.000 	ENSDARG00000057903 1.000 
4191	1306	cypCar_00011048-RA 1.000 	ENSDARG00000020131 1.000 
4192	1305	cypCar_00011068-RA 1.000 cypCar_00025704-RA 0.168 	ENSDARG00000004111 1.000 
4193	1305	cypCar_00029598-RA 1.000 	ENSDARG00000032933 1.000 
4194	1305	cypCar_00000686-RA 1.000 	ENSDARG00000045064 1.000 
4195	1305	cypCar_00041264-RA 1.000 	ENSDARG00000070804 1.000 
4196	1305	cypCar_00023519-RA 1.000 	ENSDARG00000059883 1.000 
4197	1305	cypCar_00034693-RA 1.000 	ENSDARG00000088654 1.000 
4198	1305	cypCar_00015536-RA 1.000 	ENSDARG00000096310 1.000 
4199	1304	cypCar_00037420-RA 1.000 cypCar_00013991-RA 0.558 	ENSDARG00000016062 1.000 
4200	1304	cypCar_00025296-RA 1.000 	ENSDARG00000087777 1.000 ENSDARG00000054099 1.000 
4201	1304	cypCar_00007390-RA 1.000 cypCar_00001403-RA 0.122 	ENSDARG00000012039 1.000 
4202	1304	cypCar_00008372-RA 1.000 cypCar_00004789-RA 0.365 	ENSDARG00000078959 1.000 
4203	1304	cypCar_00042731-RA 1.000 cypCar_00037513-RA 0.549 	ENSDARG00000071491 1.000 
4204	1304	cypCar_00041805-RA 1.000 	ENSDARG00000001549 1.000 
4205	1304	cypCar_00043319-RA 1.000 	ENSDARG00000054438 1.000 
4206	1304	cypCar_00013955-RA 1.000 	ENSDARG00000060532 1.000 
4207	1304	cypCar_00011730-RA 1.000 	ENSDARG00000020235 1.000 
4208	1304	cypCar_00016004-RA 1.000 	ENSDARG00000017525 1.000 
4209	1304	cypCar_00028947-RA 1.000 	ENSDARG00000011955 1.000 
4210	1304	cypCar_00031548-RA 1.000 	ENSDARG00000025868 1.000 
4211	1303	cypCar_00017598-RA 1.000 cypCar_00000296-RA 0.148 	ENSDARG00000076462 1.000 
4212	1303	cypCar_00041252-RA 1.000 	ENSDARG00000086805 1.000 
4213	1302	cypCar_00039557-RA 1.000 cypCar_00004486-RA 0.590 	ENSDARG00000040352 1.000 
4214	1302	cypCar_00020302-RA 1.000 	ENSDARG00000006775 1.000 
4215	1302	cypCar_00019271-RA 1.000 	ENSDARG00000058692 1.000 
4216	1302	cypCar_00008323-RA 1.000 	ENSDARG00000054304 1.000 
4217	1302	cypCar_00006584-RA 1.000 	ENSDARG00000074075 1.000 
4218	1302	cypCar_00016429-RA 1.000 	ENSDARG00000016439 1.000 
4219	1301	cypCar_00003111-RA 1.000 cypCar_00000618-RA 0.226 	ENSDARG00000077434 1.000 
4220	1301	cypCar_00007077-RA 1.000 cypCar_00006073-RA 0.286 	ENSDARG00000000796 1.000 
4221	1301	cypCar_00021063-RA 1.000 	ENSDARG00000036041 1.000 
4222	1301	cypCar_00026860-RA 1.000 	ENSDARG00000058873 1.000 
4223	1301	cypCar_00020138-RA 1.000 	ENSDARG00000039340 1.000 
4224	1301	cypCar_00024368-RA 1.000 	ENSDARG00000045638 1.000 
4225	1301	cypCar_00038466-RA 1.000 	ENSDARG00000033104 1.000 
4226	1301	cypCar_00013303-RA 1.000 	ENSDARG00000076215 1.000 
4227	1301	cypCar_00030488-RA 1.000 	ENSDARG00000037836 1.000 
4228	1301	cypCar_00032808-RA 1.000 	ENSDARG00000025212 1.000 
4229	1301	cypCar_00016505-RA 1.000 	ENSDARG00000088003 1.000 
4230	1301	cypCar_00048382-RA 1.000 	ENSDARG00000093125 1.000 
4231	1300	cypCar_00044327-RA 1.000 cypCar_00039583-RA 0.426 	ENSDARG00000054201 1.000 
4232	1300	cypCar_00041131-RA 1.000 cypCar_00003151-RA 0.212 	ENSDARG00000079281 1.000 
4233	1300	cypCar_00021113-RA 1.000 	ENSDARG00000014674 1.000 
4234	1300	cypCar_00010727-RA 1.000 	ENSDARG00000052148 1.000 
4235	1300	cypCar_00015086-RA 1.000 	ENSDARG00000023526 1.000 
4236	1300	cypCar_00014155-RA 1.000 	ENSDARG00000045749 1.000 
4237	1299	cypCar_00010464-RA 1.000 	ENSDARG00000062385 1.000 
4238	1299	cypCar_00022930-RA 1.000 	ENSDARG00000059789 1.000 
4239	1299	cypCar_00004998-RA 1.000 	ENSDARG00000043185 1.000 
4240	1299	cypCar_00011750-RA 1.000 	ENSDARG00000074403 1.000 
4241	1299	cypCar_00023744-RA 1.000 	ENSDARG00000015851 1.000 
4242	1299	cypCar_00002187-RA 1.000 	ENSDARG00000077114 1.000 
4243	1298	cypCar_00030548-RA 1.000 cypCar_00000831-RA 0.295 	ENSDARG00000078748 1.000 
4244	1298	cypCar_00010345-RA 1.000 	ENSDARG00000040874 1.000 
4245	1298	cypCar_00041366-RA 1.000 	ENSDARG00000052482 1.000 
4246	1298	cypCar_00001546-RA 1.000 	ENSDARG00000008816 1.000 
4247	1298	cypCar_00010614-RA 1.000 	ENSDARG00000062688 1.000 
4248	1298	cypCar_00002026-RA 1.000 	ENSDARG00000036158 1.000 
4249	1297	cypCar_00000766-RA 1.000 cypCar_00002672-RA 0.175 	ENSDARG00000002285 1.000 
4250	1297	cypCar_00021729-RA 1.000 	ENSDARG00000004243 1.000 
4251	1297	cypCar_00023527-RA 1.000 	ENSDARG00000037433 1.000 
4252	1296	cypCar_00015849-RA 1.000 	ENSDARG00000031983 1.000 
4253	1296	cypCar_00044856-RA 1.000 	ENSDARG00000079067 1.000 
4254	1296	cypCar_00041779-RA 1.000 	ENSDARG00000089716 1.000 
4255	1296	cypCar_00012372-RA 1.000 	ENSDARG00000012896 1.000 
4256	1296	cypCar_00048051-RA 1.000 	ENSDARG00000078569 1.000 
4257	1296	cypCar_00023345-RA 1.000 	ENSDARG00000061203 1.000 
4258	1295	cypCar_00012645-RA 1.000 cypCar_00032705-RA 0.310 	ENSDARG00000019782 1.000 
4259	1295	cypCar_00037355-RA 1.000 	ENSDARG00000054272 1.000 
4260	1295	cypCar_00022841-RA 1.000 	ENSDARG00000073695 1.000 
4261	1295	cypCar_00044663-RA 1.000 	ENSDARG00000032459 1.000 
4262	1295	cypCar_00020538-RA 1.000 	ENSDARG00000005648 1.000 
4263	1295	cypCar_00020355-RA 1.000 	ENSDARG00000013946 1.000 
4264	1295	cypCar_00038241-RA 1.000 	ENSDARG00000077581 1.000 
4265	1295	cypCar_00013476-RA 1.000 	ENSDARG00000062801 1.000 
4266	1295	cypCar_00019224-RA 1.000 	ENSDARG00000044694 1.000 
4267	1295	cypCar_00037775-RA 1.000 	ENSDARG00000037025 1.000 
4268	1294	cypCar_00036241-RA 1.000 cypCar_00036666-RA 0.319 	ENSDARG00000077897 1.000 
4269	1294	cypCar_00000047-RA 1.000 cypCar_00027867-RA 0.125 	ENSDARG00000040362 1.000 
4270	1294	cypCar_00023128-RA 1.000 	ENSDARG00000045094 1.000 
4271	1294	cypCar_00023780-RA 1.000 	ENSDARG00000039652 1.000 
4272	1294	cypCar_00042304-RA 1.000 	ENSDARG00000074281 1.000 
4273	1294	cypCar_00015581-RA 1.000 	ENSDARG00000056160 1.000 
4274	1294	cypCar_00041207-RA 1.000 	ENSDARG00000031875 1.000 
4275	1294	cypCar_00007912-RA 1.000 	ENSDARG00000045792 1.000 
4276	1294	cypCar_00034874-RA 1.000 	ENSDARG00000005679 1.000 
4277	1294	cypCar_00007377-RA 1.000 	ENSDARG00000061970 1.000 
4278	1294	cypCar_00006998-RA 1.000 	ENSDARG00000069446 1.000 
4279	1293	cypCar_00028897-RA 1.000 cypCar_00033828-RA 0.287 	ENSDARG00000078119 1.000 
4280	1293	cypCar_00025815-RA 1.000 	ENSDARG00000006791 1.000 ENSDARG00000035732 0.217 
4281	1293	cypCar_00012785-RA 1.000 cypCar_00001413-RA 0.164 	ENSDARG00000094965 1.000 
4282	1293	cypCar_00022483-RA 1.000 	ENSDARG00000076238 1.000 
4283	1293	cypCar_00023521-RA 1.000 	ENSDARG00000059886 1.000 
4284	1293	cypCar_00041700-RA 1.000 	ENSDARG00000062513 1.000 
4285	1293	cypCar_00013908-RA 1.000 	ENSDARG00000018623 1.000 
4286	1292	cypCar_00024226-RA 1.000 cypCar_00032522-RA 0.496 	ENSDARG00000014496 1.000 
4287	1292	cypCar_00007853-RA 1.000 	ENSDARG00000018130 1.000 ENSDARG00000096023 0.476 
4288	1292	cypCar_00042694-RA 1.000 	ENSDARG00000075380 1.000 
4289	1291	cypCar_00002469-RA 1.000 cypCar_00010782-RA 0.469 	ENSDARG00000002830 1.000 
4290	1291	cypCar_00041414-RA 1.000 cypCar_00010361-RA 0.387 	ENSDARG00000030448 1.000 
4291	1291	cypCar_00014468-RA 1.000 	ENSDARG00000086810 1.000 ENSDARG00000063276 0.722 
4292	1291	cypCar_00018154-RA 1.000 	ENSDARG00000006683 1.000 
4293	1291	cypCar_00014339-RA 1.000 	ENSDARG00000000943 1.000 
4294	1291	cypCar_00037268-RA 1.000 	ENSDARG00000017532 1.000 
4295	1291	cypCar_00039372-RA 1.000 	ENSDARG00000078350 1.000 
4296	1291	cypCar_00036069-RA 1.000 	ENSDARG00000055314 1.000 
4297	1290	cypCar_00003552-RA 1.000 	ENSDARG00000008377 1.000 
4298	1290	cypCar_00033390-RA 1.000 	ENSDARG00000063359 1.000 
4299	1290	cypCar_00001493-RA 1.000 	ENSDARG00000006604 1.000 
4300	1290	cypCar_00013158-RA 1.000 	ENSDARG00000015732 1.000 
4301	1290	cypCar_00002033-RA 1.000 	ENSDARG00000061804 1.000 
4302	1290	cypCar_00015963-RA 1.000 	ENSDARG00000057494 1.000 
4303	1290	cypCar_00012896-RA 1.000 	ENSDARG00000086977 1.000 
4304	1289	cypCar_00037404-RA 1.000 	ENSDARG00000041581 1.000 ENSDARG00000093864 1.000 
4305	1289	cypCar_00003410-RA 1.000 cypCar_00005142-RA 0.393 	ENSDARG00000061566 1.000 
4306	1289	cypCar_00001676-RA 1.000 	ENSDARG00000016089 1.000 
4307	1289	cypCar_00009748-RA 1.000 	ENSDARG00000005590 1.000 
4308	1289	cypCar_00043002-RA 1.000 	ENSDARG00000018600 1.000 
4309	1289	cypCar_00018401-RA 1.000 	ENSDARG00000007813 1.000 
4310	1289	cypCar_00030640-RA 1.000 	ENSDARG00000075072 1.000 
4311	1288	cypCar_00029587-RA 1.000 	ENSDARG00000093532 1.000 ENSDARG00000078101 0.541 ENSDARG00000076819 0.540 ENSDARG00000094067 0.496 ENSDARG00000094350 0.328 ENSDARG00000092025 0.267 ENSDARG00000089171 0.235 ENSDARG00000095528 0.206 
4312	1288	cypCar_00018459-RA 1.000 cypCar_00032167-RA 0.251 	ENSDARG00000003251 1.000 
4313	1288	cypCar_00038939-RA 1.000 	ENSDARG00000057419 1.000 ENSDARG00000017398 0.216 
4314	1288	cypCar_00006710-RA 1.000 	ENSDARG00000030311 1.000 
4315	1288	cypCar_00017182-RA 1.000 	ENSDARG00000014098 1.000 
4316	1288	cypCar_00003057-RA 1.000 	ENSDARG00000068381 1.000 
4317	1288	cypCar_00013522-RA 1.000 	ENSDARG00000032264 1.000 
4318	1288	cypCar_00006536-RA 1.000 	ENSDARG00000054302 1.000 
4319	1288	cypCar_00008380-RA 1.000 	ENSDARG00000020279 1.000 
4320	1288	cypCar_00013325-RA 1.000 	ENSDARG00000061400 1.000 
4321	1288	cypCar_00013784-RA 1.000 	ENSDARG00000003680 1.000 
4322	1288	cypCar_00001684-RA 1.000 	ENSDARG00000062553 1.000 
4323	1288	cypCar_00007691-RA 1.000 	ENSDARG00000078685 1.000 
4324	1287	cypCar_00006399-RA 1.000 cypCar_00016940-RA 0.562 	ENSDARG00000057568 1.000 
4325	1287	cypCar_00026412-RA 1.000 cypCar_00008584-RA 0.144 	ENSDARG00000014280 1.000 
4326	1287	cypCar_00005335-RA 1.000 	ENSDARG00000000384 1.000 
4327	1287	cypCar_00006201-RA 1.000 	ENSDARG00000060893 1.000 
4328	1287	cypCar_00015633-RA 1.000 	ENSDARG00000088342 1.000 
4329	1287	cypCar_00000787-RA 1.000 	ENSDARG00000076094 1.000 
4330	1287	cypCar_00024242-RA 1.000 	ENSDARG00000034060 1.000 
4331	1286	cypCar_00010060-RA 1.000 	ENSDARG00000028228 1.000 
4332	1286	cypCar_00025625-RA 1.000 	ENSDARG00000030700 1.000 
4333	1286	cypCar_00031503-RA 1.000 	ENSDARG00000091326 1.000 
4334	1286	cypCar_00020958-RA 1.000 	ENSDARG00000045768 1.000 
4335	1286	cypCar_00024092-RA 1.000 	ENSDARG00000069383 1.000 
4336	1286	cypCar_00028454-RA 1.000 	ENSDARG00000079626 1.000 
4337	1285	cypCar_00040118-RA 1.000 	ENSDARG00000024317 1.000 ENSDARG00000089242 0.723 
4338	1285	cypCar_00019125-RA 1.000 	ENSDARG00000008235 1.000 
4339	1285	cypCar_00013995-RA 1.000 	ENSDARG00000017842 1.000 
4340	1285	cypCar_00019447-RA 1.000 	ENSDARG00000031817 1.000 
4341	1285	cypCar_00013395-RA 1.000 	ENSDARG00000039272 1.000 
4342	1285	cypCar_00026865-RA 1.000 	ENSDARG00000017230 1.000 
4343	1285	cypCar_00021420-RA 1.000 	ENSDARG00000009868 1.000 
4344	1285	cypCar_00014543-RA 1.000 	ENSDARG00000094522 1.000 
4345	1284	cypCar_00023448-RA 1.000 	ENSDARG00000071021 1.000 
4346	1284	cypCar_00027917-RA 1.000 	ENSDARG00000039899 1.000 
4347	1284	cypCar_00006019-RA 1.000 	ENSDARG00000040278 1.000 
4348	1284	cypCar_00011104-RA 1.000 	ENSDARG00000075284 1.000 
4349	1284	cypCar_00026010-RA 1.000 	ENSDARG00000075919 1.000 
4350	1284	cypCar_00031593-RA 1.000 	ENSDARG00000088026 1.000 
4351	1284	cypCar_00019728-RA 1.000 	ENSDARG00000071059 1.000 
4352	1284	cypCar_00021442-RA 1.000 	ENSDARG00000077606 1.000 
4353	1283	cypCar_00025577-RA 1.000 cypCar_00024006-RA 0.325 	ENSDARG00000079027 1.000 
4354	1283	cypCar_00018768-RA 1.000 cypCar_00021393-RA 0.244 	ENSDARG00000062146 1.000 
4355	1283	cypCar_00002347-RA 1.000 	ENSDARG00000042030 1.000 
4356	1283	cypCar_00024088-RA 1.000 	ENSDARG00000022841 1.000 
4357	1282	cypCar_00025914-RA 1.000 cypCar_00016409-RA 0.119 	ENSDARG00000005023 1.000 
4358	1282	cypCar_00013021-RA 1.000 cypCar_00014664-RA 0.253 	ENSDARG00000038005 1.000 
4359	1282	cypCar_00042430-RA 1.000 	ENSDARG00000061147 1.000 
4360	1282	cypCar_00024324-RA 1.000 	ENSDARG00000039386 1.000 
4361	1282	cypCar_00045715-RA 1.000 	ENSDARG00000044796 1.000 
4362	1281	cypCar_00014426-RA 1.000 	ENSDARG00000059672 1.000 
4363	1281	cypCar_00026695-RA 1.000 	ENSDARG00000011141 1.000 
4364	1281	cypCar_00027349-RA 1.000 	ENSDARG00000053853 1.000 
4365	1281	cypCar_00019983-RA 1.000 	ENSDARG00000057582 1.000 
4366	1281	cypCar_00015006-RA 1.000 	ENSDARG00000061974 1.000 
4367	1281	cypCar_00028019-RA 1.000 	ENSDARG00000089423 1.000 
4368	1281	cypCar_00013022-RA 1.000 	ENSDARG00000075830 1.000 
4369	1280	cypCar_00038612-RA 1.000 	ENSDARG00000058045 1.000 
4370	1280	cypCar_00037143-RA 1.000 	ENSDARG00000000529 1.000 
4371	1279	cypCar_00028574-RA 1.000 cypCar_00039304-RA 0.554 	ENSDARG00000079908 1.000 
4372	1279	cypCar_00021221-RA 1.000 cypCar_00028109-RA 0.400 	ENSDARG00000069451 1.000 
4373	1279	cypCar_00011638-RA 1.000 	ENSDARG00000021257 1.000 
4374	1279	cypCar_00037393-RA 1.000 	ENSDARG00000076499 1.000 
4375	1279	cypCar_00040487-RA 1.000 	ENSDARG00000016293 1.000 
4376	1279	cypCar_00032605-RA 1.000 	ENSDARG00000032083 1.000 
4377	1278	cypCar_00020398-RA 1.000 cypCar_00004027-RA 0.427 	ENSDARG00000002405 1.000 
4378	1278	cypCar_00014889-RA 1.000 	ENSDARG00000005704 1.000 
4379	1278	cypCar_00043673-RA 1.000 	ENSDARG00000060248 1.000 
4380	1278	cypCar_00018278-RA 1.000 	ENSDARG00000061506 1.000 
4381	1278	cypCar_00016310-RA 1.000 	ENSDARG00000002670 1.000 
4382	1278	cypCar_00029036-RA 1.000 	ENSDARG00000057671 1.000 
4383	1278	cypCar_00045539-RA 1.000 	ENSDARG00000014311 1.000 
4384	1278	cypCar_00019118-RA 1.000 	ENSDARG00000069775 1.000 
4385	1278	cypCar_00044452-RA 1.000 	ENSDARG00000091717 1.000 
4386	1277	cypCar_00030837-RA 1.000 	ENSDARG00000079622 1.000 
4387	1277	cypCar_00009113-RA 1.000 	ENSDARG00000042821 1.000 
4388	1277	cypCar_00003002-RA 1.000 	ENSDARG00000035505 1.000 
4389	1277	cypCar_00016514-RA 1.000 	ENSDARG00000061735 1.000 
4390	1277	cypCar_00041179-RA 1.000 	ENSDARG00000089567 1.000 
4391	1277	cypCar_00007319-RA 1.000 	ENSDARG00000061385 1.000 
4392	1276	cypCar_00016309-RA 1.000 cypCar_00008359-RA 0.307 	ENSDARG00000071259 1.000 
4393	1276	cypCar_00044602-RA 1.000 	ENSDARG00000058891 1.000 ENSDARG00000089878 0.983 
4394	1276	cypCar_00032829-RA 1.000 	ENSDARG00000060734 1.000 
4395	1276	cypCar_00004955-RA 1.000 	ENSDARG00000011184 1.000 
4396	1276	cypCar_00021657-RA 1.000 	ENSDARG00000039754 1.000 
4397	1276	cypCar_00042991-RA 1.000 	ENSDARG00000078953 1.000 
4398	1276	cypCar_00034745-RA 1.000 	ENSDARG00000057787 1.000 
4399	1275	cypCar_00034816-RA 1.000 	ENSDARG00000037373 1.000 ENSDARG00000021539 0.753 ENSDARG00000076757 0.401 
4400	1275	cypCar_00022553-RA 1.000 	ENSDARG00000060637 1.000 ENSDARG00000060638 0.116 
4401	1275	cypCar_00029806-RA 1.000 	ENSDARG00000052975 1.000 
4402	1275	cypCar_00003846-RA 1.000 	ENSDARG00000014101 1.000 
4403	1275	cypCar_00044941-RA 1.000 	ENSDARG00000055292 1.000 
4404	1274	cypCar_00013809-RA 1.000 	ENSDARG00000060374 1.000 
4405	1273	cypCar_00019824-RA 1.000 	ENSDARG00000059323 1.000 
4406	1273	cypCar_00010500-RA 1.000 	ENSDARG00000021849 1.000 
4407	1273	cypCar_00040428-RA 1.000 	ENSDARG00000051854 1.000 
4408	1273	cypCar_00026196-RA 1.000 	ENSDARG00000061770 1.000 
4409	1273	cypCar_00005604-RA 1.000 	ENSDARG00000060875 1.000 
4410	1273	cypCar_00000951-RA 1.000 	ENSDARG00000077300 1.000 
4411	1273	cypCar_00002172-RA 1.000 	ENSDARG00000038243 1.000 
4412	1273	cypCar_00022793-RA 1.000 	ENSDARG00000017023 1.000 
4413	1273	cypCar_00026936-RA 1.000 	ENSDARG00000093182 1.000 
4414	1272	cypCar_00021906-RA 1.000 	ENSDARG00000069264 1.000 ENSDARG00000094782 0.397 ENSDARG00000091320 0.393 ENSDARG00000074653 0.220 
4415	1272	cypCar_00032366-RA 1.000 	ENSDARG00000016022 1.000 
4416	1272	cypCar_00030363-RA 1.000 	ENSDARG00000028513 1.000 
4417	1272	cypCar_00015290-RA 1.000 	ENSDARG00000077590 1.000 
4418	1272	cypCar_00002269-RA 1.000 	ENSDARG00000076121 1.000 
4419	1271	cypCar_00003112-RA 1.000 cypCar_00000617-RA 0.255 	ENSDARG00000056840 1.000 
4420	1271	cypCar_00005043-RA 1.000 	ENSDARG00000069370 1.000 
4421	1271	cypCar_00041992-RA 1.000 	ENSDARG00000062217 1.000 
4422	1271	cypCar_00015594-RA 1.000 	ENSDARG00000060912 1.000 
4423	1271	cypCar_00006707-RA 1.000 	ENSDARG00000077072 1.000 
4424	1271	cypCar_00028360-RA 1.000 	ENSDARG00000058115 1.000 
4425	1271	cypCar_00022981-RA 1.000 	ENSDARG00000077119 1.000 
4426	1271	cypCar_00025185-RA 1.000 	ENSDARG00000078399 1.000 
4427	1270	cypCar_00011525-RA 1.000 cypCar_00029506-RA 0.397 	ENSDARG00000074645 1.000 
4428	1270	cypCar_00024153-RA 1.000 	ENSDARG00000060994 1.000 
4429	1270	cypCar_00037888-RA 1.000 	ENSDARG00000055344 1.000 
4430	1270	cypCar_00034266-RA 1.000 	ENSDARG00000074275 1.000 
4431	1270	cypCar_00016029-RA 1.000 	ENSDARG00000077696 1.000 
4432	1269	cypCar_00022836-RA 1.000 	ENSDARG00000020204 1.000 
4433	1269	cypCar_00010139-RA 1.000 	ENSDARG00000052167 1.000 
4434	1269	cypCar_00016015-RA 1.000 	ENSDARG00000032465 1.000 
4435	1269	cypCar_00004414-RA 1.000 	ENSDARG00000029170 1.000 
4436	1269	cypCar_00011358-RA 1.000 	ENSDARG00000091471 1.000 
4437	1269	cypCar_00029969-RA 1.000 	ENSDARG00000051816 1.000 
4438	1268	cypCar_00029011-RA 1.000 	ENSDARG00000009563 1.000 
4439	1268	cypCar_00024141-RA 1.000 	ENSDARG00000075747 1.000 
4440	1268	cypCar_00023374-RA 1.000 	ENSDARG00000028475 1.000 
4441	1267	cypCar_00011039-RA 1.000 cypCar_00008174-RA 0.439 	ENSDARG00000022944 1.000 
4442	1267	cypCar_00014491-RA 1.000 cypCar_00015697-RA 0.352 	ENSDARG00000096603 1.000 
4443	1267	cypCar_00003279-RA 1.000 	ENSDARG00000042055 1.000 
4444	1267	cypCar_00024883-RA 1.000 	ENSDARG00000006615 1.000 
4445	1266	cypCar_00018291-RA 1.000 cypCar_00010895-RA 0.385 	ENSDARG00000012987 1.000 
4446	1266	cypCar_00022783-RA 1.000 	ENSDARG00000062343 1.000 
4447	1266	cypCar_00012326-RA 1.000 	ENSDARG00000008186 1.000 
4448	1266	cypCar_00011113-RA 1.000 	ENSDARG00000009081 1.000 
4449	1266	cypCar_00013181-RA 1.000 	ENSDARG00000087517 1.000 
4450	1266	cypCar_00003152-RA 1.000 	ENSDARG00000061411 1.000 
4451	1266	cypCar_00040678-RA 1.000 	ENSDARG00000010400 1.000 
4452	1266	cypCar_00002638-RA 1.000 	ENSDARG00000042859 1.000 
4453	1266	cypCar_00044042-RA 1.000 	ENSDARG00000002980 1.000 
4454	1266	cypCar_00001617-RA 1.000 	ENSDARG00000091119 1.000 
4455	1265	cypCar_00031690-RA 1.000 cypCar_00002765-RA 0.404 	ENSDARG00000051935 1.000 
4456	1265	cypCar_00004020-RA 1.000 	ENSDARG00000061806 1.000 
4457	1265	cypCar_00046015-RA 1.000 	ENSDARG00000013522 1.000 
4458	1265	cypCar_00016648-RA 1.000 	ENSDARG00000012903 1.000 
4459	1265	cypCar_00007047-RA 1.000 	ENSDARG00000037324 1.000 
4460	1265	cypCar_00024875-RA 1.000 	ENSDARG00000069433 1.000 
4461	1265	cypCar_00030694-RA 1.000 	ENSDARG00000062174 1.000 
4462	1265	cypCar_00034475-RA 1.000 	ENSDARG00000010300 1.000 
4463	1265	cypCar_00000613-RA 1.000 	ENSDARG00000025699 1.000 
4464	1265	cypCar_00031878-RA 1.000 	ENSDARG00000057879 1.000 
4465	1264	cypCar_00010300-RA 1.000 cypCar_00022574-RA 0.258 	ENSDARG00000042689 1.000 
4466	1264	cypCar_00041744-RA 1.000 cypCar_00035044-RA 0.331 	ENSDARG00000059370 1.000 
4467	1264	cypCar_00013925-RA 1.000 	ENSDARG00000053500 1.000 
4468	1264	cypCar_00000778-RA 1.000 	ENSDARG00000056862 1.000 
4469	1264	cypCar_00016660-RA 1.000 	ENSDARG00000022297 1.000 
4470	1264	cypCar_00034883-RA 1.000 	ENSDARG00000018060 1.000 
4471	1264	cypCar_00010679-RA 1.000 	ENSDARG00000058342 1.000 
4472	1264	cypCar_00007251-RA 1.000 	ENSDARG00000087893 1.000 
4473	1264	cypCar_00042130-RA 1.000 	ENSDARG00000070608 1.000 
4474	1264	cypCar_00000376-RA 1.000 	ENSDARG00000086885 1.000 
4475	1263	cypCar_00001324-RA 1.000 cypCar_00013227-RA 0.460 	ENSDARG00000024598 1.000 
4476	1263	cypCar_00041452-RA 1.000 cypCar_00012878-RA 0.390 	ENSDARG00000012949 1.000 
4477	1263	cypCar_00002769-RA 1.000 	ENSDARG00000007385 1.000 
4478	1263	cypCar_00031477-RA 1.000 	ENSDARG00000012699 1.000 
4479	1263	cypCar_00015485-RA 1.000 	ENSDARG00000028982 1.000 
4480	1263	cypCar_00012572-RA 1.000 	ENSDARG00000056279 1.000 
4481	1262	cypCar_00012643-RA 1.000 cypCar_00032704-RA 0.193 	ENSDARG00000062148 1.000 
4482	1262	cypCar_00009584-RA 1.000 cypCar_00039043-RA 0.569 	ENSDARG00000016345 1.000 
4483	1262	cypCar_00034194-RA 1.000 	ENSDARG00000055370 1.000 
4484	1262	cypCar_00025367-RA 1.000 	ENSDARG00000011582 1.000 
4485	1262	cypCar_00019434-RA 1.000 	ENSDARG00000010059 1.000 
4486	1262	cypCar_00020052-RA 1.000 	ENSDARG00000020602 1.000 
4487	1262	cypCar_00037544-RA 1.000 	ENSDARG00000020595 1.000 
4488	1262	cypCar_00026649-RA 1.000 	ENSDARG00000075870 1.000 
4489	1262	cypCar_00013160-RA 1.000 	ENSDARG00000062949 1.000 
4490	1262	cypCar_00007385-RA 1.000 	ENSDARG00000000568 1.000 
4491	1262	cypCar_00033642-RA 1.000 	ENSDARG00000079220 1.000 
4492	1262	cypCar_00038529-RA 1.000 	ENSDARG00000074185 1.000 
4493	1262	cypCar_00031787-RA 1.000 	ENSDARG00000079393 1.000 
4494	1261	cypCar_00030002-RA 1.000 cypCar_00043699-RA 0.367 cypCar_00025399-RA 0.245 cypCar_00044292-RA 0.175 cypCar_00027238-RA 0.141 	ENSDARG00000070604 1.000 
4495	1261	cypCar_00003520-RA 1.000 	ENSDARG00000001414 1.000 
4496	1260	cypCar_00032271-RA 1.000 cypCar_00010845-RA 0.510 	ENSDARG00000087574 1.000 ENSDARG00000070062 0.971 
4497	1260	cypCar_00022513-RA 1.000 	ENSDARG00000013845 1.000 
4498	1260	cypCar_00016885-RA 1.000 	ENSDARG00000015290 1.000 
4499	1260	cypCar_00008026-RA 1.000 	ENSDARG00000003866 1.000 
4500	1260	cypCar_00030860-RA 1.000 	ENSDARG00000006892 1.000 
4501	1260	cypCar_00014056-RA 1.000 	ENSDARG00000045704 1.000 
4502	1260	cypCar_00022013-RA 1.000 	ENSDARG00000042962 1.000 
4503	1260	cypCar_00020729-RA 1.000 	ENSDARG00000037455 1.000 
4504	1260	cypCar_00025624-RA 1.000 	ENSDARG00000059806 1.000 
4505	1260	cypCar_00016208-RA 1.000 	ENSDARG00000052772 1.000 
4506	1260	cypCar_00028866-RA 1.000 	ENSDARG00000097485 1.000 
4507	1260	cypCar_00010381-RA 1.000 	ENSDARG00000018918 1.000 
4508	1259	cypCar_00036218-RA 1.000 	ENSDARG00000063250 1.000 
4509	1259	cypCar_00041271-RA 1.000 	ENSDARG00000077103 1.000 
4510	1259	cypCar_00019355-RA 1.000 	ENSDARG00000016173 1.000 
4511	1259	cypCar_00037205-RA 1.000 	ENSDARG00000069066 1.000 
4512	1259	cypCar_00011566-RA 1.000 	ENSDARG00000044528 1.000 
4513	1259	cypCar_00020664-RA 1.000 	ENSDARG00000030616 1.000 
4514	1259	cypCar_00023095-RA 1.000 	ENSDARG00000095890 1.000 
4515	1258	cypCar_00024454-RA 1.000 cypCar_00018868-RA 0.252 	ENSDARG00000056836 1.000 
4516	1258	cypCar_00028124-RA 1.000 	ENSDARG00000011821 1.000 
4517	1258	cypCar_00012288-RA 1.000 	ENSDARG00000010096 1.000 
4518	1257	cypCar_00029703-RA 1.000 cypCar_00013914-RA 0.194 	ENSDARG00000061211 1.000 
4519	1257	cypCar_00012394-RA 1.000 	ENSDARG00000076460 1.000 
4520	1257	cypCar_00029164-RA 1.000 	ENSDARG00000061243 1.000 
4521	1257	cypCar_00038132-RA 1.000 	ENSDARG00000062707 1.000 
4522	1257	cypCar_00037578-RA 1.000 	ENSDARG00000058229 1.000 
4523	1257	cypCar_00025485-RA 1.000 	ENSDARG00000076843 1.000 
4524	1257	cypCar_00038566-RA 1.000 	ENSDARG00000007480 1.000 
4525	1257	cypCar_00028496-RA 1.000 	ENSDARG00000086726 1.000 
4526	1257	cypCar_00022555-RA 1.000 	ENSDARG00000046053 1.000 
4527	1255	cypCar_00000243-RA 1.000 cypCar_00024606-RA 0.600 	ENSDARG00000032868 1.000 
4528	1255	cypCar_00001734-RA 1.000 cypCar_00019464-RA 0.165 	ENSDARG00000033757 1.000 
4529	1255	cypCar_00001688-RA 1.000 cypCar_00015977-RA 0.483 	ENSDARG00000077002 1.000 
4530	1255	cypCar_00038098-RA 1.000 	ENSDARG00000095675 1.000 
4531	1255	cypCar_00009742-RA 1.000 	ENSDARG00000058267 1.000 
4532	1255	cypCar_00022777-RA 1.000 	ENSDARG00000036571 1.000 
4533	1255	cypCar_00004290-RA 1.000 	ENSDARG00000071055 1.000 
4534	1255	cypCar_00016231-RA 1.000 	ENSDARG00000008454 1.000 
4535	1255	cypCar_00028633-RA 1.000 	ENSDARG00000075783 1.000 
4536	1255	cypCar_00013460-RA 1.000 	ENSDARG00000076028 1.000 
4537	1255	cypCar_00014777-RA 1.000 	ENSDARG00000075149 1.000 
4538	1254	cypCar_00032839-RA 1.000 	ENSDARG00000009724 1.000 
4539	1254	cypCar_00023349-RA 1.000 	ENSDARG00000003845 1.000 
4540	1254	cypCar_00028867-RA 1.000 	ENSDARG00000053558 1.000 
4541	1254	cypCar_00038074-RA 1.000 	ENSDARG00000095750 1.000 
4542	1253	cypCar_00037837-RA 1.000 	ENSDARG00000086721 1.000 ENSDARG00000014323 0.277 
4543	1253	cypCar_00027916-RA 1.000 	ENSDARG00000000837 1.000 
4544	1253	cypCar_00020325-RA 1.000 	ENSDARG00000056886 1.000 
4545	1253	cypCar_00027777-RA 1.000 	ENSDARG00000078238 1.000 
4546	1253	cypCar_00023341-RA 1.000 	ENSDARG00000070172 1.000 
4547	1252	cypCar_00041397-RA 1.000 cypCar_00019348-RA 0.357 	ENSDARG00000019961 1.000 
4548	1252	cypCar_00020458-RA 1.000 cypCar_00037391-RA 0.139 	ENSDARG00000004735 1.000 
4549	1252	cypCar_00023900-RA 1.000 	ENSDARG00000003191 1.000 
4550	1252	cypCar_00002652-RA 1.000 	ENSDARG00000077352 1.000 
4551	1252	cypCar_00035027-RA 1.000 	ENSDARG00000070157 1.000 
4552	1252	cypCar_00020485-RA 1.000 	ENSDARG00000063436 1.000 
4553	1251	cypCar_00001580-RA 1.000 cypCar_00017757-RA 0.130 	ENSDARG00000003797 1.000 
4554	1251	cypCar_00025802-RA 1.000 cypCar_00012329-RA 0.200 	ENSDARG00000037267 1.000 
4555	1251	cypCar_00010657-RA 1.000 	ENSDARG00000062114 1.000 
4556	1251	cypCar_00001229-RA 1.000 	ENSDARG00000062063 1.000 
4557	1251	cypCar_00030480-RA 1.000 	ENSDARG00000077852 1.000 
4558	1251	cypCar_00023174-RA 1.000 	ENSDARG00000029692 1.000 
4559	1251	cypCar_00000290-RA 1.000 	ENSDARG00000089463 1.000 
4560	1251	cypCar_00011904-RA 1.000 	ENSDARG00000086808 1.000 
4561	1251	cypCar_00019986-RA 1.000 	ENSDARG00000016864 1.000 
4562	1251	cypCar_00008430-RA 1.000 	ENSDARG00000075337 1.000 
4563	1251	cypCar_00034298-RA 1.000 	ENSDARG00000002597 1.000 
4564	1251	cypCar_00032906-RA 1.000 	ENSDARG00000069262 1.000 
4565	1250	cypCar_00011400-RA 1.000 cypCar_00003018-RA 0.236 	ENSDARG00000070571 1.000 
4566	1250	cypCar_00028594-RA 1.000 	ENSDARG00000013479 1.000 
4567	1250	cypCar_00018980-RA 1.000 	ENSDARG00000007804 1.000 
4568	1250	cypCar_00007286-RA 1.000 	ENSDARG00000062909 1.000 
4569	1250	cypCar_00019411-RA 1.000 	ENSDARG00000013472 1.000 
4570	1250	cypCar_00042783-RA 1.000 	ENSDARG00000040184 1.000 
4571	1250	cypCar_00031678-RA 1.000 	ENSDARG00000021584 1.000 
4572	1249	cypCar_00019323-RA 1.000 cypCar_00021114-RA 0.635 	ENSDARG00000038574 1.000 
4573	1249	cypCar_00003965-RA 1.000 	ENSDARG00000014793 1.000 
4574	1249	cypCar_00035973-RA 1.000 	ENSDARG00000015224 1.000 
4575	1249	cypCar_00000007-RA 1.000 	ENSDARG00000056892 1.000 
4576	1248	cypCar_00018359-RA 1.000 cypCar_00001431-RA 0.231 	ENSDARG00000086391 1.000 
4577	1248	cypCar_00011164-RA 1.000 	ENSDARG00000091187 1.000 ENSDARG00000089679 0.436 
4578	1248	cypCar_00013206-RA 1.000 	ENSDARG00000061576 1.000 
4579	1248	cypCar_00029029-RA 1.000 	ENSDARG00000052942 1.000 
4580	1247	cypCar_00010891-RA 1.000 cypCar_00017313-RA 0.189 	ENSDARG00000090425 1.000 ENSDARG00000071374 1.000 
4581	1247	cypCar_00044804-RA 1.000 cypCar_00032364-RA 0.552 	ENSDARG00000061753 1.000 
4582	1247	cypCar_00030654-RA 1.000 cypCar_00002015-RA 0.158 	ENSDARG00000070800 1.000 
4583	1247	cypCar_00007811-RA 1.000 	ENSDARG00000014599 1.000 
4584	1247	cypCar_00019126-RA 1.000 	ENSDARG00000008986 1.000 
4585	1247	cypCar_00012985-RA 1.000 	ENSDARG00000009933 1.000 
4586	1247	cypCar_00020383-RA 1.000 	ENSDARG00000051970 1.000 
4587	1246	cypCar_00025191-RA 1.000 cypCar_00018575-RA 0.250 	ENSDARG00000079591 1.000 
4588	1246	cypCar_00026333-RA 1.000 	ENSDARG00000010149 1.000 
4589	1246	cypCar_00014814-RA 1.000 	ENSDARG00000008255 1.000 
4590	1246	cypCar_00002433-RA 1.000 	ENSDARG00000060027 1.000 
4591	1246	cypCar_00016010-RA 1.000 	ENSDARG00000031161 1.000 
4592	1245	cypCar_00023107-RA 1.000 cypCar_00012621-RA 0.118 	ENSDARG00000010619 1.000 
4593	1245	cypCar_00039349-RA 1.000 	ENSDARG00000006705 1.000 ENSDARG00000036707 0.511 
4594	1245	cypCar_00042182-RA 1.000 	ENSDARG00000090553 1.000 ENSDARG00000077018 0.992 
4595	1245	cypCar_00008431-RA 1.000 cypCar_00018345-RA 0.554 	ENSDARG00000058943 1.000 
4596	1245	cypCar_00025271-RA 1.000 cypCar_00027844-RA 0.378 	ENSDARG00000036510 1.000 
4597	1245	cypCar_00009729-RA 1.000 	ENSDARG00000038834 1.000 
4598	1244	cypCar_00010409-RA 1.000 cypCar_00003682-RA 0.394 	ENSDARG00000029524 1.000 
4599	1244	cypCar_00005093-RA 1.000 cypCar_00007570-RA 0.340 	ENSDARG00000070455 1.000 
4600	1244	cypCar_00025786-RA 1.000 	ENSDARG00000038207 1.000 
4601	1244	cypCar_00021358-RA 1.000 	ENSDARG00000005974 1.000 
4602	1244	cypCar_00037370-RA 1.000 	ENSDARG00000000241 1.000 
4603	1244	cypCar_00021706-RA 1.000 	ENSDARG00000077178 1.000 
4604	1244	cypCar_00019837-RA 1.000 	ENSDARG00000054680 1.000 
4605	1243	cypCar_00038885-RA 1.000 	ENSDARG00000045556 1.000 
4606	1243	cypCar_00023063-RA 1.000 	ENSDARG00000077270 1.000 
4607	1243	cypCar_00010304-RA 1.000 	ENSDARG00000042670 1.000 
4608	1243	cypCar_00012671-RA 1.000 	ENSDARG00000039229 1.000 
4609	1242	cypCar_00003534-RA 1.000 cypCar_00042056-RA 0.317 	ENSDARG00000008740 1.000 
4610	1242	cypCar_00029034-RA 1.000 	ENSDARG00000057719 1.000 
4611	1242	cypCar_00038037-RA 1.000 	ENSDARG00000044479 1.000 
4612	1242	cypCar_00029162-RA 1.000 	ENSDARG00000042825 1.000 
4613	1242	cypCar_00001954-RA 1.000 	ENSDARG00000003022 1.000 
4614	1242	cypCar_00020263-RA 1.000 	ENSDARG00000078839 1.000 
4615	1242	cypCar_00002832-RA 1.000 	ENSDARG00000020529 1.000 
4616	1241	cypCar_00044358-RA 1.000 cypCar_00038306-RA 0.159 	ENSDARG00000013777 1.000 
4617	1241	cypCar_00010349-RA 1.000 cypCar_00035433-RA 0.221 	ENSDARG00000073931 1.000 
4618	1241	cypCar_00012995-RA 1.000 	ENSDARG00000036645 1.000 
4619	1241	cypCar_00020628-RA 1.000 	ENSDARG00000017790 1.000 
4620	1241	cypCar_00008494-RA 1.000 	ENSDARG00000041715 1.000 
4621	1241	cypCar_00025210-RA 1.000 	ENSDARG00000071065 1.000 
4622	1241	cypCar_00040438-RA 1.000 	ENSDARG00000063197 1.000 
4623	1241	cypCar_00011866-RA 1.000 	ENSDARG00000016319 1.000 
4624	1241	cypCar_00039948-RA 1.000 	ENSDARG00000060008 1.000 
4625	1240	cypCar_00022943-RA 1.000 cypCar_00028271-RA 0.294 	ENSDARG00000005620 1.000 
4626	1240	cypCar_00023114-RA 1.000 	ENSDARG00000023766 1.000 
4627	1240	cypCar_00004310-RA 1.000 	ENSDARG00000005993 1.000 
4628	1240	cypCar_00006560-RA 1.000 	ENSDARG00000079068 1.000 
4629	1240	cypCar_00002391-RA 1.000 	ENSDARG00000042946 1.000 
4630	1239	cypCar_00044813-RA 1.000 	ENSDARG00000078912 1.000 ENSDARG00000090399 0.349 ENSDARG00000079456 0.341 
4631	1239	cypCar_00018525-RA 1.000 	ENSDARG00000055722 1.000 
4632	1239	cypCar_00025328-RA 1.000 	ENSDARG00000038121 1.000 
4633	1239	cypCar_00016899-RA 1.000 	ENSDARG00000040069 1.000 
4634	1239	cypCar_00010308-RA 1.000 	ENSDARG00000060149 1.000 
4635	1238	cypCar_00006552-RA 1.000 cypCar_00008559-RA 0.168 	ENSDARG00000026499 1.000 
4636	1238	cypCar_00010985-RA 1.000 	ENSDARG00000042791 1.000 
4637	1238	cypCar_00002658-RA 1.000 	ENSDARG00000010194 1.000 
4638	1238	cypCar_00045578-RA 1.000 	ENSDARG00000059871 1.000 
4639	1238	cypCar_00014944-RA 1.000 	ENSDARG00000010070 1.000 
4640	1237	cypCar_00009363-RA 1.000 cypCar_00009364-RA 1.000 	ENSDARG00000016357 1.000 ENSDARG00000043518 1.000 
4641	1237	cypCar_00022514-RA 1.000 cypCar_00042222-RA 0.511 	ENSDARG00000022968 1.000 
4642	1237	cypCar_00019803-RA 1.000 cypCar_00020178-RA 0.336 	ENSDARG00000059461 1.000 
4643	1237	cypCar_00007710-RA 1.000 	ENSDARG00000011613 1.000 
4644	1237	cypCar_00005885-RA 1.000 	ENSDARG00000088495 1.000 
4645	1237	cypCar_00044347-RA 1.000 	ENSDARG00000075239 1.000 
4646	1237	cypCar_00040093-RA 1.000 	ENSDARG00000078378 1.000 
4647	1237	cypCar_00017052-RA 1.000 	ENSDARG00000017813 1.000 
4648	1237	cypCar_00032833-RA 1.000 	ENSDARG00000069701 1.000 
4649	1237	cypCar_00032957-RA 1.000 	ENSDARG00000062156 1.000 
4650	1236	cypCar_00044480-RA 1.000 cypCar_00042651-RA 0.330 	ENSDARG00000063715 1.000 
4651	1235	cypCar_00036181-RA 1.000 cypCar_00015542-RA 1.000 	ENSDARG00000005600 1.000 
4652	1235	cypCar_00000163-RA 1.000 	ENSDARG00000057100 1.000 
4653	1235	cypCar_00013180-RA 1.000 	ENSDARG00000030743 1.000 
4654	1235	cypCar_00035246-RA 1.000 	ENSDARG00000004712 1.000 
4655	1235	cypCar_00028842-RA 1.000 	ENSDARG00000089974 1.000 
4656	1235	cypCar_00028579-RA 1.000 	ENSDARG00000052641 1.000 
4657	1235	cypCar_00014451-RA 1.000 	ENSDARG00000077128 1.000 
4658	1234	cypCar_00026122-RA 1.000 cypCar_00014536-RA 0.220 	ENSDARG00000068369 1.000 
4659	1234	cypCar_00019432-RA 1.000 	ENSDARG00000033733 1.000 ENSDARG00000022531 0.389 
4660	1234	cypCar_00024867-RA 1.000 	ENSDARG00000011581 1.000 
4661	1234	cypCar_00035794-RA 1.000 	ENSDARG00000070907 1.000 
4662	1234	cypCar_00001168-RA 1.000 	ENSDARG00000056268 1.000 
4663	1234	cypCar_00029994-RA 1.000 	ENSDARG00000059735 1.000 
4664	1234	cypCar_00022914-RA 1.000 	ENSDARG00000036415 1.000 
4665	1234	cypCar_00001991-RA 1.000 	ENSDARG00000069242 1.000 
4666	1234	cypCar_00023807-RA 1.000 	ENSDARG00000086823 1.000 
4667	1233	cypCar_00011226-RA 1.000 cypCar_00026960-RA 0.133 	ENSDARG00000002917 1.000 
4668	1233	cypCar_00006532-RA 1.000 cypCar_00004615-RA 0.241 	ENSDARG00000013784 1.000 
4669	1233	cypCar_00016543-RA 1.000 	ENSDARG00000039999 1.000 
4670	1233	cypCar_00026899-RA 1.000 	ENSDARG00000061354 1.000 
4671	1233	cypCar_00008608-RA 1.000 	ENSDARG00000012199 1.000 
4672	1233	cypCar_00011277-RA 1.000 	ENSDARG00000063419 1.000 
4673	1232	cypCar_00002784-RA 1.000 cypCar_00015393-RA 0.345 	ENSDARG00000011042 1.000 
4674	1232	cypCar_00013258-RA 1.000 	ENSDARG00000077791 1.000 ENSDARG00000061421 0.561 
4675	1232	cypCar_00014043-RA 1.000 	ENSDARG00000067741 1.000 
4676	1232	cypCar_00012167-RA 1.000 	ENSDARG00000062781 1.000 
4677	1232	cypCar_00024605-RA 1.000 	ENSDARG00000080015 1.000 
4678	1231	cypCar_00026799-RA 1.000 	ENSDARG00000034368 1.000 
4679	1231	cypCar_00016104-RA 1.000 	ENSDARG00000074287 1.000 
4680	1231	cypCar_00019727-RA 1.000 	ENSDARG00000055357 1.000 
4681	1230	cypCar_00022463-RA 1.000 cypCar_00008862-RA 0.409 	ENSDARG00000053483 1.000 
4682	1230	cypCar_00006860-RA 1.000 cypCar_00029557-RA 0.244 	ENSDARG00000075162 1.000 
4683	1230	cypCar_00046898-RA 1.000 	ENSDARG00000013375 1.000 
4684	1230	cypCar_00009313-RA 1.000 	ENSDARG00000059556 1.000 
4685	1230	cypCar_00034736-RA 1.000 	ENSDARG00000070606 1.000 
4686	1229	cypCar_00017019-RA 1.000 cypCar_00041717-RA 0.156 	ENSDARG00000086371 1.000 ENSDARG00000086099 1.000 
4687	1229	cypCar_00038743-RA 1.000 	ENSDARG00000010758 1.000 
4688	1229	cypCar_00011373-RA 1.000 	ENSDARG00000043134 1.000 
4689	1229	cypCar_00017476-RA 1.000 	ENSDARG00000076176 1.000 
4690	1229	cypCar_00001851-RA 1.000 	ENSDARG00000061899 1.000 
4691	1229	cypCar_00011540-RA 1.000 	ENSDARG00000063310 1.000 
4692	1229	cypCar_00011884-RA 1.000 	ENSDARG00000045129 1.000 
4693	1229	cypCar_00036437-RA 1.000 	ENSDARG00000078475 1.000 
4694	1229	cypCar_00031006-RA 1.000 	ENSDARG00000039399 1.000 
4695	1228	cypCar_00007465-RA 1.000 cypCar_00001724-RA 0.648 	ENSDARG00000002128 1.000 
4696	1228	cypCar_00009618-RA 1.000 	ENSDARG00000040569 1.000 
4697	1228	cypCar_00004949-RA 1.000 	ENSDARG00000017812 1.000 
4698	1228	cypCar_00018944-RA 1.000 	ENSDARG00000002494 1.000 
4699	1228	cypCar_00031627-RA 1.000 	ENSDARG00000034181 1.000 
4700	1227	cypCar_00031238-RA 1.000 	ENSDARG00000005179 1.000 
4701	1227	cypCar_00020510-RA 1.000 	ENSDARG00000011564 1.000 
4702	1227	cypCar_00003193-RA 1.000 	ENSDARG00000016375 1.000 
4703	1227	cypCar_00028412-RA 1.000 	ENSDARG00000011662 1.000 
4704	1227	cypCar_00009289-RA 1.000 	ENSDARG00000036967 1.000 
4705	1227	cypCar_00017085-RA 1.000 	ENSDARG00000058738 1.000 
4706	1227	cypCar_00027234-RA 1.000 	ENSDARG00000001909 1.000 
4707	1227	cypCar_00048651-RA 1.000 	ENSDARG00000094863 1.000 
4708	1227	cypCar_00009681-RA 1.000 	ENSDARG00000016429 1.000 
4709	1227	cypCar_00024882-RA 1.000 	ENSDARG00000074233 1.000 
4710	1227	cypCar_00019805-RA 1.000 	ENSDARG00000088238 1.000 
4711	1226	cypCar_00028490-RA 1.000 	ENSDARG00000034541 1.000 
4712	1226	cypCar_00029527-RA 1.000 	ENSDARG00000074401 1.000 
4713	1226	cypCar_00025380-RA 1.000 	ENSDARG00000010296 1.000 
4714	1225	cypCar_00042953-RA 1.000 cypCar_00003497-RA 0.471 	ENSDARG00000056029 1.000 
4715	1225	cypCar_00020339-RA 1.000 	ENSDARG00000009738 1.000 
4716	1225	cypCar_00036168-RA 1.000 	ENSDARG00000002016 1.000 
4717	1225	cypCar_00037046-RA 1.000 	ENSDARG00000054609 1.000 
4718	1225	cypCar_00023993-RA 1.000 	ENSDARG00000036168 1.000 
4719	1225	cypCar_00016999-RA 1.000 	ENSDARG00000004909 1.000 
4720	1225	cypCar_00006893-RA 1.000 	ENSDARG00000090687 1.000 
4721	1224	cypCar_00030085-RA 1.000 cypCar_00014822-RA 0.509 	ENSDARG00000074919 1.000 
4722	1224	cypCar_00024415-RA 1.000 	ENSDARG00000026170 1.000 
4723	1224	cypCar_00004247-RA 1.000 	ENSDARG00000011637 1.000 
4724	1224	cypCar_00013946-RA 1.000 	ENSDARG00000079946 1.000 
4725	1224	cypCar_00043149-RA 1.000 	ENSDARG00000009965 1.000 
4726	1224	cypCar_00024527-RA 1.000 	ENSDARG00000005161 1.000 
4727	1223	cypCar_00016298-RA 1.000 cypCar_00010007-RA 0.186 	ENSDARG00000022893 1.000 
4728	1223	cypCar_00010903-RA 1.000 	ENSDARG00000006760 1.000 
4729	1223	cypCar_00008138-RA 1.000 	ENSDARG00000057708 1.000 
4730	1223	cypCar_00009456-RA 1.000 	ENSDARG00000076719 1.000 
4731	1223	cypCar_00022119-RA 1.000 	ENSDARG00000056896 1.000 
4732	1223	cypCar_00019615-RA 1.000 	ENSDARG00000026701 1.000 
4733	1223	cypCar_00032565-RA 1.000 	ENSDARG00000057648 1.000 
4734	1222	cypCar_00010340-RA 1.000 	ENSDARG00000012552 1.000 ENSDARG00000077372 0.959 
4735	1222	cypCar_00012210-RA 1.000 cypCar_00003866-RA 0.442 	ENSDARG00000062304 1.000 
4736	1222	cypCar_00016384-RA 1.000 cypCar_00023844-RA 0.212 	ENSDARG00000058693 1.000 
4737	1222	cypCar_00005150-RA 1.000 	ENSDARG00000070724 1.000 ENSDARG00000058393 1.000 
4738	1222	cypCar_00022871-RA 1.000 cypCar_00022054-RA 0.806 	ENSDARG00000073975 1.000 
4739	1222	cypCar_00024740-RA 1.000 	ENSDARG00000013539 1.000 
4740	1222	cypCar_00025724-RA 1.000 	ENSDARG00000056447 1.000 
4741	1222	cypCar_00026765-RA 1.000 	ENSDARG00000055523 1.000 
4742	1222	cypCar_00047831-RA 1.000 	ENSDARG00000076380 1.000 
4743	1222	cypCar_00035349-RA 1.000 	ENSDARG00000009942 1.000 
4744	1222	cypCar_00011724-RA 1.000 	ENSDARG00000056829 1.000 
4745	1222	cypCar_00032166-RA 1.000 	ENSDARG00000001558 1.000 
4746	1221	cypCar_00006962-RA 1.000 cypCar_00007933-RA 0.369 	ENSDARG00000091962 1.000 
4747	1221	cypCar_00034055-RA 1.000 	ENSDARG00000044809 1.000 
4748	1221	cypCar_00023991-RA 1.000 	ENSDARG00000041205 1.000 
4749	1221	cypCar_00030427-RA 1.000 	ENSDARG00000090832 1.000 
4750	1221	cypCar_00040999-RA 1.000 	ENSDARG00000075169 1.000 
4751	1220	cypCar_00003983-RA 1.000 cypCar_00013176-RA 0.366 	ENSDARG00000042807 1.000 
4752	1220	cypCar_00033216-RA 1.000 	ENSDARG00000061945 1.000 
4753	1220	cypCar_00024689-RA 1.000 	ENSDARG00000018285 1.000 
4754	1220	cypCar_00002498-RA 1.000 	ENSDARG00000025983 1.000 
4755	1220	cypCar_00019565-RA 1.000 	ENSDARG00000020749 1.000 
4756	1220	cypCar_00000895-RA 1.000 	ENSDARG00000005004 1.000 
4757	1220	cypCar_00003920-RA 1.000 	ENSDARG00000078915 1.000 
4758	1219	cypCar_00030496-RA 1.000 cypCar_00037625-RA 1.000 	ENSDARG00000078655 1.000 
4759	1219	cypCar_00025461-RA 1.000 cypCar_00018926-RA 0.313 	ENSDARG00000033965 1.000 
4760	1219	cypCar_00006391-RA 1.000 	ENSDARG00000055490 1.000 
4761	1219	cypCar_00026416-RA 1.000 	ENSDARG00000087870 1.000 
4762	1219	cypCar_00040298-RA 1.000 	ENSDARG00000031015 1.000 
4763	1219	cypCar_00034749-RA 1.000 	ENSDARG00000035861 1.000 
4764	1219	cypCar_00028705-RA 1.000 	ENSDARG00000045750 1.000 
4765	1219	cypCar_00028031-RA 1.000 	ENSDARG00000078770 1.000 
4766	1219	cypCar_00042007-RA 1.000 	ENSDARG00000060392 1.000 
4767	1219	cypCar_00009932-RA 1.000 	ENSDARG00000034628 1.000 
4768	1218	cypCar_00008441-RA 1.000 cypCar_00021134-RA 0.130 	ENSDARG00000016454 1.000 
4769	1218	cypCar_00008625-RA 1.000 cypCar_00044888-RA 0.550 	ENSDARG00000075547 1.000 
4770	1218	cypCar_00033237-RA 1.000 	ENSDARG00000088881 1.000 
4771	1218	cypCar_00018337-RA 1.000 	ENSDARG00000052705 1.000 
4772	1218	cypCar_00039772-RA 1.000 	ENSDARG00000074508 1.000 
4773	1218	cypCar_00011705-RA 1.000 	ENSDARG00000062839 1.000 
4774	1217	cypCar_00030081-RA 1.000 cypCar_00033138-RA 0.130 	ENSDARG00000037195 1.000 
4775	1217	cypCar_00038131-RA 1.000 	ENSDARG00000062297 1.000 
4776	1217	cypCar_00005625-RA 1.000 	ENSDARG00000018968 1.000 
4777	1217	cypCar_00000834-RA 1.000 	ENSDARG00000054456 1.000 
4778	1217	cypCar_00012929-RA 1.000 	ENSDARG00000075108 1.000 
4779	1217	cypCar_00045911-RA 1.000 	ENSDARG00000077874 1.000 
4780	1217	cypCar_00023235-RA 1.000 	ENSDARG00000062967 1.000 
4781	1216	cypCar_00018187-RA 1.000 cypCar_00014605-RA 0.387 	ENSDARG00000013335 1.000 
4782	1216	cypCar_00033835-RA 1.000 cypCar_00009065-RA 0.303 	ENSDARG00000008243 1.000 
4783	1216	cypCar_00033994-RA 1.000 cypCar_00035011-RA 0.254 	ENSDARG00000052713 1.000 
4784	1216	cypCar_00014172-RA 1.000 cypCar_00035510-RA 0.118 	ENSDARG00000023002 1.000 
4785	1216	cypCar_00017001-RA 1.000 cypCar_00009377-RA 0.193 	ENSDARG00000010511 1.000 
4786	1216	cypCar_00022945-RA 1.000 	ENSDARG00000087994 1.000 ENSDARG00000010690 0.955 
4787	1216	cypCar_00005351-RA 1.000 cypCar_00018904-RA 0.397 	ENSDARG00000031126 1.000 
4788	1216	cypCar_00030302-RA 1.000 cypCar_00008462-RA 0.598 	ENSDARG00000043008 1.000 
4789	1216	cypCar_00047288-RA 1.000 	ENSDARG00000055350 1.000 
4790	1216	cypCar_00020048-RA 1.000 	ENSDARG00000062864 1.000 
4791	1216	cypCar_00044841-RA 1.000 	ENSDARG00000061180 1.000 
4792	1216	cypCar_00004237-RA 1.000 	ENSDARG00000023448 1.000 
4793	1216	cypCar_00020537-RA 1.000 	ENSDARG00000061832 1.000 
4794	1216	cypCar_00017784-RA 1.000 	ENSDARG00000075865 1.000 
4795	1215	cypCar_00020360-RA 1.000 cypCar_00020361-RA 0.202 	ENSDARG00000034989 1.000 
4796	1215	cypCar_00002584-RA 1.000 cypCar_00019710-RA 0.374 	ENSDARG00000037554 1.000 
4797	1215	cypCar_00027529-RA 1.000 cypCar_00013631-RA 0.583 	ENSDARG00000079741 1.000 
4798	1215	cypCar_00022006-RA 1.000 	ENSDARG00000011301 1.000 
4799	1215	cypCar_00000534-RA 1.000 	ENSDARG00000063511 1.000 
4800	1215	cypCar_00000206-RA 1.000 	ENSDARG00000055620 1.000 
4801	1215	cypCar_00018424-RA 1.000 	ENSDARG00000074471 1.000 
4802	1215	cypCar_00034390-RA 1.000 	ENSDARG00000017473 1.000 
4803	1214	cypCar_00022625-RA 1.000 cypCar_00034990-RA 0.596 	ENSDARG00000062457 1.000 
4804	1214	cypCar_00015724-RA 1.000 	ENSDARG00000038788 1.000 
4805	1214	cypCar_00011042-RA 1.000 	ENSDARG00000071082 1.000 
4806	1214	cypCar_00021014-RA 1.000 	ENSDARG00000007901 1.000 
4807	1214	cypCar_00015421-RA 1.000 	ENSDARG00000029250 1.000 
4808	1214	cypCar_00019059-RA 1.000 	ENSDARG00000077307 1.000 
4809	1213	cypCar_00012638-RA 1.000 cypCar_00028113-RA 0.688 	ENSDARG00000062135 1.000 
4810	1213	cypCar_00046910-RA 1.000 	ENSDARG00000070448 1.000 ENSDARG00000070460 1.000 
4811	1213	cypCar_00002595-RA 1.000 	ENSDARG00000008237 1.000 
4812	1213	cypCar_00008189-RA 1.000 	ENSDARG00000051809 1.000 
4813	1213	cypCar_00046677-RA 1.000 	ENSDARG00000013856 1.000 
4814	1213	cypCar_00020686-RA 1.000 	ENSDARG00000029841 1.000 
4815	1212	cypCar_00033256-RA 1.000 cypCar_00003639-RA 0.151 	ENSDARG00000078072 1.000 
4816	1212	cypCar_00026817-RA 1.000 cypCar_00001603-RA 0.261 	ENSDARG00000006782 1.000 
4817	1212	cypCar_00012977-RA 1.000 	ENSDARG00000017708 1.000 
4818	1212	cypCar_00013793-RA 1.000 	ENSDARG00000069326 1.000 
4819	1211	cypCar_00005240-RA 1.000 	ENSDARG00000007222 1.000 
4820	1211	cypCar_00021283-RA 1.000 	ENSDARG00000089724 1.000 
4821	1211	cypCar_00017067-RA 1.000 	ENSDARG00000026753 1.000 
4822	1211	cypCar_00015394-RA 1.000 	ENSDARG00000003829 1.000 
4823	1211	cypCar_00031411-RA 1.000 	ENSDARG00000068177 1.000 
4824	1210	cypCar_00023610-RA 1.000 	ENSDARG00000012929 1.000 
4825	1210	cypCar_00013543-RA 1.000 	ENSDARG00000015536 1.000 
4826	1210	cypCar_00000847-RA 1.000 	ENSDARG00000015254 1.000 
4827	1210	cypCar_00002304-RA 1.000 	ENSDARG00000042182 1.000 
4828	1210	cypCar_00012911-RA 1.000 	ENSDARG00000008457 1.000 
4829	1210	cypCar_00036035-RA 1.000 	ENSDARG00000042515 1.000 
4830	1210	cypCar_00020157-RA 1.000 	ENSDARG00000062080 1.000 
4831	1210	cypCar_00023623-RA 1.000 	ENSDARG00000074979 1.000 
4832	1210	cypCar_00002338-RA 1.000 	ENSDARG00000074543 1.000 
4833	1209	cypCar_00026364-RA 1.000 cypCar_00021713-RA 0.198 	ENSDARG00000032129 1.000 
4834	1209	cypCar_00033588-RA 1.000 cypCar_00005273-RA 0.128 	ENSDARG00000088975 1.000 
4835	1209	cypCar_00009197-RA 1.000 	ENSDARG00000015863 1.000 
4836	1209	cypCar_00004580-RA 1.000 	ENSDARG00000058525 1.000 
4837	1209	cypCar_00010808-RA 1.000 	ENSDARG00000097572 1.000 
4838	1209	cypCar_00005088-RA 1.000 	ENSDARG00000071506 1.000 
4839	1208	cypCar_00026724-RA 1.000 cypCar_00047114-RA 0.459 	ENSDARG00000042793 1.000 
4840	1208	cypCar_00023631-RA 1.000 cypCar_00024040-RA 0.504 	ENSDARG00000059163 1.000 
4841	1208	cypCar_00010659-RA 1.000 	ENSDARG00000056665 1.000 
4842	1208	cypCar_00013193-RA 1.000 	ENSDARG00000089722 1.000 
4843	1208	cypCar_00043136-RA 1.000 	ENSDARG00000013175 1.000 
4844	1208	cypCar_00031558-RA 1.000 	ENSDARG00000040118 1.000 
4845	1208	cypCar_00008183-RA 1.000 	ENSDARG00000054903 1.000 
4846	1208	cypCar_00040840-RA 1.000 	ENSDARG00000038537 1.000 
4847	1208	cypCar_00039849-RA 1.000 	ENSDARG00000059826 1.000 
4848	1208	cypCar_00025481-RA 1.000 	ENSDARG00000060518 1.000 
4849	1207	cypCar_00032745-RA 1.000 cypCar_00002296-RA 1.000 	ENSDARG00000077836 1.000 
4850	1207	cypCar_00032343-RA 1.000 cypCar_00030299-RA 0.503 	ENSDARG00000019810 1.000 
4851	1207	cypCar_00020128-RA 1.000 cypCar_00011867-RA 0.364 	ENSDARG00000031761 1.000 
4852	1207	cypCar_00001192-RA 1.000 	ENSDARG00000039411 1.000 
4853	1207	cypCar_00029421-RA 1.000 	ENSDARG00000018698 1.000 
4854	1207	cypCar_00034321-RA 1.000 	ENSDARG00000037069 1.000 
4855	1207	cypCar_00039609-RA 1.000 	ENSDARG00000053624 1.000 
4856	1207	cypCar_00044896-RA 1.000 	ENSDARG00000074081 1.000 
4857	1207	cypCar_00020682-RA 1.000 	ENSDARG00000035913 1.000 
4858	1207	cypCar_00025221-RA 1.000 	ENSDARG00000054864 1.000 
4859	1207	cypCar_00021915-RA 1.000 	ENSDARG00000079742 1.000 
4860	1206	cypCar_00046066-RA 1.000 	ENSDARG00000088344 1.000 ENSDARG00000074846 0.758 ENSDARG00000089136 0.305 
4861	1206	cypCar_00037850-RA 1.000 cypCar_00021935-RA 0.608 	ENSDARG00000039077 1.000 
4862	1206	cypCar_00006329-RA 1.000 	ENSDARG00000037872 1.000 
4863	1206	cypCar_00027556-RA 1.000 	ENSDARG00000062976 1.000 
4864	1206	cypCar_00023318-RA 1.000 	ENSDARG00000015149 1.000 
4865	1206	cypCar_00037533-RA 1.000 	ENSDARG00000075434 1.000 
4866	1206	cypCar_00009868-RA 1.000 	ENSDARG00000045828 1.000 
4867	1205	cypCar_00006097-RA 1.000 	ENSDARG00000071700 1.000 ENSDARG00000033537 0.584 
4868	1205	cypCar_00044153-RA 1.000 	ENSDARG00000069855 1.000 
4869	1205	cypCar_00013416-RA 1.000 	ENSDARG00000028058 1.000 
4870	1205	cypCar_00040751-RA 1.000 	ENSDARG00000059535 1.000 
4871	1204	cypCar_00026150-RA 1.000 cypCar_00011946-RA 0.185 	ENSDARG00000008278 1.000 
4872	1204	cypCar_00005318-RA 1.000 cypCar_00027595-RA 0.124 	ENSDARG00000061573 1.000 
4873	1204	cypCar_00023296-RA 1.000 cypCar_00015628-RA 0.258 	ENSDARG00000058230 1.000 
4874	1204	cypCar_00020001-RA 1.000 	ENSDARG00000011609 1.000 
4875	1204	cypCar_00004489-RA 1.000 	ENSDARG00000021808 1.000 
4876	1204	cypCar_00021429-RA 1.000 	ENSDARG00000079377 1.000 
4877	1204	cypCar_00014393-RA 1.000 	ENSDARG00000004306 1.000 
4878	1204	cypCar_00003432-RA 1.000 	ENSDARG00000016360 1.000 
4879	1204	cypCar_00039244-RA 1.000 	ENSDARG00000032344 1.000 
4880	1204	cypCar_00042975-RA 1.000 	ENSDARG00000094908 1.000 
4881	1203	cypCar_00013617-RA 1.000 cypCar_00004017-RA 0.627 	ENSDARG00000061784 1.000 
4882	1203	cypCar_00022340-RA 1.000 cypCar_00022817-RA 0.167 	ENSDARG00000093359 1.000 
4883	1203	cypCar_00018807-RA 1.000 cypCar_00022086-RA 0.290 	ENSDARG00000062530 1.000 
4884	1203	cypCar_00009361-RA 1.000 cypCar_00021735-RA 0.108 	ENSDARG00000060354 1.000 
4885	1203	cypCar_00016154-RA 1.000 cypCar_00009953-RA 0.523 	ENSDARG00000037405 1.000 
4886	1203	cypCar_00029116-RA 1.000 	ENSDARG00000008805 1.000 
4887	1203	cypCar_00035422-RA 1.000 	ENSDARG00000016187 1.000 
4888	1203	cypCar_00005341-RA 1.000 	ENSDARG00000012577 1.000 
4889	1203	cypCar_00020878-RA 1.000 	ENSDARG00000074358 1.000 
4890	1203	cypCar_00001287-RA 1.000 	ENSDARG00000076627 1.000 
4891	1203	cypCar_00012377-RA 1.000 	ENSDARG00000036065 1.000 
4892	1203	cypCar_00018967-RA 1.000 	ENSDARG00000077121 1.000 
4893	1203	cypCar_00035172-RA 1.000 	ENSDARG00000076179 1.000 
4894	1203	cypCar_00010384-RA 1.000 	ENSDARG00000061641 1.000 
4895	1202	cypCar_00020831-RA 1.000 	ENSDARG00000077399 1.000 
4896	1202	cypCar_00037744-RA 1.000 	ENSDARG00000070271 1.000 
4897	1202	cypCar_00026380-RA 1.000 	ENSDARG00000032114 1.000 
4898	1201	cypCar_00000851-RA 1.000 cypCar_00009075-RA 0.320 	ENSDARG00000069100 1.000 
4899	1201	cypCar_00002100-RA 1.000 	ENSDARG00000054420 1.000 ENSDARG00000094752 0.624 
4900	1201	cypCar_00035799-RA 1.000 	ENSDARG00000012081 1.000 
4901	1201	cypCar_00036813-RA 1.000 	ENSDARG00000054978 1.000 
4902	1201	cypCar_00008075-RA 1.000 	ENSDARG00000009046 1.000 
4903	1201	cypCar_00016624-RA 1.000 	ENSDARG00000003813 1.000 
4904	1201	cypCar_00022382-RA 1.000 	ENSDARG00000003697 1.000 
4905	1201	cypCar_00032863-RA 1.000 	ENSDARG00000033713 1.000 
4906	1201	cypCar_00001502-RA 1.000 	ENSDARG00000060348 1.000 
4907	1201	cypCar_00011066-RA 1.000 	ENSDARG00000028086 1.000 
4908	1201	cypCar_00033062-RA 1.000 	ENSDARG00000074581 1.000 
4909	1200	cypCar_00006150-RA 1.000 cypCar_00035684-RA 0.155 	ENSDARG00000095580 1.000 
4910	1200	cypCar_00035297-RA 1.000 	ENSDARG00000091260 1.000 
4911	1200	cypCar_00037027-RA 1.000 	ENSDARG00000028543 1.000 
4912	1200	cypCar_00029503-RA 1.000 	ENSDARG00000078196 1.000 
4913	1200	cypCar_00004648-RA 1.000 	ENSDARG00000017037 1.000 
4914	1200	cypCar_00047171-RA 1.000 	ENSDARG00000060175 1.000 
4915	1200	cypCar_00012448-RA 1.000 	ENSDARG00000076644 1.000 
4916	1199	cypCar_00013817-RA 1.000 	ENSDARG00000003616 1.000 ENSDARG00000036870 0.625 
4917	1199	cypCar_00031055-RA 1.000 	ENSDARG00000063233 1.000 
4918	1199	cypCar_00043050-RA 1.000 	ENSDARG00000015946 1.000 
4919	1199	cypCar_00020591-RA 1.000 	ENSDARG00000010957 1.000 
4920	1199	cypCar_00015858-RA 1.000 	ENSDARG00000059369 1.000 
4921	1199	cypCar_00042937-RA 1.000 	ENSDARG00000020493 1.000 
4922	1199	cypCar_00046561-RA 1.000 	ENSDARG00000043148 1.000 
4923	1198	cypCar_00040074-RA 1.000 cypCar_00036004-RA 0.127 	ENSDARG00000076485 1.000 
4924	1198	cypCar_00036980-RA 1.000 	ENSDARG00000012871 1.000 
4925	1198	cypCar_00012390-RA 1.000 	ENSDARG00000024032 1.000 
4926	1198	cypCar_00027646-RA 1.000 	ENSDARG00000015110 1.000 
4927	1198	cypCar_00014896-RA 1.000 	ENSDARG00000075307 1.000 
4928	1198	cypCar_00009910-RA 1.000 	ENSDARG00000040678 1.000 
4929	1197	cypCar_00001717-RA 1.000 	ENSDARG00000022098 1.000 
4930	1197	cypCar_00008815-RA 1.000 	ENSDARG00000043021 1.000 
4931	1197	cypCar_00015187-RA 1.000 	ENSDARG00000020085 1.000 
4932	1197	cypCar_00034663-RA 1.000 	ENSDARG00000086525 1.000 
4933	1197	cypCar_00002612-RA 1.000 	ENSDARG00000027187 1.000 
4934	1197	cypCar_00004289-RA 1.000 	ENSDARG00000078973 1.000 
4935	1197	cypCar_00041683-RA 1.000 	ENSDARG00000077664 1.000 
4936	1197	cypCar_00012957-RA 1.000 	ENSDARG00000076638 1.000 
4937	1197	cypCar_00010424-RA 1.000 	ENSDARG00000020702 1.000 
4938	1197	cypCar_00001877-RA 1.000 	ENSDARG00000042440 1.000 
4939	1197	cypCar_00032007-RA 1.000 	ENSDARG00000079217 1.000 
4940	1196	cypCar_00021659-RA 1.000 cypCar_00015076-RA 0.634 	ENSDARG00000006900 1.000 
4941	1196	cypCar_00033932-RA 1.000 	ENSDARG00000062794 1.000 
4942	1196	cypCar_00011108-RA 1.000 	ENSDARG00000058231 1.000 
4943	1196	cypCar_00019623-RA 1.000 	ENSDARG00000063194 1.000 
4944	1196	cypCar_00011882-RA 1.000 	ENSDARG00000079204 1.000 
4945	1195	cypCar_00033202-RA 1.000 cypCar_00040204-RA 0.411 	ENSDARG00000058835 1.000 
4946	1195	cypCar_00044193-RA 1.000 	ENSDARG00000029894 1.000 
4947	1195	cypCar_00002835-RA 1.000 	ENSDARG00000056642 1.000 
4948	1195	cypCar_00043938-RA 1.000 	ENSDARG00000078215 1.000 
4949	1194	cypCar_00004545-RA 1.000 cypCar_00023511-RA 0.329 	ENSDARG00000010792 1.000 
4950	1194	cypCar_00023806-RA 1.000 	ENSDARG00000062451 1.000 ENSDARG00000091714 0.970 
4951	1194	cypCar_00035500-RA 1.000 	ENSDARG00000020218 1.000 
4952	1194	cypCar_00016942-RA 1.000 	ENSDARG00000035785 1.000 
4953	1194	cypCar_00006625-RA 1.000 	ENSDARG00000037283 1.000 
4954	1194	cypCar_00033959-RA 1.000 	ENSDARG00000060034 1.000 
4955	1194	cypCar_00024678-RA 1.000 	ENSDARG00000057239 1.000 
4956	1194	cypCar_00039538-RA 1.000 	ENSDARG00000056318 1.000 
4957	1194	cypCar_00017320-RA 1.000 	ENSDARG00000038012 1.000 
4958	1194	cypCar_00033580-RA 1.000 	ENSDARG00000092039 1.000 
4959	1193	cypCar_00020319-RA 1.000 cypCar_00009298-RA 0.402 	ENSDARG00000058565 1.000 
4960	1193	cypCar_00022540-RA 1.000 cypCar_00029001-RA 0.121 	ENSDARG00000070704 1.000 
4961	1193	cypCar_00006047-RA 1.000 cypCar_00011621-RA 0.265 	ENSDARG00000056079 1.000 
4962	1193	cypCar_00031257-RA 1.000 	ENSDARG00000061763 1.000 
4963	1193	cypCar_00044170-RA 1.000 	ENSDARG00000041226 1.000 
4964	1193	cypCar_00022306-RA 1.000 	ENSDARG00000021213 1.000 
4965	1193	cypCar_00032902-RA 1.000 	ENSDARG00000067815 1.000 
4966	1193	cypCar_00004483-RA 1.000 	ENSDARG00000056077 1.000 
4967	1193	cypCar_00027120-RA 1.000 	ENSDARG00000060915 1.000 
4968	1192	cypCar_00015077-RA 1.000 cypCar_00021658-RA 0.339 	ENSDARG00000012848 1.000 
4969	1192	cypCar_00041538-RA 1.000 cypCar_00002262-RA 0.550 	ENSDARG00000032765 1.000 
4970	1192	cypCar_00022939-RA 1.000 	ENSDARG00000061142 1.000 ENSDARG00000063207 0.662 
4971	1192	cypCar_00029758-RA 1.000 cypCar_00015826-RA 0.429 	ENSDARG00000074807 1.000 
4972	1192	cypCar_00030843-RA 1.000 	ENSDARG00000069717 1.000 ENSDARG00000069748 0.151 
4973	1192	cypCar_00039278-RA 1.000 cypCar_00013044-RA 0.117 	ENSDARG00000088595 1.000 
4974	1192	cypCar_00003312-RA 1.000 	ENSDARG00000002582 1.000 
4975	1192	cypCar_00019070-RA 1.000 	ENSDARG00000055559 1.000 
4976	1192	cypCar_00017670-RA 1.000 	ENSDARG00000014986 1.000 
4977	1192	cypCar_00008381-RA 1.000 	ENSDARG00000013561 1.000 
4978	1192	cypCar_00017128-RA 1.000 	ENSDARG00000018524 1.000 
4979	1192	cypCar_00003641-RA 1.000 	ENSDARG00000060641 1.000 
4980	1191	cypCar_00013644-RA 1.000 cypCar_00001997-RA 0.645 	ENSDARG00000079898 1.000 
4981	1191	cypCar_00009804-RA 1.000 cypCar_00011264-RA 0.402 	ENSDARG00000024654 1.000 
4982	1191	cypCar_00013010-RA 1.000 	ENSDARG00000031278 1.000 
4983	1190	cypCar_00031203-RA 1.000 	ENSDARG00000088599 1.000 ENSDARG00000056036 1.000 
4984	1190	cypCar_00009083-RA 1.000 	ENSDARG00000069074 1.000 
4985	1190	cypCar_00010861-RA 1.000 	ENSDARG00000061493 1.000 
4986	1190	cypCar_00006270-RA 1.000 	ENSDARG00000011570 1.000 
4987	1190	cypCar_00018713-RA 1.000 	ENSDARG00000077317 1.000 
4988	1190	cypCar_00018971-RA 1.000 	ENSDARG00000041464 1.000 
4989	1190	cypCar_00001766-RA 1.000 	ENSDARG00000078969 1.000 
4990	1189	cypCar_00001242-RA 1.000 	ENSDARG00000069254 1.000 
4991	1189	cypCar_00028173-RA 1.000 	ENSDARG00000068261 1.000 
4992	1189	cypCar_00031840-RA 1.000 	ENSDARG00000007081 1.000 
4993	1189	cypCar_00024114-RA 1.000 	ENSDARG00000031783 1.000 
4994	1188	cypCar_00015892-RA 1.000 	ENSDARG00000004953 1.000 ENSDARG00000087845 0.814 ENSDARG00000021688 0.228 
4995	1188	cypCar_00043746-RA 1.000 cypCar_00024466-RA 0.403 	ENSDARG00000069018 1.000 
4996	1188	cypCar_00019844-RA 1.000 	ENSDARG00000016934 1.000 
4997	1188	cypCar_00036885-RA 1.000 	ENSDARG00000033566 1.000 
4998	1188	cypCar_00004940-RA 1.000 	ENSDARG00000076364 1.000 
4999	1188	cypCar_00004767-RA 1.000 	ENSDARG00000010784 1.000 
5000	1188	cypCar_00041032-RA 1.000 	ENSDARG00000092660 1.000 
5001	1188	cypCar_00004406-RA 1.000 	ENSDARG00000086027 1.000 
5002	1188	cypCar_00031178-RA 1.000 	ENSDARG00000059134 1.000 
5003	1188	cypCar_00034231-RA 1.000 	ENSDARG00000090664 1.000 
5004	1187	cypCar_00021201-RA 1.000 	ENSDARG00000033852 1.000 
5005	1187	cypCar_00023226-RA 1.000 	ENSDARG00000026531 1.000 
5006	1187	cypCar_00013608-RA 1.000 	ENSDARG00000011510 1.000 
5007	1187	cypCar_00017761-RA 1.000 	ENSDARG00000008380 1.000 
5008	1186	cypCar_00027189-RA 1.000 cypCar_00037288-RA 0.265 	ENSDARG00000068888 1.000 
5009	1186	cypCar_00046294-RA 1.000 cypCar_00008150-RA 0.143 	ENSDARG00000068400 1.000 
5010	1186	cypCar_00012058-RA 1.000 cypCar_00005528-RA 0.631 	ENSDARG00000062855 1.000 
5011	1186	cypCar_00039166-RA 1.000 	ENSDARG00000006566 1.000 
5012	1186	cypCar_00035698-RA 1.000 	ENSDARG00000053241 1.000 
5013	1186	cypCar_00006578-RA 1.000 	ENSDARG00000061478 1.000 
5014	1186	cypCar_00031625-RA 1.000 	ENSDARG00000076210 1.000 
5015	1186	cypCar_00019977-RA 1.000 	ENSDARG00000038814 1.000 
5016	1186	cypCar_00029925-RA 1.000 	ENSDARG00000078627 1.000 
5017	1186	cypCar_00004053-RA 1.000 	ENSDARG00000077847 1.000 
5018	1186	cypCar_00004284-RA 1.000 	ENSDARG00000075972 1.000 
5019	1185	cypCar_00026502-RA 1.000 cypCar_00018899-RA 0.153 	ENSDARG00000074577 1.000 
5020	1185	cypCar_00026440-RA 1.000 cypCar_00032798-RA 0.648 	ENSDARG00000059935 1.000 
5021	1185	cypCar_00033714-RA 1.000 	ENSDARG00000060211 1.000 
5022	1185	cypCar_00017813-RA 1.000 	ENSDARG00000053456 1.000 
5023	1185	cypCar_00010675-RA 1.000 	ENSDARG00000024642 1.000 
5024	1185	cypCar_00027469-RA 1.000 	ENSDARG00000067727 1.000 
5025	1185	cypCar_00033361-RA 1.000 	ENSDARG00000041239 1.000 
5026	1185	cypCar_00005019-RA 1.000 	ENSDARG00000075569 1.000 
5027	1184	cypCar_00012120-RA 1.000 	ENSDARG00000002396 1.000 
5028	1184	cypCar_00042135-RA 1.000 	ENSDARG00000075732 1.000 
5029	1184	cypCar_00028745-RA 1.000 	ENSDARG00000089063 1.000 
5030	1184	cypCar_00013388-RA 1.000 	ENSDARG00000018418 1.000 
5031	1184	cypCar_00024818-RA 1.000 	ENSDARG00000027169 1.000 
5032	1184	cypCar_00029660-RA 1.000 	ENSDARG00000096077 1.000 
5033	1184	cypCar_00036942-RA 1.000 	ENSDARG00000093658 1.000 
5034	1184	cypCar_00006518-RA 1.000 	ENSDARG00000079283 1.000 
5035	1183	cypCar_00022548-RA 1.000 cypCar_00025119-RA 0.130 	ENSDARG00000003398 1.000 
5036	1183	cypCar_00036564-RA 1.000 	ENSDARG00000044511 1.000 
5037	1183	cypCar_00043174-RA 1.000 	ENSDARG00000055124 1.000 
5038	1183	cypCar_00034275-RA 1.000 	ENSDARG00000031048 1.000 
5039	1183	cypCar_00044949-RA 1.000 	ENSDARG00000059690 1.000 
5040	1183	cypCar_00010741-RA 1.000 	ENSDARG00000089439 1.000 
5041	1182	cypCar_00032363-RA 1.000 cypCar_00014135-RA 0.537 	ENSDARG00000039941 1.000 
5042	1182	cypCar_00002696-RA 1.000 cypCar_00025971-RA 0.457 	ENSDARG00000009315 1.000 
5043	1182	cypCar_00021642-RA 1.000 cypCar_00004260-RA 0.284 	ENSDARG00000009626 1.000 
5044	1182	cypCar_00009021-RA 1.000 	ENSDARG00000070787 1.000 ENSDARG00000059067 0.188 
5045	1182	cypCar_00026266-RA 1.000 	ENSDARG00000090014 1.000 ENSDARG00000034211 0.908 
5046	1182	cypCar_00048258-RA 1.000 	ENSDARG00000034940 1.000 
5047	1182	cypCar_00023503-RA 1.000 	ENSDARG00000073837 1.000 
5048	1181	cypCar_00034350-RA 1.000 	ENSDARG00000002956 1.000 
5049	1181	cypCar_00005767-RA 1.000 	ENSDARG00000075123 1.000 
5050	1181	cypCar_00004434-RA 1.000 	ENSDARG00000008029 1.000 
5051	1181	cypCar_00019697-RA 1.000 	ENSDARG00000014053 1.000 
5052	1181	cypCar_00038272-RA 1.000 	ENSDARG00000078404 1.000 
5053	1181	cypCar_00033331-RA 1.000 	ENSDARG00000079717 1.000 
5054	1181	cypCar_00043019-RA 1.000 	ENSDARG00000079358 1.000 
5055	1180	cypCar_00047468-RA 1.000 cypCar_00047786-RA 0.169 	ENSDARG00000091399 1.000 ENSDARG00000078620 0.808 ENSDARG00000079433 0.238 
5056	1180	cypCar_00020464-RA 1.000 cypCar_00024065-RA 0.172 	ENSDARG00000006356 1.000 
5057	1180	cypCar_00011052-RA 1.000 	ENSDARG00000023694 1.000 ENSDARG00000010029 0.365 
5058	1180	cypCar_00020034-RA 1.000 	ENSDARG00000060481 1.000 
5059	1180	cypCar_00017679-RA 1.000 	ENSDARG00000014427 1.000 
5060	1179	cypCar_00018671-RA 1.000 	ENSDARG00000077275 1.000 
5061	1179	cypCar_00004825-RA 1.000 	ENSDARG00000063076 1.000 
5062	1179	cypCar_00027110-RA 1.000 	ENSDARG00000017108 1.000 
5063	1179	cypCar_00018160-RA 1.000 	ENSDARG00000087940 1.000 
5064	1179	cypCar_00039243-RA 1.000 	ENSDARG00000004470 1.000 
5065	1178	cypCar_00009931-RA 1.000 	ENSDARG00000068714 1.000 ENSDARG00000030933 0.150 
5066	1178	cypCar_00039642-RA 1.000 	ENSDARG00000037388 1.000 ENSDARG00000077694 0.629 
5067	1178	cypCar_00033763-RA 1.000 	ENSDARG00000012281 1.000 
5068	1178	cypCar_00006210-RA 1.000 	ENSDARG00000000551 1.000 
5069	1178	cypCar_00032512-RA 1.000 	ENSDARG00000058603 1.000 
5070	1178	cypCar_00003977-RA 1.000 	ENSDARG00000056331 1.000 
5071	1178	cypCar_00040677-RA 1.000 	ENSDARG00000007444 1.000 
5072	1178	cypCar_00034112-RA 1.000 	ENSDARG00000039613 1.000 
5073	1178	cypCar_00015270-RA 1.000 	ENSDARG00000035137 1.000 
5074	1178	cypCar_00026938-RA 1.000 	ENSDARG00000051891 1.000 
5075	1178	cypCar_00003676-RA 1.000 	ENSDARG00000034717 1.000 
5076	1177	cypCar_00042794-RA 1.000 cypCar_00022301-RA 0.604 	ENSDARG00000071251 1.000 
5077	1177	cypCar_00021751-RA 1.000 	ENSDARG00000002127 1.000 
5078	1177	cypCar_00020194-RA 1.000 	ENSDARG00000014022 1.000 
5079	1177	cypCar_00012580-RA 1.000 	ENSDARG00000005210 1.000 
5080	1177	cypCar_00002101-RA 1.000 	ENSDARG00000018165 1.000 
5081	1177	cypCar_00032109-RA 1.000 	ENSDARG00000067796 1.000 
5082	1177	cypCar_00030818-RA 1.000 	ENSDARG00000069339 1.000 
5083	1176	cypCar_00014852-RA 1.000 	ENSDARG00000001162 1.000 
5084	1176	cypCar_00020981-RA 1.000 	ENSDARG00000042477 1.000 
5085	1176	cypCar_00016720-RA 1.000 	ENSDARG00000059303 1.000 
5086	1176	cypCar_00042624-RA 1.000 	ENSDARG00000057714 1.000 
5087	1175	cypCar_00001036-RA 1.000 cypCar_00015901-RA 0.323 	ENSDARG00000030394 1.000 
5088	1175	cypCar_00028784-RA 1.000 	ENSDARG00000001285 1.000 
5089	1175	cypCar_00002881-RA 1.000 	ENSDARG00000014670 1.000 
5090	1175	cypCar_00005987-RA 1.000 	ENSDARG00000004696 1.000 
5091	1175	cypCar_00011880-RA 1.000 	ENSDARG00000076980 1.000 
5092	1175	cypCar_00023117-RA 1.000 	ENSDARG00000025854 1.000 
5093	1175	cypCar_00045690-RA 1.000 	ENSDARG00000090224 1.000 
5094	1174	cypCar_00029749-RA 1.000 cypCar_00018691-RA 0.423 	ENSDARG00000075296 1.000 
5095	1174	cypCar_00003678-RA 1.000 cypCar_00010406-RA 0.126 	ENSDARG00000015222 1.000 
5096	1174	cypCar_00019216-RA 1.000 	ENSDARG00000044084 1.000 ENSDARG00000019024 0.223 
5097	1174	cypCar_00004907-RA 1.000 	ENSDARG00000075017 1.000 
5098	1174	cypCar_00016264-RA 1.000 	ENSDARG00000015901 1.000 
5099	1174	cypCar_00039883-RA 1.000 	ENSDARG00000077532 1.000 
5100	1174	cypCar_00026746-RA 1.000 	ENSDARG00000071017 1.000 
5101	1173	cypCar_00016374-RA 1.000 cypCar_00005471-RA 0.569 	ENSDARG00000089914 1.000 
5102	1173	cypCar_00032812-RA 1.000 	ENSDARG00000013795 1.000 
5103	1173	cypCar_00014521-RA 1.000 	ENSDARG00000029370 1.000 
5104	1173	cypCar_00017088-RA 1.000 	ENSDARG00000071235 1.000 
5105	1173	cypCar_00004925-RA 1.000 	ENSDARG00000011298 1.000 
5106	1173	cypCar_00027626-RA 1.000 	ENSDARG00000076998 1.000 
5107	1173	cypCar_00030243-RA 1.000 	ENSDARG00000079491 1.000 
5108	1173	cypCar_00009806-RA 1.000 	ENSDARG00000003200 1.000 
5109	1172	cypCar_00012050-RA 1.000 cypCar_00012196-RA 0.252 	ENSDARG00000037421 1.000 
5110	1172	cypCar_00025025-RA 1.000 cypCar_00003873-RA 0.197 	ENSDARG00000030357 1.000 
5111	1172	cypCar_00031307-RA 1.000 	ENSDARG00000061757 1.000 ENSDARG00000010297 0.216 
5112	1172	cypCar_00008853-RA 1.000 cypCar_00036633-RA 0.225 	ENSDARG00000044431 1.000 
5113	1172	cypCar_00047971-RA 1.000 	ENSDARG00000067828 1.000 ENSDARG00000096362 0.844 
5114	1172	cypCar_00027217-RA 1.000 cypCar_00004750-RA 0.559 	ENSDARG00000035966 1.000 
5115	1172	cypCar_00010439-RA 1.000 	ENSDARG00000010591 1.000 
5116	1172	cypCar_00024395-RA 1.000 	ENSDARG00000022810 1.000 
5117	1172	cypCar_00005420-RA 1.000 	ENSDARG00000052383 1.000 
5118	1172	cypCar_00026713-RA 1.000 	ENSDARG00000068140 1.000 
5119	1172	cypCar_00028737-RA 1.000 	ENSDARG00000058369 1.000 
5120	1172	cypCar_00021723-RA 1.000 	ENSDARG00000019541 1.000 
5121	1171	cypCar_00002645-RA 1.000 cypCar_00000929-RA 0.581 	ENSDARG00000020594 1.000 
5122	1171	cypCar_00009038-RA 1.000 	ENSDARG00000057562 1.000 
5123	1171	cypCar_00013437-RA 1.000 	ENSDARG00000079440 1.000 
5124	1171	cypCar_00000528-RA 1.000 	ENSDARG00000077264 1.000 
5125	1171	cypCar_00007566-RA 1.000 	ENSDARG00000076308 1.000 
5126	1171	cypCar_00022723-RA 1.000 	ENSDARG00000054046 1.000 
5127	1171	cypCar_00021514-RA 1.000 	ENSDARG00000093112 1.000 
5128	1170	cypCar_00024738-RA 1.000 	ENSDARG00000038066 1.000 
5129	1170	cypCar_00016595-RA 1.000 	ENSDARG00000056678 1.000 
5130	1170	cypCar_00029311-RA 1.000 	ENSDARG00000040111 1.000 
5131	1170	cypCar_00028132-RA 1.000 	ENSDARG00000055226 1.000 
5132	1170	cypCar_00013301-RA 1.000 	ENSDARG00000032079 1.000 
5133	1170	cypCar_00005815-RA 1.000 	ENSDARG00000013095 1.000 
5134	1170	cypCar_00011642-RA 1.000 	ENSDARG00000040700 1.000 
5135	1170	cypCar_00030059-RA 1.000 	ENSDARG00000045097 1.000 
5136	1169	cypCar_00005382-RA 1.000 cypCar_00004689-RA 0.110 	ENSDARG00000014685 1.000 
5137	1169	cypCar_00007957-RA 1.000 cypCar_00000458-RA 0.595 	ENSDARG00000071467 1.000 
5138	1169	cypCar_00024295-RA 1.000 	ENSDARG00000026218 1.000 
5139	1169	cypCar_00025907-RA 1.000 	ENSDARG00000059327 1.000 
5140	1169	cypCar_00013343-RA 1.000 	ENSDARG00000036930 1.000 
5141	1169	cypCar_00015075-RA 1.000 	ENSDARG00000068602 1.000 
5142	1169	cypCar_00015690-RA 1.000 	ENSDARG00000031709 1.000 
5143	1169	cypCar_00009534-RA 1.000 	ENSDARG00000068890 1.000 
5144	1169	cypCar_00044009-RA 1.000 	ENSDARG00000027199 1.000 
5145	1169	cypCar_00005938-RA 1.000 	ENSDARG00000068650 1.000 
5146	1169	cypCar_00047218-RA 1.000 	ENSDARG00000008473 1.000 
5147	1169	cypCar_00012931-RA 1.000 	ENSDARG00000058803 1.000 
5148	1169	cypCar_00030520-RA 1.000 	ENSDARG00000074684 1.000 
5149	1169	cypCar_00009401-RA 1.000 	ENSDARG00000044299 1.000 
5150	1168	cypCar_00003715-RA 1.000 cypCar_00021772-RA 0.382 	ENSDARG00000036061 1.000 
5151	1168	cypCar_00010283-RA 1.000 cypCar_00023404-RA 1.000 	ENSDARG00000060112 1.000 
5152	1168	cypCar_00000535-RA 1.000 cypCar_00045641-RA 0.524 	ENSDARG00000033616 1.000 
5153	1168	cypCar_00018388-RA 1.000 	ENSDARG00000018956 1.000 
5154	1168	cypCar_00007249-RA 1.000 	ENSDARG00000006031 1.000 
5155	1168	cypCar_00032683-RA 1.000 	ENSDARG00000075191 1.000 
5156	1168	cypCar_00014929-RA 1.000 	ENSDARG00000053474 1.000 
5157	1168	cypCar_00036729-RA 1.000 	ENSDARG00000036493 1.000 
5158	1167	cypCar_00018039-RA 1.000 	ENSDARG00000007678 1.000 
5159	1167	cypCar_00039044-RA 1.000 	ENSDARG00000035158 1.000 
5160	1167	cypCar_00006548-RA 1.000 	ENSDARG00000014430 1.000 
5161	1167	cypCar_00027947-RA 1.000 	ENSDARG00000036040 1.000 
5162	1167	cypCar_00026656-RA 1.000 	ENSDARG00000004843 1.000 
5163	1166	cypCar_00036063-RA 1.000 	ENSDARG00000018726 1.000 ENSDARG00000068296 0.176 
5164	1166	cypCar_00027166-RA 1.000 cypCar_00000199-RA 0.184 	ENSDARG00000075536 1.000 
5165	1166	cypCar_00021011-RA 1.000 	ENSDARG00000071049 1.000 
5166	1166	cypCar_00046445-RA 1.000 	ENSDARG00000053547 1.000 
5167	1166	cypCar_00000388-RA 1.000 	ENSDARG00000000018 1.000 
5168	1166	cypCar_00031393-RA 1.000 	ENSDARG00000062672 1.000 
5169	1166	cypCar_00025125-RA 1.000 	ENSDARG00000075152 1.000 
5170	1166	cypCar_00012786-RA 1.000 	ENSDARG00000071213 1.000 
5171	1166	cypCar_00021890-RA 1.000 	ENSDARG00000090472 1.000 
5172	1165	cypCar_00036127-RA 1.000 cypCar_00010238-RA 0.101 	ENSDARG00000032627 1.000 
5173	1165	cypCar_00013709-RA 1.000 cypCar_00000810-RA 0.113 	ENSDARG00000002872 1.000 
5174	1165	cypCar_00019963-RA 1.000 cypCar_00000546-RA 0.401 	ENSDARG00000071347 1.000 
5175	1165	cypCar_00023786-RA 1.000 	ENSDARG00000043037 1.000 
5176	1165	cypCar_00030305-RA 1.000 	ENSDARG00000026248 1.000 
5177	1165	cypCar_00032261-RA 1.000 	ENSDARG00000089167 1.000 
5178	1165	cypCar_00029231-RA 1.000 	ENSDARG00000014962 1.000 
5179	1165	cypCar_00010120-RA 1.000 	ENSDARG00000038910 1.000 
5180	1165	cypCar_00048265-RA 1.000 	ENSDARG00000056921 1.000 
5181	1165	cypCar_00030027-RA 1.000 	ENSDARG00000078546 1.000 
5182	1164	cypCar_00042899-RA 1.000 cypCar_00029125-RA 0.549 	ENSDARG00000063626 1.000 
5183	1164	cypCar_00038947-RA 1.000 cypCar_00006658-RA 0.231 	ENSDARG00000042940 1.000 
5184	1164	cypCar_00014804-RA 1.000 cypCar_00010386-RA 0.598 	ENSDARG00000092556 1.000 
5185	1164	cypCar_00001421-RA 1.000 	ENSDARG00000062942 1.000 
5186	1164	cypCar_00038782-RA 1.000 	ENSDARG00000077245 1.000 
5187	1164	cypCar_00009739-RA 1.000 	ENSDARG00000075866 1.000 
5188	1164	cypCar_00031786-RA 1.000 	ENSDARG00000021252 1.000 
5189	1164	cypCar_00012765-RA 1.000 	ENSDARG00000019004 1.000 
5190	1164	cypCar_00013279-RA 1.000 	ENSDARG00000069271 1.000 
5191	1163	cypCar_00039299-RA 1.000 cypCar_00031828-RA 0.200 	ENSDARG00000015427 1.000 
5192	1163	cypCar_00037400-RA 1.000 cypCar_00021600-RA 0.145 	ENSDARG00000002710 1.000 
5193	1163	cypCar_00042251-RA 1.000 	ENSDARG00000057577 1.000 
5194	1163	cypCar_00026422-RA 1.000 	ENSDARG00000034189 1.000 
5195	1163	cypCar_00002518-RA 1.000 	ENSDARG00000010519 1.000 
5196	1163	cypCar_00026237-RA 1.000 	ENSDARG00000055439 1.000 
5197	1163	cypCar_00044424-RA 1.000 	ENSDARG00000060051 1.000 
5198	1163	cypCar_00030108-RA 1.000 	ENSDARG00000075949 1.000 
5199	1162	cypCar_00026094-RA 1.000 cypCar_00009383-RA 0.254 	ENSDARG00000032650 1.000 
5200	1162	cypCar_00028070-RA 1.000 cypCar_00023964-RA 0.416 	ENSDARG00000013475 1.000 
5201	1162	cypCar_00025194-RA 1.000 	ENSDARG00000013269 1.000 
5202	1162	cypCar_00010615-RA 1.000 	ENSDARG00000010266 1.000 
5203	1162	cypCar_00015373-RA 1.000 	ENSDARG00000068483 1.000 
5204	1162	cypCar_00011900-RA 1.000 	ENSDARG00000053771 1.000 
5205	1162	cypCar_00039478-RA 1.000 	ENSDARG00000078489 1.000 
5206	1162	cypCar_00046584-RA 1.000 	ENSDARG00000016443 1.000 
5207	1162	cypCar_00018883-RA 1.000 	ENSDARG00000074806 1.000 
5208	1161	cypCar_00008948-RA 1.000 	ENSDARG00000055934 1.000 
5209	1161	cypCar_00030495-RA 1.000 	ENSDARG00000070566 1.000 
5210	1161	cypCar_00001675-RA 1.000 	ENSDARG00000071406 1.000 
5211	1161	cypCar_00035492-RA 1.000 	ENSDARG00000016505 1.000 
5212	1161	cypCar_00036006-RA 1.000 	ENSDARG00000060939 1.000 
5213	1161	cypCar_00037509-RA 1.000 	ENSDARG00000090858 1.000 
5214	1160	cypCar_00024052-RA 1.000 	ENSDARG00000033999 1.000 
5215	1160	cypCar_00010579-RA 1.000 	ENSDARG00000032087 1.000 
5216	1160	cypCar_00026131-RA 1.000 	ENSDARG00000019838 1.000 
5217	1160	cypCar_00020991-RA 1.000 	ENSDARG00000017439 1.000 
5218	1160	cypCar_00010364-RA 1.000 	ENSDARG00000039335 1.000 
5219	1160	cypCar_00018411-RA 1.000 	ENSDARG00000079463 1.000 
5220	1160	cypCar_00014083-RA 1.000 	ENSDARG00000017562 1.000 
5221	1160	cypCar_00008770-RA 1.000 	ENSDARG00000057272 1.000 
5222	1160	cypCar_00029298-RA 1.000 	ENSDARG00000032750 1.000 
5223	1159	cypCar_00006429-RA 1.000 	ENSDARG00000031693 1.000 
5224	1159	cypCar_00002396-RA 1.000 	ENSDARG00000054597 1.000 
5225	1159	cypCar_00016948-RA 1.000 	ENSDARG00000013117 1.000 
5226	1158	cypCar_00038317-RA 1.000 	ENSDARG00000055106 1.000 
5227	1158	cypCar_00037577-RA 1.000 	ENSDARG00000058218 1.000 
5228	1158	cypCar_00011457-RA 1.000 	ENSDARG00000022974 1.000 
5229	1157	cypCar_00012860-RA 1.000 	ENSDARG00000008472 1.000 ENSDARG00000068961 0.938 
5230	1157	cypCar_00028536-RA 1.000 	ENSDARG00000029446 1.000 
5231	1156	cypCar_00001809-RA 1.000 cypCar_00015032-RA 0.277 	ENSDARG00000058666 1.000 
5232	1156	cypCar_00000900-RA 1.000 cypCar_00022797-RA 0.415 	ENSDARG00000006522 1.000 
5233	1156	cypCar_00046587-RA 1.000 	ENSDARG00000043627 1.000 
5234	1156	cypCar_00010318-RA 1.000 	ENSDARG00000020178 1.000 
5235	1156	cypCar_00003139-RA 1.000 	ENSDARG00000053138 1.000 
5236	1156	cypCar_00004350-RA 1.000 	ENSDARG00000086647 1.000 
5237	1156	cypCar_00004651-RA 1.000 	ENSDARG00000029219 1.000 
5238	1155	cypCar_00005659-RA 1.000 cypCar_00021226-RA 0.448 	ENSDARG00000077285 1.000 
5239	1155	cypCar_00002346-RA 1.000 	ENSDARG00000059983 1.000 
5240	1155	cypCar_00028657-RA 1.000 	ENSDARG00000073817 1.000 
5241	1155	cypCar_00040973-RA 1.000 	ENSDARG00000026039 1.000 
5242	1155	cypCar_00010773-RA 1.000 	ENSDARG00000079361 1.000 
5243	1155	cypCar_00002176-RA 1.000 	ENSDARG00000017953 1.000 
5244	1155	cypCar_00015693-RA 1.000 	ENSDARG00000071699 1.000 
5245	1154	cypCar_00012883-RA 1.000 	ENSDARG00000045156 1.000 
5246	1154	cypCar_00014403-RA 1.000 	ENSDARG00000018902 1.000 
5247	1154	cypCar_00004135-RA 1.000 	ENSDARG00000060944 1.000 
5248	1154	cypCar_00004199-RA 1.000 	ENSDARG00000058448 1.000 
5249	1154	cypCar_00025591-RA 1.000 	ENSDARG00000071694 1.000 
5250	1154	cypCar_00009860-RA 1.000 	ENSDARG00000070585 1.000 
5251	1154	cypCar_00040416-RA 1.000 	ENSDARG00000094353 1.000 
5252	1153	cypCar_00039897-RA 1.000 cypCar_00043625-RA 0.342 cypCar_00034307-RA 0.313 cypCar_00031386-RA 0.299 cypCar_00008914-RA 0.216 	ENSDARG00000086496 1.000 
5253	1153	cypCar_00025937-RA 1.000 	ENSDARG00000086153 1.000 ENSDARG00000015453 1.000 
5254	1153	cypCar_00006666-RA 1.000 cypCar_00007870-RA 0.177 	ENSDARG00000002614 1.000 
5255	1153	cypCar_00040193-RA 1.000 cypCar_00001917-RA 0.462 	ENSDARG00000021938 1.000 
5256	1153	cypCar_00012887-RA 1.000 	ENSDARG00000052534 1.000 
5257	1153	cypCar_00022535-RA 1.000 	ENSDARG00000026081 1.000 
5258	1153	cypCar_00009280-RA 1.000 	ENSDARG00000006052 1.000 
5259	1153	cypCar_00002444-RA 1.000 	ENSDARG00000043317 1.000 
5260	1153	cypCar_00022338-RA 1.000 	ENSDARG00000057430 1.000 
5261	1153	cypCar_00000313-RA 1.000 	ENSDARG00000057716 1.000 
5262	1153	cypCar_00029705-RA 1.000 	ENSDARG00000074976 1.000 
5263	1152	cypCar_00023301-RA 1.000 	ENSDARG00000003961 1.000 
5264	1152	cypCar_00003203-RA 1.000 	ENSDARG00000038290 1.000 
5265	1152	cypCar_00019851-RA 1.000 	ENSDARG00000075426 1.000 
5266	1152	cypCar_00043387-RA 1.000 	ENSDARG00000014004 1.000 
5267	1152	cypCar_00007215-RA 1.000 	ENSDARG00000027222 1.000 
5268	1151	cypCar_00027122-RA 1.000 cypCar_00008507-RA 0.512 	ENSDARG00000004695 1.000 
5269	1151	cypCar_00007252-RA 1.000 cypCar_00045195-RA 0.131 	ENSDARG00000059680 1.000 
5270	1151	cypCar_00042148-RA 1.000 	ENSDARG00000009743 1.000 
5271	1151	cypCar_00031990-RA 1.000 	ENSDARG00000073764 1.000 
5272	1151	cypCar_00018605-RA 1.000 	ENSDARG00000002241 1.000 
5273	1151	cypCar_00012145-RA 1.000 	ENSDARG00000010382 1.000 
5274	1151	cypCar_00032909-RA 1.000 	ENSDARG00000042139 1.000 
5275	1151	cypCar_00042631-RA 1.000 	ENSDARG00000097591 1.000 
5276	1150	cypCar_00005384-RA 1.000 cypCar_00004687-RA 0.402 	ENSDARG00000008060 1.000 
5277	1150	cypCar_00020060-RA 1.000 	ENSDARG00000041110 1.000 
5278	1150	cypCar_00011948-RA 1.000 	ENSDARG00000040224 1.000 
5279	1150	cypCar_00012090-RA 1.000 	ENSDARG00000079873 1.000 
5280	1150	cypCar_00004420-RA 1.000 	ENSDARG00000018228 1.000 
5281	1150	cypCar_00029710-RA 1.000 	ENSDARG00000019660 1.000 
5282	1150	cypCar_00040681-RA 1.000 	ENSDARG00000077010 1.000 
5283	1149	cypCar_00024132-RA 1.000 cypCar_00032849-RA 0.126 	ENSDARG00000076991 1.000 
5284	1149	cypCar_00001076-RA 1.000 	ENSDARG00000045371 1.000 
5285	1149	cypCar_00021654-RA 1.000 	ENSDARG00000016015 1.000 
5286	1149	cypCar_00015465-RA 1.000 	ENSDARG00000002013 1.000 
5287	1149	cypCar_00045474-RA 1.000 	ENSDARG00000086359 1.000 
5288	1149	cypCar_00001102-RA 1.000 	ENSDARG00000061409 1.000 
5289	1148	cypCar_00010325-RA 1.000 	ENSDARG00000089603 1.000 ENSDARG00000071384 1.000 
5290	1148	cypCar_00002449-RA 1.000 cypCar_00015708-RA 0.459 	ENSDARG00000070494 1.000 
5291	1148	cypCar_00034937-RA 1.000 cypCar_00020654-RA 0.327 	ENSDARG00000062887 1.000 
5292	1148	cypCar_00021118-RA 1.000 	ENSDARG00000061797 1.000 
5293	1148	cypCar_00026585-RA 1.000 	ENSDARG00000059866 1.000 
5294	1147	cypCar_00013979-RA 1.000 cypCar_00028548-RA 0.261 	ENSDARG00000077187 1.000 
5295	1147	cypCar_00017567-RA 1.000 cypCar_00006438-RA 0.359 	ENSDARG00000069763 1.000 
5296	1147	cypCar_00033175-RA 1.000 cypCar_00044204-RA 0.590 	ENSDARG00000087663 1.000 
5297	1147	cypCar_00005299-RA 1.000 	ENSDARG00000001940 1.000 
5298	1147	cypCar_00017177-RA 1.000 	ENSDARG00000003380 1.000 
5299	1147	cypCar_00030364-RA 1.000 	ENSDARG00000073861 1.000 
5300	1147	cypCar_00011500-RA 1.000 	ENSDARG00000035339 1.000 
5301	1147	cypCar_00000782-RA 1.000 	ENSDARG00000007231 1.000 
5302	1147	cypCar_00001294-RA 1.000 	ENSDARG00000090679 1.000 
5303	1147	cypCar_00026344-RA 1.000 	ENSDARG00000063155 1.000 
5304	1147	cypCar_00011200-RA 1.000 	ENSDARG00000034409 1.000 
5305	1147	cypCar_00047907-RA 1.000 	ENSDARG00000051931 1.000 
5306	1146	cypCar_00012902-RA 1.000 	ENSDARG00000091990 1.000 ENSDARG00000061903 0.694 ENSDARG00000056180 0.684 
5307	1146	cypCar_00043566-RA 1.000 cypCar_00036254-RA 0.808 	ENSDARG00000077693 1.000 
5308	1146	cypCar_00014533-RA 1.000 	ENSDARG00000013492 1.000 
5309	1146	cypCar_00030282-RA 1.000 	ENSDARG00000019341 1.000 
5310	1146	cypCar_00006113-RA 1.000 	ENSDARG00000027183 1.000 
5311	1146	cypCar_00005735-RA 1.000 	ENSDARG00000059503 1.000 
5312	1146	cypCar_00005542-RA 1.000 	ENSDARG00000061634 1.000 
5313	1146	cypCar_00026496-RA 1.000 	ENSDARG00000043465 1.000 
5314	1146	cypCar_00007947-RA 1.000 	ENSDARG00000090797 1.000 
5315	1145	cypCar_00036099-RA 1.000 cypCar_00008233-RA 0.861 	ENSDARG00000032369 1.000 
5316	1145	cypCar_00003054-RA 1.000 cypCar_00030910-RA 0.481 	ENSDARG00000015564 1.000 
5317	1145	cypCar_00005680-RA 1.000 cypCar_00028414-RA 0.358 	ENSDARG00000015576 1.000 
5318	1145	cypCar_00017797-RA 1.000 	ENSDARG00000021380 1.000 
5319	1145	cypCar_00026342-RA 1.000 	ENSDARG00000012820 1.000 
5320	1145	cypCar_00005125-RA 1.000 	ENSDARG00000075295 1.000 
5321	1145	cypCar_00006307-RA 1.000 	ENSDARG00000071084 1.000 
5322	1145	cypCar_00004360-RA 1.000 	ENSDARG00000041791 1.000 
5323	1145	cypCar_00028676-RA 1.000 	ENSDARG00000020913 1.000 
5324	1144	cypCar_00009714-RA 1.000 cypCar_00006468-RA 0.341 	ENSDARG00000037748 1.000 
5325	1144	cypCar_00000287-RA 1.000 	ENSDARG00000091245 1.000 ENSDARG00000058148 0.833 
5326	1144	cypCar_00037190-RA 1.000 cypCar_00004844-RA 0.205 	ENSDARG00000075557 1.000 
5327	1144	cypCar_00018907-RA 1.000 cypCar_00045027-RA 0.581 	ENSDARG00000042726 1.000 
5328	1144	cypCar_00005344-RA 1.000 cypCar_00004460-RA 0.264 	ENSDARG00000076155 1.000 
5329	1144	cypCar_00001846-RA 1.000 	ENSDARG00000038166 1.000 
5330	1144	cypCar_00011420-RA 1.000 	ENSDARG00000078929 1.000 
5331	1144	cypCar_00035886-RA 1.000 	ENSDARG00000034146 1.000 
5332	1144	cypCar_00029611-RA 1.000 	ENSDARG00000020469 1.000 
5333	1144	cypCar_00024555-RA 1.000 	ENSDARG00000062132 1.000 
5334	1144	cypCar_00000753-RA 1.000 	ENSDARG00000023712 1.000 
5335	1143	cypCar_00015429-RA 1.000 cypCar_00032429-RA 0.248 	ENSDARG00000073757 1.000 
5336	1143	cypCar_00044826-RA 1.000 cypCar_00005920-RA 0.407 	ENSDARG00000017741 1.000 
5337	1143	cypCar_00027873-RA 1.000 cypCar_00032112-RA 0.403 	ENSDARG00000016774 1.000 
5338	1143	cypCar_00035533-RA 1.000 	ENSDARG00000062991 1.000 
5339	1143	cypCar_00032011-RA 1.000 	ENSDARG00000069302 1.000 
5340	1143	cypCar_00002198-RA 1.000 	ENSDARG00000004587 1.000 
5341	1143	cypCar_00009272-RA 1.000 	ENSDARG00000019342 1.000 
5342	1143	cypCar_00016928-RA 1.000 	ENSDARG00000040237 1.000 
5343	1143	cypCar_00036882-RA 1.000 	ENSDARG00000063681 1.000 
5344	1142	cypCar_00031462-RA 1.000 cypCar_00028149-RA 0.500 	ENSDARG00000060688 1.000 
5345	1142	cypCar_00034772-RA 1.000 	ENSDARG00000004177 1.000 
5346	1142	cypCar_00017069-RA 1.000 	ENSDARG00000035796 1.000 
5347	1142	cypCar_00016086-RA 1.000 	ENSDARG00000008188 1.000 
5348	1142	cypCar_00019558-RA 1.000 	ENSDARG00000026548 1.000 
5349	1142	cypCar_00013668-RA 1.000 	ENSDARG00000021193 1.000 
5350	1142	cypCar_00001483-RA 1.000 	ENSDARG00000062307 1.000 
5351	1142	cypCar_00023935-RA 1.000 	ENSDARG00000087210 1.000 
5352	1142	cypCar_00007058-RA 1.000 	ENSDARG00000030335 1.000 
5353	1141	cypCar_00000862-RA 1.000 cypCar_00009086-RA 0.104 	ENSDARG00000038643 1.000 
5354	1141	cypCar_00039056-RA 1.000 cypCar_00015103-RA 0.278 	ENSDARG00000057105 1.000 
5355	1141	cypCar_00022058-RA 1.000 	ENSDARG00000031768 1.000 
5356	1141	cypCar_00009036-RA 1.000 	ENSDARG00000076058 1.000 
5357	1141	cypCar_00024140-RA 1.000 	ENSDARG00000025076 1.000 
5358	1141	cypCar_00019926-RA 1.000 	ENSDARG00000038870 1.000 
5359	1141	cypCar_00004562-RA 1.000 	ENSDARG00000029600 1.000 
5360	1141	cypCar_00025715-RA 1.000 	ENSDARG00000053485 1.000 
5361	1141	cypCar_00040878-RA 1.000 	ENSDARG00000056833 1.000 
5362	1140	cypCar_00010839-RA 1.000 	ENSDARG00000045399 1.000 
5363	1140	cypCar_00038558-RA 1.000 	ENSDARG00000076965 1.000 
5364	1140	cypCar_00014565-RA 1.000 	ENSDARG00000078650 1.000 
5365	1140	cypCar_00037151-RA 1.000 	ENSDARG00000055278 1.000 
5366	1140	cypCar_00012291-RA 1.000 	ENSDARG00000089071 1.000 
5367	1140	cypCar_00036838-RA 1.000 	ENSDARG00000078391 1.000 
5368	1139	cypCar_00024117-RA 1.000 	ENSDARG00000052121 1.000 
5369	1139	cypCar_00035754-RA 1.000 	ENSDARG00000032951 1.000 
5370	1139	cypCar_00017512-RA 1.000 	ENSDARG00000006754 1.000 
5371	1139	cypCar_00039075-RA 1.000 	ENSDARG00000095802 1.000 
5372	1139	cypCar_00016602-RA 1.000 	ENSDARG00000079530 1.000 
5373	1139	cypCar_00032489-RA 1.000 	ENSDARG00000062954 1.000 
5374	1138	cypCar_00043658-RA 1.000 cypCar_00031664-RA 0.580 	ENSDARG00000033498 1.000 
5375	1138	cypCar_00030651-RA 1.000 cypCar_00036671-RA 0.379 	ENSDARG00000076899 1.000 
5376	1138	cypCar_00036840-RA 1.000 cypCar_00005702-RA 0.664 	ENSDARG00000038237 1.000 
5377	1138	cypCar_00009741-RA 1.000 	ENSDARG00000023584 1.000 
5378	1138	cypCar_00031720-RA 1.000 	ENSDARG00000005318 1.000 
5379	1138	cypCar_00022446-RA 1.000 	ENSDARG00000030598 1.000 
5380	1138	cypCar_00005576-RA 1.000 	ENSDARG00000058088 1.000 
5381	1138	cypCar_00039786-RA 1.000 	ENSDARG00000045681 1.000 
5382	1138	cypCar_00033513-RA 1.000 	ENSDARG00000043055 1.000 
5383	1137	cypCar_00024874-RA 1.000 	ENSDARG00000092115 1.000 ENSDARG00000056741 1.000 
5384	1137	cypCar_00025291-RA 1.000 	ENSDARG00000087330 1.000 
5385	1137	cypCar_00009114-RA 1.000 	ENSDARG00000042824 1.000 
5386	1137	cypCar_00020786-RA 1.000 	ENSDARG00000024101 1.000 
5387	1137	cypCar_00017597-RA 1.000 	ENSDARG00000061215 1.000 
5388	1137	cypCar_00020835-RA 1.000 	ENSDARG00000012071 1.000 
5389	1136	cypCar_00017833-RA 1.000 	ENSDARG00000061827 1.000 
5390	1136	cypCar_00005291-RA 1.000 	ENSDARG00000058647 1.000 
5391	1136	cypCar_00038795-RA 1.000 	ENSDARG00000038964 1.000 
5392	1136	cypCar_00039833-RA 1.000 	ENSDARG00000054451 1.000 
5393	1136	cypCar_00031949-RA 1.000 	ENSDARG00000076498 1.000 
5394	1136	cypCar_00008606-RA 1.000 	ENSDARG00000076348 1.000 
5395	1135	cypCar_00016991-RA 1.000 cypCar_00013894-RA 0.346 	ENSDARG00000056248 1.000 
5396	1135	cypCar_00015767-RA 1.000 cypCar_00010969-RA 0.121 	ENSDARG00000079452 1.000 
5397	1135	cypCar_00021477-RA 1.000 cypCar_00027371-RA 0.388 	ENSDARG00000068779 1.000 
5398	1135	cypCar_00028004-RA 1.000 	ENSDARG00000027285 1.000 
5399	1135	cypCar_00036284-RA 1.000 	ENSDARG00000079543 1.000 
5400	1134	cypCar_00019430-RA 1.000 	ENSDARG00000059982 1.000 
5401	1134	cypCar_00014765-RA 1.000 	ENSDARG00000055577 1.000 
5402	1134	cypCar_00000442-RA 1.000 	ENSDARG00000036383 1.000 
5403	1134	cypCar_00015838-RA 1.000 	ENSDARG00000051819 1.000 
5404	1133	cypCar_00011074-RA 1.000 cypCar_00037715-RA 0.139 	ENSDARG00000037353 1.000 
5405	1133	cypCar_00020240-RA 1.000 	ENSDARG00000089033 1.000 ENSDARG00000031001 0.273 
5406	1133	cypCar_00037223-RA 1.000 	ENSDARG00000044980 1.000 
5407	1133	cypCar_00009171-RA 1.000 	ENSDARG00000044815 1.000 
5408	1133	cypCar_00023281-RA 1.000 	ENSDARG00000071165 1.000 
5409	1133	cypCar_00017068-RA 1.000 	ENSDARG00000055578 1.000 
5410	1133	cypCar_00016075-RA 1.000 	ENSDARG00000029944 1.000 
5411	1133	cypCar_00011452-RA 1.000 	ENSDARG00000063354 1.000 
5412	1133	cypCar_00014316-RA 1.000 	ENSDARG00000045951 1.000 
5413	1132	cypCar_00044084-RA 1.000 	ENSDARG00000010873 1.000 
5414	1132	cypCar_00046106-RA 1.000 	ENSDARG00000052700 1.000 
5415	1132	cypCar_00015512-RA 1.000 	ENSDARG00000034048 1.000 
5416	1132	cypCar_00006278-RA 1.000 	ENSDARG00000031064 1.000 
5417	1132	cypCar_00007327-RA 1.000 	ENSDARG00000057513 1.000 
5418	1131	cypCar_00032365-RA 1.000 cypCar_00015875-RA 0.250 	ENSDARG00000015554 1.000 
5419	1131	cypCar_00019657-RA 1.000 cypCar_00035270-RA 0.104 	ENSDARG00000058048 1.000 
5420	1131	cypCar_00018850-RA 1.000 cypCar_00000848-RA 0.364 	ENSDARG00000019156 1.000 
5421	1131	cypCar_00014387-RA 1.000 cypCar_00038665-RA 0.182 	ENSDARG00000007553 1.000 
5422	1131	cypCar_00011813-RA 1.000 cypCar_00029847-RA 0.223 	ENSDARG00000061081 1.000 
5423	1131	cypCar_00028883-RA 1.000 	ENSDARG00000015072 1.000 
5424	1131	cypCar_00032998-RA 1.000 	ENSDARG00000036776 1.000 
5425	1131	cypCar_00011737-RA 1.000 	ENSDARG00000024967 1.000 
5426	1131	cypCar_00037149-RA 1.000 	ENSDARG00000054362 1.000 
5427	1131	cypCar_00027895-RA 1.000 	ENSDARG00000088411 1.000 
5428	1130	cypCar_00011682-RA 1.000 	ENSDARG00000020857 1.000 
5429	1130	cypCar_00008911-RA 1.000 	ENSDARG00000073970 1.000 
5430	1130	cypCar_00004115-RA 1.000 	ENSDARG00000076591 1.000 
5431	1130	cypCar_00046287-RA 1.000 	ENSDARG00000068387 1.000 
5432	1130	cypCar_00002579-RA 1.000 	ENSDARG00000091221 1.000 
5433	1130	cypCar_00017006-RA 1.000 	ENSDARG00000062948 1.000 
5434	1130	cypCar_00017540-RA 1.000 	ENSDARG00000043757 1.000 
5435	1130	cypCar_00026433-RA 1.000 	ENSDARG00000091458 1.000 
5436	1129	cypCar_00037690-RA 1.000 cypCar_00037599-RA 0.516 	ENSDARG00000036619 1.000 
5437	1129	cypCar_00030700-RA 1.000 	ENSDARG00000024785 1.000 ENSDARG00000077846 0.575 
5438	1129	cypCar_00006259-RA 1.000 cypCar_00000928-RA 0.196 	ENSDARG00000074527 1.000 
5439	1129	cypCar_00022144-RA 1.000 	ENSDARG00000017494 1.000 
5440	1129	cypCar_00040743-RA 1.000 	ENSDARG00000006585 1.000 
5441	1129	cypCar_00048240-RA 1.000 	ENSDARG00000043720 1.000 
5442	1129	cypCar_00010908-RA 1.000 	ENSDARG00000022614 1.000 
5443	1129	cypCar_00004330-RA 1.000 	ENSDARG00000053493 1.000 
5444	1129	cypCar_00008261-RA 1.000 	ENSDARG00000008785 1.000 
5445	1129	cypCar_00004616-RA 1.000 	ENSDARG00000060987 1.000 
5446	1129	cypCar_00020327-RA 1.000 	ENSDARG00000056923 1.000 
5447	1129	cypCar_00020688-RA 1.000 	ENSDARG00000058346 1.000 
5448	1128	cypCar_00001267-RA 1.000 cypCar_00007270-RA 1.000 	ENSDARG00000033614 1.000 
5449	1128	cypCar_00006199-RA 1.000 	ENSDARG00000053906 1.000 
5450	1128	cypCar_00001280-RA 1.000 	ENSDARG00000008100 1.000 
5451	1128	cypCar_00006818-RA 1.000 	ENSDARG00000021669 1.000 
5452	1128	cypCar_00035403-RA 1.000 	ENSDARG00000012426 1.000 
5453	1128	cypCar_00041684-RA 1.000 	ENSDARG00000054690 1.000 
5454	1128	cypCar_00034619-RA 1.000 	ENSDARG00000028740 1.000 
5455	1128	cypCar_00007073-RA 1.000 	ENSDARG00000079525 1.000 
5456	1127	cypCar_00000222-RA 1.000 cypCar_00013263-RA 0.583 	ENSDARG00000069598 1.000 
5457	1127	cypCar_00019567-RA 1.000 	ENSDARG00000007916 1.000 
5458	1127	cypCar_00011967-RA 1.000 	ENSDARG00000073792 1.000 
5459	1127	cypCar_00008007-RA 1.000 	ENSDARG00000061462 1.000 
5460	1127	cypCar_00012608-RA 1.000 	ENSDARG00000075785 1.000 
5461	1126	cypCar_00016205-RA 1.000 cypCar_00015330-RA 0.476 	ENSDARG00000045038 1.000 
5462	1126	cypCar_00027192-RA 1.000 	ENSDARG00000001873 1.000 
5463	1126	cypCar_00043849-RA 1.000 	ENSDARG00000078901 1.000 
5464	1126	cypCar_00035274-RA 1.000 	ENSDARG00000062487 1.000 
5465	1125	cypCar_00016759-RA 1.000 cypCar_00007917-RA 0.354 	ENSDARG00000051857 1.000 
5466	1125	cypCar_00001778-RA 1.000 	ENSDARG00000057080 1.000 
5467	1125	cypCar_00014907-RA 1.000 	ENSDARG00000058571 1.000 
5468	1125	cypCar_00014057-RA 1.000 	ENSDARG00000058030 1.000 
5469	1125	cypCar_00022225-RA 1.000 	ENSDARG00000055989 1.000 
5470	1125	cypCar_00026209-RA 1.000 	ENSDARG00000042751 1.000 
5471	1125	cypCar_00037155-RA 1.000 	ENSDARG00000052782 1.000 
5472	1125	cypCar_00041956-RA 1.000 	ENSDARG00000090071 1.000 
5473	1125	cypCar_00016733-RA 1.000 	ENSDARG00000061231 1.000 
5474	1125	cypCar_00005512-RA 1.000 	ENSDARG00000057688 1.000 
5475	1124	cypCar_00014109-RA 1.000 	ENSDARG00000076183 1.000 ENSDARG00000069022 1.000 
5476	1124	cypCar_00041123-RA 1.000 cypCar_00035552-RA 0.248 	ENSDARG00000021208 1.000 
5477	1124	cypCar_00010021-RA 1.000 cypCar_00036036-RA 0.227 	ENSDARG00000079878 1.000 
5478	1124	cypCar_00019071-RA 1.000 	ENSDARG00000008674 1.000 
5479	1124	cypCar_00029844-RA 1.000 	ENSDARG00000005453 1.000 
5480	1124	cypCar_00036827-RA 1.000 	ENSDARG00000060439 1.000 
5481	1124	cypCar_00001730-RA 1.000 	ENSDARG00000005547 1.000 
5482	1124	cypCar_00009977-RA 1.000 	ENSDARG00000062165 1.000 
5483	1124	cypCar_00002459-RA 1.000 	ENSDARG00000095538 1.000 
5484	1124	cypCar_00014436-RA 1.000 	ENSDARG00000071497 1.000 
5485	1124	cypCar_00007042-RA 1.000 	ENSDARG00000053010 1.000 
5486	1124	cypCar_00009285-RA 1.000 	ENSDARG00000087697 1.000 
5487	1123	cypCar_00036679-RA 1.000 	ENSDARG00000079560 1.000 ENSDARG00000078297 0.306 
5488	1123	cypCar_00039342-RA 1.000 cypCar_00012406-RA 0.363 	ENSDARG00000017874 1.000 
5489	1123	cypCar_00041229-RA 1.000 cypCar_00004405-RA 0.725 	ENSDARG00000016117 1.000 
5490	1123	cypCar_00016357-RA 1.000 cypCar_00036493-RA 0.847 	ENSDARG00000060287 1.000 
5491	1123	cypCar_00013275-RA 1.000 cypCar_00007580-RA 0.529 	ENSDARG00000062381 1.000 
5492	1123	cypCar_00001970-RA 1.000 cypCar_00026703-RA 0.346 	ENSDARG00000056691 1.000 
5493	1123	cypCar_00042830-RA 1.000 cypCar_00013095-RA 0.441 	ENSDARG00000075264 1.000 
5494	1123	cypCar_00014136-RA 1.000 	ENSDARG00000023362 1.000 
5495	1123	cypCar_00034489-RA 1.000 	ENSDARG00000005675 1.000 
5496	1123	cypCar_00012717-RA 1.000 	ENSDARG00000052816 1.000 
5497	1123	cypCar_00001542-RA 1.000 	ENSDARG00000019728 1.000 
5498	1123	cypCar_00010619-RA 1.000 	ENSDARG00000029761 1.000 
5499	1123	cypCar_00035939-RA 1.000 	ENSDARG00000076068 1.000 
5500	1123	cypCar_00013322-RA 1.000 	ENSDARG00000061375 1.000 
5501	1123	cypCar_00023119-RA 1.000 	ENSDARG00000011855 1.000 
5502	1122	cypCar_00024520-RA 1.000 cypCar_00013411-RA 0.354 	ENSDARG00000063525 1.000 
5503	1122	cypCar_00014079-RA 1.000 cypCar_00037427-RA 0.782 	ENSDARG00000075565 1.000 
5504	1122	cypCar_00007826-RA 1.000 	ENSDARG00000006602 1.000 
5505	1122	cypCar_00004385-RA 1.000 	ENSDARG00000079293 1.000 
5506	1122	cypCar_00020638-RA 1.000 	ENSDARG00000062017 1.000 
5507	1122	cypCar_00004218-RA 1.000 	ENSDARG00000022132 1.000 
5508	1122	cypCar_00002558-RA 1.000 	ENSDARG00000005315 1.000 
5509	1122	cypCar_00001762-RA 1.000 	ENSDARG00000069118 1.000 
5510	1122	cypCar_00012411-RA 1.000 	ENSDARG00000069260 1.000 
5511	1122	cypCar_00031970-RA 1.000 	ENSDARG00000077086 1.000 
5512	1121	cypCar_00014957-RA 1.000 cypCar_00018395-RA 0.446 	ENSDARG00000039273 1.000 
5513	1121	cypCar_00013149-RA 1.000 cypCar_00030157-RA 0.434 	ENSDARG00000077120 1.000 
5514	1121	cypCar_00008686-RA 1.000 cypCar_00008756-RA 0.278 	ENSDARG00000056091 1.000 
5515	1121	cypCar_00032460-RA 1.000 cypCar_00004122-RA 0.239 	ENSDARG00000069830 1.000 
5516	1121	cypCar_00010081-RA 1.000 	ENSDARG00000015822 1.000 
5517	1121	cypCar_00000189-RA 1.000 	ENSDARG00000061585 1.000 
5518	1121	cypCar_00021790-RA 1.000 	ENSDARG00000004988 1.000 
5519	1121	cypCar_00015016-RA 1.000 	ENSDARG00000079116 1.000 
5520	1121	cypCar_00012108-RA 1.000 	ENSDARG00000058160 1.000 
5521	1121	cypCar_00039477-RA 1.000 	ENSDARG00000020994 1.000 
5522	1121	cypCar_00023787-RA 1.000 	ENSDARG00000062077 1.000 
5523	1121	cypCar_00010886-RA 1.000 	ENSDARG00000056206 1.000 
5524	1121	cypCar_00010508-RA 1.000 	ENSDARG00000094832 1.000 
5525	1121	cypCar_00011095-RA 1.000 	ENSDARG00000061096 1.000 
5526	1120	cypCar_00013080-RA 1.000 	ENSDARG00000077673 1.000 ENSDARG00000095665 0.502 
5527	1120	cypCar_00044697-RA 1.000 	ENSDARG00000087857 1.000 
5528	1120	cypCar_00025551-RA 1.000 	ENSDARG00000018425 1.000 
5529	1120	cypCar_00021815-RA 1.000 	ENSDARG00000058371 1.000 
5530	1120	cypCar_00036274-RA 1.000 	ENSDARG00000033597 1.000 
5531	1119	cypCar_00013517-RA 1.000 cypCar_00005294-RA 0.176 	ENSDARG00000039051 1.000 
5532	1119	cypCar_00028491-RA 1.000 cypCar_00015202-RA 0.454 	ENSDARG00000074376 1.000 
5533	1119	cypCar_00034389-RA 1.000 cypCar_00041030-RA 0.328 	ENSDARG00000004729 1.000 
5534	1119	cypCar_00034081-RA 1.000 	ENSDARG00000024561 1.000 
5535	1119	cypCar_00002355-RA 1.000 	ENSDARG00000033436 1.000 
5536	1119	cypCar_00018596-RA 1.000 	ENSDARG00000013841 1.000 
5537	1119	cypCar_00025674-RA 1.000 	ENSDARG00000044251 1.000 
5538	1119	cypCar_00011618-RA 1.000 	ENSDARG00000056059 1.000 
5539	1119	cypCar_00020006-RA 1.000 	ENSDARG00000059657 1.000 
5540	1119	cypCar_00018813-RA 1.000 	ENSDARG00000011473 1.000 
5541	1119	cypCar_00040422-RA 1.000 	ENSDARG00000015164 1.000 
5542	1119	cypCar_00009309-RA 1.000 	ENSDARG00000002792 1.000 
5543	1119	cypCar_00009879-RA 1.000 	ENSDARG00000074791 1.000 
5544	1119	cypCar_00001012-RA 1.000 	ENSDARG00000014969 1.000 
5545	1119	cypCar_00008047-RA 1.000 	ENSDARG00000067713 1.000 
5546	1119	cypCar_00042727-RA 1.000 	ENSDARG00000013295 1.000 
5547	1119	cypCar_00010640-RA 1.000 	ENSDARG00000030630 1.000 
5548	1118	cypCar_00017874-RA 1.000 cypCar_00017097-RA 0.372 	ENSDARG00000028517 1.000 
5549	1118	cypCar_00002923-RA 1.000 	ENSDARG00000061981 1.000 
5550	1118	cypCar_00006008-RA 1.000 	ENSDARG00000086103 1.000 
5551	1118	cypCar_00001941-RA 1.000 	ENSDARG00000060745 1.000 
5552	1118	cypCar_00027729-RA 1.000 	ENSDARG00000058108 1.000 
5553	1118	cypCar_00017983-RA 1.000 	ENSDARG00000058587 1.000 
5554	1118	cypCar_00043725-RA 1.000 	ENSDARG00000077296 1.000 
5555	1117	cypCar_00027829-RA 1.000 cypCar_00002144-RA 0.466 	ENSDARG00000056111 1.000 
5556	1117	cypCar_00000897-RA 1.000 cypCar_00010462-RA 0.327 	ENSDARG00000076804 1.000 
5557	1117	cypCar_00008688-RA 1.000 	ENSDARG00000075700 1.000 
5558	1117	cypCar_00004753-RA 1.000 	ENSDARG00000055534 1.000 
5559	1117	cypCar_00036737-RA 1.000 	ENSDARG00000042186 1.000 
5560	1117	cypCar_00038368-RA 1.000 	ENSDARG00000089260 1.000 
5561	1117	cypCar_00016005-RA 1.000 	ENSDARG00000033760 1.000 
5562	1117	cypCar_00035539-RA 1.000 	ENSDARG00000077911 1.000 
5563	1116	cypCar_00007544-RA 1.000 cypCar_00032186-RA 0.712 	ENSDARG00000053431 1.000 
5564	1116	cypCar_00029080-RA 1.000 	ENSDARG00000053804 1.000 
5565	1116	cypCar_00017537-RA 1.000 	ENSDARG00000070278 1.000 
5566	1116	cypCar_00031677-RA 1.000 	ENSDARG00000063661 1.000 
5567	1116	cypCar_00047458-RA 1.000 	ENSDARG00000015567 1.000 
5568	1116	cypCar_00028062-RA 1.000 	ENSDARG00000031911 1.000 
5569	1116	cypCar_00019399-RA 1.000 	ENSDARG00000070395 1.000 
5570	1115	cypCar_00033294-RA 1.000 cypCar_00005153-RA 1.000 	ENSDARG00000087295 1.000 ENSDARG00000062723 1.000 
5571	1115	cypCar_00031376-RA 1.000 cypCar_00032080-RA 0.359 	ENSDARG00000055276 1.000 
5572	1115	cypCar_00044148-RA 1.000 cypCar_00009524-RA 0.439 	ENSDARG00000012449 1.000 
5573	1115	cypCar_00006822-RA 1.000 	ENSDARG00000029075 1.000 
5574	1115	cypCar_00049200-RA 1.000 	ENSDARG00000063282 1.000 
5575	1115	cypCar_00036850-RA 1.000 	ENSDARG00000029368 1.000 
5576	1115	cypCar_00008425-RA 1.000 	ENSDARG00000006260 1.000 
5577	1115	cypCar_00047247-RA 1.000 	ENSDARG00000037598 1.000 
5578	1115	cypCar_00030574-RA 1.000 	ENSDARG00000055543 1.000 
5579	1115	cypCar_00030249-RA 1.000 	ENSDARG00000067606 1.000 
5580	1115	cypCar_00010795-RA 1.000 	ENSDARG00000059046 1.000 
5581	1114	cypCar_00045219-RA 1.000 	ENSDARG00000043089 1.000 ENSDARG00000043085 0.556 ENSDARG00000069966 0.497 
5582	1114	cypCar_00026686-RA 1.000 cypCar_00011122-RA 0.869 	ENSDARG00000093286 1.000 
5583	1114	cypCar_00022612-RA 1.000 	ENSDARG00000055043 1.000 
5584	1114	cypCar_00035949-RA 1.000 	ENSDARG00000017864 1.000 
5585	1114	cypCar_00046965-RA 1.000 	ENSDARG00000059390 1.000 
5586	1114	cypCar_00029794-RA 1.000 	ENSDARG00000056328 1.000 
5587	1113	cypCar_00041192-RA 1.000 	ENSDARG00000059645 1.000 ENSDARG00000059897 0.145 
5588	1113	cypCar_00003467-RA 1.000 cypCar_00021085-RA 0.409 	ENSDARG00000002663 1.000 
5589	1113	cypCar_00018303-RA 1.000 cypCar_00013162-RA 0.333 	ENSDARG00000045814 1.000 
5590	1113	cypCar_00003731-RA 1.000 cypCar_00025889-RA 0.500 	ENSDARG00000069951 1.000 
5591	1113	cypCar_00031555-RA 1.000 	ENSDARG00000042565 1.000 
5592	1113	cypCar_00016530-RA 1.000 	ENSDARG00000022177 1.000 
5593	1113	cypCar_00005545-RA 1.000 	ENSDARG00000041169 1.000 
5594	1113	cypCar_00001828-RA 1.000 	ENSDARG00000004529 1.000 
5595	1113	cypCar_00019908-RA 1.000 	ENSDARG00000079791 1.000 
5596	1113	cypCar_00017515-RA 1.000 	ENSDARG00000008660 1.000 
5597	1113	cypCar_00000317-RA 1.000 	ENSDARG00000057727 1.000 
5598	1112	cypCar_00027109-RA 1.000 cypCar_00026088-RA 0.649 	ENSDARG00000091755 1.000 
5599	1112	cypCar_00011830-RA 1.000 	ENSDARG00000033446 1.000 
5600	1112	cypCar_00002051-RA 1.000 	ENSDARG00000078585 1.000 
5601	1111	cypCar_00038766-RA 1.000 cypCar_00024326-RA 0.295 	ENSDARG00000045886 1.000 
5602	1111	cypCar_00004211-RA 1.000 cypCar_00035000-RA 0.541 	ENSDARG00000034344 1.000 
5603	1111	cypCar_00038780-RA 1.000 	ENSDARG00000075007 1.000 
5604	1111	cypCar_00035811-RA 1.000 	ENSDARG00000087752 1.000 
5605	1110	cypCar_00028520-RA 1.000 cypCar_00030935-RA 0.741 	ENSDARG00000077810 1.000 
5606	1110	cypCar_00016184-RA 1.000 	ENSDARG00000063190 1.000 ENSDARG00000060257 0.222 
5607	1110	cypCar_00022546-RA 1.000 	ENSDARG00000070431 1.000 
5608	1110	cypCar_00003940-RA 1.000 	ENSDARG00000007354 1.000 
5609	1110	cypCar_00014132-RA 1.000 	ENSDARG00000018306 1.000 
5610	1110	cypCar_00044110-RA 1.000 	ENSDARG00000086458 1.000 
5611	1109	cypCar_00012433-RA 1.000 cypCar_00022659-RA 0.211 	ENSDARG00000062785 1.000 
5612	1109	cypCar_00033905-RA 1.000 cypCar_00016009-RA 0.429 	ENSDARG00000015997 1.000 
5613	1109	cypCar_00000026-RA 1.000 cypCar_00026275-RA 0.191 	ENSDARG00000040698 1.000 
5614	1109	cypCar_00000057-RA 1.000 cypCar_00002829-RA 0.359 	ENSDARG00000058357 1.000 
5615	1109	cypCar_00004909-RA 1.000 	ENSDARG00000004714 1.000 
5616	1109	cypCar_00015896-RA 1.000 	ENSDARG00000039373 1.000 
5617	1109	cypCar_00043774-RA 1.000 	ENSDARG00000062788 1.000 
5618	1109	cypCar_00046047-RA 1.000 	ENSDARG00000097615 1.000 
5619	1109	cypCar_00043904-RA 1.000 	ENSDARG00000056615 1.000 
5620	1109	cypCar_00002368-RA 1.000 	ENSDARG00000056092 1.000 
5621	1109	cypCar_00040699-RA 1.000 	ENSDARG00000075831 1.000 
5622	1108	cypCar_00000144-RA 1.000 cypCar_00018592-RA 0.326 	ENSDARG00000039681 1.000 
5623	1108	cypCar_00018511-RA 1.000 cypCar_00012117-RA 0.202 	ENSDARG00000059166 1.000 
5624	1108	cypCar_00014986-RA 1.000 	ENSDARG00000055540 1.000 
5625	1108	cypCar_00009051-RA 1.000 	ENSDARG00000038429 1.000 
5626	1108	cypCar_00011150-RA 1.000 	ENSDARG00000063560 1.000 
5627	1108	cypCar_00007858-RA 1.000 	ENSDARG00000008292 1.000 
5628	1108	cypCar_00018986-RA 1.000 	ENSDARG00000041516 1.000 
5629	1108	cypCar_00029721-RA 1.000 	ENSDARG00000054343 1.000 
5630	1108	cypCar_00020420-RA 1.000 	ENSDARG00000009852 1.000 
5631	1107	cypCar_00019013-RA 1.000 	ENSDARG00000043004 1.000 
5632	1107	cypCar_00026117-RA 1.000 	ENSDARG00000061143 1.000 
5633	1107	cypCar_00011636-RA 1.000 	ENSDARG00000073718 1.000 
5634	1107	cypCar_00011801-RA 1.000 	ENSDARG00000019713 1.000 
5635	1106	cypCar_00030371-RA 1.000 cypCar_00045945-RA 0.136 	ENSDARG00000003931 1.000 
5636	1106	cypCar_00012536-RA 1.000 	ENSDARG00000076717 1.000 ENSDARG00000067639 1.000 
5637	1106	cypCar_00020467-RA 1.000 cypCar_00024063-RA 0.506 	ENSDARG00000030626 1.000 
5638	1106	cypCar_00017906-RA 1.000 cypCar_00027175-RA 0.295 	ENSDARG00000043416 1.000 
5639	1106	cypCar_00028007-RA 1.000 	ENSDARG00000009106 1.000 
5640	1106	cypCar_00030925-RA 1.000 	ENSDARG00000006677 1.000 
5641	1106	cypCar_00003359-RA 1.000 	ENSDARG00000033889 1.000 
5642	1106	cypCar_00005032-RA 1.000 	ENSDARG00000002593 1.000 
5643	1106	cypCar_00012387-RA 1.000 	ENSDARG00000001313 1.000 
5644	1106	cypCar_00018108-RA 1.000 	ENSDARG00000036830 1.000 
5645	1106	cypCar_00007288-RA 1.000 	ENSDARG00000020957 1.000 
5646	1106	cypCar_00033468-RA 1.000 	ENSDARG00000019318 1.000 
5647	1106	cypCar_00021562-RA 1.000 	ENSDARG00000021186 1.000 
5648	1106	cypCar_00019347-RA 1.000 	ENSDARG00000091418 1.000 
5649	1106	cypCar_00007496-RA 1.000 	ENSDARG00000089320 1.000 
5650	1106	cypCar_00032539-RA 1.000 	ENSDARG00000060438 1.000 
5651	1106	cypCar_00039577-RA 1.000 	ENSDARG00000077691 1.000 
5652	1106	cypCar_00010665-RA 1.000 	ENSDARG00000021827 1.000 
5653	1106	cypCar_00016915-RA 1.000 	ENSDARG00000059355 1.000 
5654	1106	cypCar_00007731-RA 1.000 	ENSDARG00000068922 1.000 
5655	1105	cypCar_00017025-RA 1.000 cypCar_00025422-RA 0.124 	ENSDARG00000006838 1.000 
5656	1105	cypCar_00018190-RA 1.000 	ENSDARG00000023988 1.000 
5657	1105	cypCar_00004858-RA 1.000 	ENSDARG00000032820 1.000 
5658	1105	cypCar_00009431-RA 1.000 	ENSDARG00000030621 1.000 
5659	1105	cypCar_00011352-RA 1.000 	ENSDARG00000067916 1.000 
5660	1105	cypCar_00039116-RA 1.000 	ENSDARG00000018298 1.000 
5661	1105	cypCar_00015264-RA 1.000 	ENSDARG00000079780 1.000 
5662	1105	cypCar_00042051-RA 1.000 	ENSDARG00000077111 1.000 
5663	1104	cypCar_00042720-RA 1.000 cypCar_00031268-RA 0.276 	ENSDARG00000023516 1.000 
5664	1104	cypCar_00042437-RA 1.000 	ENSDARG00000037061 1.000 
5665	1104	cypCar_00035021-RA 1.000 	ENSDARG00000010085 1.000 
5666	1104	cypCar_00024343-RA 1.000 	ENSDARG00000053101 1.000 
5667	1104	cypCar_00036793-RA 1.000 	ENSDARG00000036865 1.000 
5668	1104	cypCar_00002099-RA 1.000 	ENSDARG00000054400 1.000 
5669	1104	cypCar_00010957-RA 1.000 	ENSDARG00000075962 1.000 
5670	1104	cypCar_00048801-RA 1.000 	ENSDARG00000087005 1.000 
5671	1103	cypCar_00002834-RA 1.000 cypCar_00033311-RA 0.531 	ENSDARG00000020046 1.000 
5672	1103	cypCar_00041740-RA 1.000 	ENSDARG00000020079 1.000 
5673	1103	cypCar_00019069-RA 1.000 	ENSDARG00000052764 1.000 
5674	1103	cypCar_00035108-RA 1.000 	ENSDARG00000063558 1.000 
5675	1103	cypCar_00031169-RA 1.000 	ENSDARG00000062621 1.000 
5676	1103	cypCar_00045210-RA 1.000 	ENSDARG00000039516 1.000 
5677	1103	cypCar_00023237-RA 1.000 	ENSDARG00000063288 1.000 
5678	1103	cypCar_00021531-RA 1.000 	ENSDARG00000006370 1.000 
5679	1103	cypCar_00024908-RA 1.000 	ENSDARG00000017720 1.000 
5680	1103	cypCar_00026627-RA 1.000 	ENSDARG00000040650 1.000 
5681	1103	cypCar_00015494-RA 1.000 	ENSDARG00000056950 1.000 
5682	1103	cypCar_00002087-RA 1.000 	ENSDARG00000089998 1.000 
5683	1102	cypCar_00023346-RA 1.000 cypCar_00013772-RA 1.000 	ENSDARG00000062045 1.000 
5684	1102	cypCar_00032840-RA 1.000 	ENSDARG00000044925 1.000 
5685	1102	cypCar_00003323-RA 1.000 	ENSDARG00000021494 1.000 
5686	1102	cypCar_00018208-RA 1.000 	ENSDARG00000045092 1.000 
5687	1102	cypCar_00017151-RA 1.000 	ENSDARG00000012790 1.000 
5688	1102	cypCar_00014716-RA 1.000 	ENSDARG00000074236 1.000 
5689	1102	cypCar_00035435-RA 1.000 	ENSDARG00000025332 1.000 
5690	1102	cypCar_00046299-RA 1.000 	ENSDARG00000093316 1.000 
5691	1101	cypCar_00007120-RA 1.000 cypCar_00014834-RA 0.299 	ENSDARG00000070775 1.000 
5692	1101	cypCar_00002977-RA 1.000 cypCar_00003015-RA 0.221 	ENSDARG00000031463 1.000 
5693	1101	cypCar_00019721-RA 1.000 	ENSDARG00000018382 1.000 
5694	1101	cypCar_00018968-RA 1.000 	ENSDARG00000069489 1.000 
5695	1101	cypCar_00015881-RA 1.000 	ENSDARG00000052589 1.000 
5696	1101	cypCar_00031342-RA 1.000 	ENSDARG00000036299 1.000 
5697	1101	cypCar_00025941-RA 1.000 	ENSDARG00000090631 1.000 
5698	1101	cypCar_00022581-RA 1.000 	ENSDARG00000071493 1.000 
5699	1100	cypCar_00024838-RA 1.000 	ENSDARG00000037805 1.000 ENSDARG00000076848 0.253 
5700	1100	cypCar_00011270-RA 1.000 cypCar_00044652-RA 0.214 	ENSDARG00000031214 1.000 
5701	1100	cypCar_00018929-RA 1.000 cypCar_00000308-RA 0.492 	ENSDARG00000078552 1.000 
5702	1100	cypCar_00033520-RA 1.000 	ENSDARG00000074020 1.000 
5703	1100	cypCar_00005400-RA 1.000 	ENSDARG00000070092 1.000 
5704	1100	cypCar_00010769-RA 1.000 	ENSDARG00000035423 1.000 
5705	1100	cypCar_00013195-RA 1.000 	ENSDARG00000070390 1.000 
5706	1100	cypCar_00010954-RA 1.000 	ENSDARG00000061672 1.000 
5707	1100	cypCar_00017281-RA 1.000 	ENSDARG00000032862 1.000 
5708	1100	cypCar_00037289-RA 1.000 	ENSDARG00000056128 1.000 
5709	1100	cypCar_00021142-RA 1.000 	ENSDARG00000078155 1.000 
5710	1100	cypCar_00029004-RA 1.000 	ENSDARG00000089259 1.000 
5711	1099	cypCar_00010906-RA 1.000 cypCar_00000102-RA 0.645 	ENSDARG00000039502 1.000 
5712	1099	cypCar_00020137-RA 1.000 	ENSDARG00000039343 1.000 
5713	1099	cypCar_00014193-RA 1.000 	ENSDARG00000026084 1.000 
5714	1099	cypCar_00021826-RA 1.000 	ENSDARG00000007412 1.000 
5715	1099	cypCar_00002241-RA 1.000 	ENSDARG00000067670 1.000 
5716	1099	cypCar_00034517-RA 1.000 	ENSDARG00000076376 1.000 
5717	1099	cypCar_00016519-RA 1.000 	ENSDARG00000055632 1.000 
5718	1099	cypCar_00031269-RA 1.000 	ENSDARG00000075400 1.000 
5719	1099	cypCar_00032321-RA 1.000 	ENSDARG00000045880 1.000 
5720	1099	cypCar_00021825-RA 1.000 	ENSDARG00000086490 1.000 
5721	1099	cypCar_00018970-RA 1.000 	ENSDARG00000079470 1.000 
5722	1098	cypCar_00014741-RA 1.000 	ENSDARG00000055216 1.000 ENSDARG00000001889 0.850 
5723	1098	cypCar_00000632-RA 1.000 cypCar_00008091-RA 1.000 	ENSDARG00000002344 1.000 
5724	1098	cypCar_00007799-RA 1.000 cypCar_00028756-RA 0.599 	ENSDARG00000087237 1.000 
5725	1098	cypCar_00021839-RA 1.000 	ENSDARG00000062044 1.000 
5726	1098	cypCar_00014809-RA 1.000 	ENSDARG00000079502 1.000 
5727	1098	cypCar_00040500-RA 1.000 	ENSDARG00000077790 1.000 
5728	1098	cypCar_00031069-RA 1.000 	ENSDARG00000056830 1.000 
5729	1098	cypCar_00041144-RA 1.000 	ENSDARG00000091481 1.000 
5730	1098	cypCar_00030945-RA 1.000 	ENSDARG00000062177 1.000 
5731	1097	cypCar_00014173-RA 1.000 cypCar_00035509-RA 0.408 	ENSDARG00000027017 1.000 
5732	1097	cypCar_00017063-RA 1.000 cypCar_00013313-RA 0.202 	ENSDARG00000089691 1.000 
5733	1097	cypCar_00000431-RA 1.000 cypCar_00007688-RA 0.622 	ENSDARG00000063095 1.000 
5734	1097	cypCar_00017144-RA 1.000 cypCar_00015850-RA 0.745 	ENSDARG00000077562 1.000 
5735	1097	cypCar_00022465-RA 1.000 cypCar_00040969-RA 0.367 	ENSDARG00000068934 1.000 
5736	1097	cypCar_00009660-RA 1.000 	ENSDARG00000021569 1.000 
5737	1097	cypCar_00036160-RA 1.000 	ENSDARG00000014008 1.000 
5738	1097	cypCar_00008721-RA 1.000 	ENSDARG00000029051 1.000 
5739	1097	cypCar_00003213-RA 1.000 	ENSDARG00000020465 1.000 
5740	1097	cypCar_00028537-RA 1.000 	ENSDARG00000034369 1.000 
5741	1097	cypCar_00027299-RA 1.000 	ENSDARG00000039522 1.000 
5742	1097	cypCar_00009056-RA 1.000 	ENSDARG00000031698 1.000 
5743	1097	cypCar_00024441-RA 1.000 	ENSDARG00000020948 1.000 
5744	1097	cypCar_00026615-RA 1.000 	ENSDARG00000006757 1.000 
5745	1097	cypCar_00036449-RA 1.000 	ENSDARG00000069401 1.000 
5746	1097	cypCar_00003261-RA 1.000 	ENSDARG00000054963 1.000 
5747	1097	cypCar_00033631-RA 1.000 	ENSDARG00000062481 1.000 
5748	1096	cypCar_00039222-RA 1.000 	ENSDARG00000001771 1.000 
5749	1096	cypCar_00020683-RA 1.000 	ENSDARG00000035909 1.000 
5750	1096	cypCar_00036287-RA 1.000 	ENSDARG00000091006 1.000 
5751	1096	cypCar_00039804-RA 1.000 	ENSDARG00000061786 1.000 
5752	1096	cypCar_00012511-RA 1.000 	ENSDARG00000062086 1.000 
5753	1095	cypCar_00010332-RA 1.000 cypCar_00017609-RA 0.631 	ENSDARG00000007271 1.000 
5754	1095	cypCar_00049719-RA 1.000 	ENSDARG00000074595 1.000 ENSDARG00000073973 0.978 
5755	1095	cypCar_00017224-RA 1.000 cypCar_00021793-RA 0.370 	ENSDARG00000045051 1.000 
5756	1095	cypCar_00019528-RA 1.000 cypCar_00001410-RA 0.309 	ENSDARG00000090793 1.000 
5757	1095	cypCar_00026964-RA 1.000 	ENSDARG00000031954 1.000 
5758	1095	cypCar_00038861-RA 1.000 	ENSDARG00000016579 1.000 
5759	1095	cypCar_00019878-RA 1.000 	ENSDARG00000017154 1.000 
5760	1095	cypCar_00035929-RA 1.000 	ENSDARG00000028082 1.000 
5761	1095	cypCar_00033657-RA 1.000 	ENSDARG00000016494 1.000 
5762	1095	cypCar_00026909-RA 1.000 	ENSDARG00000024979 1.000 
5763	1095	cypCar_00022863-RA 1.000 	ENSDARG00000038845 1.000 
5764	1094	cypCar_00028179-RA 1.000 cypCar_00035332-RA 0.381 	ENSDARG00000010462 1.000 
5765	1094	cypCar_00028732-RA 1.000 cypCar_00017643-RA 0.322 	ENSDARG00000005271 1.000 
5766	1094	cypCar_00011758-RA 1.000 cypCar_00031442-RA 0.271 	ENSDARG00000044550 1.000 
5767	1094	cypCar_00031200-RA 1.000 cypCar_00024280-RA 0.292 	ENSDARG00000078741 1.000 
5768	1094	cypCar_00017514-RA 1.000 cypCar_00024560-RA 0.253 	ENSDARG00000077419 1.000 
5769	1094	cypCar_00035978-RA 1.000 	ENSDARG00000087529 1.000 
5770	1094	cypCar_00025006-RA 1.000 	ENSDARG00000055630 1.000 
5771	1094	cypCar_00014859-RA 1.000 	ENSDARG00000043334 1.000 
5772	1094	cypCar_00032599-RA 1.000 	ENSDARG00000091831 1.000 
5773	1094	cypCar_00033712-RA 1.000 	ENSDARG00000074590 1.000 
5774	1094	cypCar_00002240-RA 1.000 	ENSDARG00000067672 1.000 
5775	1094	cypCar_00003784-RA 1.000 	ENSDARG00000012505 1.000 
5776	1094	cypCar_00030466-RA 1.000 	ENSDARG00000052138 1.000 
5777	1094	cypCar_00003253-RA 1.000 	ENSDARG00000015902 1.000 
5778	1094	cypCar_00004276-RA 1.000 	ENSDARG00000015460 1.000 
5779	1094	cypCar_00014298-RA 1.000 	ENSDARG00000035161 1.000 
5780	1094	cypCar_00006614-RA 1.000 	ENSDARG00000044774 1.000 
5781	1093	cypCar_00010173-RA 1.000 cypCar_00000232-RA 0.265 	ENSDARG00000030844 1.000 
5782	1093	cypCar_00047098-RA 1.000 cypCar_00028396-RA 0.613 	ENSDARG00000078052 1.000 
5783	1093	cypCar_00020477-RA 1.000 	ENSDARG00000009612 1.000 
5784	1093	cypCar_00034034-RA 1.000 	ENSDARG00000009864 1.000 
5785	1093	cypCar_00008593-RA 1.000 	ENSDARG00000033916 1.000 
5786	1093	cypCar_00009359-RA 1.000 	ENSDARG00000060362 1.000 
5787	1093	cypCar_00004508-RA 1.000 	ENSDARG00000070831 1.000 
5788	1092	cypCar_00049072-RA 1.000 cypCar_00043482-RA 0.462 	ENSDARG00000093640 1.000 
5789	1092	cypCar_00019612-RA 1.000 cypCar_00024521-RA 0.173 	ENSDARG00000092768 1.000 
5790	1092	cypCar_00027208-RA 1.000 	ENSDARG00000006624 1.000 
5791	1092	cypCar_00029310-RA 1.000 	ENSDARG00000024717 1.000 
5792	1092	cypCar_00005530-RA 1.000 	ENSDARG00000088072 1.000 
5793	1092	cypCar_00022018-RA 1.000 	ENSDARG00000036071 1.000 
5794	1092	cypCar_00027461-RA 1.000 	ENSDARG00000031269 1.000 
5795	1092	cypCar_00001355-RA 1.000 	ENSDARG00000018721 1.000 
5796	1092	cypCar_00036454-RA 1.000 	ENSDARG00000060741 1.000 
5797	1092	cypCar_00023461-RA 1.000 	ENSDARG00000031845 1.000 
5798	1091	cypCar_00008579-RA 1.000 cypCar_00008062-RA 0.154 	ENSDARG00000056196 1.000 
5799	1091	cypCar_00021069-RA 1.000 	ENSDARG00000006878 1.000 
5800	1091	cypCar_00008414-RA 1.000 	ENSDARG00000030058 1.000 
5801	1091	cypCar_00021689-RA 1.000 	ENSDARG00000026335 1.000 
5802	1091	cypCar_00020792-RA 1.000 	ENSDARG00000011247 1.000 
5803	1091	cypCar_00015609-RA 1.000 	ENSDARG00000057007 1.000 
5804	1091	cypCar_00010810-RA 1.000 	ENSDARG00000052279 1.000 
5805	1091	cypCar_00009352-RA 1.000 	ENSDARG00000014727 1.000 
5806	1091	cypCar_00006124-RA 1.000 	ENSDARG00000057238 1.000 
5807	1091	cypCar_00002268-RA 1.000 	ENSDARG00000056964 1.000 
5808	1091	cypCar_00000384-RA 1.000 	ENSDARG00000059272 1.000 
5809	1090	cypCar_00026689-RA 1.000 cypCar_00035094-RA 0.375 	ENSDARG00000011506 1.000 
5810	1090	cypCar_00020990-RA 1.000 	ENSDARG00000090706 1.000 ENSDARG00000016465 0.333 
5811	1090	cypCar_00010635-RA 1.000 	ENSDARG00000086309 1.000 ENSDARG00000069042 1.000 
5812	1090	cypCar_00003422-RA 1.000 	ENSDARG00000005980 1.000 
5813	1090	cypCar_00028327-RA 1.000 	ENSDARG00000032769 1.000 
5814	1090	cypCar_00040378-RA 1.000 	ENSDARG00000059432 1.000 
5815	1090	cypCar_00003244-RA 1.000 	ENSDARG00000019950 1.000 
5816	1090	cypCar_00035101-RA 1.000 	ENSDARG00000063297 1.000 
5817	1090	cypCar_00006878-RA 1.000 	ENSDARG00000060380 1.000 
5818	1090	cypCar_00001482-RA 1.000 	ENSDARG00000039863 1.000 
5819	1090	cypCar_00018131-RA 1.000 	ENSDARG00000069958 1.000 
5820	1090	cypCar_00031149-RA 1.000 	ENSDARG00000086142 1.000 
5821	1089	cypCar_00013468-RA 1.000 cypCar_00020026-RA 0.822 	ENSDARG00000070919 1.000 ENSDARG00000061466 0.348 
5822	1089	cypCar_00031855-RA 1.000 cypCar_00030864-RA 0.101 	ENSDARG00000054318 1.000 
5823	1089	cypCar_00024928-RA 1.000 cypCar_00039060-RA 0.381 	ENSDARG00000057983 1.000 
5824	1089	cypCar_00039301-RA 1.000 	ENSDARG00000077037 1.000 
5825	1089	cypCar_00029153-RA 1.000 	ENSDARG00000011925 1.000 
5826	1089	cypCar_00009032-RA 1.000 	ENSDARG00000062429 1.000 
5827	1089	cypCar_00002056-RA 1.000 	ENSDARG00000008859 1.000 
5828	1089	cypCar_00041338-RA 1.000 	ENSDARG00000051892 1.000 
5829	1088	cypCar_00026034-RA 1.000 cypCar_00019929-RA 0.529 	ENSDARG00000019459 1.000 
5830	1088	cypCar_00040593-RA 1.000 	ENSDARG00000054658 1.000 
5831	1088	cypCar_00034380-RA 1.000 	ENSDARG00000040430 1.000 
5832	1088	cypCar_00026944-RA 1.000 	ENSDARG00000021439 1.000 
5833	1088	cypCar_00031271-RA 1.000 	ENSDARG00000043972 1.000 
5834	1088	cypCar_00009129-RA 1.000 	ENSDARG00000073999 1.000 
5835	1088	cypCar_00007232-RA 1.000 	ENSDARG00000095904 1.000 
5836	1087	cypCar_00048866-RA 1.000 	ENSDARG00000079640 1.000 ENSDARG00000062610 0.238 ENSDARG00000093027 0.225 ENSDARG00000057519 0.215 ENSDARG00000043953 0.209 ENSDARG00000043951 0.208 ENSDARG00000076707 0.120 ENSDARG00000077771 0.112 
5837	1087	cypCar_00020399-RA 1.000 cypCar_00045625-RA 0.199 	ENSDARG00000039724 1.000 
5838	1087	cypCar_00000665-RA 1.000 	ENSDARG00000020850 1.000 
5839	1087	cypCar_00009199-RA 1.000 	ENSDARG00000013293 1.000 
5840	1087	cypCar_00026116-RA 1.000 	ENSDARG00000034007 1.000 
5841	1087	cypCar_00005899-RA 1.000 	ENSDARG00000037897 1.000 
5842	1087	cypCar_00010250-RA 1.000 	ENSDARG00000035264 1.000 
5843	1087	cypCar_00036977-RA 1.000 	ENSDARG00000021097 1.000 
5844	1087	cypCar_00019458-RA 1.000 	ENSDARG00000058861 1.000 
5845	1087	cypCar_00021227-RA 1.000 	ENSDARG00000055388 1.000 
5846	1087	cypCar_00027356-RA 1.000 	ENSDARG00000011445 1.000 
5847	1087	cypCar_00016123-RA 1.000 	ENSDARG00000037393 1.000 
5848	1087	cypCar_00001375-RA 1.000 	ENSDARG00000033993 1.000 
5849	1087	cypCar_00010288-RA 1.000 	ENSDARG00000086150 1.000 
5850	1087	cypCar_00027621-RA 1.000 	ENSDARG00000097414 1.000 
5851	1086	cypCar_00030402-RA 1.000 cypCar_00022806-RA 0.385 	ENSDARG00000019819 1.000 
5852	1086	cypCar_00021431-RA 1.000 	ENSDARG00000092127 1.000 ENSDARG00000014790 0.915 
5853	1086	cypCar_00034001-RA 1.000 	ENSDARG00000076601 1.000 ENSDARG00000078624 1.000 
5854	1086	cypCar_00003741-RA 1.000 	ENSDARG00000053855 1.000 
5855	1086	cypCar_00043718-RA 1.000 	ENSDARG00000076634 1.000 
5856	1086	cypCar_00021732-RA 1.000 	ENSDARG00000014477 1.000 
5857	1086	cypCar_00020449-RA 1.000 	ENSDARG00000023185 1.000 
5858	1086	cypCar_00004419-RA 1.000 	ENSDARG00000069600 1.000 
5859	1085	cypCar_00010846-RA 1.000 	ENSDARG00000090788 1.000 ENSDARG00000044009 1.000 
5860	1085	cypCar_00028503-RA 1.000 cypCar_00016684-RA 0.490 	ENSDARG00000079712 1.000 
5861	1085	cypCar_00003535-RA 1.000 	ENSDARG00000005544 1.000 
5862	1085	cypCar_00023881-RA 1.000 	ENSDARG00000029088 1.000 
5863	1085	cypCar_00017779-RA 1.000 	ENSDARG00000013236 1.000 
5864	1085	cypCar_00017435-RA 1.000 	ENSDARG00000037925 1.000 
5865	1085	cypCar_00040089-RA 1.000 	ENSDARG00000077101 1.000 
5866	1085	cypCar_00037045-RA 1.000 	ENSDARG00000018399 1.000 
5867	1085	cypCar_00013673-RA 1.000 	ENSDARG00000013082 1.000 
5868	1085	cypCar_00013674-RA 1.000 	ENSDARG00000035468 1.000 
5869	1085	cypCar_00028226-RA 1.000 	ENSDARG00000053425 1.000 
5870	1085	cypCar_00044282-RA 1.000 	ENSDARG00000005690 1.000 
5871	1085	cypCar_00040585-RA 1.000 	ENSDARG00000091723 1.000 
5872	1084	cypCar_00048688-RA 1.000 	ENSDARG00000076777 1.000 ENSDARG00000078951 0.920 ENSDARG00000076107 0.554 ENSDARG00000088475 0.548 ENSDARG00000077854 0.548 ENSDARG00000074089 0.525 ENSDARG00000095637 0.213 ENSDARG00000090614 0.207 
5873	1084	cypCar_00019672-RA 1.000 cypCar_00026949-RA 0.579 	ENSDARG00000005246 1.000 
5874	1084	cypCar_00041702-RA 1.000 cypCar_00024682-RA 0.150 	ENSDARG00000001437 1.000 
5875	1084	cypCar_00045618-RA 1.000 	ENSDARG00000055093 1.000 
5876	1084	cypCar_00004712-RA 1.000 	ENSDARG00000041729 1.000 
5877	1084	cypCar_00004087-RA 1.000 	ENSDARG00000058005 1.000 
5878	1084	cypCar_00022344-RA 1.000 	ENSDARG00000077875 1.000 
5879	1084	cypCar_00030679-RA 1.000 	ENSDARG00000005221 1.000 
5880	1084	cypCar_00023931-RA 1.000 	ENSDARG00000061802 1.000 
5881	1084	cypCar_00002549-RA 1.000 	ENSDARG00000029242 1.000 
5882	1084	cypCar_00042877-RA 1.000 	ENSDARG00000037276 1.000 
5883	1083	cypCar_00031023-RA 1.000 cypCar_00005826-RA 0.453 	ENSDARG00000004378 1.000 
5884	1083	cypCar_00044056-RA 1.000 cypCar_00013344-RA 0.159 	ENSDARG00000075821 1.000 
5885	1083	cypCar_00009710-RA 1.000 	ENSDARG00000052012 1.000 
5886	1083	cypCar_00038644-RA 1.000 	ENSDARG00000017188 1.000 
5887	1083	cypCar_00032436-RA 1.000 	ENSDARG00000003963 1.000 
5888	1083	cypCar_00025064-RA 1.000 	ENSDARG00000045413 1.000 
5889	1083	cypCar_00028430-RA 1.000 	ENSDARG00000054534 1.000 
5890	1082	cypCar_00005134-RA 1.000 cypCar_00003401-RA 0.531 	ENSDARG00000012025 1.000 
5891	1082	cypCar_00021450-RA 1.000 	ENSDARG00000060411 1.000 
5892	1081	cypCar_00002535-RA 1.000 cypCar_00019356-RA 0.560 	ENSDARG00000014015 1.000 
5893	1081	cypCar_00010121-RA 1.000 cypCar_00005867-RA 0.337 	ENSDARG00000038909 1.000 
5894	1081	cypCar_00033480-RA 1.000 cypCar_00029633-RA 0.160 	ENSDARG00000027310 1.000 
5895	1081	cypCar_00041903-RA 1.000 	ENSDARG00000001686 1.000 
5896	1081	cypCar_00039832-RA 1.000 	ENSDARG00000002305 1.000 
5897	1081	cypCar_00002249-RA 1.000 	ENSDARG00000016095 1.000 
5898	1081	cypCar_00037395-RA 1.000 	ENSDARG00000016968 1.000 
5899	1081	cypCar_00043929-RA 1.000 	ENSDARG00000011113 1.000 
5900	1081	cypCar_00026510-RA 1.000 	ENSDARG00000036387 1.000 
5901	1081	cypCar_00028514-RA 1.000 	ENSDARG00000044295 1.000 
5902	1081	cypCar_00028380-RA 1.000 	ENSDARG00000063457 1.000 
5903	1081	cypCar_00041795-RA 1.000 	ENSDARG00000093357 1.000 
5904	1081	cypCar_00007455-RA 1.000 	ENSDARG00000008568 1.000 
5905	1080	cypCar_00026581-RA 1.000 cypCar_00019241-RA 0.425 	ENSDARG00000017780 1.000 
5906	1080	cypCar_00010190-RA 1.000 cypCar_00011471-RA 0.301 	ENSDARG00000017240 1.000 
5907	1080	cypCar_00011081-RA 1.000 cypCar_00018218-RA 0.290 	ENSDARG00000060200 1.000 
5908	1080	cypCar_00005712-RA 1.000 	ENSDARG00000017773 1.000 
5909	1080	cypCar_00027102-RA 1.000 	ENSDARG00000023394 1.000 
5910	1080	cypCar_00034030-RA 1.000 	ENSDARG00000008560 1.000 
5911	1080	cypCar_00039885-RA 1.000 	ENSDARG00000071565 1.000 
5912	1080	cypCar_00009382-RA 1.000 	ENSDARG00000063147 1.000 
5913	1080	cypCar_00013825-RA 1.000 	ENSDARG00000096229 1.000 
5914	1080	cypCar_00035878-RA 1.000 	ENSDARG00000079765 1.000 
5915	1079	cypCar_00027002-RA 1.000 cypCar_00022801-RA 0.703 	ENSDARG00000011837 1.000 
5916	1079	cypCar_00008602-RA 1.000 cypCar_00024628-RA 0.353 	ENSDARG00000035942 1.000 
5917	1079	cypCar_00032838-RA 1.000 	ENSDARG00000031540 1.000 
5918	1079	cypCar_00048962-RA 1.000 	ENSDARG00000033273 1.000 
5919	1079	cypCar_00028111-RA 1.000 	ENSDARG00000041040 1.000 
5920	1079	cypCar_00010127-RA 1.000 	ENSDARG00000035605 1.000 
5921	1079	cypCar_00024090-RA 1.000 	ENSDARG00000004305 1.000 
5922	1079	cypCar_00000259-RA 1.000 	ENSDARG00000092064 1.000 
5923	1079	cypCar_00025116-RA 1.000 	ENSDARG00000012399 1.000 
5924	1079	cypCar_00044290-RA 1.000 	ENSDARG00000034313 1.000 
5925	1078	cypCar_00032731-RA 1.000 cypCar_00005852-RA 0.498 	ENSDARG00000075323 1.000 
5926	1078	cypCar_00030621-RA 1.000 cypCar_00007401-RA 0.181 	ENSDARG00000090418 1.000 
5927	1078	cypCar_00029369-RA 1.000 cypCar_00000579-RA 0.517 	ENSDARG00000040098 1.000 
5928	1078	cypCar_00010911-RA 1.000 cypCar_00006952-RA 0.465 	ENSDARG00000061044 1.000 
5929	1078	cypCar_00045045-RA 1.000 	ENSDARG00000021997 1.000 
5930	1078	cypCar_00018460-RA 1.000 	ENSDARG00000000729 1.000 
5931	1078	cypCar_00021243-RA 1.000 	ENSDARG00000056122 1.000 
5932	1078	cypCar_00014489-RA 1.000 	ENSDARG00000051730 1.000 
5933	1078	cypCar_00026156-RA 1.000 	ENSDARG00000005463 1.000 
5934	1078	cypCar_00005548-RA 1.000 	ENSDARG00000055479 1.000 
5935	1078	cypCar_00000924-RA 1.000 	ENSDARG00000013443 1.000 
5936	1078	cypCar_00024084-RA 1.000 	ENSDARG00000058775 1.000 
5937	1078	cypCar_00012616-RA 1.000 	ENSDARG00000023542 1.000 
5938	1078	cypCar_00011058-RA 1.000 	ENSDARG00000071395 1.000 
5939	1078	cypCar_00018090-RA 1.000 	ENSDARG00000086091 1.000
[truncated: 883,842 more chars]
