# Supplementary material for: A full-body transcriptome and proteome resource for the European common carp
Source: BMC Genomics. 2016 Sep 2;17(1):701. doi: 10.1186/s12864-016-3038-y (PMC5009708; doi:10.1186/s12864-016-3038-y)
Supplement: Additional file 7: Table S3. — Carp putative ohnolog groups linked to expression data in 15 carp tissues. From 18241 carp ortholog groups mapped to zebrafish that are presented in the Additional file 6. we selected 3549 groups for 1 to 2 mapping between zebrafish and carp. This group of putative ohnolog gene pairs have been linked to the expression data of 15 different tissues. A numerical overview of this dataset is presented in Additional file 8: Figure S4. (XLSX 2042 kb) [file 12864_2016_3038_MOESM7_ESM.xlsx]

## Sheet: Sheet1
OrtoA	OrtoB	OrtoID	Score	code	ENSDARG_ID	KidneyA	KidneyB	Kidney_FC	LensA	LensB	Lens_FC	EyeA	EyeB	Eye_FC	ThymusA	ThymusB	Thymus_FC	FinA	FinB	Fin_FC	GillA	GillB	Gill_FC	SkinA	SkinB	Skin_FC	HepateopancreasA	HepateopancreasB	Hepateopancreas_FC	Hepateopancreas.mixedA	Hepateopancreas.mixedB	Hepateopancreas.mixed_FC	SpleenA	SpleenB	Spleen_FC	GallbladderA	GallbladderB	Gallbladder_FC	GonadsA	GonadsB	Gonads_FC	MuscleA	MuscleB	Muscle_FC	BrainA	BrainB	Brain_FC	HeartA	HeartB
cypCar_00017288	cypCar_00000039	7391	934	0.158	ENSDARG00000022532	0	0	0	0	2.77916	0	0.412003	0.138883	0.337092	0.144743	0.225718	1.55943	0	0.0234033	0	0	0.0643225	0	0.00651707	0	0	0	0	0	0	0.0787177	0	0	0	0	0.0407767	0.779786	19.1233	0	0	0	0.0688222	0.08917	1.29566	0.591097	0.595683	1.00776	0.340722	0
cypCar_00000954	cypCar_00000055	3998	1342	0.164	ENSDARG00000056600	7.65889	37.9149	4.95044	0.52129	1.91498	3.67354	10.8269	19.0699	1.76134	3.04612	3.04589	0.999926	12.2241	8.38528	0.68596	12.3028	10.3713	0.843006	7.42054	5.64551	0.760795	3.829	4.43374	1.15794	0.633026	1.74943	2.76359	1.05078	0.332731	0.316653	2.76765	1.90488	0.688268	1.62618	2.39251	1.47125	1.27749	1.0176	0.796558	9.46896	7.97717	0.842455	5.07344	4.35846
cypCar_00002828	cypCar_00000058	14904	408	0.4	ENSDARG00000058370	4.1235	0.566959	0.137494	0	0	0	1.00534	2.00889	1.99821	1.55026	1.90536	1.22905	1.83935	2.10656	1.14527	1.07712	0.224345	0.208282	0.713506	5.11716	7.17186	0.935946	1.30376	1.39299	0.132332	0.81828	6.18352	0.315327	0	0	0.861462	0.0417462	0.0484597	49.5903	267.779	5.39983	0.260095	1.0618	4.08236	1.60068	0.760535	0.475132	1.31231	1.88673
cypCar_00002825	cypCar_00000063	11228	650	0.333	ENSDARG00000075627	10.1394	4.87469	0.480769	2.84097	1.7696	0.622885	14.1262	4.80351	0.340043	11.0377	6.28862	0.569742	17.0514	5.22074	0.306177	12.3142	4.93304	0.400597	11.8877	4.59041	0.386146	8.17911	3.98979	0.487803	32.0703	16.1774	0.504435	24.8891	11.8169	0.474784	5.01711	2.39019	0.476408	42.7389	12.9754	0.303596	4.10293	2.75541	0.671571	7.10123	3.30622	0.465585	18.7386	8.50471
cypCar_00010907	cypCar_00000101	10477	704	0.426	ENSDARG00000021572	2.85476	0.17342	0.0607478	0	0	0	0.855926	0.547132	0.639228	3.82638	0	0	4.44908	1.28141	0.288016	0.794449	0.864828	1.08859	1.49039	1.10713	0.742847	1.64714	0	0	0.459512	0.0516849	0.112478	0	0	0	0	0.0459818	0	0.223506	2.10932	9.43738	0.0141285	0.0262555	1.85834	0.0791913	0.341257	4.30927	0.289051	0
cypCar_00010906	cypCar_00000102	5711	1099	0.645	ENSDARG00000039502	1.934	2.93125	1.51564	0.593162	0.31379	0.529012	27.2435	30.6661	1.12563	2.23505	4.76379	2.1314	5.50867	6.16566	1.11927	4.99407	8.4691	1.69583	6.10203	6.00681	0.984395	1.86108	1.75106	0.940879	0.339101	0.55814	1.64594	0.090741	0.415442	4.57833	4.49234	2.33879	0.520617	2.75036	5.00303	1.81905	0.429692	0.236752	0.550981	147.498	125.555	0.851227	2.73178	2.40823
cypCar_00010905	cypCar_00000103	1748	1967	0.436	ENSDARG00000074589	3.45282	2.72948	0.790509	1.37542	1.49225	1.08494	4.33569	4.37833	1.00983	3.89561	3.22283	0.827298	11.9499	11.2902	0.944791	22.2733	18.3895	0.825631	10.6134	8.60145	0.810431	4.06805	1.95026	0.47941	0.861768	0.434742	0.504477	0.88901	0.520901	0.585934	1.82413	2.18482	1.19773	2.24692	2.8195	1.25483	1.01456	1.35233	1.33293	5.72133	3.22908	0.564393	2.87847	3.68645
cypCar_00010904	cypCar_00000104	15920	335	0.143	ENSDARG00000091897	8.58092	1.4215	0.165658	1.10618	0.927252	0.838244	7.73945	3.29457	0.425685	18.1428	1.1152	0.0614676	9.73178	3.06668	0.31512	15.7042	2.81679	0.179366	8.64519	2.87242	0.332256	10.8265	2.21112	0.204233	3.66554	0.726371	0.198162	1.65926	0	0	2.99916	1.26344	0.421264	25.0682	10.321	0.411715	0.826616	0.700074	0.846916	11.0168	2.96138	0.268806	7.06349	1.99859
cypCar_00012332	cypCar_00000112	11392	639	0.193	ENSDARG00000089429	0	0	0	0.320812	0	0	0	0	0	0.758639	0.0984695	0.129798	0.156254	0	0	0	0	0	0	0.115249	0	0	0	0	0	0	0	0	0	0	0.116505	0	0	0.100737	0.056315	0.559028	0.0514449	0.0649423	1.26236	0	0	0	0	0
cypCar_00002590	cypCar_00000120	18104	123	0.199	ENSDARG00000075045	6.74103	9.26668	1.37467	0.792806	5.17555	6.52814	25.7638	128.429	4.98486	1.90893	21.687	11.3608	22.998	227.083	9.87402	7.75321	114.845	14.8126	6.42179	126.192	19.6506	35.7042	14.2603	0.399402	9.63028	16.9711	1.76226	1.44478	5.61154	3.884	5.46784	77.8098	14.2304	0.44409	3.23566	7.28605	1.67708	63.3169	37.7542	2.7744	11.9748	4.31619	47.536	187.381
cypCar_00018522	cypCar_00000152	8905	815	0.527	ENSDARG00000058688	19.9983	24.9019	1.2452	2.40988	7.9718	3.30796	22.6753	36.0035	1.58779	10.8378	15.4054	1.42145	27.9325	39.1734	1.40243	41.2833	39.7632	0.963179	23.5271	27.8394	1.18329	18.0122	21.843	1.21267	22.7039	53.7548	2.36764	26.6932	72.1228	2.70192	37.8253	11.5371	0.305009	34.7815	45.1946	1.29938	15.0043	21.6277	1.44144	15.128	17.6786	1.16861	20.8511	73.8172
cypCar_00044764	cypCar_00000160	14950	405	0.705	ENSDARG00000001817	5.30508	6.27975	1.18373	0.828161	5.16376	6.23521	7.00668	10.7956	1.54076	21.8161	21.7995	0.99924	6.53819	9.23513	1.41249	7.38467	11.3933	1.54283	10.0345	14.4294	1.43799	4.1584	8.72722	2.0987	0.736528	2.64759	3.59469	0.411166	1.25689	3.05688	3.8233	6.93779	1.81461	0.586222	2.07355	3.53714	3.55139	7.63752	2.15057	22.9992	38.5418	1.67579	3.21105	6.00435
cypCar_00012968	cypCar_00000187	8714	828	0.526	ENSDARG00000037091	40.1428	35.0206	0.8724	3.30564	0.272823	0.0825327	10.0721	7.77126	0.771563	12.4415	11.1293	0.894532	8.80781	7.42972	0.843538	16.6942	11.2179	0.671961	7.40278	6.15407	0.831318	14.6016	12.4549	0.852978	6.27451	4.99144	0.795511	2.87469	1.621	0.563886	4.45539	4.63329	1.03993	4.26097	6.02209	1.41332	0.733147	0.542227	0.739589	10.5027	8.56175	0.815194	14.7733	9.35165
cypCar_00037702	cypCar_00000192	956	2475	0.128	ENSDARG00000061603	1.32075	0.798442	0.604537	1.81014	0.232063	0.128202	1.27421	0.855497	0.671395	0.506306	0.254264	0.502194	0.950108	1.25481	1.3207	0.63965	1.93883	3.03108	1.51661	1.30421	0.859952	1.49151	0	0	0.199021	0.018677	0.0938445	0.304405	0	0	1.17168	4.29905	3.66912	0.622731	0.361787	0.580967	6.41736	10.2979	1.60469	2.76982	1.48104	0.534704	4.24604	2.70338
cypCar_00027166	cypCar_00000199	5164	1166	0.184	ENSDARG00000075536	31.4318	29.556	0.94032	9.70267	6.09534	0.628212	37.6731	45.4919	1.20755	46.4286	57.1711	1.23138	48.7762	50.5993	1.03738	41.3816	32.4775	0.78483	41.1815	40.5506	0.984682	26.2309	28.0478	1.06927	12.8555	9.53149	0.741435	7.82291	4.01361	0.513058	17.3837	11.9298	0.686263	12.3139	11.7961	0.957951	5.34484	5.88894	1.1018	31.5955	40.6942	1.28797	40.8727	30.3102
cypCar_00010168	cypCar_00000227	2057	1842	0.313	ENSDARG00000011975	0.0239977	0.222832	9.28554	0	0.0337548	0	0.28768	2.01674	7.01036	0.234377	0.789151	3.36702	1.03449	3.25918	3.15053	2.25391	3.76002	1.66822	1.15954	3.15167	2.71803	0	0	0	0	0.0214411	0	0	0.116923	0	0.252537	0.414138	1.63991	0.0195603	0.374693	19.1558	0.0340796	0.134967	3.96035	0.477508	0.843655	1.76679	0.114749	1.23617
cypCar_00010173	cypCar_00000232	5781	1093	0.265	ENSDARG00000030844	19.8416	21.4857	1.08287	1.63939	1.15845	0.706637	20.6762	18.0654	0.873733	37.3378	32.0082	0.857259	13.4975	17.4914	1.2959	13.0883	15.998	1.22232	26.0798	32.8634	1.26011	26.6068	18.8976	0.710256	5.63817	4.66575	0.82753	2.17215	3.13696	1.44417	10.9137	10.0187	0.917986	7.74926	6.32399	0.816077	5.28267	5.90331	1.11749	15.1082	11.6456	0.770812	13.941	14.7384
cypCar_00000942	cypCar_00000248	828	2591	0.474	ENSDARG00000020625	22.6202	22.6554	1.00155	2.90389	2.64663	0.911407	14.6349	17.2587	1.17928	35.2538	39.7723	1.12817	17.5188	24.041	1.3723	26.3422	30.0939	1.14242	19.7046	27.7416	1.40788	22.7981	23.9756	1.05165	8.68041	7.02126	0.808862	3.27029	2.32137	0.709837	7.91742	8.33926	1.05328	23.4931	26.0476	1.10874	3.5333	5.88353	1.66517	19.4493	13.0869	0.67287	16.0373	14.977
cypCar_00045691	cypCar_00000262	9080	803	0.5	ENSDARG00000032319	1.37377	6.60627	4.80887	0.204047	2.75374	13.4956	5.84963	14.8684	2.54177	0.476322	3.07301	6.45155	0.899574	8.47213	9.41794	0.925574	6.03536	6.52067	1.38513	8.82833	6.37366	0	8.59472	0	1.29158	7.97061	6.1712	0.552375	9.75086	17.6526	0.342522	5.80178	16.9384	7.35564	10.0638	1.36817	0.460203	2.78735	6.05678	9.91673	17.374	1.75199	1.0551	11.6618
cypCar_00030681	cypCar_00000268	12640	556	0.586	ENSDARG00000057707	2.92401	1.1675	0.39928	0.993785	0.578933	0.582554	1.42987	1.53713	1.07501	5.83127	3.01679	0.517347	3.0468	1.9855	0.651666	3.54885	1.37929	0.388659	2.91796	1.41983	0.486583	5.73584	1.31222	0.228775	2.34922	0.995205	0.423631	0.717681	0.442096	0.616007	1.63792	0.349502	0.213382	5.41708	2.83295	0.522966	0.692204	0.361087	0.521649	5.72328	3.14281	0.549127	2.27076	0.957748
cypCar_00030682	cypCar_00000269	6821	988	0.135	ENSDARG00000026453	2.28263	5.47646	2.39919	0.584834	0.470448	0.804414	2.06519	4.12254	1.9962	6.68736	10.3631	1.54966	2.08356	4.2601	2.04463	2.08757	4.28983	2.05494	2.55853	5.00606	1.95661	0.624321	5.19474	8.32062	0.915639	2.25995	2.46817	0.155426	1.43017	9.20159	1.00193	3.7506	3.74338	8.63514	8.34399	0.966284	0.416517	0.998714	2.39778	4.408	9.90581	2.24724	1.39085	6.38559
cypCar_00017598	cypCar_00000296	4211	1303	0.148	ENSDARG00000076462	0.0410567	0.0308134	0.750508	0	0	0	0.23062	1.04694	4.5397	0.0890091	0.208219	2.33929	0.174763	0.090229	0.516292	0.142058	0.0510984	0.3597	1.5309	1.96574	1.28405	0	0.387604	0	0	0.109606	0	0	0	0	0.769874	0.0477957	0.0620825	1.22074	1.05966	0.868045	0.221783	7.67882	34.6232	12.0576	8.63698	0.716309	0	0
cypCar_00043343	cypCar_00000307	8302	860	0.246	ENSDARG00000021147	11.694	5.03816	0.430832	2.64322	1.45676	0.55113	13.3774	11.5542	0.863712	17.0221	7.39639	0.434517	44.4436	11.4375	0.257349	34.6246	12.707	0.366994	27.488	6.52224	0.237276	8.22387	3.47975	0.423128	3.84043	1.9245	0.501117	2.0987	1.80791	0.861446	8.68473	2.40643	0.277088	8.57183	16.8366	1.96417	1.69519	0.784389	0.462714	14.6923	16.6022	1.13	9.07623	6.18609
cypCar_00018929	cypCar_00000308	5701	1100	0.492	ENSDARG00000078552	0.13347	0.249501	1.86935	0.0596352	0.177099	2.9697	13.2673	14.8425	1.11872	2.19408	2.66016	1.21243	51.3983	61.1988	1.19068	56.0815	48.9025	0.871991	40.8477	48.9988	1.19955	0	0	0	0.0378803	0.472424	12.4715	0	0	0	0.0102377	0.109729	10.7182	0.164502	2.50374	15.2201	1.07294	1.09575	1.02126	0.138594	0.107691	0.777025	0	0
cypCar_00018931	cypCar_00000310	3113	1518	0.145	ENSDARG00000032932	6.1987	9.45395	1.52515	0.499204	0.694284	1.39078	4.842	10.3221	2.13179	1.31734	4.18444	3.17644	6.10654	18.7422	3.0692	5.45219	16.1457	2.96131	6.53809	26.2364	4.01286	1.8381	5.1789	2.81753	1.13521	0.789732	0.695671	0.796625	1.96587	2.46774	1.78201	8.57652	4.81284	0.565386	0.693014	1.22574	6.48628	14.6434	2.2576	1.45076	3.54343	2.44246	4.94534	8.77565
cypCar_00045306	cypCar_00000314	15098	395	0.231	ENSDARG00000078466	1.77557	0.809523	0.455922	0.770517	0.307653	0.399281	8.79473	6.64198	0.755223	1.15649	0.477389	0.412792	1.21726	0.842419	0.692062	1.03954	0.754417	0.725721	0.758123	0.229529	0.302759	0	1.14606	0	1.42669	0.0977106	0.0684878	2.65604	0	0	4.64294	2.04394	0.440226	25.787	14.017	0.543571	1.03224	0	0	104.008	86.5387	0.832035	6.12546	3.26131
cypCar_00007107	cypCar_00000351	8470	846	0.5	ENSDARG00000015937	3.03601	4.08406	1.34521	1.0027	0.985387	0.982738	7.28908	5.68667	0.780162	4.72212	4.78875	1.01411	3.69329	3.04297	0.823919	4.44935	2.97505	0.668647	5.44897	3.81789	0.700663	3.98725	5.14485	1.29033	1.33302	1.38939	1.04228	1.12965	1.06375	0.941667	3.04368	2.9316	0.963177	5.86746	6.27539	1.06953	1.5969	0.70115	0.43907	19.5621	8.1618	0.417224	6.10661	3.98826
cypCar_00007104	cypCar_00000355	15228	386	0.245	ENSDARG00000035325	34.5263	47.0436	1.36254	1.33447	2.5365	1.90076	10.8333	18.8665	1.74152	48.1317	49.3286	1.02487	21.0092	28.4587	1.35458	29.2908	42.4893	1.4506	19.37	25.091	1.29535	16.8736	27.23	1.61376	6.35295	13.2553	2.08648	6.45328	17.0457	2.6414	9.48685	11.8316	1.24716	31.8599	61.975	1.94524	5.05682	6.04356	1.19513	20.032	25.7048	1.28319	11.0047	17.6495
cypCar_00016922	cypCar_00000377	14511	433	0.25	ENSDARG00000022454	2.87203	4.21793	1.46862	0.268515	0	0	20.9963	21.013	1.0008	42.8268	6.02962	0.140791	12.9438	6.95086	0.537005	52.6691	10.8337	0.205694	21.4014	4.32084	0.201895	2.16728	1.96389	0.906155	0.972992	0.929775	0.955584	0.421543	4.47247	10.6098	3.64385	9.20251	2.52549	0.689068	0.51488	0.747212	0.824935	3.785	4.58824	9.34607	5.67097	0.606776	16.268	1.71109
cypCar_00040981	cypCar_00000381	11362	641	0.127	ENSDARG00000059252	4.17439	0.70396	0.168638	1.53603	0	0	0.102778	0	0	0.0948711	0	0	0.164257	0	0	0.0543161	0	0	0.26019	0	0	17.2522	4.3504	0.252164	28.7862	9.60746	0.333753	7.81927	3.82497	0.489172	1.45782	0.941277	0.645676	1.26692	0.464949	0.36699	1.07511	0.178884	0.166387	0.564491	0	0	0.931224	0
cypCar_00008159	cypCar_00000395	12124	591	0.141	ENSDARG00000004497	3.57089	4.79681	1.34331	0	0	0	4.16471	1.44219	0.346288	4.92536	2.02596	0.411332	14.8922	4.5407	0.304904	17.0418	7.13343	0.418583	23.001	8.15119	0.354384	4.51414	2.3386	0.518062	1.75981	0.430239	0.24448	0	0.128149	0	3.51148	1.95062	0.555499	0.82289	0.467099	0.567632	0.0608954	0.257071	4.22153	2.32597	8.17803	3.51597	0.818292	1.20801
cypCar_00032588	cypCar_00000403	6750	995	0.142	ENSDARG00000078258	2.32945	8.55998	3.67468	0	0.10649	0	1.86582	5.92086	3.17333	4.20304	0.533933	0.127035	6.86297	4.70081	0.684953	37.1324	5.03998	0.13573	5.59591	3.90964	0.698659	0.882698	48.4132	54.8469	0.298717	9.50731	31.8272	0	1.45317	0	0.831402	2.01199	2.42	0.719127	1.95387	2.717	0.32384	0.0669689	0.206796	5.86231	3.39149	0.578525	0.121278	21.6765
cypCar_00006585	cypCar_00000411	1288	2208	0.246	ENSDARG00000077686	4.57709	2.3247	0.507899	0.944448	0.560863	0.593853	4.33617	2.35724	0.543622	20.175	9.04935	0.448543	4.924	3.8968	0.791389	6.07394	3.94761	0.649926	6.66895	5.2003	0.779777	5.29219	2.53295	0.478621	1.56222	0.628783	0.402493	1.27987	0.298089	0.232906	2.47552	1.18799	0.479894	11.2866	8.63592	0.765148	1.91531	0.537206	0.280479	7.26861	7.32769	1.00813	5.67544	2.19013
cypCar_00009578	cypCar_00000417	11316	644	0.23	ENSDARG00000091513	0.877424	3.51969	4.01139	0.383521	0	0	5.97158	1.62728	0.272504	5.10917	9.40541	1.84089	5.08261	1.29463	0.254718	5.96565	2.60128	0.436043	3.73194	1.05702	0.283235	0.642258	1.60462	2.49841	0.0620156	0.55814	9	0	0	0	1.54103	1.30575	0.847323	0.423263	0	0	1.74942	0.884511	0.505603	8.00373	5.2254	0.65287	2.59771	0.32582
cypCar_00040806	cypCar_00000419	17350	223	0.676	ENSDARG00000073845	18.3841	21.8424	1.18811	2.01814	2.45914	1.21852	11.0401	31.7802	2.87862	26.0684	35.0337	1.34391	16.1804	8.46276	0.523025	21.8467	14.0537	0.643285	10.0655	11.1462	1.10737	5.06947	18.7914	3.70678	23.1477	21.8411	0.943551	12.6814	23.3399	1.84049	15.8045	22.9019	1.44908	12.0583	6.87936	0.570507	6.67493	24.3592	3.64936	20.0839	42.6865	2.12541	16.5433	55.7847
cypCar_00007687	cypCar_00000430	1552	2055	0.109	ENSDARG00000078572	0.362182	0.071953	0.198665	0.692695	0.440866	0.636451	1.23219	0.977626	0.793408	2.05138	0.118196	0.0576179	1.64687	1.99102	1.20897	1.46775	0.840692	0.572777	3.09531	2.21112	0.714344	0.263267	0	0	0.111669	0	0	0	0	0	0.51423	0.0982066	0.190978	1.78983	0.379624	0.212101	0.340925	0.175747	0.5155	5.74159	5.96606	1.0391	1.54403	1.35585
cypCar_00007698	cypCar_00000441	8282	861	0.278	ENSDARG00000089372	137.717	111.601	0.810362	16.0446	12.0695	0.752251	129.113	106.114	0.821868	176.571	178.266	1.0096	106.847	111.145	1.04022	123.078	110.475	0.897604	174.127	197.958	1.13686	164.86	145.984	0.8855	59.0629	51.7077	0.875468	50.2163	49.305	0.981851	60.6295	57.9096	0.955138	59.3204	45.6369	0.769329	58.0538	83.0786	1.43106	290.466	221.936	0.764071	172.197	135.343
cypCar_00007957	cypCar_00000458	5137	1169	0.595	ENSDARG00000071467	1.86405	4.78825	2.56874	0.510148	0.619554	1.21446	1.29995	3.35649	2.58201	3.09224	9.06317	2.93094	1.372	3.99883	2.91461	2.22338	7.09978	3.19323	1.4513	4.7161	3.24956	1.29787	6.48786	4.99886	0.592224	1.30963	2.21137	0.476903	0.237274	0.497531	1.37642	1.81436	1.31817	8.40141	6.16419	0.733709	0.205535	0.891657	4.33823	3.40584	6.17119	1.81194	1.50548	1.82028
cypCar_00007955	cypCar_00000460	18022	140	1	ENSDARG00000036329	46.1986	60.4868	1.30928	21.8899	18.6293	0.851042	90.0843	86.6293	0.961647	23.9288	30.3716	1.26925	34.0745	38.5812	1.13226	44.8022	51.9263	1.15901	20.173	25.7928	1.27858	42.4727	42.3677	0.997527	33.7947	48.2808	1.42865	30.9934	47.1452	1.52114	31.807	39.4026	1.2388	17.1092	29.0325	1.69689	40.6881	58.0913	1.42772	66.2055	86.298	1.30349	121.095	172.948
cypCar_00007953	cypCar_00000462	12778	546	0.418	ENSDARG00000087152	9.13198	3.47281	0.380291	0	0	0	1.35195	0.867133	0.641393	4.05231	1.86605	0.46049	0.906134	0.274018	0.302404	4.41975	3.09364	0.699958	1.2922	0.570238	0.441293	13.4548	7.24434	0.538419	2.85495	3.47077	1.2157	0.228838	0.9956	4.35069	2.65457	3.89931	1.46891	0.605762	2.45816	4.05797	0.984176	0.0305876	0.0310794	2.24066	0.815657	0.364025	3.08114	1.87094
cypCar_00007950	cypCar_00000466	15788	345	0.167	ENSDARG00000053194	16.3443	4.02245	0.246107	4.46127	4.4438	0.996085	23.4065	4.78483	0.204423	10.8224	5.70404	0.527058	13.729	5.13943	0.374349	14.5375	4.99428	0.343544	10.3819	5.28086	0.508659	12.1774	2.56427	0.210577	11.2924	1.10084	0.097485	6.5433	1.25306	0.191503	10.5019	3.60228	0.343013	31.0737	4.76209	0.153251	5.06994	1.37787	0.271772	28.1127	12.7755	0.45444	19.9379	4.59085
cypCar_00023608	cypCar_00000476	13645	488	0.369	ENSDARG00000014745	0.521804	0.227155	0.435327	0	0	0	0.260101	0	0	3.4896	5.18046	1.48454	0	0.0302921	0	0	0	0	1.56665	3.16065	2.01746	15.3883	12.8282	0.833634	1.9165	4.08588	2.13195	3.8088	9.66894	2.53858	3.58569	3.13172	0.873396	0.645358	0	0	0	0	0	10379.2	18779.3	1.80932	4.68026	18.3686
cypCar_00012362	cypCar_00000481	13571	493	0.375	ENSDARG00000053959	0.0749956	1.39508	18.6021	0	6.87503	0	4.45668	14.0067	3.14285	0.421607	4.86752	11.5452	9.36538	28.2993	3.02169	7.77184	36.5727	4.7058	10.0227	44.8317	4.473	0.782233	0.767014	0.980545	0.133383	0.130788	0.980545	0.790897	0.713214	0.901778	0.70046	2.74105	3.91321	17.5944	2.53801	0.144251	0.604509	2.03771	3.37086	1.52943	1.93829	1.26733	0	6.31103
cypCar_00049113	cypCar_00000483	17512	207	0.65	ENSDARG00000091114	5.80881	0.798779	0.137512	9.33133	10.2836	1.10205	15.1928	0.445694	0.0293358	19.1818	31.8477	1.66031	16.1818	2.62531	0.162239	11.0077	1.22535	0.111318	24.6286	2.53972	0.103121	1.20036	0	0	1.1011	0.450202	0.408867	0.632055	0.584718	0.925107	9.07171	1.25929	0.138815	6.57173	38.597	5.87319	10.8724	0.0163844	0.00150697	41.4883	5.25503	0.126663	3.77865	0
cypCar_00019342	cypCar_00000486	15946	333	0.205	ENSDARG00000089543	1.08412	0	0	10.5654	0.224222	0.0212222	25.885	0	0	1.29888	0.671849	0.517254	12.2139	4.6615	0.381655	5.12355	5.681	1.1088	8.44064	2.50902	0.297255	2.97223	0	0	1.177	0	0	2.60323	0	0	11.014	1.0863	0.0986295	2.09215	0.20617	0.0985447	10.03	0.0904927	0.00902217	8.86545	0.110454	0.0124589	20.8595	0
cypCar_00000981	cypCar_00000504	400	3299	0.34	ENSDARG00000013346	5.08317	4.81951	0.948131	0.626029	0.786349	1.25609	2.41603	2.94777	1.22009	14.4351	18.1793	1.25938	5.39343	5.50111	1.01997	7.99775	8.59295	1.07442	7.4122	7.10519	0.958581	3.75061	4.71688	1.25763	1.0791	1.6345	1.51468	0.480897	0.707927	1.4721	1.89812	2.49127	1.31249	10.2495	14.9953	1.46303	1.8908	2.10116	1.11125	7.03097	7.97145	1.13376	2.54679	2.33674
cypCar_00000985	cypCar_00000508	13894	472	0.118	ENSDARG00000013393	0	0	0	0.522368	0.525356	1.00572	133.991	135.042	1.00785	0	0.127805	0	0.0850431	0.0298866	0.351428	0.104555	0.107576	1.02889	0.0232059	0	0	0	0	0	0.114718	0.0576873	0.50286	0	0.629162	0	0	0.243547	0	0	0.167012	0	0	0.0293046	0	0.938326	0.528149	0.562863	0.301355	0
cypCar_00008466	cypCar_00000518	11888	604	0.434	ENSDARG00000075525	2.1387	10.1411	4.74172	0.153668	5.78323	37.6345	2.32634	6.61605	2.84398	5.47522	11.2392	2.05273	0.707375	5.65488	7.99417	1.7918	5.23691	2.9227	1.28458	3.58749	2.79273	0.593743	6.62861	11.1641	1.43785	0.989112	0.687909	0.841564	0.443725	0.527263	0.983241	3.30179	3.35807	2.99761	6.53862	2.18127	0.723026	0.734517	1.01589	2.66067	8.13067	3.05588	2.01934	5.39552
cypCar_00019965	cypCar_00000543	5954	1076	0.403	ENSDARG00000044090	7.8321	30.5517	3.90084	3.47937	6.06895	1.74427	6.15593	15.2754	2.48141	10.0626	50.6328	5.03179	7.12475	25.7433	3.61322	7.71371	30.1146	3.90403	3.83268	25.5722	6.67216	5.66285	27.1677	4.79754	1.16589	18.0986	15.5234	1.41652	15.7461	11.116	2.56859	18.6138	7.24668	17.8152	70.5119	3.95795	1.1554	7.53959	6.52553	18.2649	26.4223	1.44662	4.91419	19.6978
cypCar_00019963	cypCar_00000546	5174	1165	0.401	ENSDARG00000071347	7.76399	2.61806	0.337205	0.710366	1.04052	1.46476	5.25474	2.8859	0.549198	8.681	4.96975	0.572486	3.46735	2.61831	0.755132	8.0445	3.39985	0.42263	4.56544	2.55093	0.558748	11.2953	3.08338	0.27298	3.05621	1.89888	0.621318	1.95011	1.63981	0.84088	2.38024	1.56417	0.657149	7.87716	4.21965	0.535682	0.771461	0.933201	1.20965	6.66709	4.52023	0.677991	6.79601	1.37385
cypCar_00011511	cypCar_00000559	13056	528	0.245	ENSDARG00000056281	23.6479	23.3212	0.986188	2.08015	0.139621	0.0671207	35.3124	10.2955	0.291554	27.8839	27.3557	0.981057	24.2546	13.2873	0.547825	27.234	22.9008	0.840889	20.3336	11.5904	0.570016	20.1749	27.4482	1.36052	11.5302	5.05517	0.438429	5.61785	0.272303	0.048471	12.0412	3.91471	0.325109	24.5806	6.67632	0.27161	13.1875	0.893068	0.0677206	14.4699	6.66691	0.460742	32.7234	6.96406
cypCar_00011300	cypCar_00000569	17929	157	0.253	ENSDARG00000079387	7.41874	93.0151	12.5379	0.378876	0.421084	1.11141	4.58901	57.7014	12.5738	5.0366	21.0961	4.18856	1.79551	15.7786	8.78777	8.31177	35.2435	4.24019	3.04458	15.211	4.99609	9.17533	45.7074	4.98156	3.54448	20.7163	5.84468	0	1.55054	0	2.7688	9.29419	3.35676	0.464498	0.580776	1.25033	0.503693	1.2887	2.55851	1.43199	9.19576	6.42165	7.7384	41.7855
cypCar_00029369	cypCar_00000579	5927	1078	0.517	ENSDARG00000040098	0.189472	0.119392	0.63013	0.0493881	0.124671	2.52432	4.78383	6.94384	1.45152	0.592751	1.62632	2.74368	39.6132	38.479	0.971369	15.9631	19.1926	1.20231	18.3893	21.5314	1.17086	0	0.236453	0	0	0	0	0	0	0	0	0.0333965	0	0	0.175092	0	0.365533	0.511837	1.40025	0.474406	3.0473	6.4234	0.0758626	0.122345
cypCar_00008875	cypCar_00000584	15480	368	0.31	ENSDARG00000025635	205.815	164.955	0.801468	61.4969	30.6066	0.497694	247.189	220.888	0.893601	98.153	87.2137	0.888549	159.43	126.213	0.791648	180.468	140.557	0.778845	99.8725	82.9843	0.830902	84.2665	78.4071	0.930466	104.857	106.481	1.01549	81.7374	97.1264	1.18827	136.293	108.015	0.792518	154.088	98.7788	0.641054	314.578	270.321	0.859314	236.026	218.026	0.923737	798.244	545.537
cypCar_00026534	cypCar_00000593	1563	2049	0.152	ENSDARG00000037017	7.39171	8.85802	1.19837	6.14778	9.8175	1.59692	6.48746	6.50766	1.00311	14.9931	16.1803	1.07918	11.6964	13.0004	1.11149	11.9771	13.0582	1.09026	11.1189	11.8217	1.06321	5.05771	6.43062	1.27145	2.03515	2.19423	1.07817	1.27963	0.929726	0.726561	4.47151	4.01725	0.898409	24.7475	31.6332	1.27824	10.7182	5.41474	0.505192	11.3423	13.125	1.15718	6.00329	5.21067
cypCar_00026533	cypCar_00000594	16284	308	0.214	ENSDARG00000091906	0	0.564354	0	0	0.170249	0	0.721308	1.3166	1.8253	0.6009	3.72632	6.20123	0.423991	6.21468	14.6576	1.3213	66.0684	50.0027	0.233741	1.75994	7.52947	0	0	0	0	1.56249	0	0	0.534548	0	0	1.59852	0	0	1.09028	0	0	0.378235	0	0	0.78311	0	0	0
cypCar_00019056	cypCar_00000606	3016	1541	0.484	ENSDARG00000010515	2.29464	5.23755	2.28252	1.46473	0.549138	0.374908	2.68103	6.13774	2.28932	1.04853	2.0279	1.93403	4.13985	5.40581	1.3058	5.20821	8.09671	1.5546	4.85999	7.74232	1.59307	1.86772	5.80702	3.10915	0.995044	3.1964	3.21232	1.22029	4.1262	3.38132	2.62212	5.83026	2.22349	1.89241	1.24202	0.656318	4.21049	4.29248	1.01947	8.42379	18.7133	2.22148	5.26979	7.94781
cypCar_00003112	cypCar_00000617	4419	1271	0.255	ENSDARG00000056840	6.0708	4.26479	0.70251	3.9887	3.51162	0.880391	3.58903	5.4802	1.52693	7.98671	8.56555	1.07248	4.53865	5.15704	1.13625	6.86515	7.42204	1.08112	5.89511	4.46505	0.757415	5.74021	4.82548	0.840645	2.19018	2.3955	1.09375	2.60351	3.04137	1.16818	2.92127	2.51357	0.860438	28.4618	45.8864	1.61221	2.74343	1.86807	0.680924	6.80491	7.59706	1.11641	3.09598	3.62465
cypCar_00003111	cypCar_00000618	4219	1301	0.226	ENSDARG00000077434	6.76117	2.83576	0.419419	0.573394	0.387312	0.675472	4.50599	2.57859	0.572259	17.0184	6.72865	0.395374	6.80574	4.69487	0.689839	7.97821	5.13571	0.643717	6.71071	3.75974	0.56026	2.87707	2.0075	0.697759	2.54405	2.24035	0.880625	0.673673	2.23178	3.31285	2.20342	1.08985	0.494617	6.06465	7.27744	1.19998	1.90061	0.552309	0.290596	5.39659	3.2984	0.611202	3.35897	1.79763
cypCar_00004632	cypCar_00000626	453	3151	0.384	ENSDARG00000076451	1.78172	3.32598	1.86672	0.461898	0.372367	0.806167	1.17267	2.31945	1.97792	22.83	18.7543	0.821478	3.34935	3.99576	1.19299	3.98404	4.31714	1.08361	4.62704	6.33344	1.36879	1.92174	3.1397	1.63378	0.503082	1.22915	2.44324	0.350239	0.477028	1.36201	1.32559	1.94189	1.46492	10.8933	14.1234	1.29652	0.9048	0.776854	0.858592	5.4127	5.78845	1.06942	1.91249	1.98274
cypCar_00004631	cypCar_00000627	6896	982	0.399	ENSDARG00000075774	1.86556	3.61163	1.93595	1.37618	0.735491	0.534445	3.09267	5.13343	1.65987	8.95348	13.0464	1.45713	3.81358	6.26415	1.64259	3.46838	5.87668	1.69436	7.01009	12.4964	1.78262	0.372867	4.61308	12.3719	0.459557	1.26491	2.75246	0	0.68945	0	1.52731	2.48227	1.62525	25.4411	19.1526	0.752819	1.67878	3.0416	1.81179	6.41464	9.95124	1.55133	1.36918	3.99946
cypCar_00042039	cypCar_00000639	12625	557	0.619	ENSDARG00000001249	3.75615	5.83377	1.55313	0.801549	0.405489	0.505881	4.788	6.43315	1.3436	3.90849	8.77095	2.24408	3.41586	3.68495	1.07877	3.50394	4.48554	1.28014	3.16028	4.19028	1.32592	7.55845	7.48686	0.990529	2.39444	3.92455	1.63903	1.07737	1.46591	1.36063	2.16828	2.90227	1.33851	7.34433	13.4808	1.83554	1.51304	1.89317	1.25123	8.72213	7.81259	0.895721	4.0001	7.56731
cypCar_00021325	cypCar_00000704	6927	979	0.165	ENSDARG00000045066	26.4967	10.6483	0.401872	0.419534	0.106258	0.253276	11.4787	17.7736	1.54839	8.12086	29.1751	3.59261	43.9729	23.8163	0.541614	21.4269	51.0902	2.38439	20.8362	51.4711	2.47027	11.3907	9.02405	0.792229	1.84868	2.02485	1.09529	0.558798	0.561042	1.00402	1.6526	3.22961	1.95426	1.23966	0.788693	0.636216	3.15088	3.04048	0.964964	8.81863	4.69767	0.532698	25.4948	29.189
cypCar_00021323	cypCar_00000706	14742	418	0.258	ENSDARG00000053862	0.722037	0.757727	1.04943	26088.8	14880.5	0.570381	11.802	6.17806	0.523474	0.308252	0.11159	0.362008	8.30421	6.67575	0.8039	0.296576	0.207491	0.69962	0.903177	3.45826	3.82899	0	0	0	0.822043	0.255608	0.310942	0	0	0	0	0	0	0	0	0	1.76423	0.78694	0.446053	0.517303	2.40684	4.65267	0	0
cypCar_00015251	cypCar_00000710	6990	972	0.104	ENSDARG00000097284	2.78128	2.33178	0.838384	1.35404	1.03164	0.761897	2.18035	2.31251	1.06061	6.78695	7.94076	1.17	2.05283	2.26488	1.1033	3.07001	3.2481	1.05801	2.55924	1.9818	0.774369	2.94392	1.35011	0.458608	1.08233	0.591141	0.546174	0.923664	0	0	1.55535	1.22812	0.789609	7.98958	5.05015	0.632092	0.80793	0.63836	0.790117	6.33344	5.99314	0.946269	2.77516	1.33755
cypCar_00006016	cypCar_00000716	3270	1480	0.163	ENSDARG00000087530	4.83113	3.0463	0.630557	1.17034	0.517429	0.442118	4.8297	2.79366	0.578433	11.8822	7.30526	0.614809	4.70871	3.02029	0.641426	5.21497	3.56521	0.683649	7.41433	4.28686	0.578186	5.01095	1.99764	0.398656	1.47655	1.9359	1.31109	1.40906	0.643204	0.456477	2.2127	1.33245	0.602183	9.88712	8.87658	0.897793	1.00133	0.581782	0.581006	9.66627	5.90426	0.610811	6.22444	2.76291
cypCar_00006026	cypCar_00000727	1766	1959	0.494	ENSDARG00000060937	1.07447	2.25845	2.10191	0.484106	0.274199	0.566403	1.06653	1.17232	1.09919	3.56074	3.68219	1.03411	1.07392	1.91203	1.78043	1.12789	2.79246	2.47583	1.12137	2.12159	1.89196	1.36018	1.45288	1.06815	0.138323	0.385947	2.79019	0.188576	0.466268	2.47257	0.608878	1.23961	2.03589	7.5497	7.689	1.01845	0.0964538	0.176476	1.82965	5.1587	5.13521	0.995448	0.724259	0.972441
cypCar_00006031	cypCar_00000733	2541	1682	0.322	ENSDARG00000060862	0.677543	1.75003	2.58291	0.318956	0.490464	1.53772	0.595003	2.54758	4.28162	1.107	1.13221	1.02278	1.04895	1.05817	1.00879	0.648893	2.57652	3.97064	1.15052	1.49759	1.30166	0.919637	6.42979	6.99166	0.216728	2.21662	10.2276	0	0.428462	0	0.654984	0.445771	0.680583	0.244436	0.071735	0.293471	0.0653118	0.160953	2.46438	9.76334	9.41426	0.964246	0.529886	1.49034
cypCar_00042675	cypCar_00000746	7698	908	0.465	ENSDARG00000090707	0	0	0	0	0	0	2.51701	1.21304	0.481935	0.113995	0.23433	2.05561	4.21929	1.37988	0.327041	5.54647	2.73154	0.492483	6.88667	4.14062	0.601251	0	0	0	0	0	0	0	0	0	0	0	0	0	0.165758	0	0.183713	0.220419	1.1998	0	0	0	0	0
cypCar_00013710	cypCar_00000808	12686	553	0.453	ENSDARG00000021233	5.59543	7.85327	1.40351	3.50718	1.4208	0.405112	9.66907	7.37997	0.763255	3.09574	9.08578	2.93493	7.72215	5.82548	0.754386	5.79752	4.50431	0.776938	1.59736	3.43194	2.1485	2.80681	4.5915	1.63584	0.435019	3.9023	8.97042	0	1.36902	0	1.63725	2.97372	1.81629	18.7575	33.5824	1.79034	0.152152	0.485081	3.18813	10.3929	11.7964	1.13505	2.99067	2.89526
cypCar_00013709	cypCar_00000810	5173	1165	0.113	ENSDARG00000002872	1.01431	0.118205	0.116538	0.425524	0.165413	0.388727	1.70643	0.207244	0.121449	4.94144	0.543431	0.109974	1.78662	0.198224	0.110949	1.35476	0.235212	0.173619	2.60735	0.465845	0.178666	2.02425	0	0	0.848058	0	0	0.316897	0	0	1.04207	0.0443101	0.0425214	3.85994	0.649042	0.168148	0.617955	3.05468	4.94321	5.99164	2.89383	0.482979	2.53087	4.77879
cypCar_00013706	cypCar_00000814	3233	1489	0.438	ENSDARG00000006240	6.48971	8.80345	1.35652	5.94543	5.04444	0.848456	14.5236	9.98067	0.687203	5.11228	14.6369	2.8631	6.938	9.54708	1.37606	5.54412	9.74534	1.75778	11.9563	9.23962	0.772781	4.35341	10.5997	2.4348	3.82965	4.38376	1.14469	3.92478	5.07946	1.2942	3.80276	3.85141	1.0128	8.71013	7.3474	0.843546	26.4253	8.98943	0.340183	11.1469	14.7638	1.32448	18.7625	14.4454
cypCar_00030544	cypCar_00000827	10417	708	0.578	ENSDARG00000040966	6.39898	2.34234	0.36605	0.827131	0.484166	0.585355	4.11246	1.31246	0.319143	11.9544	4.79086	0.400762	4.74348	3.27709	0.690862	7.30354	3.96819	0.543325	5.25124	3.89884	0.742461	5.33025	1.87739	0.352215	2.53449	1.15102	0.454145	1.752	1.21043	0.690887	2.22718	1.13581	0.509975	11.9029	2.80639	0.235775	1.36035	0.654039	0.480787	7.15034	4.99319	0.698314	4.70809	2.64488
cypCar_00030550	cypCar_00000829	13707	483	0.457	ENSDARG00000013804	22.3881	38.2704	1.70941	1.08115	5.68548	5.25875	145.166	246.536	1.69831	43.8716	13.8263	0.315154	65.3847	263.155	4.02473	38.613	138.535	3.58777	44.2633	146.657	3.31328	39.0774	34.0478	0.871291	18.3851	12.115	0.658955	3.79851	5.36434	1.41222	28.6231	68.0117	2.37612	39.0065	10.8664	0.27858	6.73625	11.6738	1.73298	88.7618	69.1918	0.779522	89.6677	79.7428
cypCar_00030549	cypCar_00000830	6305	1041	0.197	ENSDARG00000074967	22.0455	17.1287	0.776969	1.47882	1.87957	1.27099	18.8223	16.7425	0.889502	35.3104	19.7683	0.559843	24.8868	19.8924	0.799315	29.4901	25.8917	0.87798	22.6827	17.9583	0.791719	17.3149	18.9936	1.09695	7.42967	8.91425	1.19982	4.70652	4.83844	1.02803	7.55777	10.6225	1.40551	22.9896	16.9449	0.737068	2.49948	2.71668	1.0869	28.4804	28.8362	1.01249	16.3672	9.76145
cypCar_00030548	cypCar_00000831	4243	1298	0.295	ENSDARG00000078748	0.312234	1.12226	3.5943	0.140073	0.285526	2.03841	29.7062	35.9818	1.21125	1.60345	1.43162	0.892837	1.97713	1.86696	0.94428	2.07339	1.62014	0.781397	1.63083	4.76181	2.91987	0	1.5074	0	0.0226499	0.205884	9.08984	0	0	0	1.50155	1.38719	0.923839	1.03366	3.10346	3.00241	1.1973	0.760214	0.634938	71.4408	79.9873	1.11963	0.951991	0.878597
cypCar_00021194	cypCar_00000838	8538	841	0.457	ENSDARG00000079479	2.53734	0.715247	0.281889	0.139775	0	0	0.462856	0.649896	1.4041	4.3389	1.07881	0.248637	0.23183	0.82352	3.55226	1.18807	1.32125	1.1121	0.148364	4.21693	28.4229	1.19138	1.62019	1.35993	0.184178	0.4144	2.25	0	0	0	1.2233	0.267444	0.218626	0.447563	0.177739	0.397127	0.0798775	0.38321	4.79747	2.72248	1.0777	0.395851	0.279438	0
cypCar_00048910	cypCar_00000839	14023	465	0.366	ENSDARG00000090386	9.08159	1.78344	0.19638	0.688025	0.684474	0.994839	4.68655	1.25215	0.26718	9.40655	1.45021	0.154171	4.77755	0.599452	0.125473	6.40678	0.680508	0.106217	4.7261	0.614898	0.130107	5.86867	1.14135	0.194481	12.3398	2.15227	0.174417	8.55839	1.7748	0.207376	4.81841	0.605884	0.125744	7.56718	1.4535	0.192079	4.08851	0.562308	0.137534	5.04801	0.317753	0.0629462	5.74005	1.23411
cypCar_00018850	cypCar_00000848	5420	1131	0.364	ENSDARG00000019156	5.10644	2.96289	0.580226	0.570026	0.238101	0.417702	2.58079	0.582461	0.225691	6.9684	5.5205	0.79222	4.22794	3.32416	0.786236	3.78368	1.53273	0.405089	1.62384	0.780106	0.480409	6.88512	0.671246	0.0974923	3.19912	0.836692	0.261538	3.81882	0.0909116	0.0238062	1.85664	0.407426	0.219443	26.0645	29.5963	1.1355	0.42911	0.060459	0.140894	2.98928	1.19956	0.401286	3.28432	0.331767
cypCar_00016053	cypCar_00000879	4088	1324	0.384	ENSDARG00000025403	0.306144	0.378723	1.23707	0.0890365	0	0	3.00138	2.34031	0.779747	2.70384	2.99777	1.10871	25.883	14.5762	0.563155	45.7414	20.5271	0.448763	17.5156	8.76847	0.500609	0	0.316917	0	0	0	0	0	0.165921	0	0.635463	1.49089	2.34615	0.0566098	1.60001	28.2639	0.614202	0.327736	0.533598	0.28325	0.26082	0.920812	0.308193	0.759884
cypCar_00026471	cypCar_00000894	13776	478	0.236	ENSDARG00000039949	2.54838	12.8037	5.02424	0.463992	5.00165	10.7796	11.7143	16.5553	1.41325	0.934674	0.191013	0.204364	14.7049	17.4893	1.18935	10.1437	6.83794	0.674108	2.09517	6.5287	3.11608	1.83831	9.57576	5.20899	0.0750278	1.92732	25.6881	0	0.473407	0	0.517592	2.00245	3.86878	0	0.148796	0	0.310756	0.197685	0.636145	1.46137	2.06877	1.41564	5.67474	14.4228
cypCar_00003572	cypCar_00000914	7998	884	0.152	ENSDARG00000003998	9.58761	2.58185	0.269291	1.97844	0.334674	0.16916	0.944985	0.302627	0.320245	7.96901	0.741294	0.0930221	0.19583	0.0305515	0.156011	0.2646	0.0930141	0.351527	0.02783	0.0138033	0.495987	4.40427	0.507248	0.115172	0.703814	0	0	0.098226	0	0	0.300927	0.0118914	0.039516	32.451	1.89855	0.0585051	0.0343213	0.29343	8.54949	17.8282	7.69979	0.431888	1.01336	0.108814
cypCar_00006257	cypCar_00000926	3739	1387	0.124	ENSDARG00000056535	2.02642	0.0519798	0.025651	0.0489302	0.0555549	1.13539	2.75487	1.0754	0.390361	1.5753	0.0617623	0.0392066	23.4384	12.4568	0.531469	5.59753	2.25657	0.403136	8.98825	6.09314	0.6779	0.850936	0	0	0.0483555	0	0	0	0	0	0.0752168	0	0	0.918872	0.017661	0.0192203	0.102261	0.168952	1.65216	0.284843	0.0323823	0.113685	0.521241	0
cypCar_00006259	cypCar_00000928	5438	1129	0.196	ENSDARG00000074527	1.5735	3.35269	2.13072	0	0.161279	0	1.37053	0.678682	0.495198	0.129229	0.152342	1.17885	0.867687	0.256219	0.295289	1.20622	0.539866	0.44757	2.34578	1.70462	0.726674	14.671	31.6039	2.15417	1.87887	6.90391	3.67451	0	0.579439	0	3.02215	0.521296	0.172492	0.466219	0	0	1.06236	0.936586	0.881613	3.64124	1.44313	0.39633	19.2401	5.16088
cypCar_00002645	cypCar_00000929	5121	1171	0.581	ENSDARG00000020594	0.133698	0.20974	1.56876	0.629358	0.182207	0.289512	0.405738	0.646316	1.59294	1.87643	1.98027	1.05533	0.0816804	0.494815	6.05795	7.82635	5.44349	0.695535	7.30997	14.9763	2.04875	0.213125	0.621614	2.91667	0.0411581	0.300111	7.29167	0	0.313558	0	0.050265	2.08762	41.5322	0	0.038616	0	98.838	225.486	2.28137	0.36063	0.351086	0.973535	37.8909	107.614
cypCar_00002640	cypCar_00000933	1308	2195	0.647	ENSDARG00000018257	0.902857	0.808914	0.895949	0.318346	0.493299	1.54957	0.603795	0.51348	0.850421	4.47958	5.6833	1.26871	2.16238	2.13414	0.986942	2.45131	1.90886	0.778708	3.01766	2.90375	0.962253	0.690364	1.54587	2.23921	0.194817	0.463206	2.37765	0.30116	0.0813902	0.270255	0.550993	0.787724	1.42964	5.56276	4.70734	0.846223	0.463987	0.608621	1.31172	2.79196	2.14203	0.767214	0.533448	0.705261
cypCar_00000056	cypCar_00000955	8458	847	0.178	ENSDARG00000056609	16.3142	10.0951	0.618793	1.3303	1.22386	0.919993	19.4822	10.6625	0.547293	7.553	14.7356	1.95096	7.88693	10.3133	1.30764	9.83101	13.3828	1.36129	5.08717	9.43141	1.85396	5.69939	12.7639	2.23952	4.79456	4.84131	1.00975	3.10819	3.08156	0.991433	3.57658	3.83646	1.07266	12.4815	14.46	1.15851	3.26412	2.48709	0.761948	21.4169	17.8627	0.834048	12.7305	8.37181
cypCar_00027448	cypCar_00000959	14925	407	0.442	ENSDARG00000002298	27.3757	1.45902	0.0532962	0.152596	0.230071	1.50771	7.45838	1.50805	0.202195	3.12434	0.280888	0.089903	30.417	6.19347	0.203619	26.7615	6.54524	0.244577	9.48257	7.55001	0.796198	7.78739	0.756748	0.097176	1.75937	0	0	0.83569	0	0	2.75458	0.0815534	0.0296065	2.34255	0.141032	0.0602047	0.441559	0.156642	0.354747	0.820332	0.234283	0.285595	0	0
cypCar_00027450	cypCar_00000961	7398	933	1	ENSDARG00000045180	68.0989	25.3659	0.372487	43.3875	36.0886	0.831773	175.349	118.028	0.673105	33.5588	11.4704	0.341799	130.735	94.7326	0.724615	105.016	92.5626	0.881414	34.3637	18.0803	0.526145	326.862	236.787	0.724425	73.9293	47.0819	0.63685	14.0954	13.7329	0.974281	1028.16	865.475	0.841768	90.1839	70.7549	0.784562	28.0501	144.304	5.1445	20.5756	13.9926	0.680061	651.143	782.849
cypCar_00042470	cypCar_00000962	11847	607	0.293	ENSDARG00000045190	2.58034	3.19387	1.23777	0.412437	0	0	8.72597	18.9915	2.17643	1.98108	7.50204	3.78685	2.40442	9.02417	3.75316	15.0764	69.0914	4.58277	2.24715	1.65038	0.734432	5.36212	4.67144	0.871192	0.866988	0.600222	0.692308	0.409535	1.99133	4.86242	0.731672	10.8497	14.8286	0.38616	3.03889	7.8695	0.26507	1.20403	4.54232	6.45102	10.8308	1.67892	5.98666	41.1153
cypCar_00037272	cypCar_00000969	2585	1668	0.186	ENSDARG00000040110	3.66832	1.82331	0.497042	0.041478	0.0341409	0.82311	0.356379	0.406394	1.14034	12.5887	3.09115	0.245549	5.36018	0.975626	0.182014	2.62971	1.09463	0.416256	1.56988	0.726278	0.462634	1.34363	0.539389	0.401442	0.368208	0.123713	0.335987	0.0839047	0	0	0.309581	0.143004	0.461929	67.0657	7.74458	0.115477	0.152551	0.035011	0.229504	1.34501	0.512199	0.380815	0.229558	0
cypCar_00022717	cypCar_00000978	17703	185	0.836	ENSDARG00000086566	0.0907739	0.121076	1.33382	0	0.0828662	0	0.908859	2.52555	2.77881	0	0.769593	0	1.42803	6.36002	4.4537	3.74758	2.94604	0.786119	2.174	17.0268	7.83201	0	0.386135	0	0.193175	0.394617	2.04279	0.763625	1.01172	1.32489	0.533017	2.72796	5.11797	0.43948	2.80573	6.38421	0.450421	1.32753	2.9473	0.21235	1.4177	6.67626	1.90144	5.76133
cypCar_00000512	cypCar_00000988	14880	410	0.5	ENSDARG00000033533	11.1188	12.5848	1.13185	1.6334	0.636982	0.389973	9.5858	14.5878	1.52182	7.90337	9.72011	1.22987	4.33871	8.96302	2.06583	7.66331	8.83982	1.15352	4.36429	6.23258	1.42809	14.0254	10.2531	0.731041	6.58542	6.12132	0.929526	3.0143	1.66329	0.551801	3.72048	9.22485	2.47948	9.05723	11.1903	1.23551	2.46409	2.17162	0.881311	13.7838	11.8613	0.860524	10.7553	12.7371
cypCar_00000513	cypCar_00000990	14088	461	0.544	ENSDARG00000095322	1.00257	1.06396	1.06123	0.159386	0.516507	3.2406	1.29331	2.66485	2.06049	0.734386	1.71046	2.3291	1.1497	1.10975	0.965253	2.11038	1.11177	0.526811	1.45607	0.749081	0.514453	1.04851	1.16035	1.10667	0.0506211	0	0	0.241244	0	0	1.05066	0.620469	0.590553	4.27482	6.95909	1.62793	0.186262	0.211144	1.13359	6.66831	5.76911	0.865154	0	1.40541
cypCar_00004158	cypCar_00001010	9955	739	0.419	ENSDARG00000020929	94.1974	97.9007	1.03931	0.882008	0.702924	0.796958	26.3174	25.65	0.97464	152.907	116.138	0.759532	32.8239	35.7953	1.09053	54.9837	46.2992	0.842053	44.5916	38.0689	0.853723	84.3774	79.406	0.941082	26.5453	20.609	0.776373	1.30092	0.753097	0.578895	15.6448	9.86595	0.63062	5.9611	4.57495	0.767467	2.95343	2.22575	0.753613	10.145	11.7515	1.15835	25.1228	26.8466
cypCar_00037936	cypCar_00001018	14818	414	0.452	ENSDARG00000090900	0.102156	0.373667	3.6578	0.847841	0.551545	0.650529	164.708	54.3218	0.329807	43.3479	28.6869	0.661782	364.97	150.846	0.413312	24.4222	151.472	6.20222	52.164	367.835	7.05151	0	0	0	0.0908444	0.272533	3	0	0	0	0	0.101391	0	0	0	0	0.72044	2.4417	3.38918	0.514506	1.30526	2.53692	0	0
cypCar_00015905	cypCar_00001032	14797	415	0.593	ENSDARG00000096714	17.3911	27.1053	1.55857	2.15408	3.47579	1.61358	18.4879	23.4128	1.26639	31.6379	34.2067	1.0812	10.2982	10.6896	1.03801	18.6458	16.459	0.882721	7.15461	8.33998	1.16568	22.7158	22.7474	1.00139	8.92176	14.1713	1.58839	4.87772	8.96225	1.83738	7.10965	5.09678	0.716882	21.8988	22.811	1.04166	4.84725	10.361	2.1375	18.7207	20.451	1.09242	16.7875	21.7949
cypCar_00015904	cypCar_00001033	1306	2198	0.242	ENSDARG00000078083	5.27346	2.64235	0.501065	0.813436	0.569463	0.700071	2.60093	1.93733	0.74486	11.7738	6.09392	0.517583	4.5136	3.39023	0.751114	5.08155	3.67152	0.722519	6.26862	3.8754	0.618222	3.83258	1.78148	0.464825	1.80651	1.45432	0.805047	1.46472	0.763461	0.521232	3.14193	2.15635	0.686315	6.59189	8.03631	1.21912	1.63219	1.81848	1.11414	4.12721	2.7808	0.673772	3.42016	2.08371
cypCar_00015897	cypCar_00001040	14225	452	0.264	ENSDARG00000054616	0.38943	0.19654	0.504685	0	0	0	31.6292	3.2757	0.103566	7.09168	2.9232	0.412201	259.264	56.1145	0.216438	239.552	44.6646	0.186451	263.513	39.0086	0.148033	0	0	0	0.280104	0	0	0	0	0	0	0	0	0	0	0	1.36483	0.118356	0.0867186	0.388599	0	0	0	0
cypCar_00007659	cypCar_00001045	12713	551	0.179	ENSDARG00000077298	2.5446	1.67142	0.656849	1.35685	1.42843	1.05275	5.30312	8.40599	1.5851	5.17322	5.16058	0.997556	4.93964	12.967	2.62509	5.21788	9.97131	1.91099	3.79085	20.0574	5.29101	6.78062	0.685244	0.101059	0.568631	2.10807	3.70728	0.38798	1.35229	3.48546	2.4921	3.37219	1.35316	2.51311	1.47786	0.588061	3.88914	5.03594	1.29487	2.82007	6.38378	2.26369	7.01351	8.38774
cypCar_00007656	cypCar_00001048	11633	622	0.622	ENSDARG00000012366	21.7948	0.0296488	0.00136036	3.97299	0	0	34.0409	0.407103	0.0119592	2.57364	0.626487	0.243425	19.9008	0.0682691	0.00343047	11.5936	1.4458	0.124706	14.9884	5.75104	0.3837	23.332	0.204286	0.00875564	13.8797	0.0394512	0.00284237	5.04426	0.355057	0.0703884	8.53332	0.0789669	0.00925394	6.04677	0	0	9.60362	59.1552	6.15968	8.89008	0.239288	0.0269163	12.0778	0.0919789
cypCar_00028882	cypCar_00001052	6236	1047	0.263	ENSDARG00000035290	0	0.0564875	0	0.117331	0	0	0	0	0	0	0.0656557	0	0	0	0	2.53646	4.11989	1.62427	0	0	0	0	0	0	0	0	0	0	0	0	0	0	0	0.143847	0.362835	2.52237	0	0	0	0.137191	0.0540209	0.393764	0	0
cypCar_00004370	cypCar_00001056	8316	859	0.1	ENSDARG00000019420	12.7462	14.9641	1.174	3.60857	6.55786	1.8173	12.9847	18.68	1.43862	33.2287	47.8651	1.44047	12.7651	16.0752	1.2593	20.9652	26.2502	1.25208	22.7667	26.3204	1.15609	25.0507	17.5984	0.70251	7.18402	3.86444	0.537922	0.904421	1.70041	1.88011	8.79808	9.92124	1.12766	3.57565	2.25685	0.631171	3.38499	2.8006	0.827359	47.4204	35.4475	0.747515	12.5688	7.4876
cypCar_00044272	cypCar_00001060	9575	767	0.393	ENSDARG00000019644	230.418	352.071	1.52797	51.4094	75.2048	1.46286	266.259	301.853	1.13368	198.273	308.858	1.55774	280.957	146.139	0.520149	247.766	179.584	0.724814	179.01	130.408	0.728495	91.4959	171.77	1.87736	33.1639	52.0412	1.56921	14.2792	14.0399	0.983242	122.831	239.088	1.94648	108.072	64.7199	0.598858	349.476	146.236	0.418443	261.385	268.756	1.0282	817.086	656.378
cypCar_00033542	cypCar_00001079	491	3075	0.491	ENSDARG00000088880	1.8422	2.27032	1.23239	0.536435	0.905205	1.68745	2.30581	2.47557	1.07362	7.87961	5.61163	0.712171	4.23297	3.86498	0.913065	4.71944	4.15201	0.879767	5.68161	5.40938	0.952087	3.83851	1.63971	0.427173	0.800284	0.769204	0.961164	0.26633	0.488246	1.83324	1.73599	1.75362	1.01015	7.87818	7.3118	0.928108	1.24722	1.07925	0.865326	5.71558	6.3691	1.11434	1.97392	0.974793
cypCar_00018669	cypCar_00001083	9245	791	0.414	ENSDARG00000058601	0.306807	0	0	1.23494	0.204059	0.165238	9.38628	1.63282	0.173958	0.199796	0.523781	2.62158	0.467609	0.204511	0.437354	0.20249	0.353439	1.74546	0.657251	0.227428	0.34603	0	0	0	0.0620537	0	0	0	0	0	0.822175	0.340778	0.414483	8.93617	0.928055	0.103854	0.446406	1.43568	3.21609	80.1632	23.7483	0.296249	1.15741	1.40905
cypCar_00009202	cypCar_00001103	11632	622	0.434	ENSDARG00000034430	5.38999	11.001	2.041	1.03419	3.03616	2.9358	4.6387	4.79327	1.03332	9.53697	7.10255	0.744739	2.61542	4.26916	1.6323	2.76503	4.99805	1.80759	4.32882	3.8127	0.880773	1.10639	4.46553	4.03611	0.613136	0.977647	1.5945	1.94259	0.507745	0.261375	1.94627	3.06074	1.57262	26.5439	35.0423	1.32016	0.803601	1.79081	2.22848	9.63151	5.49722	0.570753	4.07329	3.01476
cypCar_00005544	cypCar_00001123	14600	427	0.512	ENSDARG00000069338	16.2581	94.1283	5.78963	1.00766	0.917718	0.910737	3.38601	3.30351	0.975635	8.55577	28.1046	3.28487	3.81914	8.00541	2.09613	13.5508	19.3474	1.42777	5.09626	9.07248	1.78022	38.292	48.2631	1.2604	7.16756	12.3235	1.71934	1.01732	0.785956	0.772574	0.983844	2.47095	2.51152	0.113418	0.945861	8.33963	0.692465	0.419041	0.605144	6.63139	2.58466	0.389761	4.13154	3.12299
cypCar_00005552	cypCar_00001129	2666	1639	0.47	ENSDARG00000055493	1.94438	2.39984	1.23424	0	0	0	3.77748	5.9038	1.5629	2.88736	3.28399	1.13737	0.829369	0.782639	0.943656	0.19645	0.838429	4.26791	2.09479	2.3884	1.14016	5.65312	7.67871	1.35831	1.87168	0.851515	0.454947	0.380476	0.412811	1.08499	4.03517	7.05314	1.74792	0.193849	0.196189	1.01207	3.04113	3.00705	0.988794	2.49574	2.00276	0.802471	3.93948	3.40457
cypCar_00001824	cypCar_00001132	3470	1438	0.389	ENSDARG00000017675	10.0335	7.69595	0.767025	0.631603	2.4434	3.86856	5.18737	3.78041	0.728772	8.56572	5.9125	0.690251	5.01383	4.09569	0.81688	7.12147	4.99875	0.701927	8.3217	4.50275	0.541085	3.82183	4.02373	1.05283	7.85254	6.59993	0.840483	8.94325	4.0549	0.453404	5.71984	3.55856	0.622143	24.7606	18.0953	0.73081	1.98223	1.76124	0.888515	5.01216	3.63437	0.72511	5.87229	4.63848
cypCar_00000214	cypCar_00001152	663	2778	0.425	ENSDARG00000092638	0.0874926	0.111783	1.27763	0.829864	1.45309	1.75099	0.741231	0.31681	0.427411	0.2386	0.541136	2.26796	1.13109	1.31256	1.16044	1.31661	1.33165	1.01143	1.49867	1.51538	1.01114	0	0	0	0.133556	0	0	0	0.078263	0	0.276512	0.189864	0.68664	1.28917	6.91536	5.36418	0.170059	0.152269	0.895393	2.18152	2.17708	0.997967	0.572391	0.154694
cypCar_00026245	cypCar_00001158	11424	637	0.351	ENSDARG00000059714	1.95429	2.41319	1.23482	1.47317	0.514222	0.349057	5.20001	2.833	0.544808	3.06775	2.52425	0.822836	2.68322	2.40159	0.89504	2.68917	1.72331	0.640833	2.618	2.5351	0.968336	3.36231	4.61901	1.37376	0.707	1.00391	1.41996	0.515842	1.21657	2.35841	0.862573	1.16256	1.34778	7.53509	5.95559	0.790381	1.09899	0.457513	0.416302	4.20533	1.91579	0.455562	2.99634	1.56852
cypCar_00026243	cypCar_00001161	384	3359	0.18	ENSDARG00000074314	4.53904	1.32602	0.292137	1.2488	0.896503	0.717892	3.35922	2.66293	0.792722	11.5624	3.3278	0.287813	5.54004	2.6068	0.470539	5.73301	1.91474	0.333986	5.70207	2.07652	0.36417	3.28028	2.07466	0.632466	1.15134	0.875664	0.76056	0.810324	0.431053	0.531951	2.38132	1.16306	0.48841	5.25374	4.06865	0.774428	1.07862	0.608439	0.564093	4.28304	4.41038	1.02973	3.31029	1.92159
cypCar_00014890	cypCar_00001177	12541	563	0.683	ENSDARG00000011553	139.733	241.124	1.72561	27.6626	80.6295	2.91475	151.679	294.746	1.94322	87.5097	106.655	1.21878	97.3193	202.754	2.08339	108.104	197.667	1.82849	74.7508	139.627	1.8679	80.8569	135.27	1.67295	96.7196	170.055	1.75823	77.7046	145.207	1.86871	114.184	223.772	1.95975	88.5146	192.24	2.17184	202.441	483.119	2.38647	118.734	202.466	1.7052	365.837	758.362
cypCar_00014894	cypCar_00001179	8904	815	0.383	ENSDARG00000077907	6.47606	22.5168	3.47693	0.16242	0.0599278	0.368968	3.24151	3.64161	1.12343	149.911	110.561	0.737513	10.4062	8.82273	0.847837	19.0862	20.7323	1.08625	19.3885	15.2918	0.788701	12.3757	15.0528	1.21632	3.11137	3.73049	1.19899	0.169989	0.441338	2.59627	5.1426	4.34311	0.844537	0.103267	0	0	0.717861	0.37859	0.527386	1.56738	1.98425	1.26597	2.71768	2.75808
cypCar_00023319	cypCar_00001185	7971	886	0.314	ENSDARG00000009901	34.7278	8.53464	0.245758	0.0447395	0.0973024	2.17487	10.6554	5.56959	0.522703	21.3534	8.33215	0.390202	4.34588	5.85219	1.34661	13.7172	23.6096	1.72117	2.6471	5.78625	2.18588	30.9245	12.4435	0.402382	7.55257	4.14728	0.549122	0.621064	0.278126	0.447822	1.38095	0.80966	0.586305	1.41526	0.899003	0.635222	0.155877	0.251746	1.61503	0.763736	0.770287	1.00858	7.56188	5.11628
cypCar_00006207	cypCar_00001191	13844	474	0.786	ENSDARG00000029663	25.6391	37.6974	1.47031	5.82756	7.69718	1.32083	26.3686	45.0617	1.70892	25.4068	32.2887	1.27087	39.8848	58.4404	1.46523	41.4251	52.7907	1.27437	27.351	42.1509	1.54111	16.934	25.08	1.48104	6.86928	13.4082	1.95191	5.68641	5.75028	1.01123	9.84146	18.0444	1.83351	36.9335	54.7321	1.48191	5.4188	9.74016	1.79747	29.4718	42.5517	1.44381	14.8111	23.3704
cypCar_00006215	cypCar_00001197	15739	348	0.288	ENSDARG00000039423	0.14739	0	0	0	0	0	0	0	0	0	0	0	0.227008	0.946108	4.16773	0	0	0	0.0380306	0	0	0	0	0	0	0	0	0	0	0	3.3102	20.1354	6.08285	0.462517	0	0	0	0	0	0.344046	1.18992	3.45861	0	0
cypCar_00005494	cypCar_00001215	8982	810	0.293	ENSDARG00000054700	0.0678761	0	0	0	0	0	0	0	0	0.0788928	0.276734	3.50772	0.0589836	0	0	0	0	0	0.04627	0	0	0	0	0	0	0.0913382	0	0	0	0	0	0	0	0	0.0881452	0	0	0	0	0.135975	0.305586	2.24737	0	0
cypCar_00005500	cypCar_00001220	7197	953	0.365	ENSDARG00000038235	0	0.0995857	0	0.434	2.06583	4.75998	0.472232	0.271666	0.575281	0.203502	0.221652	1.08919	1.64875	0.860614	0.52198	0.692985	1.26443	1.82462	1.60192	0.727249	0.453985	0	0	0	0	0.0701233	0	0	0	0	0.0691835	0.0813375	1.17568	1.24643	0.884631	0.709734	0.0441854	0.0267431	0.605247	3.68592	0.666917	0.180937	0.211024	0.184208
cypCar_00008634	cypCar_00001227	9399	780	1	ENSDARG00000030224	11.2538	3.74307	0.332606	7.15577	7.97269	1.11416	24.5825	17.104	0.695779	14.2122	5.9243	0.416846	6.82207	4.4817	0.656941	9.94641	6.55593	0.659125	7.84316	5.0473	0.643529	12.7403	7.04745	0.553164	7.80581	7.21262	0.924006	4.66319	6.45237	1.38368	6.78814	4.39777	0.647861	38.0793	6.28119	0.164951	10.6435	11.485	1.07906	59.6105	60.1403	1.00889	23.2618	18.4484
cypCar_00007272	cypCar_00001269	6423	1029	0.346	ENSDARG00000060526	0.097318	0.0668988	0.687425	11.009	5.62237	0.510706	2.50199	1.72517	0.689518	0.148195	0.114344	0.771577	8.2666	7.48221	0.905113	16.001	5.29783	0.331094	1.81328	1.16673	0.643438	0	0	0	0	0	0	0	0	0	0.499039	0.384673	0.770828	3.77353	0.633602	0.167907	0.0591467	0.0857422	1.44965	1.7549	0.614818	0.350345	3.87941	0.6736
cypCar_00002557	cypCar_00001273	14905	408	0.439	ENSDARG00000013860	2.19418	3.17642	1.44766	0.737867	4.1979	5.68923	3.10685	5.27082	1.69652	3.67322	2.1532	0.586188	5.61096	2.50317	0.446122	4.4913	3.45757	0.769838	2.77747	2.59376	0.933856	1.96087	2.3274	1.18692	0.618473	2.53275	4.09516	0.436419	0.401965	0.921053	0.696601	1.5203	2.18246	8.53183	4.39022	0.51457	2.53112	3.07847	1.21625	4.34333	5.78477	1.33187	1.99889	4.50603
cypCar_00014696	cypCar_00001285	15371	376	0.407	ENSDARG00000036073	12.917	9.94016	0.76954	2.37715	1.97844	0.832276	17.464	6.24945	0.357847	20.6753	11.7914	0.570311	25.8506	10.7528	0.415958	31.8596	17.675	0.554777	27.4689	12.0516	0.438736	5.06296	4.30607	0.850504	9.63894	7.32562	0.760002	4.55862	8.3939	1.84132	13.471	6.37965	0.473585	12.6041	19.2575	1.52788	14.3049	5.31494	0.371547	23.0464	9.32959	0.404818	18.8038	7.71355
cypCar_00018095	cypCar_00001291	12810	544	0.135	ENSDARG00000055400	0.0726881	0	0	7.18084	7.61422	1.06035	2.94084	10.5579	3.5901	0.446572	3.71269	8.31376	0.320933	1.53969	4.79756	0.466035	4.8882	10.4889	0.727878	1.30948	1.79904	0	0	0	0	0	0	0	0.431811	0	0.222096	0.0380093	0.171139	0	0	0	0.0787988	0.0241996	0.307105	30.9177	7.69517	0.248892	0.301408	0.369444
cypCar_00018826	cypCar_00001300	14120	459	0.364	ENSDARG00000014148	7.7898	8.12859	1.04349	0.877082	1.95272	2.22638	18.9985	9.16636	0.482477	15.2565	8.48166	0.555937	8.62151	7.70862	0.894115	8.15869	4.79886	0.58819	6.1695	6.30902	1.02261	6.87592	3.52765	0.513044	1.87606	1.60445	0.85522	1.20886	1.59417	1.31875	5.85163	3.87078	0.661488	13.1887	6.84982	0.51937	2.41972	2.66404	1.10097	19.3077	8.34777	0.432354	6.99053	6.27578
cypCar_00018832	cypCar_00001305	1831	1928	0.567	ENSDARG00000060584	0.734515	0.21712	0.295597	0	0.0436051	0	0.0499604	0.354804	7.10171	0.577422	0.140975	0.244146	1.0012	2.36626	2.36342	0.0774612	0.478738	6.18036	0.0203192	0.0755577	3.71854	0.166068	0.168481	1.01453	0.296087	0.328887	1.11078	0.328308	0	0	0.327976	0.127031	0.387318	1.2513	0.683257	0.546039	0.00719243	0.0347272	4.8283	0.238157	0.148522	0.623633	0.609808	0.217915
cypCar_00036244	cypCar_00001313	3393	1454	0.237	ENSDARG00000040248	14.4486	54.4762	3.77034	1.54915	4.39382	2.83627	8.87129	24.3852	2.74878	7.87529	35.9293	4.56228	5.15589	16.3656	3.17416	6.70449	24.0137	3.58173	10.3178	29.3154	2.84126	6.14145	49.358	8.03686	34.5667	36.0126	1.04183	42.3543	39.1075	0.923343	7.4925	18.3719	2.45204	5.95069	15.8682	2.66661	21.3681	56.5899	2.64834	23.5204	27.5364	1.17074	18.9838	55.047
cypCar_00004412	cypCar_00001320	13218	518	1	ENSDARG00000036501	0.183402	0.113839	0.620707	0.158759	0.723779	4.55898	2.72771	1.29329	0.474131	0.192051	0.314641	1.63832	0.0389584	0	0	0.0447032	0	0	0.154032	0	0	0	0	0	0	0	0	0	0	0	0.230175	0.171039	0.743081	0.297288	0.522968	1.75913	0.0240809	0	0	16.6354	12.2414	0.735862	0.119704	0
cypCar_00013234	cypCar_00001331	17061	248	0.358	ENSDARG00000090568	4.95304	7.54541	1.52339	1.24899	3.53733	2.83216	8.50203	12.8047	1.50607	3.77909	2.73392	0.723434	2.92757	3.4288	1.17121	5.2571	3.46404	0.658926	2.46416	4.6628	1.89225	4.22459	5.24774	1.24219	2.98379	4.77189	1.59927	2.86637	5.62516	1.96247	3.16347	7.12336	2.25176	9.45492	1.60847	0.17012	7.44812	6.27639	0.842681	8.55827	10.6068	1.23937	10.0666	27.6843
cypCar_00040700	cypCar_00001336	9065	804	0.211	ENSDARG00000061301	2.69291	20.0571	7.4481	0.744936	6.64741	8.92346	5.32619	25.4548	4.77918	5.27865	25.3314	4.79885	3.34262	28.8986	8.6455	4.07091	21.768	5.3472	1.39916	19.9707	14.2734	2.51642	13.5716	5.39322	0.743591	9.31015	12.5205	0	6.80694	0	1.58221	6.0777	3.84126	16.3146	66.3407	4.06634	0.317022	2.66528	8.40724	11.7509	53.3319	4.53853	8.17725	20.5782
cypCar_00037967	cypCar_00001350	14361	443	0.28	ENSDARG00000088251	0.612189	9.29099	15.1767	0.144712	0	0	0.948546	10.0003	10.5427	1.1289	16.2993	14.4382	1.04264	10.849	10.4053	0.469436	5.69961	12.1414	0.647608	4.60108	7.10472	0	32.0024	0	3.63735	32.9387	9.05568	1.04631	4.04425	3.86524	0.651409	4.96984	7.62938	0.0887077	11.8094	133.127	0.280752	2.22412	7.92201	0.137323	6.02368	43.865	0.697248	16.1029
cypCar_00030561	cypCar_00001370	13558	494	0.286	ENSDARG00000013938	54.8918	66.2936	1.20771	16.8121	23.0054	1.36838	79.3356	105.052	1.32415	66.8028	65.1089	0.974644	57.5499	66.3452	1.15283	66.2392	70.0012	1.05679	28.5454	30.0401	1.05237	46.3219	61.1672	1.32048	28.9473	33.2407	1.14832	11.1963	16.1065	1.43855	18.094	17.938	0.99138	65.8233	91.2358	1.38607	14.4453	24.3925	1.68861	53.2205	75.1739	1.4125	52.4177	64.2797
cypCar_00005418	cypCar_00001392	12602	559	0.828	ENSDARG00000042029	11.8873	5.75188	0.48387	1.4669	0.360424	0.245704	12.3267	5.86648	0.475916	31.012	34.1221	1.10029	4.77195	2.2565	0.472868	5.21481	3.40414	0.652783	5.95129	3.03903	0.510652	6.81337	4.08501	0.599558	2.08456	1.44084	0.691193	0.140023	0.314941	2.24921	2.70831	0.785057	0.289869	18.8933	69.8217	3.69558	2.69073	2.09402	0.778233	95.0147	37.8892	0.398772	10.8503	2.25461
cypCar_00019529	cypCar_00001409	13559	494	0.538	ENSDARG00000071215	7.91269	2.05706	0.259969	0.0776529	0.0957472	1.23302	6.61221	4.5985	0.695456	21.9208	4.40793	0.201084	16.4746	7.94724	0.482394	17.1034	5.22543	0.305519	19.2468	14.3084	0.743416	5.69281	2.40323	0.422151	2.01727	0.848304	0.420522	1.43288	0.518393	0.361785	10.7993	1.97428	0.182815	2.0772	0.205424	0.0988948	0.573169	0.338326	0.590273	2.4488	1.76558	0.720999	5.6833	1.66095
cypCar_00019528	cypCar_00001410	5756	1095	0.309	ENSDARG00000090793	18.7952	4.03014	0.214424	0.0505963	0.196623	3.88611	6.4036	4.8487	0.757184	0.139643	1.19229	8.53813	0.714437	1.86844	2.61526	0.611633	1.00794	1.64796	0.226049	0.364252	1.61139	0	1.71344	0	0	0.204227	0	0	0.0783819	0	1.32978	3.96179	2.97929	0	0.32205	0	0.0142028	0.00267158	0.188103	1.53918	0.59947	0.389473	0.404608	0.232393
cypCar_00012785	cypCar_00001413	4281	1293	0.164	ENSDARG00000094965	3.75025	6.87931	1.83436	0.962332	0.864111	0.897935	23.94	15.3234	0.640073	2.34453	3.17149	1.35272	17.8295	40.8342	2.29026	6.23904	12.3747	1.98342	35.813	60.2592	1.68261	1.56964	0.728397	0.464052	0.634289	0.168907	0.266293	0.13461	0.506715	3.76431	6.43086	6.22292	0.967665	5.53379	7.40747	1.33859	47.3078	17.2034	0.363647	17.3031	13.8778	0.802039	21.2137	12.6942
cypCar_00041066	cypCar_00001420	6941	977	1	ENSDARG00000046014	0.0374978	0.0902136	2.40584	0	0	0	0	0	0	0	0.280705	0	0.148105	0.0138096	0.0932421	0.0723105	0	0	0.292072	0.240407	0.823109	0.391116	0	0	0.0666913	0	0	0	0	0	0.0180243	0	0	3.94924	1.87894	0.475773	3.87679	2.07637	0.535589	1.92457	0.312919	0.162591	0	0
cypCar_00018362	cypCar_00001426	9501	773	0.172	ENSDARG00000089153	0.118036	0.377748	3.20028	0	0	0	0.200348	0.54599	2.72521	0.387746	0.991864	2.55803	2.02128	2.12592	1.05177	3.91839	1.75317	0.44742	4.08918	2.37968	0.581946	0	0	0	0.790922	0	0	0.174329	0.585742	3.35998	0.192166	0.038089	0.198209	0.109586	0.782035	7.13627	0.196672	3.00176	15.2628	0.0854438	0.285172	3.33754	0	0
cypCar_00018359	cypCar_00001431	4576	1248	0.231	ENSDARG00000086391	0.292	0.0335106	0.114762	0.0680239	0.0721612	1.06082	4.85044	0.981192	0.202289	0.709376	0.0415108	0.0585173	2.3469	0.12199	0.0519793	6.11393	0.324208	0.0530278	0.448081	0.224934	0.501995	0.232069	0.278816	1.20143	0.378974	0	0	0.275207	0	0	17.0505	7.71914	0.452722	0.563813	2.60386	4.6183	0.16963	1.33674	7.88034	0.606502	0.0341546	0.0563141	4.7415	0.909587
cypCar_00011490	cypCar_00001451	16715	276	0.163	ENSDARG00000054937	6.00856	8.29792	1.38102	0.339748	1.603	4.71819	8.43379	6.92519	0.821124	4.47687	7.09876	1.58565	4.32274	7.64652	1.76891	6.91975	9.32763	1.34797	4.47428	6.19078	1.38364	9.55294	9.90666	1.03703	4.44319	6.38795	1.43769	3.36502	9.43471	2.80376	3.84279	3.85704	1.00371	4.92235	5.48273	1.11384	1.16655	0.85592	0.733717	3.68316	3.36423	0.913408	11.8632	7.76201
cypCar_00034470	cypCar_00001456	1360	2163	0.437	ENSDARG00000061378	4.47246	2.46666	0.551522	0.963388	0.452368	0.46956	3.2826	1.77607	0.541056	6.76092	4.52878	0.669846	3.51894	2.04633	0.581518	3.8756	2.5205	0.650351	3.99866	2.08028	0.520245	4.56767	2.33406	0.510995	1.05187	0.696713	0.662355	0.833555	0.468923	0.562558	2.55548	1.30516	0.51073	16.4621	7.76101	0.471448	1.59451	0.769817	0.482793	8.52384	5.20837	0.611035	1.65975	1.44917
cypCar_00032486	cypCar_00001460	2090	1833	0.347	ENSDARG00000043211	0.785288	2.14996	2.7378	0	0.16013	0	2.90591	4.02647	1.38561	0.907831	1.20525	1.32762	25.9792	25.8582	0.995342	21.1189	41.9335	1.98559	21.9064	20.9702	0.957263	0	1.06051	0	0.698707	1.69448	2.42517	0.539067	1.83527	3.40454	8.40621	7.05596	0.839375	0.961001	7.64813	7.9585	0.253056	0.309269	1.22213	0.383722	0.84639	2.20573	0.0945028	0
cypCar_00032485	cypCar_00001461	11878	605	0.55	ENSDARG00000030803	6.18986	13.4163	2.16746	1.14508	7.44376	6.50063	11.9643	8.05572	0.673312	9.0076	64.1891	7.1261	5.28618	11.3306	2.14343	9.87721	16.9108	1.7121	11.6546	15.0606	1.29225	9.92781	14.4627	1.45679	4.73062	2.41721	0.510971	3.52968	1.46042	0.413753	3.03552	1.85694	0.611737	12.1942	10.8043	0.886026	2.09846	2.77171	1.32083	8.43572	4.65524	0.551848	8.27964	5.54167
cypCar_00011187	cypCar_00001484	7682	909	0.3	ENSDARG00000002994	19.4766	16.737	0.859337	0.116084	1.39511	12.0181	2.54198	6.63809	2.61138	4.266	3.40591	0.798385	4.44839	4.65616	1.04671	1.38001	4.713	3.41519	4.00747	2.94648	0.735248	1.48345	2.44631	1.64906	0.47686	0.45298	0.949923	0.204724	0.0938591	0.458467	1.56269	11.2341	7.18896	3.33203	18.0164	5.40705	0.103966	0.490277	4.71573	6.1857	21.8513	3.53255	1.35166	3.34646
cypCar_00011184	cypCar_00001490	7058	965	0.233	ENSDARG00000057037	1.00814	0	0	0	0	0	1.2168	0	0	0.99911	0.079901	0.0799722	0.437945	0.0233647	0.0533508	1.14146	0	0	0.658738	0	0	0.460718	0	0	0.390842	0	0	0.200005	0	0	0.155111	0	0	0.82177	0	0	0.135811	0	0	1.43735	0.107756	0.0749687	1.0871	0
cypCar_00015310	cypCar_00001513	17204	236	0.161	ENSDARG00000089995	11.1727	3.4129	0.305469	0	0	0	3.33046	5.38412	1.61663	12.2542	5.79377	0.4728	6.84333	11.8672	1.73412	17.8711	12.5071	0.699851	9.23093	9.36456	1.01448	9.72472	1.56654	0.161088	3.26584	0.734576	0.224927	0.174876	0	0	2.52204	3.98592	1.58044	1.28252	0.0644452	0.050249	0.359716	0.433808	1.20598	1.50888	1.67444	1.10972	3.88878	0.756127
cypCar_00010046	cypCar_00001523	10479	704	0.263	ENSDARG00000060755	6.07975	6.29281	1.03504	2.29633	4.60468	2.00523	6.76101	5.25144	0.776725	12.0433	11.2967	0.938005	5.72305	6.18726	1.08111	4.23036	7.27317	1.71928	7.53443	7.12854	0.946129	4.88241	6.18552	1.2669	2.12461	3.44678	1.62231	2.04428	0.906641	0.443503	3.9795	2.22134	0.558196	10.2218	8.97883	0.878403	2.07661	2.10767	1.01496	10.7854	8.761	0.8123	4.58561	8.90337
cypCar_00010055	cypCar_00001531	14271	449	0.55	ENSDARG00000074630	1.84312	0.726766	0.394313	0.214236	0	0	0.287107	0	0	0.983351	0.288304	0.293185	0.0990774	0	0	0	0.100339	0	0.0312293	0	0	4.03893	0	0	1.08866	0.0576213	0.0529286	0	0	0	3.58856	0.0764313	0.0212986	11.1493	31.5192	2.82702	0.0345645	0.0198298	0.573705	1.03428	0.480256	0.464338	0	0.302733
cypCar_00001711	cypCar_00001545	17974	149	0.159	ENSDARG00000093584	9.56168	1.65685	0.173281	0.183738	1.98787	10.819	94.6445	76.7046	0.81045	38.4235	5.21216	0.13565	82.1291	472.271	5.75035	257.152	126.908	0.493515	70.1692	156.867	2.23556	58.9361	0	0	29.6913	0	0	12.0939	0	0	53.7683	0.469988	0.00874099	8.39499	0	0	12.0716	5.83144	0.48307	9.36234	1.05397	0.112575	338.21	0
cypCar_00001699	cypCar_00001556	9079	803	0.708	ENSDARG00000074509	0	0	0	0.97246	0.270652	0.278317	1.31673	0	0	0.0778464	0	0	0.0205724	0	0	0	0.0812586	0	0.00901768	0	0	0	0	0	0	0	0	0	0	0	0	0	0	0.172082	0.129061	0.75	0.0920948	0	0	1.54478	1.22204	0.791073	0	0.270544
cypCar_00014556	cypCar_00001583	7417	932	0.519	ENSDARG00000005536	10.7152	14.697	1.3716	1.23977	0.919944	0.742027	6.07092	7.0711	1.16475	18.0761	20.3829	1.12762	6.90171	9.26713	1.34273	6.55082	7.48795	1.14305	3.70993	4.9496	1.33415	4.82164	6.64028	1.37718	2.83163	2.20315	0.778048	0.314182	0.50364	1.60302	2.56271	3.62138	1.41311	56.8846	27.5996	0.485186	1.36069	1.84726	1.35759	17.3649	11.668	0.671934	6.13653	4.35336
cypCar_00014559	cypCar_00001587	7265	946	0.533	ENSDARG00000091633	0.0907054	0.151146	1.66634	8.33384	8.37027	1.00437	0	0	0	2.6847	0.201144	0.0749221	0.0360604	0.0436566	1.21065	0.0647664	0.138619	2.1403	0.13547	0.0801012	0.591285	0	0	0	0	0	0	0	0	0	0.135684	0.0227939	0.167993	0.896476	0.533073	0.594632	0	0.0292865	0	0	0.170228	0	0	0
cypCar_00022968	cypCar_00001599	8782	824	0.136	ENSDARG00000080012	0.244562	0	0	0	0	0	0.0935379	0	0	0.163747	0.0355459	0.217077	1.31295	0.0216873	0.016518	0.443061	0	0	2.90239	0.0629762	0.0216981	2.79887	0	0	35.5457	0.608086	0.0171072	39.8581	0.744152	0.01867	1.15884	0.0144756	0.0124915	0	0.571756	0	0.275996	0.0550019	0.199285	0.0411154	0.0975303	2.37211	9.73772	0.229343
cypCar_00026817	cypCar_00001603	4816	1212	0.261	ENSDARG00000006782	3.57612	2.42245	0.677396	0.244951	0.250427	1.02235	2.01167	0.553781	0.275284	10.5533	5.6442	0.534829	2.92215	4.85831	1.66258	3.64947	1.79648	0.492258	2.35455	1.98441	0.842798	1.775	0.972174	0.547702	0.458154	0	0	0.12508	0	0	0.851199	0.623652	0.732675	11.4293	8.56244	0.749165	0.121666	0.199339	1.63842	1.41095	0.937264	0.664277	0.578844	0.788438
cypCar_00026811	cypCar_00001608	14603	427	0.735	ENSDARG00000044629	0	0.743868	0	0	0	0	1.30275	0.274866	0.21099	0	0.860896	0	0	0.304336	0	0	0.728139	0	0.0156956	0.0182783	1.16455	0	0.921435	0	0	0	0	0	0	0	0	0.0432025	0	0	0	0	0	0.013634	0	0	0	0	0.410293	1.95254
cypCar_00011022	cypCar_00001626	17444	214	0.555	ENSDARG00000096755	0	6.22109	0	0	0	0	0	0	0	0	0.0825236	0	1.72978	2.81268	1.62603	0	0	0	0	0	0	0	0.59434	0	0	0	0	0	2.04425	0	0.146541	21.6447	147.704	0	0.443643	0	0	0	0	0	0.530782	0	0	0
cypCar_00034220	cypCar_00001632	18198	82	0.233	ENSDARG00000098036	1.16606	0.406632	0.348721	0.524584	0	0	1.94924	0.791866	0.406243	2.32489	0.847539	0.36455	0.671835	0.397497	0.591658	1.11035	0.115219	0.103768	0.397578	0.23414	0.588915	1.74634	1.71202	0.980347	0.783995	0	0	0	0	0	0.225479	0.344529	1.52799	0.379702	0.19156	0.504499	0.227126	0.110832	0.487977	2.79177	1.05077	0.376381	1.52235	0.308528
cypCar_00040943	cypCar_00001648	575	2941	0.238	ENSDARG00000078222	0.893544	0.769071	0.860697	0.168785	0	0	5.31519	3.63847	0.684542	4.56648	1.25137	0.274034	1.16887	0.739447	0.63262	1.78407	1.34947	0.7564	1.45122	1.47842	1.01874	2.03413	0.507267	0.249378	0.640506	0.117308	0.183149	0.20711	0.0688937	0.332642	0.848005	0.144332	0.170201	0.299774	0.446253	1.48863	0.523801	0.607047	1.15893	14.225	13.2871	0.934064	1.9006	0.535519
cypCar_00025352	cypCar_00001651	10165	724	0.352	ENSDARG00000019033	57.7883	61.628	1.06644	21.342	34.1403	1.59968	100.172	96.9214	0.967554	72.4303	68.9195	0.951528	86.5559	80.4509	0.929468	97.5635	92.6735	0.949878	81.8117	68.5158	0.837482	64.6396	43.0324	0.665728	31.6549	33.6816	1.06403	20.5451	21.3079	1.03713	59.2617	71.8604	1.21259	53.3019	74.4449	1.39666	21.437	18.9503	0.883999	92.4691	92.323	0.99842	50.9658	72.1442
cypCar_00003480	cypCar_00001658	8890	816	0.544	ENSDARG00000038900	72.7408	115.757	1.59136	1.60304	2.38448	1.48748	27.4461	31.5868	1.15087	13.6108	25.3375	1.86157	26.4319	26.1684	0.990031	32.3914	24.8738	0.767915	26.7941	30.496	1.13816	22.7787	26.0194	1.14227	44.9373	71.4847	1.59077	38.9623	74.3661	1.90867	38.1688	45.8275	1.20065	19.3772	65.2057	3.36507	94.7106	83.0195	0.87656	19.8335	33.9536	1.71194	119.981	120.336
cypCar_00003488	cypCar_00001667	13404	505	0.586	ENSDARG00000020031	9.96099	3.57199	0.358598	0	0.130704	0	33.0059	20.267	0.614041	2.86358	1.43759	0.502025	2.77103	4.03072	1.45459	4.44948	5.98259	1.34456	5.31214	12.4997	2.35304	9.64611	55.4002	5.74327	2.09554	14.2085	6.78036	0.497022	0.510605	1.02733	1.77226	1.0403	0.586992	4.67759	0.961683	0.205594	2.33625	3.2227	1.37944	21.4442	9.57204	0.446369	3.55724	4.10086
cypCar_00025587	cypCar_00001670	14581	429	0.4	ENSDARG00000089276	0	0.125676	0	0	0	0	0	0	0	0	0.207169	0	0.104503	0.0327034	0.312943	0	0	0	0	0	0	0	0	0	0	0	0	0	0	0	0	0	0	1.03355	3.90231	3.77565	0	0	0	1.16282	0.304174	0.261584	0	0
cypCar_00025588	cypCar_00001671	15859	339	0.273	ENSDARG00000075621	36.9798	16.9131	0.457359	0	0	0	12.3512	4.64419	0.376013	27.5794	12.4267	0.450579	25.5818	8.75553	0.342257	15.7757	6.23375	0.395148	5.59958	2.55536	0.456348	9.98571	3.28113	0.328583	4.508	1.80436	0.400258	0.652047	0.638192	0.978752	2.99687	1.07103	0.357383	103.973	81.547	0.784312	0.263004	0.155199	0.5901	7.71758	3.47183	0.44986	4.04003	1.51627
cypCar_00006912	cypCar_00001677	10756	683	0.275	ENSDARG00000022918	11.8218	7.20143	0.609163	9.03124	3.92165	0.434232	12.8323	10.74	0.836951	11.6442	5.85342	0.502689	6.99541	5.9429	0.849543	14.2039	5.92346	0.417029	7.76544	6.31332	0.813003	8.13165	10.6161	1.30553	3.99503	2.42073	0.605935	3.14075	3.34706	1.06569	2.84521	2.90543	1.02116	21.75	18.5079	0.850941	2.87274	2.17253	0.756257	22.4821	16.1468	0.718208	5.92656	11.4516
cypCar_00016125	cypCar_00001682	9757	754	0.44	ENSDARG00000055875	11.5335	17.6436	1.52977	21.5948	16.4595	0.762196	7.48088	6.23509	0.83347	12.302	7.31175	0.594354	4.29632	3.78367	0.880676	6.37313	6.50128	1.02011	4.65981	5.08306	1.09083	36.2517	36.4336	1.00502	4.87798	6.20336	1.27171	0.412419	0.0983945	0.238579	11.4378	4.9085	0.429147	1.63223	0.501001	0.306942	2.35151	4.33439	1.84323	34.369	13.4723	0.39199	4.99996	6.18345
cypCar_00001557	cypCar_00001698	1402	2131	0.324	ENSDARG00000039452	15.5782	11.8179	0.758616	2.26932	5.43974	2.39708	13.3716	14.7151	1.10048	19.2958	15.0144	0.77812	9.82977	9.21459	0.937416	15.1058	15.4621	1.02359	7.50136	10.3438	1.37892	7.77325	4.1229	0.530396	1.6975	1.01399	0.597345	0.261322	0.2199	0.841489	4.27997	6.98949	1.63307	3.96746	1.30284	0.328381	2.3595	7.85242	3.32799	41.2983	49.0748	1.1883	11.9386	52.4571
cypCar_00001544	cypCar_00001712	17730	182	0.537	ENSDARG00000034423	9.17211	0.844172	0.0920369	12.4469	25.8194	2.07437	902.081	429.363	0.47597	9.25297	2.94908	0.318717	17.7596	10.8947	0.613454	16.9657	12.9956	0.765992	90.4809	15.7497	0.174067	0	1.23176	0	1.14174	0	0	0.206072	0.207495	1.00691	9.08963	1.81637	0.199828	0.250375	0.0840348	0.335636	27.4663	9.67713	0.352328	232.989	106.601	0.457537	12.2905	8.30594
cypCar_00007465	cypCar_00001724	4695	1228	0.648	ENSDARG00000002128	7.05586	10.6323	1.50687	0.557674	0.307426	0.551264	4.2032	6.34006	1.50839	14.2871	17.1472	1.20019	5.78736	7.26547	1.2554	5.01691	7.73677	1.54214	5.19873	5.25965	1.01172	5.71047	9.04289	1.58356	2.55086	5.13578	2.01335	1.77677	2.7567	1.55153	2.33932	2.91112	1.24443	21.9612	19.5873	0.891905	0.900742	1.5472	1.7177	13.5271	12.8828	0.952368	3.44229	5.44669
cypCar_00019466	cypCar_00001736	15038	399	0.176	ENSDARG00000028192	3.30819	0.337516	0.102024	0.449277	0	0	5.96179	0.59008	0.0989769	2.26888	0.438031	0.19306	2.29995	0.0327034	0.0142192	2.80276	0.579825	0.206877	2.94632	0.218383	0.0741204	3.76171	0	0	2.31	0	0	2.76341	0.91192	0.329999	1.65156	0.249423	0.151023	3.30911	0.0806901	0.0243842	0.24429	0.127322	0.521193	4.87662	0.62057	0.127254	4.02354	0
cypCar_00007036	cypCar_00001750	16188	315	0.16	ENSDARG00000070047	5.41402	17.1642	3.17032	0.326644	2.75892	8.44628	59.3392	27.7008	0.466822	7.38677	4.52816	0.61301	14.589	37.9789	2.60325	19.8227	18.8881	0.952855	8.85631	5.0255	0.567448	6.69361	6.80458	1.01658	5.99178	6.07987	1.0147	4.62465	9.17007	1.98287	25.1509	6.93472	0.275724	1.61633	0.324374	0.200685	4.6596	4.3689	0.937611	5.16448	9.98358	1.93312	5.79677	84.4981
cypCar_00023860	cypCar_00001768	15418	373	0.214	ENSDARG00000059978	0.085057	0	0	0	0	0	16.2077	40.1002	2.47414	0	0.396726	0	0.0353533	0	0	0	0	0	0.0372176	0	0	0	0	0	0	0	0	0	0	0	0	0	0	0	0	0	0	0	0	0.0854268	0.0896224	1.04911	0	0
cypCar_00032684	cypCar_00001771	657	2786	0.202	ENSDARG00000052894	0.559115	1.94995	3.48757	0.270051	0.405458	1.50141	2.39564	3.42408	1.4293	0.448244	1.38724	3.09484	1.39547	1.82238	1.30592	1.12262	1.74079	1.55065	1.43455	1.95248	1.36104	0	1.66994	0	0.0196067	0.610676	31.1463	0.0602	0.30806	5.11729	1.26901	1.90262	1.49929	2.66267	2.65918	0.998688	0.693049	0.656444	0.947182	6.89944	9.9033	1.43538	2.61261	2.18169
cypCar_00015516	cypCar_00001780	8039	881	0.46	ENSDARG00000069988	0	1.94367	0	0	0	0	0.536792	2.61894	4.87888	0.813179	1.43841	1.76888	1.47219	7.68834	5.22237	43.7281	46.6124	1.06596	1.3943	9.52591	6.83204	0	0	0	0	0.0420155	0	0	0	0	0.0123595	0.107546	8.70151	0.0441326	0.163654	3.70823	0.00478582	0.413798	86.4632	0	0.0820507	0	0	0.127494
cypCar_00015034	cypCar_00001810	7283	945	0.303	ENSDARG00000058716	5.71413	3.91289	0.684775	0.374992	0.532106	1.41898	6.09588	6.4294	1.05471	8.18403	6.78755	0.829366	3.73138	3.37895	0.905549	5.71866	5.11496	0.894434	4.40297	4.57333	1.03869	7.14131	6.00864	0.841392	2.9387	2.36938	0.806267	1.23768	0.6939	0.560647	1.1601	2.12579	1.83241	17.1461	8.30664	0.484462	0.542536	0.785526	1.44788	9.28674	12.4092	1.33623	2.56353	7.2463
cypCar_00015037	cypCar_00001813	15539	364	0.353	ENSDARG00000093042	13.1889	0.132791	0.0100684	0.25059	0.331001	1.32088	5.80097	1.5933	0.27466	2.1099	0.22608	0.107152	0.496888	1.37646	2.77017	1.77933	0.496359	0.278959	0.520597	1.95511	3.75553	9.94157	0	0	4.33132	0.107046	0.0247144	0	0	0	0.333895	0.362301	1.08507	2.46888	1.5645	0.63369	0.352359	0.338147	0.959666	6.38945	1.45842	0.228255	2.26178	0.606026
cypCar_00001138	cypCar_00001816	4184	1308	0.406	ENSDARG00000028943	3.19163	5.40255	1.69272	0.164193	0.760187	4.62984	7.33733	6.3802	0.869553	1.69165	0.39783	0.235173	5.56251	4.9637	0.892351	4.41835	4.11393	0.931101	3.44498	3.842	1.11525	2.23528	9.92693	4.44102	0.833785	3.78169	4.53557	0.615642	2.41724	3.92638	1.84115	5.89239	3.20038	0.874854	1.48879	1.70175	1.25341	1.53365	1.22358	19.6203	14.8808	0.75844	5.92412	12.2678
cypCar_00001133	cypCar_00001822	7329	941	0.16	ENSDARG00000019195	4.05333	4.50892	1.1124	0.0690813	0.483526	6.99937	1.53851	3.3783	2.19583	2.76194	5.41977	1.96231	1.47135	3.26419	2.2185	1.55007	4.93351	3.18276	2.33286	4.44574	1.90571	2.66498	4.807	1.80377	0.973099	2.06488	2.12196	0.748038	0.600631	0.802941	0.911588	1.89515	2.07895	3.97778	5.349	1.34472	0.840605	1.13622	1.35167	5.59114	6.74369	1.20614	1.97129	4.18637
cypCar_00011379	cypCar_00001839	12479	567	0.286	ENSDARG00000012968	0.21223	0.438925	2.06816	0.428722	0.173307	0.40424	3.41306	4.18076	1.22493	2.51519	1.61296	0.641289	19.1635	17.2724	0.901318	12.3265	4.57271	0.370965	11.8444	22.1257	1.86803	2.55842	2.35572	0.920768	0.667737	1.4562	2.1808	0.83742	0	0	14.3135	0.65957	0.0460803	2.94506	3.95379	1.34252	0.421665	4.37258	10.3698	1.02524	0.526117	0.513164	0	1.53564
cypCar_00029567	cypCar_00001866	2991	1547	0.43	ENSDARG00000013776	6.45199	11.9759	1.85616	27.1798	21.9415	0.807272	8.99156	9.54811	1.0619	7.67787	13.6418	1.77677	11.0839	11.8306	1.06738	8.1774	11.1592	1.36463	5.41713	7.13781	1.31764	6.62197	6.65033	1.00428	2.12643	6.93726	3.2624	2.92622	6.55955	2.24164	3.39065	3.85287	1.13632	22.5856	13.2242	0.585514	10.104	3.79638	0.375731	19.8571	17.3496	0.873722	7.41494	7.16913
cypCar_00010420	cypCar_00001875	6837	987	0.398	ENSDARG00000026325	4.64877	0.14742	0.0317116	5.98489	0.257709	0.04306	1.01643	1.78325	1.75442	0.740859	1.89971	2.5642	15.4424	13.3025	0.861427	26.5069	23.8044	0.898046	10.046	15.023	1.49542	0	0	0	0	0.0818485	0	0	0	0	0.33583	0.109057	0.324739	0.585012	0.376618	0.643779	0.0530433	0.0943729	1.77917	0.803123	0.478924	0.596327	0.126231	0
cypCar_00010415	cypCar_00001878	16325	305	0.6	ENSDARG00000013800	30.9766	44.1019	1.42372	5.5622	5.02908	0.904152	22.2286	59.9234	2.69578	25.5473	37.6798	1.4749	18.3202	31.8128	1.73649	22.5921	33.8094	1.49651	10.829	16.9506	1.56529	25.9331	34.1988	1.31873	7.01889	21.7732	3.10208	2.4063	13.6799	5.68502	7.28966	16.4572	2.25761	31.8636	46.5289	1.46025	2.33105	4.44159	1.9054	14.5488	24.1745	1.66162	17.4366	24.329
cypCar_00004855	cypCar_00001909	1212	2263	0.173	ENSDARG00000079862	3.09834	1.22348	0.394883	0	0	0	0	0.0608236	0	0.113653	0	0	0.03365	0.00856372	0.254494	0.542381	0.0279846	0.0515959	0	0	0	0.175633	0	0	3.24847	2.73563	0.842131	2.15486	3.17033	1.47124	1.11921	0.625437	0.55882	2.83034	20.2776	7.16437	0.00354952	0	0	0	0.139897	0	0	0.0905612
cypCar_00010816	cypCar_00001915	6894	982	0.312	ENSDARG00000068782	0	0.103132	0	169.002	129.426	0.765824	4.22925	12.4553	2.94505	0.479544	0.155781	0.324853	2.68696	7.72408	2.87465	16.6941	7.34379	0.439902	4.69677	10.422	2.21898	0	0	0	0	0	0	0	0	0	0.186064	0.0154167	0.0828567	1.85078	0.201893	0.109085	0.299122	1.38845	4.64174	2.24665	3.34997	1.4911	0.169897	0.21678
cypCar_00040193	cypCar_00001917	5255	1153	0.462	ENSDARG00000021938	3.46658	2.06315	0.595155	4.2155	1.66813	0.395714	2.00564	1.83933	0.917077	0.861754	0.0625759	0.0726146	5.25338	5.9751	1.13738	6.91145	5.47869	0.792697	1.15465	3.29565	2.85423	8.74865	6.89885	0.788561	3.02729	0.824186	0.272252	1.03804	0.220049	0.211984	2.92817	3.78361	1.29214	15.7495	7.99377	0.507558	0.879045	1.06345	1.20978	3.35575	2.3542	0.701541	14.4019	9.23955
cypCar_00017831	cypCar_00001929	15301	381	0.515	ENSDARG00000002731	12.8996	11.2655	0.873327	7.21922	19.12	2.64848	12.8398	18.3486	1.42905	1.7662	7.13125	4.03761	11.4431	38.8814	3.3978	18.1952	36.3983	2.00044	4.59237	24.9516	5.43327	3.00686	15.1559	5.04042	1.46331	26.5144	18.1195	4.81153	29.9674	6.22824	13.3851	23.0694	1.72352	0.778528	4.07128	5.22946	1.61873	10.9638	6.77311	8.13999	14.6831	1.80382	23.0141	35.6309
cypCar_00044093	cypCar_00001947	16365	302	0.475	ENSDARG00000094675	0	0	0	0	0.742974	0	0	0.736333	0	0	0	0	0.0524515	1.23272	23.5021	0	0.402077	0	0.107184	1.81192	16.9048	0	0	0	0	0.861136	0	0	0	0	0	0.522779	0	0	0.303627	0	0.0423805	0.0893455	2.10818	0.355988	4.38602	12.3207	0	0
cypCar_00011999	cypCar_00001957	8238	864	0.245	ENSDARG00000079508	11.913	6.16179	0.517231	2.70831	2.12888	0.786054	20.815	9.55873	0.459224	18.0944	5.82975	0.322185	16.0822	8.15771	0.507251	12.9993	5.90855	0.45453	13.8065	8.42522	0.610237	12.98	6.64344	0.511821	11.7419	3.70238	0.315313	11.0818	4.03495	0.364107	8.11325	5.11164	0.630036	29.1526	10.0146	0.343524	4.92471	3.0804	0.6255	22.613	12.1507	0.537334	16.4124	8.48188
cypCar_00012000	cypCar_00001958	14648	425	1	ENSDARG00000054172	28.1306	42.9384	1.5264	3.25492	9.63187	2.95917	47.5727	53.6633	1.12803	10.2357	27.4509	2.68189	13.1805	19.5156	1.48064	16.1903	18.0649	1.11579	12.5982	17.4252	1.38315	18.0593	21.352	1.18233	81.5333	58.7032	0.719991	81.1522	62.5444	0.770705	22.8004	36.7593	1.61222	12.2266	22.0316	1.80195	3.51018	3.36572	0.958847	35.3355	20.6434	0.58421	21.4644	38.0671
cypCar_00012002	cypCar_00001960	7262	947	0.429	ENSDARG00000054191	76.586	72.7134	0.949435	23.6893	20.1895	0.852262	38.8842	42.6498	1.09684	54.5699	53.8688	0.987151	21.7081	28.495	1.31264	34.8665	40.2956	1.15571	19.4478	43.9027	2.25746	27.7343	26.8032	0.966427	22.3871	14.2439	0.636256	17.0055	8.04997	0.473375	20.0378	15.37	0.76705	35.0939	29.2805	0.834347	80.8295	466.749	5.77449	171.574	93.8387	0.546927	127.865	103.422
cypCar_00039093	cypCar_00001980	3769	1381	0.235	ENSDARG00000044318	0.5285	0.297116	0.562186	0.189815	0	0	2.502	0.871301	0.348241	57.2654	3.97042	0.0693337	16.7594	1.48233	0.0884473	37.7319	5.50447	0.145884	23.9825	2.10827	0.0879088	0.284253	0	0	0.0803805	0.0209554	0.260702	0	0	0	4.77986	0.101634	0.021263	0.80071	1.25967	1.57319	1.20724	2.20884	1.82966	0.783333	0.207926	0.265438	2.35427	0.322602
cypCar_00023550	cypCar_00001984	16067	325	0.262	ENSDARG00000008494	10.1159	29.0096	2.86772	5.44688	3.54332	0.650524	44.1465	59.1036	1.33881	5.78431	18.5659	3.2097	18.5884	28.0703	1.5101	53.8223	62.8929	1.16853	4.40322	5.93996	1.349	49.1205	27.3956	0.557722	14.648	26.6965	1.82253	1.87254	20.4183	10.9041	187.362	105.821	0.564794	18.6352	25.8507	1.3872	1.60773	2.50187	1.55615	48.9431	61.9147	1.26503	234.953	317.521
cypCar_00011531	cypCar_00001994	7837	897	0.41	ENSDARG00000033771	2.74398	3.70344	1.34966	0.886164	0.739795	0.834829	1.65129	2.66785	1.61562	2.2283	7.3021	3.27698	1.52218	2.25574	1.48192	1.48657	2.85787	1.92246	1.39072	2.4267	1.74492	1.44022	3.83447	2.66242	0.503827	1.14051	2.26369	0.564002	0.566733	1.00484	3.01348	2.43565	0.808254	11.4144	6.48371	0.568031	1.50048	1.43864	0.958787	0.939685	1.82842	1.94578	3.27059	2.35888
cypCar_00013644	cypCar_00001997	4980	1191	0.645	ENSDARG00000079898	2.96357	7.49126	2.52778	0.143953	0.0732913	0.509132	5.95075	11.5867	1.94711	1.05402	0.83521	0.792401	4.69339	5.83172	1.24254	5.23358	7.82559	1.49527	3.55153	4.39513	1.23753	6.69063	4.90805	0.733571	1.61471	0.325882	0.201821	0	0.608844	0	2.42721	2.37967	0.980413	1.76516	0.495824	0.280895	2.06438	2.53148	1.22627	3.576	6.06501	1.69603	17.0616	30.8046
cypCar_00038633	cypCar_00002005	3190	1498	0.289	ENSDARG00000079684	3.38267	4.39554	1.29943	0.247462	0.567842	2.29466	1.94469	2.06475	1.06174	7.78192	8.08906	1.03947	2.28773	3.24069	1.41655	3.39139	5.15673	1.52053	2.30035	3.32059	1.44351	2.05051	4.29677	2.09547	1.07657	1.65738	1.5395	0.455478	0.702222	1.54172	1.30752	1.33077	1.01779	7.40244	11.3764	1.53684	0.488435	0.964089	1.97383	2.91993	6.55178	2.24381	2.41202	1.19771
cypCar_00038631	cypCar_00002006	3520	1430	0.422	ENSDARG00000013031	18.235	6.54734	0.359053	1.84715	0.937976	0.507795	18.6605	4.83442	0.259073	53.0784	32.1402	0.605523	18.0219	8.46334	0.469613	27.1829	10.252	0.377151	20.5243	9.24067	0.450231	21.2128	7.79159	0.367306	7.02154	4.62708	0.658984	2.91958	1.05006	0.35966	7.93297	2.47577	0.312085	11.4624	8.76994	0.765104	4.83582	1.84015	0.380524	27.0231	10.4315	0.386022	12.7198	3.36564
cypCar_00030654	cypCar_00002015	4582	1247	0.158	ENSDARG00000070800	2.06375	2.44562	1.18504	0.547651	0.577364	1.05426	2.2469	1.05045	0.467509	3.51637	4.87814	1.38727	2.86061	2.51067	0.877668	2.60811	2.53928	0.973612	3.52595	2.76599	0.784467	1.57019	1.70781	1.08764	1.45179	3.36828	2.32009	1.35881	2.9804	2.19338	1.68856	1.70336	1.00877	10.8644	6.66134	0.613136	0.626543	1.37512	2.19478	3.32711	4.61917	1.38834	1.59835	2.0114
cypCar_00046499	cypCar_00002042	15181	389	0.278	ENSDARG00000007065	12.6702	4.80301	0.379079	2.79997	1.33167	0.475601	10.5504	4.92529	0.466836	16.94	5.86202	0.346047	10.2738	3.84899	0.374641	11.9536	5.37558	0.449705	7.25798	3.15871	0.435205	5.77679	5.92267	1.02525	8.01429	3.59395	0.448442	6.47357	1.64934	0.254781	5.98937	2.87607	0.480196	11.5452	9.0248	0.781694	13.653	1.14381	0.0837773	19.5268	8.62126	0.441509	22.806	4.50004
cypCar_00008717	cypCar_00002060	2211	1791	0.178	ENSDARG00000056847	3.01527	2.88111	0.955507	0.526558	0.520513	0.988519	2.583	1.5037	0.582154	5.99918	7.90512	1.3177	2.22435	3.01606	1.35593	3.22008	3.1321	0.972676	3.74215	3.92365	1.0485	1.80757	3.63084	2.00868	1.37766	1.2055	0.875034	0.660446	1.65592	2.50728	1.56597	1.26466	0.807591	8.3322	5.70462	0.684648	0.974358	0.751925	0.771713	4.04764	3.50994	0.867155	1.89744	0.762338
cypCar_00008716	cypCar_00002061	6541	1016	0.473	ENSDARG00000033599	0.0325096	2.09961	64.5843	0.0877602	0.257233	2.93109	1.41516	5.2256	3.69258	0.743415	4.86404	6.54283	0.443682	1.65507	3.73031	0.435326	2.74913	6.31511	0.222311	1.74283	7.8396	0	4.13032	0	0	0.78272	0	0	0.883766	0	0.238533	0.981501	4.11475	36.0996	4.1299	0.114403	0.0890157	0.392944	4.41432	20.7485	28.8153	1.38878	0.17545	1.70581
cypCar_00008715	cypCar_00002062	12687	553	1	ENSDARG00000077776	41.5383	64.9582	1.56382	10.2896	8.48232	0.82436	49.9916	87.3784	1.74786	54.2271	58.1309	1.07199	48.7366	69.0129	1.41604	52.2542	67.7526	1.2966	38.5183	53.5054	1.38909	38.3531	61.6427	1.60724	18.7179	42.9777	2.29607	9.35296	25.7433	2.75242	21.6393	32.7513	1.51351	84.1161	156.648	1.86228	21.3617	34.6191	1.62062	61.2467	100.449	1.64008	30.3389	53.2938
cypCar_00016151	cypCar_00002066	10198	722	0.624	ENSDARG00000032482	2.23032	0.872895	0.391376	3.94972	1.99017	0.503877	6.20748	5.28285	0.851047	1.9139	1.26814	0.662597	9.79829	20.6433	2.10683	7.3084	9.68192	1.32477	10.3251	48.2108	4.66927	6.03202	6.66423	1.10481	0.629359	1.09228	1.73554	0.333258	0.304883	0.914853	6.17306	2.25195	0.364803	3.42274	1.8568	0.542489	1.78791	2.22711	1.24565	2.8079	2.52598	0.899597	6.20523	1.78757
cypCar_00013655	cypCar_00002077	15699	351	1	ENSDARG00000040039	40.0492	8.56991	0.213985	0.459966	0.364486	0.792419	22.3124	14.8814	0.666959	2.98457	4.06959	1.36354	9.10707	4.72003	0.518281	5.44975	4.45302	0.817105	9.03792	5.0469	0.558414	7.52907	9.23093	1.22604	3.64985	3.27851	0.898257	1.13524	1.29852	1.14383	30.3647	5.50099	0.181164	7.1681	3.33297	0.464972	0.931415	0.637093	0.684006	7.14029	6.27178	0.878365	12.9628	5.75731
cypCar_00003245	cypCar_00002086	10041	733	0.33	ENSDARG00000009839	5.05291	5.98977	1.18541	1.07982	1.38473	1.28237	0.986168	4.46242	4.52501	27.9619	17.6391	0.630824	9.37707	7.08299	0.755353	3.52127	4.06565	1.1546	9.60837	8.45885	0.880363	1.29421	2.98568	2.30696	0.400148	1.71731	4.29169	0	1.75921	0	2.22247	3.13939	1.41257	2.3792	2.08004	0.874262	0.781954	1.74753	2.23483	3.93498	4.71866	1.19916	2.24703	3.01921
cypCar_00021545	cypCar_00002111	11676	619	0.553	ENSDARG00000014682	0.268235	0.162136	0.604454	0	0.545841	0	1.82351	37.3303	20.4716	0.0592859	3.0389	51.2585	4.23242	118.972	28.1098	1.9251	51.4572	26.7296	9.04187	221.002	24.4421	0	0	0	2.57519	0.0719239	0.0279296	0.346974	0	0	0.222273	0.0401369	0.180574	0.77796	0.314854	0.404717	0.0478142	1.31696	27.5433	0.299422	0.613501	2.04895	0.191257	0
cypCar_00014778	cypCar_00002130	10388	710	0.32	ENSDARG00000053652	1.53868	2.57279	1.67208	0.500547	1.09391	2.18544	2.05434	1.78784	0.870274	2.45651	2.94509	1.19889	1.00415	1.94441	1.93637	0.713747	2.64509	3.70592	0.540789	2.32995	4.30842	0.756709	2.10218	2.77806	1.38205	1.06196	0.768394	0.813004	0.726354	0.893419	1.04828	0.987515	0.942034	3.65797	4.04234	1.10508	1.58061	1.36593	0.864178	4.08159	5.02906	1.23213	5.44077	3.95685
cypCar_00014781	cypCar_00002133	11882	605	0.478	ENSDARG00000075723	5.27342	5.77365	1.09486	0.402446	0.152695	0.379417	4.81362	5.29911	1.10086	19.9688	9.83323	0.492429	7.88504	6.82606	0.865698	19.6997	14.908	0.756762	14.1369	11.7727	0.832761	11.1057	8.62222	0.776379	2.54168	2.23215	0.878219	0.785362	1.13463	1.44472	2.6736	2.79944	1.04707	0.325376	1.10124	3.38454	0.822103	1.24128	1.50988	0.831866	0.887098	1.0664	2.76969	5.15666
cypCar_00027829	cypCar_00002144	5555	1117	0.466	ENSDARG00000056111	2.87655	2.13311	0.741551	0.872625	0.666016	0.763233	6.04877	2.31079	0.382026	0.289895	1.00671	3.47268	2.8666	1.67655	0.584856	5.361	7.00609	1.30686	0.439731	0.536171	1.21932	20.6602	19.3174	0.935009	5.95669	3.70075	0.621276	0	0.293329	0	6.09718	7.22808	1.18548	2.16442	2.98831	1.38065	0.093456	0.344191	3.68292	0.884191	1.05823	1.19683	19.8691	9.25719
cypCar_00021636	cypCar_00002149	7114	960	0.527	ENSDARG00000007923	12.9853	14.4223	1.11066	0.677106	0.30755	0.454213	6.16418	5.87093	0.952426	26.1283	23.1071	0.88437	17.7705	23.9681	1.34876	18.6767	22.9338	1.22794	15.5188	14.9561	0.963736	15.4363	14.566	0.943623	5.94089	2.57702	0.433777	2.7917	1.68706	0.604315	3.19602	3.49666	1.09407	15.747	21.1116	1.34068	1.27098	1.19528	0.940443	6.49762	5.43881	0.837048	8.60739	5.6933
cypCar_00027016	cypCar_00002160	9866	746	0.175	ENSDARG00000021369	0	0.334157	0	0	0	0	0	0	0	0.240472	0	0	0	0	0	0	0	0	0	0	0	0	0	0	0	0	0	0	0	0	0	0	0	0	0	0	0	0	0	0	0.24062	0	0	0
cypCar_00046098	cypCar_00002165	7338	940	0.223	ENSDARG00000070807	3.01101	1.40248	0.465782	0.186879	0.206301	1.10393	2.65895	2.56101	0.963164	0.643442	2.01295	3.12841	4.36907	1.45121	0.332156	3.34665	3.36269	1.0048	10.0788	1.15976	0.115069	0.435404	0.463412	1.06433	0.321845	0.262085	0.814321	0.146691	0.156127	1.06433	0.801156	0.21431	0.267501	1.07366	1.20825	1.12535	1.4426	0.453518	0.314376	4.17484	4.87489	1.16768	11.4101	5.11583
cypCar_00031008	cypCar_00002183	17405	217	0.39	ENSDARG00000036684	32.9653	24.5333	0.744215	8.54541	9.37536	1.09712	54.5904	33.6342	0.61612	12.6974	10.2167	0.804626	23.7845	11.1589	0.469169	27.1225	13.8703	0.511396	18.4782	8.49149	0.459541	13.8474	28.9231	2.0887	28.6561	18.549	0.647294	24.9016	12.0896	0.485495	32.0941	17.1909	0.53564	15.9602	33.5381	2.10136	78.4585	17.5479	0.223658	44.2204	23.7066	0.5361	177.589	48.8036
cypCar_00024045	cypCar_00002184	15573	362	0.65	ENSDARG00000092141	0.431897	0.200637	0.464549	0	0	0	1.98694	1.51665	0.76331	0.905791	0.914179	1.00926	7.09775	8.93176	1.25839	0.908626	7.20117	7.92534	3.54319	5.92687	1.67275	0	0	0	0	0.410737	0	0	0	0	0.0551685	6.89427	124.968	0	0	0	0.0251101	0.244365	9.73177	0.774118	0.300866	0.388656	0	0
cypCar_00006718	cypCar_00002213	680	2763	0.174	ENSDARG00000089271	0.248597	0.272694	1.09693	0	0	0	0.304697	0.0468428	0.153736	2.82581	4.19478	1.48445	0.0663884	0.109581	1.6506	0.0438666	0.230161	5.24683	0.170353	0.22711	1.33317	0	0.499191	0	0	0	0	0.0829604	0.220694	2.66024	0.111699	0.268833	2.40677	3.38067	2.16522	0.640472	0.42859	0.384404	0.896904	12.0668	14.5375	1.20476	0.133974	0.397912
cypCar_00006717	cypCar_00002214	16400	300	0.66	ENSDARG00000035549	11.6274	24.2781	2.08801	2.14883	4.52432	2.10548	11.6712	16.008	1.37158	14.8102	49.1859	3.32109	11.2643	15.3724	1.3647	11.4902	20.4103	1.77633	8.58305	15.5381	1.81032	13.205	16.8658	1.27722	8.40777	8.93983	1.06328	2.62258	5.78915	2.20743	5.94602	9.11758	1.53339	8.29456	16.0274	1.93228	2.7504	4.02861	1.46474	15.1405	24.2442	1.60128	11.685	25.087
cypCar_00011478	cypCar_00002220	7683	909	0.308	ENSDARG00000069715	0	0	0	0.811986	1.0777	1.32725	0.154435	0.154435	1	0	0.0712769	0	0.369284	0.213749	0.578819	0.384628	0	0	0.995439	0.326358	0.327854	0	0	0	0	0	0	0	0	0	0	0	0	0	0	0	0	0.0399285	0	0	0.0678832	0	0	0
cypCar_00040919	cypCar_00002247	16300	307	0.586	ENSDARG00000060981	21.3421	37.4835	1.75632	1.04448	0.948693	0.90829	18.8125	38.1893	2.03	17.5068	36.9038	2.10797	12.4358	30.9711	2.49047	17.8544	43.7294	2.44922	12.5871	25.5503	2.02989	28.3982	42.2467	1.48766	10.5984	18.3845	1.73465	5.69303	7.52925	1.32254	7.62558	16.8312	2.2072	22.2355	84.5298	3.80157	3.80796	8.91964	2.34237	14.6163	32.2599	2.20712	10.6429	17.8289
cypCar_00041538	cypCar_00002262	4969	1192	0.55	ENSDARG00000032765	5.17994	7.86787	1.51891	2.63125	5.53355	2.10301	9.98091	15.9015	1.59319	6.26776	8.251	1.31642	87.8018	55.5363	0.63252	76.5234	59.7359	0.780622	97.2168	62.5329	0.643232	4.54054	26.029	5.73257	1.24336	7.03552	5.65846	1.31299	3.86517	2.94379	9.55962	12.5478	1.31258	24.9873	21.0893	0.844001	2.38854	2.94787	1.23417	0.564298	3.08653	5.46968	10.2611	20.4048
cypCar_00037499	cypCar_00002267	16700	278	0.579	ENSDARG00000043898	10.8561	5.31708	0.48978	2.19371	1.10761	0.5049	8.99454	6.13951	0.682582	11.7235	6.82641	0.582286	5.08037	2.886	0.568068	4.40737	4.38772	0.995541	6.62868	2.31191	0.348773	12.1463	2.55781	0.210583	8.35168	4.83352	0.578748	7.90817	3.15043	0.398376	7.84529	3.34873	0.426846	6.376	5.52335	0.866272	4.66718	2.27423	0.487283	9.32308	6.03121	0.646912	12.1636	2.9271
cypCar_00019198	cypCar_00002271	2126	1819	0.327	ENSDARG00000075273	0.608614	1.75241	2.87935	0.0586005	0	0	1.64362	2.99373	1.82142	0.303401	0.594138	1.95826	0.590711	0.634649	1.07438	0.738822	0.474035	0.641609	0.717203	0.805742	1.12345	0.674313	3.52408	5.22618	0.352653	0.489498	1.38804	0.114289	0.438839	3.83974	0.717003	1.31797	1.83817	0.125727	0.556103	4.42312	0.521137	1.07793	2.06842	0.69531	1.64645	2.36794	1.78093	2.37999
cypCar_00017011	cypCar_00002293	14697	422	0.543	ENSDARG00000015964	5.39345	0	0	12.1383	0	0	6.41304	6.51766	1.01631	0.519886	0	0	3.48321	0.581024	0.166807	43.8491	42.0372	0.958678	1.88649	0	0	10.1872	0	0	3.02815	0	0	0	0	0	0.264096	0	0	0	0	0	0.952094	0	0	1.21597	0	0	1.77604	0
cypCar_00032746	cypCar_00002295	11624	623	0.463	ENSDARG00000044406	0.959934	0.185896	0.193655	0.871146	0.137683	0.158049	2.63621	1.85216	0.702584	0	0.0763611	0	3.28794	1.15823	0.352265	3.1141	3.04107	0.976548	1.22767	1.29489	1.05475	7.52868	1.2371	0.164319	1.99396	0.349826	0.175443	0.892844	0.268524	0.300751	1.21536	0.642302	0.528485	0.164936	0.934497	5.66581	0.599854	0.405665	0.676273	24.1486	11.9028	0.492898	1.68229	7.85068
cypCar_00032745	cypCar_00002296	4849	1207	1	ENSDARG00000077836	0.134128	0.178838	1.33333	0	0	0	2.57173	4.74161	1.84374	0.440761	1.22254	2.7737	16.9033	28.3053	1.67454	3.72647	13.0119	3.49175	8.69331	10.2938	1.18411	0	0	0	0.0297455	0.0892366	3	0	0	0	0	0	0	0.403956	0	0	0.271484	0.126101	0.464485	0.537267	0.238508	0.443929	0	0
cypCar_00032743	cypCar_00002298	6836	987	0.57	ENSDARG00000044404	1.79119	2.03621	1.13679	0.11115	0.457008	4.11163	2.42727	2.11827	0.872696	3.63903	2.88355	0.792395	1.92259	2.1998	1.14418	2.52573	2.72951	1.08068	1.80393	2.14874	1.19114	2.55265	4.58617	1.79663	0.0732297	0.803626	10.974	0.523484	1.4732	2.81422	0.931866	1.78214	1.91245	9.84144	5.00778	0.508846	0.541881	2.35849	4.35241	2.34834	4.17271	1.77687	1.73952	7.59837
cypCar_00011363	cypCar_00002321	15721	349	1	ENSDARG00000022951	0.0872098	3.0204	34.6337	0	7.39518	0	0	0.545608	0	0.402998	1.40884	3.49588	0.10977	1.92304	17.5189	0	0.772695	0	0.065494	1.10469	16.8671	0	0	0	0	0	0	0	0.432414	0	0	0.552783	0	0.119402	0	0	0	0.128345	0	1.53524	1.09616	0.713998	0	0.73992
cypCar_00015171	cypCar_00002325	10156	725	0.333	ENSDARG00000003444	17.9914	2.95944	0.164492	1.54077	0.550477	0.357274	17.3811	7.79423	0.44843	11.8134	2.83267	0.239786	8.07636	1.73116	0.214349	6.1672	2.59812	0.421281	6.86268	2.05198	0.299005	6.22072	3.45648	0.55564	6.72545	1.34633	0.200184	6.64289	1.2366	0.186154	9.64343	2.48346	0.257529	2.62436	8.29665	3.1614	0.614965	2.29763	3.7362	16.1615	11.4543	0.708739	11.7778	4.33968
cypCar_00007223	cypCar_00002342	10999	666	0.45	ENSDARG00000041980	1.68054	2.61259	1.55461	0	0	0	1.69488	1.9327	1.14032	4.28949	4.47019	1.04212	1.89545	1.97502	1.04197	3.12091	4.48404	1.43677	2.78277	2.77559	0.997421	6.52991	3.0391	0.465413	2.1608	0.59785	0.27668	0	1.23244	0	0.648839	0.0924611	0.142502	3.33494	5.30009	1.58926	0.0203272	0.259993	12.7904	0.32068	1.72651	5.38391	0.728535	2.02348
cypCar_00007234	cypCar_00002353	12210	586	0.455	ENSDARG00000037633	4.4986	4.33858	0.96443	1.37567	1.54485	1.12299	6.37504	4.59356	0.720554	3.75411	4.27503	1.13876	3.60762	5.43903	1.50765	5.59257	5.32983	0.953021	2.89105	5.72815	1.98134	5.27238	3.54864	0.673063	0.849189	2.53318	2.98306	0.213582	0.652491	3.055	1.75998	4.80244	2.72869	12.2127	14.0548	1.15084	1.13574	2.0989	1.84804	8.78127	8.83922	1.0066	7.21079	4.47387
cypCar_00028086	cypCar_00002359	1958	1885	0.264	ENSDARG00000002971	2.61299	1.95106	0.746678	0.99471	0.553646	0.55659	3.97885	1.95654	0.491735	7.80672	4.22257	0.540889	3.53846	2.08917	0.590419	2.88267	1.8699	0.648669	3.15586	2.07285	0.656825	1.84813	1.70711	0.923698	0.915255	0.708843	0.774476	0.328105	0	0	1.21476	0.828107	0.681706	11.0503	5.72345	0.517943	0.985315	0.390538	0.396359	5.30906	4.0471	0.762302	2.45174	1.7682
cypCar_00028085	cypCar_00002360	7059	965	0.53	ENSDARG00000091573	0.040406	0.917707	22.7122	0	0	0	1.31309	0.381303	0.290386	0.151974	1.48757	9.7883	0.140787	0.648156	4.60382	0.162711	1.66528	10.2345	0.0843654	0.704614	8.35193	0	1.97946	0	0	0.730527	0	0	0	0	0	0	0	0.894309	12.9328	14.4612	0	0	0	0.641441	0.533761	0.832129	0	0.596345
cypCar_00027352	cypCar_00002371	13513	497	0.517	ENSDARG00000091947	2.95086	0.6224	0.210922	0.746609	0.229627	0.30756	2.24034	0.313355	0.13987	2.98771	1.46573	0.490586	3.07873	1.12039	0.363913	3.26941	1.00987	0.308883	3.87698	0.898045	0.231636	2.79146	0.251763	0.0901903	1.73631	0.871759	0.502076	1.53408	0.519998	0.338964	1.11783	0.401996	0.359622	10.3397	2.92432	0.282825	0.434455	0.179082	0.412199	2.49628	1.09053	0.436861	1.75011	0.496515
cypCar_00027355	cypCar_00002374	8916	814	0.506	ENSDARG00000016745	8.86241	1.41496	0.159658	2.6341	1.27836	0.48531	12.1167	4.04227	0.333613	8.27391	2.38034	0.287692	10.6856	2.52353	0.236162	18.9315	3.50021	0.184888	7.93354	2.45075	0.30891	10.2045	1.49241	0.14625	5.41164	0.943793	0.1744	3.45331	0	0	4.62951	2.75033	0.594087	20.8494	4.79897	0.230173	1.42004	0.476813	0.335774	16.5732	5.0494	0.304672	5.05396	2.34447
cypCar_00027636	cypCar_00002399	16949	259	1	ENSDARG00000091234	222.949	1.5712	0.00704732	0.129169	0.130148	1.00758	31.2722	6.62421	0.211824	2.70444	0.56661	0.209511	132.194	49.1478	0.371786	48.1961	40.9963	0.850614	96.0098	52.8916	0.550898	22.1248	3.21025	0.145097	16.4964	1.62695	0.0986244	19.4731	0.771706	0.0396294	19.1513	1.12331	0.0586543	0.438354	13.0484	29.7668	12.6975	1.66728	0.131307	8.56645	1.40028	0.163461	42.0708	1.38643
cypCar_00022496	cypCar_00002406	877	2550	0.302	ENSDARG00000039884	42.7812	30.7233	0.718151	0.0328333	0.182996	5.57351	7.1804	7.45653	1.03846	34.5334	44.1706	1.27907	6.54659	9.19545	1.40462	18.0401	18.0935	1.00296	13.833	18.5393	1.34022	15.1343	14.9286	0.986406	2.85615	2.94231	1.03017	0.0496958	0.329477	6.62986	3.13469	4.1739	1.33152	0.334273	0.0692943	0.207298	1.35255	3.55017	2.6248	1.33031	2.84231	2.13657	3.89799	4.58517
cypCar_00029915	cypCar_00002454	4147	1313	0.33	ENSDARG00000028542	24.1189	23.9345	0.992351	2.85329	3.68962	1.29311	17.5461	17.6958	1.00853	44.9584	46.258	1.02891	28.8472	22.2053	0.769758	27.2908	28.8353	1.05659	38.4297	29.8528	0.776817	28.5482	37.3021	1.30663	11.5808	14.8072	1.27861	6.31868	8.66774	1.37176	12.0682	14.4271	1.19547	26.5792	32.3645	1.21766	7.54401	10.2369	1.35695	43.3901	32.5509	0.750193	26.6288	22.5888
cypCar_00029914	cypCar_00002455	10021	735	0.231	ENSDARG00000057855	7.61023	7.07611	0.929816	1.80522	0.955185	0.529123	9.3901	7.35526	0.783299	9.87434	6.19571	0.627456	7.34429	4.5808	0.623722	8.74854	7.30268	0.834731	5.72592	3.8559	0.673411	7.35591	2.66923	0.362869	5.44595	3.3213	0.609866	3.7275	6.60019	1.77067	3.66774	2.6994	0.735984	7.6313	11.3317	1.4849	5.19336	4.0403	0.777974	11.4965	8.02517	0.698051	9.51398	7.15644
cypCar_00033779	cypCar_00002476	8209	867	0.372	ENSDARG00000029241	10.9745	7.47938	0.681524	0.0821986	0	0	2.44515	0.768229	0.314184	12.0015	11.9103	0.992406	10.1444	5.10566	0.5033	6.21193	3.57519	0.575535	3.73828	1.92854	0.51589	3.56943	2.12898	0.596448	0.70402	0.81049	1.15123	0	0.166188	0	0.879435	0.248757	0.28286	71.0706	39.0364	0.549262	0.330938	0.0802916	0.242618	2.01227	0.416825	0.207142	0.903778	0.761108
cypCar_00019338	cypCar_00002481	8483	845	0.25	ENSDARG00000063268	0.963667	0.404081	0.419316	0.244495	0.126022	0.515438	3.01826	1.09712	0.363495	2.279	1.46077	0.64097	18.0864	2.4044	0.13294	19.325	3.39133	0.17549	13.4057	1.51157	0.112756	0.472339	1.04566	2.21379	3.80753	12.5399	3.29345	5.51778	15.8311	2.86911	1.17847	1.93428	1.64134	9.85526	10.4142	1.05671	0.99873	0.626924	0.627721	3.5919	4.78939	1.33339	1.09972	1.31499
cypCar_00030678	cypCar_00002487	8228	865	0.189	ENSDARG00000034685	0.348073	0.657986	1.89037	0.561807	0.850138	1.51322	9.2487	4.93731	0.533838	0.295895	0.559843	1.89203	6.33946	3.92137	0.618564	4.05543	3.52492	0.869187	5.09794	1.67077	0.327735	0	0.943371	0	0.0908444	0	0	0	0	0	0.970225	1.0924	1.12592	4.62798	16.3422	3.53117	0.841608	0.900921	1.07048	20.8313	18.5238	0.889227	2.30603	3.01994
cypCar_00021727	cypCar_00002490	9773	753	0.409	ENSDARG00000038283	0	0	0	0	0	0	2.04851	1.44846	0.707079	0	0.092262	0	1.9485	0.564609	0.289765	0.238988	0.0648427	0.271322	2.63502	0.762734	0.28946	0	0	0	0	0	0	0	0	0	0.0177311	0	0	0.316566	0.215611	0.681093	0.272054	0	0	1.40548	0.320797	0.228248	0	0.195636
cypCar_00042136	cypCar_00002505	12628	557	0.295	ENSDARG00000089996	0.113899	0.63627	5.58626	0.707036	2.15815	3.05239	0	1.47584	0	0.419773	1.51381	3.60626	0.975785	4.94288	5.06554	0.73894	5.36935	7.26629	1.82421	7.60873	4.17098	0	0.695251	0	0	0.353774	0	0	0.0690855	0	0.0252749	0.243411	9.63054	0.593755	1.14227	1.92381	4.75138	22.5912	4.75466	0.922364	2.73455	2.96472	0.355401	5.8313
cypCar_00041378	cypCar_00002541	13669	486	0.219	ENSDARG00000011520	1.86612	0.74019	0.396646	0.12063	0	0	2.43992	0.895837	0.367158	1.49439	0.762251	0.510073	1.67529	0.620208	0.370209	8.38267	4.141	0.493995	2.69245	1.20575	0.447825	13.2198	3.95247	0.298981	3.79289	1.08483	0.286017	1.09127	0	0	1.24173	1.05522	0.849801	0.261484	0.213248	0.815531	0.186043	0.0853415	0.45872	0.9973	0.126291	0.126633	5.19997	2.25674
cypCar_00027797	cypCar_00002550	16978	257	0.103	ENSDARG00000090615	0.0873948	0	0	0	0	0	1607.91	5348.02	3.32607	6.23284	5.86507	0.940994	12.0486	13.0654	1.08439	14.759	15.5039	1.05047	3.38956	5.25399	1.55005	29.051	4.34932	0.149713	3.91036	2.15457	0.55099	0	1.42361	0	0.624236	0.347577	0.556804	0	0	0	9.32466	16.8305	1.80494	486.244	1980.46	4.07297	5.70114	6.8667
cypCar_00001272	cypCar_00002556	12289	580	1	ENSDARG00000015385	38.574	58.8737	1.52625	8.43182	14.1569	1.67899	46.5324	66.4501	1.42804	18.7262	34.0935	1.82063	23.6634	38.8348	1.64114	23.4525	52.8665	2.2542	19.6833	33.1704	1.68521	20.4059	31.5632	1.54677	14.1917	34.6572	2.44208	19.0666	25.7563	1.35086	22.455	30.4796	1.35737	39.1289	60.2632	1.54012	59.0354	98.8708	1.67477	51.7279	81.0756	1.56735	84.8615	139.273
cypCar_00001275	cypCar_00002559	9925	742	0.447	ENSDARG00000077537	8.36785	1.18982	0.14219	0.340663	1.73551	5.09452	3.24836	1.74244	0.536406	8.27734	1.08832	0.131482	4.68058	1.08691	0.232216	6.0181	1.19531	0.198619	3.32063	0.991774	0.298671	2.79948	1.14064	0.407447	2.08672	0.246116	0.117944	2.12333	1.15039	0.541786	1.55486	3.48622	2.24215	59.2175	6.37443	0.107644	8.27074	0.528443	0.063893	7.66642	5.07919	0.662524	7.01194	1.15275
cypCar_00001277	cypCar_00002561	12013	597	0.595	ENSDARG00000060092	0	0	0	0	0.196715	0	0	0.220457	0	0.322798	0.276832	0.857601	0.1577	0.316541	2.00724	0.232171	0.450443	1.94013	0.0365565	0.1796	4.91295	0	0	0	0	0	0	0	0	0	0	0.191848	0	0	0	0	0.013634	0.0130765	0.959108	2.92805	1.74492	0.595931	0	0.758326
cypCar_00007730	cypCar_00002564	15845	340	0.289	ENSDARG00000079368	0	0	0	0	0	0	0	0	0	0.369278	0	0	0	0	0	0	0	0	0	0	0	0	0	0	0	0	0	0	0	0	0	0	0	0.124281	0	0	0	0	0	0	0	0	0	0
cypCar_00012465	cypCar_00002571	17035	251	0.435	ENSDARG00000034885	11.7369	3.9797	0.339076	0.825844	0.965925	1.16962	11.8312	7.25851	0.613504	6.3206	6.65903	1.05354	5.81881	5.04399	0.866843	7.69231	5.09071	0.661793	3.95609	4.50795	1.1395	5.75521	5.2601	0.913972	2.55965	4.34137	1.69608	4.1356	2.315	0.559775	2.34827	2.26277	0.963588	9.75448	14.4121	1.47749	0.865478	2.38311	2.75352	11.6332	9.24437	0.794652	6.5367	5.98223
cypCar_00019702	cypCar_00002578	9349	784	0.168	ENSDARG00000086098	5.25986	1.96119	0.37286	0.0562341	0	0	3.19565	3.70247	1.1586	1.23663	0.225356	0.182234	11.621	3.25422	0.280031	17.9843	2.4669	0.137169	5.37691	1.58982	0.295676	16.1086	2.30294	0.142963	14.9095	6.06893	0.407052	13.2906	6.10134	0.459073	4.39503	0.71929	0.16366	0.310241	3.25715	10.4988	5.71201	1.09067	0.190944	6.61212	9.75317	1.47504	10.7101	3.4187
cypCar_00029118	cypCar_00002589	17495	209	0.739	ENSDARG00000096191	0	0	0	0	0	0	0	0.254519	0	0.151217	0.554542	3.66719	0.363617	0.171487	0.471615	0	0.125604	0	0.351489	0.111667	0.317698	0	0	0	0	0	0	0	0	0	0	0	0	0	0	0	0.287411	0.106643	0.371049	1.63105	4.51322	2.76706	0	0
cypCar_00003267	cypCar_00002592	14973	404	0.203	ENSDARG00000036008	0.252783	0.281562	1.11385	0	0	0	0.971905	0.891584	0.917356	0.150503	0.114641	0.761719	0.80412	0.302718	0.376458	0	0	0	0.242309	0.0136982	0.0565319	1.21913	0	0	0	0	0	0	0.403136	0	0.0571602	0.708891	12.4018	0.6714	0	0	0.3434	0	0	41.6205	37.9989	0.912986	0.523051	1.03473
cypCar_00014319	cypCar_00002593	7304	943	0.1	ENSDARG00000068708	34.1382	36.6366	1.07318	3.84563	2.55489	0.664362	24.9614	27.55	1.1037	40.817	25.2181	0.617832	31.9012	35.6038	1.11606	38.518	41.6716	1.08187	23.7212	16.734	0.705444	45.327	49.8383	1.09953	20.8097	22.4603	1.07932	22.897	15.6687	0.68431	9.83776	11.6604	1.18527	63.5794	42.7341	0.672137	4.7988	4.05274	0.844531	55.9656	42.2211	0.75441	18.182	19.1533
cypCar_00003594	cypCar_00002598	3158	1505	0.445	ENSDARG00000089232	5.78927	4.63626	0.800837	0.338011	0.624718	1.84822	2.95831	3.1952	1.08008	17.7567	10.0699	0.567107	5.66219	5.63624	0.995418	6.62897	6.78655	1.02377	5.88658	6.38844	1.08525	4.44286	5.29516	1.19184	0.877805	1.23313	1.40479	0.808173	0.810222	1.00254	1.78999	1.71327	0.957136	22.7627	24.2088	1.06353	4.35635	1.95661	0.44914	5.18682	15.8058	3.0473	1.97489	3.03546
cypCar_00003591	cypCar_00002601	15005	402	1	ENSDARG00000053254	14.462	14.5849	1.00849	8.52579	10.949	1.28422	42.385	37.7815	0.891388	75.7318	64.6593	0.853793	14.2999	13.5299	0.946155	199.829	156.611	0.783724	681.324	663.094	0.973244	0	0	0	1.87321	1.18119	0.63057	0.607075	0.942272	1.55215	1.06495	1.25286	1.17644	0.190808	1.54027	8.07234	22159.8	23373.6	1.05478	2.24303	6.29443	2.80622	16.3379	8.77967
cypCar_00012042	cypCar_00002620	10912	672	0.576	ENSDARG00000090625	3.60815	3.57301	0.990261	0	0.272555	0	3.51647	2.60366	0.740419	4.27882	2.9211	0.682688	3.34391	4.52331	1.3527	11.1771	9.46593	0.846906	2.61783	4.03429	1.54108	5.94913	9.18474	1.54388	3.54284	2.48815	0.702304	1.00439	0.270637	0.269455	1.29235	1.65793	1.28288	2.01551	3.84323	1.90683	0.298837	0.685481	2.29383	0.611797	0.629935	1.02965	2.6383	4.48818
cypCar_00012044	cypCar_00002622	10023	735	0.617	ENSDARG00000037961	1.76927	1.79285	1.01333	3.67547	2.31044	0.628611	41.5676	34.5079	0.830163	1.12958	1.40345	1.24245	31.1602	34.186	1.09711	6.82193	10.8621	1.59223	18.2015	20.8236	1.14406	1.9255	1.49047	0.77407	2.0408	0.734842	0.360076	1.44044	1.24957	0.867491	1.7957	3.09676	1.72455	2.17827	1.736	0.796961	5.19268	4.755	0.915712	5.53685	4.27641	0.772354	10.4901	13.8842
cypCar_00004103	cypCar_00002632	7196	953	0.533	ENSDARG00000018206	0.443995	1.08761	2.44959	0.772029	1.02314	1.32526	2.24025	4.12851	1.84288	0.519252	0.569787	1.09732	2.34155	4.87959	2.08392	2.46528	7.65785	3.10628	1.7558	2.51502	1.43241	0.585062	0.485125	0.829186	0.124082	1.11459	8.9827	0.648209	0.253986	0.391826	2.47661	1.82803	0.738117	4.05449	2.36652	0.583679	0.522619	0.463173	0.886253	3.86019	6.3461	1.64399	2.86201	3.64876
cypCar_00000936	cypCar_00002637	6630	1008	0.211	ENSDARG00000042854	2.50878	16.6556	6.63893	0.295049	1.10737	3.75315	1.70097	23.9153	14.0598	2.84459	3.04027	1.06879	0.841035	2.39283	2.8451	1.0679	3.06387	2.86906	0.332942	2.34018	7.02879	0.998514	1.75399	1.7566	1.97833	22.0646	11.1532	2.02873	22.8131	11.245	0.384403	4.23372	11.0137	1.76113	2.88335	1.63722	0.0314438	0.97249	30.9279	2.47251	24.7898	10.0262	0.0899725	4.66969
cypCar_00000931	cypCar_00002643	17755	179	0.444	ENSDARG00000042876	14.9907	71.1473	4.7461	0.334912	1.19783	3.57656	23.6407	49.4708	2.09261	13.1064	74.5168	5.68553	42.6261	88.8268	2.08386	43.9053	104.208	2.37348	16.0812	54.3083	3.37712	14.9676	79.3204	5.29946	6.11675	29.2768	4.78634	1.15841	3.23333	2.79118	6.45016	22.3555	3.46588	5.08834	8.78579	1.72665	1.04658	2.6296	2.51256	3.80689	8.55078	2.24613	8.19211	28.7018
cypCar_00037339	cypCar_00002649	6943	977	0.395	ENSDARG00000002508	0.0477208	0.55908	11.7156	0	0	0	0.280643	0	0	0.0589877	0	0	0	0	0	0.0591933	0.0637596	1.07714	0	0	0	0	0	0	0	0	0	0	0	0	0	0	0	0	0	0	0	0	0	0	0	0	0	0
cypCar_00000762	cypCar_00002668	2671	1637	0.452	ENSDARG00000069619	15.7635	9.53905	0.605134	1.54128	2.46102	1.59673	9.08224	5.86547	0.645818	69.1118	51.7883	0.749341	19.1068	10.429	0.545823	20.7329	13.7407	0.662749	20.2715	11.836	0.583874	16.3484	6.72474	0.411339	4.1415	2.7781	0.670795	1.10223	1.48476	1.34705	8.38933	5.1027	0.608237	58.9766	69.5074	1.17856	3.75289	2.72295	0.725559	20.4513	19.332	0.945272	9.4609	4.71187
cypCar_00000766	cypCar_00002672	4249	1297	0.175	ENSDARG00000002285	1.72911	9.09458	5.25969	0.128127	1.13109	8.82793	2.34383	4.45327	1.9	2.84675	7.02146	2.46648	1.8067	5.13087	2.83991	3.14367	9.43793	3.0022	2.35163	7.86861	3.34602	3.40737	8.63508	2.53424	1.95615	2.04327	1.04454	0.540033	1.32869	2.46039	1.35348	2.64345	1.95308	2.4209	5.47328	2.26085	0.288207	0.723658	2.51089	5.26365	5.4672	1.03867	1.05907	2.89026
cypCar_00000767	cypCar_00002673	783	2654	0.325	ENSDARG00000069595	0.14085	0.54065	3.83847	6.98206	1.39097	0.19922	2.61241	1.26305	0.483479	0.614763	0.491982	0.800279	4.16352	2.44056	0.586179	2.83794	4.34422	1.53076	2.29212	1.46134	0.637547	3.0704	0.925831	0.301534	0.504067	0.13969	0.277125	0.0821889	0.157695	1.91869	2.5671	0.692133	0.269617	2.05794	3.98852	1.93811	0.812566	0.401809	0.494494	11.7293	6.71192	0.572235	4.39765	3.01729
cypCar_00007095	cypCar_00002676	12180	588	0.716	ENSDARG00000053593	0	0.789107	0	0	0	0	0	1.862	0	0.648163	0.905251	1.39664	0.536467	3.72251	6.93893	60.0557	40.9997	0.682694	0.801697	4.52859	5.64875	0.40784	1.26154	3.09323	0.380681	0.208917	0.548798	0.213523	1.40472	6.57877	0.801766	68.369	85.2731	0.134224	8.96052	66.758	0	0.296177	0	0.164888	0.315203	1.91162	0.211024	1.0282
cypCar_00007096	cypCar_00002677	12809	544	0.623	ENSDARG00000069916	3.34743	8.59132	2.56654	0.0742164	0.066632	0.897808	0.656526	0.835194	1.27214	6.40623	13.2947	2.07527	2.40399	3.10344	1.29095	3.25824	4.47602	1.37376	0.911003	1.35824	1.49093	2.25319	1.38611	0.615176	0.282854	0.723203	2.55681	0.112333	0.574121	5.1109	0.295225	1.16476	3.94533	25.4443	53.1759	2.08989	0.029616	0.103953	3.51004	2.00239	2.36701	1.18209	0.3768	0.612383
cypCar_00007097	cypCar_00002678	16087	324	0.448	ENSDARG00000036174	2465.65	3896.88	1.58047	235.913	459.77	1.9489	2387.2	5561.42	2.32968	1263.62	1926.86	1.52487	1230.67	2239.68	1.81989	1304.43	2372.58	1.81886	1181.45	2236.29	1.89283	1638.01	2520.93	1.53902	1249.13	2492.44	1.99533	798.861	1914.87	2.397	1254.29	2748.72	2.19145	355.413	514.276	1.44698	491.816	999.908	2.03309	416.453	1031.82	2.47763	1899.4	4410.14
cypCar_00025973	cypCar_00002700	9810	750	0.777	ENSDARG00000052895	0.826095	0.0338084	0.0409255	0	1.20344	0	0.248536	1.38425	5.56963	0.047962	0.048963	1.02087	1.31748	0.45863	0.348112	4.60523	0.64791	0.14069	1.01863	0.413598	0.406033	0	0.311363	0	0.307934	0	0	0.180846	0	0	2.92179	0.730516	0.250023	0.113683	0	0	0.667483	0.19767	0.296143	0.247885	0.149437	0.602851	31.3843	1.94028
cypCar_00036136	cypCar_00002747	14427	439	1	ENSDARG00000077553	0.579789	2.29311	3.95508	2.31647	1.5993	0.690404	6.11926	6.32003	1.03281	2.27353	1.2979	0.570874	4.85311	9.30931	1.91822	5.22321	4.11986	0.78876	3.23033	6.03074	1.86691	0	2.95307	0	0.271068	1.12589	4.15354	0.41614	0.451763	1.0856	1.72229	3.44331	1.99926	8.79172	83.8113	9.53298	0.916466	1.67105	1.82336	12.0888	16.8367	1.39275	2.07132	6.37195
cypCar_00011633	cypCar_00002757	10611	693	0.578	ENSDARG00000063704	48.0414	1.57694	0.0328246	0.29645	0	0	41.5995	37.4375	0.899952	19.6777	3.55721	0.180773	12.6795	22.6077	1.78302	10.5809	18.7176	1.769	9.89276	38.2408	3.86554	45.6608	2.53069	0.0554237	19.0935	0.377026	0.0197463	11.719	0.616945	0.0526446	0.890182	1.28631	1.445	3.38158	0.5647	0.166993	4.43132	4.49894	1.01526	9.29653	9.17126	0.986525	19.3607	10.1646
cypCar_00031690	cypCar_00002765	4455	1265	0.404	ENSDARG00000051935	16.6339	22.0577	1.32607	0.143242	0.905578	6.322	5.61756	10.2005	1.81583	14.4182	13.3891	0.928627	2.99343	5.0368	1.68262	7.03725	8.60319	1.22252	4.14123	5.93505	1.43316	14.4895	15.2165	1.05017	3.59847	3.69912	1.02797	0.458278	0.573658	1.25177	7.90617	7.23341	0.914906	1.38498	5.23856	3.78241	0.504628	0.936531	1.85589	3.12091	12.7968	4.10036	9.94335	12.1168
cypCar_00038648	cypCar_00002793	727	2708	0.446	ENSDARG00000055648	5.86178	10.1832	1.73722	0.532206	0.896572	1.68463	5.17161	6.75254	1.30569	8.91321	11.4227	1.28155	10.632	11.9048	1.11971	15.4083	13.6653	0.886878	12.1717	11.5139	0.94596	5.50598	7.92858	1.43999	2.22152	2.66271	1.1986	1.21448	2.55218	2.10146	5.3377	22.8336	4.2778	9.15506	10.6363	1.1618	2.50372	4.0969	1.63633	14.6486	32.4176	2.21302	4.41717	5.50307
cypCar_00038650	cypCar_00002795	9783	752	0.31	ENSDARG00000055635	5.67796	6.66415	1.17369	3.31767	3.15418	0.950721	9.20225	9.03419	0.981737	9.91032	9.90713	0.999678	13.6481	13.5256	0.991023	16.4064	15.9998	0.975214	11.2961	11.3393	1.00382	6.42858	8.5873	1.3358	1.84153	2.2744	1.23506	1.30444	1.11388	0.853917	6.84902	6.70563	0.979064	19.0026	22.783	1.19894	4.96819	5.99663	1.20701	20.9704	21.5417	1.02725	7.76322	6.04943
cypCar_00000070	cypCar_00002821	1658	2006	0.131	ENSDARG00000019371	1.54149	1.40413	0.910893	0.148659	2.13246	14.3446	2.1997	2.03045	0.923055	1.77001	2.04175	1.15353	1.08519	1.05863	0.975526	1.11359	1.71412	1.53928	2.24099	0.995329	0.444147	3.80483	4.25241	1.11763	1.25513	1.15968	0.923948	0.351703	0.644442	1.83235	2.19735	1.71959	0.782576	0.625777	0.422714	0.675503	1.70223	1.68951	0.992529	3.95409	4.64442	1.17458	0.81984	1.71545
cypCar_00000057	cypCar_00002829	5614	1109	0.359	ENSDARG00000058357	0.501317	3.15163	6.2867	0	0.165588	0	1.72469	4.1412	2.40113	5.29049	0.658393	0.124448	0.712463	0.24495	0.343807	1.21497	0.645773	0.531511	0.705606	0.0898746	0.127372	0.338403	2.34691	6.93525	0	0.89346	0	0	0.164423	0	0.0729383	0.0467043	0.640326	0.826714	1.01149	1.2235	0.145308	0.0269363	0.185373	0	0.0500286	0	0	0.265528
cypCar_00027275	cypCar_00002830	17307	227	0.568	ENSDARG00000000069	25.6005	38.0598	1.48668	5.43759	6.43321	1.1831	29.2208	29.2471	1.0009	16.2489	19.0321	1.17129	32.8907	38.3011	1.1645	32.0474	37.868	1.18162	23.1786	30.7875	1.32827	20.1341	22.2763	1.1064	32.6202	41.8649	1.28341	51.1049	52.5629	1.02853	45.333	41.2736	0.910455	11.3557	15.6177	1.37532	3.42623	4.99379	1.45752	15.2287	29.0878	1.91006	12.6144	17.2044
cypCar_00015592	cypCar_00002846	17705	185	0.183	ENSDARG00000092035	8.70479	5.16875	0.593782	0.325133	0.974103	2.99601	44.7121	59.3992	1.32848	0.933963	2.80436	3.00265	9.56957	10.2595	1.0721	28.579	17.6507	0.617611	3.82848	6.70615	1.75165	19.1561	13.5904	0.709455	5.99073	0.685544	0.114434	0.823949	1.35943	1.64989	4.34543	6.64563	1.52934	0.967661	0.906504	0.9368	7.12411	47.7037	6.69609	5.34867	10.5436	1.97127	110.108	117.622
cypCar_00002912	cypCar_00002856	7517	923	0.306	ENSDARG00000037487	0	0.049985	0	0	0	0	7.26566	2.70983	0.372963	0.425382	0.154819	0.363952	1.86864	0.297391	0.159148	0.469142	0.124533	0.265448	2.62608	0.139628	0.0531697	0	0	0	0	0	0	0	0.414358	0	0	0.269998	0	0.495216	0.23847	0.481548	0.0233213	0	0	0.783572	1.02625	1.30971	0	0
cypCar_00022584	cypCar_00002885	7931	889	0.451	ENSDARG00000069459	1.04667	2.75372	2.63094	0	0	0	0	1.02985	0	0.0667569	0	0	0	0.117296	0	0.088889	0.216422	2.43474	0.00855299	0.0255344	2.98544	0	0	0	0	0	0	0	0	0	0.439432	0.58058	1.32121	0.0791157	0.196829	2.48786	0.0737656	0.0225759	0.306049	0.0635784	0.724485	11.3951	0	0
cypCar_00014428	cypCar_00002901	12094	593	0.222	ENSDARG00000046013	2.02354	0.465954	0.230266	0.2832	2.70996	9.56909	5.70281	8.36027	1.46599	0.822323	0.431471	0.524698	1.14867	0.832334	0.724607	2.78274	0.969022	0.348226	0.500642	2.04178	4.07833	3.31828	0.653105	0.19682	2.53953	0.597825	0.235408	0.717681	0	0	0.757414	0.630134	0.831955	4.66261	2.77864	0.595942	1.54009	0.707584	0.459444	2.17826	2.71269	1.24534	8.8927	1.05591
cypCar_00033081	cypCar_00002922	2662	1641	0.236	ENSDARG00000003631	2.60368	4.76163	1.8288	0.183847	1.88748	10.2666	2.04165	2.06669	1.01227	5.73083	9.22621	1.60993	6.20634	5.15707	0.830936	5.49366	6.44689	1.17351	10.0427	6.50431	0.647666	0.895403	4.49825	5.02371	0.926953	0.735428	0.793383	0.525743	0.790644	1.50386	2.45519	3.44884	1.40471	3.14372	1.82784	0.581425	1.13721	1.18174	1.03916	5.02219	6.08815	1.21225	2.60114	3.17315
cypCar_00048975	cypCar_00002931	11112	657	0.429	ENSDARG00000009196	0.118619	0.533831	4.50036	0.171158	0.224318	1.31059	23.0594	31.9924	1.38739	2.24165	3.0311	1.35217	61.1273	76.5668	1.25258	34.1796	40.3209	1.17968	20.9659	19.622	0.935901	0.562971	1.26439	2.24592	0.542186	2.49338	4.59875	0.685027	0.948745	1.38497	0.108808	0.442948	4.0709	0.131149	0.952716	7.2644	0.940096	0.992157	1.05538	0.547464	1.43023	2.61246	0	0
cypCar_00013113	cypCar_00002945	2240	1783	0.578	ENSDARG00000017199	7.28426	4.22972	0.580665	1.33772	1.26935	0.948896	5.77322	2.11033	0.365539	10.1023	4.5893	0.454281	5.73863	3.47319	0.605229	6.90076	3.15976	0.457885	8.17654	4.73986	0.57969	8.14821	3.70262	0.454409	4.11963	3.12126	0.757655	3.82363	3.02477	0.791074	2.37608	1.51871	0.639167	8.56916	3.58587	0.418462	1.54569	0.594728	0.384764	9.14325	6.64555	0.726826	4.33406	2.93173
cypCar_00008384	cypCar_00002947	12466	568	0.315	ENSDARG00000054340	22.5672	38.1388	1.69001	0.0613641	0.231136	3.76664	4.98685	11.0465	2.21512	8.86568	15.562	1.75531	2.32734	4.44434	1.90962	10.0807	17.4859	1.7346	3.7992	9.44905	2.48711	14.9014	11.9281	0.800472	5.00873	3.47586	0.69396	0.398317	0.443231	1.11276	2.2639	4.02683	1.77871	0.0940397	0.690516	7.34281	0.388641	0.748658	1.92635	4.6372	4.84993	1.04587	8.18667	6.16804
cypCar_00008390	cypCar_00002952	17725	183	1	ENSDARG00000035678	99.2941	71.6281	0.721373	27.56	15.4608	0.560986	113.829	78.7797	0.692089	120.369	58.8242	0.488699	101.056	65.0219	0.643427	109.622	79.7928	0.727893	75.8357	53.7351	0.708572	105.509	53.1857	0.504085	34.4511	30.196	0.876491	29.3214	21.2055	0.723209	34.7895	31.9932	0.919622	64.6174	114.181	1.76704	26.4313	30.3351	1.1477	78.2363	35.0025	0.447395	96.1279	85.8824
cypCar_00009959	cypCar_00002971	12958	534	0.598	ENSDARG00000023713	46.4828	2.82108	0.0606908	0.548466	0.371977	0.678215	50.5622	125.595	2.48397	1.45455	1.46037	1.00401	3.94057	2.63729	0.669267	20.0047	4.1633	0.208116	0.487066	0.581547	1.19398	75.4337	11.4013	0.151144	26.0499	8.8294	0.338942	3.61536	7.77827	2.15145	95.0159	85.852	0.903554	1.93499	0.0769267	0.0397556	0.556229	0.0677877	0.12187	39.456	2.44126	0.0618729	66.4778	10.0824
cypCar_00016248	cypCar_00002987	15991	330	0.6	ENSDARG00000044540	16.8839	9.47561	0.561222	5.62346	1.8684	0.332251	35.9704	15.2556	0.424114	14.5558	10.0476	0.690279	26.1234	10.9246	0.418192	21.6241	11.6515	0.538821	14.2505	5.14833	0.361273	21.5869	9.87272	0.457347	11.1016	14.6939	1.32358	8.321	7.66777	0.921497	13.8244	5.39931	0.390563	52.5386	19.7696	0.376287	4.45856	3.65752	0.820336	66.2688	49.7139	0.750186	28.3476	13.4826
cypCar_00006178	cypCar_00002992	7548	921	0.258	ENSDARG00000037012	13.3035	66.8311	5.02359	43.5554	6.5669	0.150771	36.4564	62.0399	1.70175	3.89027	21.3651	5.49194	33.0621	49.7952	1.50611	20.6114	75.2024	3.64859	20.9143	29.4312	1.40723	15.0457	67.222	4.46784	10.9939	49.3965	4.49306	10.6181	52.6518	4.95868	4.72442	9.38287	1.98604	62.8486	22.1641	0.352659	3.66517	39.0618	10.6576	110.691	39.4073	0.35601	13.0684	128.305
cypCar_00006176	cypCar_00002994	17702	185	0.83	ENSDARG00000009553	0.29436	28.0177	95.1818	80.7644	29.5063	0.365339	28.5948	37.2551	1.30287	0.317584	27.5271	86.6765	0.0502863	23.2147	461.65	0.22023	22.702	103.083	0.129699	13.0057	100.276	0	15.2651	0	0.364709	8.43954	23.1405	0	5.33873	0	1.68541	6.80438	4.03723	0	56.0186	0	0.0616046	5.58129	90.5985	196.943	190.871	0.969168	0.226597	20.8391
cypCar_00034898	cypCar_00003004	7094	961	0.325	ENSDARG00000035506	1.63624	1.50123	0.917486	0.148363	0.344578	2.32252	7.29928	20.7814	2.84705	13.6355	7.86645	0.576907	3.64423	46.7598	12.8312	3.26927	16.6302	5.08681	2.96652	36.5662	12.3263	0.333267	0.228315	0.685081	1.50173	0.373634	0.248802	0.950483	0.784326	0.825187	2.78686	3.18732	1.14369	2.16984	3.35712	1.54718	1.17494	1.17055	0.996266	2.65571	9.86118	3.7132	17.8044	12.3855
cypCar_00016092	cypCar_00003011	13988	467	0.414	ENSDARG00000068122	1.34511	2.36248	1.75635	0	0	0	0	0	0	1.31662	0.73004	0.554481	0	0	0	0	0	0	0	0.0137339	0	0	0	0	0.548707	0.131641	0.239912	0	0	0	0	0.0873074	0	105.536	200.292	1.89785	0	0	0	0.918594	0.893008	0.972147	0	0
cypCar_00016093	cypCar_00003012	16792	271	0.187	ENSDARG00000035018	11.7931	424.715	36.0138	0.102036	0.246067	2.41158	63.3209	30.8857	0.487764	13.103	17.9013	1.3662	137.154	10.4886	0.0764729	103.235	44.3737	0.42983	154.644	3.07426	0.0198797	2.91108	41.3722	14.212	0.470574	24.56	52.1915	0.558798	8.58327	15.3602	14.1689	8.07903	0.570197	0.653442	2.1234	3.24957	1.00837	0.768171	0.761791	7.58077	5.54788	0.731836	1.34574	26.6635
cypCar_00029163	cypCar_00003014	12599	559	0.109	ENSDARG00000017320	32.8425	16.0833	0.48971	0.286206	0.723827	2.52904	23.5309	31.2907	1.32977	35.9788	9.5686	0.265951	69.0746	91.7265	1.32793	115.034	125.07	1.08725	66.7655	69.9704	1.048	37.6574	13.5033	0.358582	35.4687	5.33875	0.15052	37.7774	2.60418	0.0689348	43.7062	28.8259	0.659537	3.7597	3.85397	1.02507	3.87253	2.15681	0.556951	10.6066	5.75451	0.542539	27.5323	9.1994
cypCar_00002977	cypCar_00003015	5692	1101	0.221	ENSDARG00000031463	0	0.176925	0	0	0	0	0	0.401762	0	0.0894305	0.120239	1.34449	0.0474081	0.203782	4.29846	0.0415719	0.348005	8.37115	0.027582	0.674606	24.4582	0	0	0	0	0	0	0	0	0	0.0138409	0.0326649	2.36003	2.06353	2.55344	1.23741	0	0	0	16.5608	70.6856	4.26824	0.289932	0
cypCar_00011400	cypCar_00003018	4565	1250	0.236	ENSDARG00000070571	1.56258	0.52292	0.334653	3.52215	2.28584	0.64899	3.81423	2.20469	0.578018	2.65231	0.893308	0.336804	18.4931	9.17952	0.496376	15.8711	7.64998	0.482006	14.9514	9.36485	0.626353	1.20792	0.245374	0.203137	0.29075	0.566172	1.94728	0.610535	0.280977	0.460213	2.19627	0.492643	0.224309	7.22653	0.870514	0.120461	0.659464	0.201374	0.30536	1.54813	0.297844	0.19239	2.70883	0.555849
cypCar_00011408	cypCar_00003027	4076	1327	0.113	ENSDARG00000077261	1.69983	1.03208	0.607164	0.46336	0.0695067	0.150006	7.21962	3.32424	0.460446	0.898841	0.278753	0.310125	4.16087	1.76871	0.425082	3.50861	2.79187	0.795719	1.01326	0.428249	0.422643	15.5785	9.77304	0.62734	3.13984	2.27722	0.725266	0.436352	0.640047	1.46682	10.8702	8.48119	0.780224	2.0251	1.33377	0.658622	0.426025	0.295851	0.694444	0.323899	0.279621	0.863297	32.9736	19.6947
cypCar_00036806	cypCar_00003053	2780	1601	0.451	ENSDARG00000013072	0.380554	0.25431	0.668261	0.164759	0	0	0.995608	0.407062	0.408858	0.14243	0.213506	1.49903	0.693767	0.57544	0.829442	0.467977	0.716296	1.53062	0.262373	0.203268	0.77473	0	0.210227	0	0.0176536	0.34779	19.7008	0	0.432682	0	1.20492	0.830752	0.689466	0.513559	0.0172969	0.0336804	1.21881	0.512671	0.420633	4.74554	2.52016	0.531059	1.36276	0.740187
cypCar_00000620	cypCar_00003109	6667	1004	0.479	ENSDARG00000070511	0.1024	0.0493681	0.48211	0.18669	0.0636523	0.340952	1.07056	0.156638	0.146314	0.311124	0.357722	1.14977	1.37962	0.145958	0.105795	0.303865	0	0	3.33106	0.308486	0.0926091	0.231818	0	0	18.458	2.1827	0.118252	20.9635	1.52631	0.0728079	2.50178	0.0779656	0.0311641	0.919661	0.549082	0.597049	0.189755	0.0488743	0.257565	444.203	143.336	0.322681	0.511942	0.849692
cypCar_00041131	cypCar_00003151	4232	1300	0.212	ENSDARG00000079281	3.95968	1.60371	0.405011	0.0748064	0	0	1.80363	1.16973	0.648544	1.70633	2.20219	1.2906	6.59618	5.46192	0.828044	8.59144	10.9036	1.26912	27.6112	11.327	0.410234	0.255208	2.27998	8.9338	0.41676	0.827702	1.98604	1.06464	0.417637	0.39228	5.95146	0.834077	0.140147	1.48303	1.82701	1.23194	0.754489	0.116247	0.154073	2.01113	1.84089	0.915353	3.77338	2.28688
cypCar_00015845	cypCar_00003171	6391	1032	0.103	ENSDARG00000021143	0.125347	0.771844	6.15766	0.894972	0.3028	0.338335	2.43334	5.93883	2.44061	0.591919	1.82378	3.08114	0.545495	3.3102	6.06826	0.304132	1.19563	3.93129	0.347991	2.5491	7.3252	0	0.839484	0	0	0.194667	0	0.115297	0.353853	3.06905	0.455993	0.321178	0.704349	8.63241	9.84315	1.14026	0.0871394	0.600793	6.89462	21.2032	22.4657	1.05954	0.846939	3.28706
cypCar_00032854	cypCar_00003296	11519	630	0.453	ENSDARG00000029290	0	0	0	0	0.179377	0	1.97319	1.37679	0.697752	0.521185	0.481281	0.923437	11.6802	8.28736	0.709523	41.9674	29.4275	0.7012	7.20619	6.48097	0.899362	0	0	0	0	0	0	0	0	0	0	0	0	1.15858	0.274894	0.237268	0.230363	0.276392	1.19981	0	0.323207	0	0	0
cypCar_00014564	cypCar_00003308	11520	630	0.676	ENSDARG00000042319	18.9489	21.9232	1.15696	3.7663	3.60291	0.956617	16.1591	14.2545	0.882137	59.2865	42.5529	0.71775	21.3461	24.5428	1.14976	24.9479	29.1893	1.17001	33.0947	29.1887	0.881973	20.8682	22.3346	1.07027	4.93488	6.96722	1.41183	1.26848	3.60828	2.84456	9.44086	10.3966	1.10124	23.0871	19.3946	0.840064	4.15073	5.06762	1.2209	49.9199	53.0285	1.06227	23.0936	17.2752
cypCar_00004064	cypCar_00003336	15587	361	0.621	ENSDARG00000060316	6.06283	13.3105	2.19544	0.730557	0.296955	0.406477	38.2068	25.698	0.672602	6.1407	11.5447	1.88003	10.8912	11.0087	1.01079	14.2932	23.1182	1.61743	9.12	11.2922	1.23818	4.8992	21.8196	4.45372	5.48217	7.17655	1.30907	3.49573	2.29807	0.657393	4.27208	7.44568	1.74287	17.5384	13.5981	0.775331	12.2831	10.5334	0.857546	3.31998	4.11396	1.23915	23.4503	35.3983
cypCar_00009432	cypCar_00003361	3878	1363	0.191	ENSDARG00000051836	8.3834	16.9504	2.0219	0.407051	0.310756	0.763431	2.54805	6.40038	2.51187	3.57687	16.7558	4.68449	6.6978	5.2946	0.790499	5.89023	10.3678	1.76017	8.92766	6.64259	0.744046	3.44612	16.7993	4.87484	2.22864	4.41568	1.98133	2.73619	0.892152	0.326056	1.77666	2.55513	1.43817	2.55863	1.8898	0.738599	1.51267	1.19759	0.791704	2.95316	3.47172	1.17559	9.36251	7.36095
cypCar_00026763	cypCar_00003366	11592	625	0.147	ENSDARG00000055536	36.8834	21.9485	0.59508	8.74617	7.15133	0.817653	21.228	20.6134	0.971048	25.6073	25.785	1.00694	17.6731	11.0528	0.625406	21.8337	17.8789	0.818869	15.8835	12.4819	0.785842	19.4359	17.6015	0.905614	10.6779	10.2339	0.958418	6.9784	3.36084	0.481606	9.52181	9.62165	1.01049	64.4362	42.6168	0.66138	4.24179	6.27735	1.47988	20.9547	25.9594	1.23883	18.1318	22.4886
cypCar_00048963	cypCar_00003373	14974	404	0.275	ENSDARG00000045166	2.48689	11.8173	4.75182	0	0	0	0.641114	4.3777	6.82827	0.349212	2.70535	7.74701	1.32585	1.93506	1.45948	1.79793	3.95482	2.19965	1.43542	3.54812	2.47183	2.00635	3.41608	1.70264	0.994573	0.363378	0.365361	1.42372	1.85666	1.30409	4.79769	8.02616	1.67292	2.64275	0.438344	0.165867	0	0.531082	0	6.44466	5.54719	0.860742	0.4236	1.57993
cypCar_00011178	cypCar_00003383	9516	772	0.742	ENSDARG00000005567	16.9437	14.9595	0.882896	4.59755	7.37994	1.60519	10.2441	8.92267	0.871005	24.0818	24.8652	1.03253	24.5261	23.9047	0.974666	14.5141	15.0691	1.03824	20.8029	18.5236	0.890438	12.1109	9.00747	0.743749	3.91034	2.88391	0.737509	1.58439	1.72162	1.08662	8.83383	9.68094	1.09589	19.0277	26.1325	1.37339	10.0902	8.32839	0.825396	11.1239	17.9216	1.6111	5.81692	7.90794
cypCar_00019948	cypCar_00003384	6506	1020	0.455	ENSDARG00000019418	0.438018	0.291075	0.664527	1.09498	5.58969	5.10481	0.138558	0.16569	1.19582	0.127899	0.699448	5.46876	0.367735	1.7275	4.69766	1.65091	1.64902	0.998857	0.827698	0.55313	0.668276	0	0	0	0.0392669	0	0	0	0	0	0.0781278	0.556862	7.12757	1.75684	0.378942	0.215695	0.875518	1.09899	1.25524	0.982086	2.6109	2.65852	0	0.3894
cypCar_00026971	cypCar_00003388	2043	1846	0.427	ENSDARG00000000935	2.61763	2.74584	1.04898	0.199049	0.134476	0.675593	1.52167	1.69737	1.11546	7.00736	8.4364	1.20393	2.11184	3.10269	1.46919	2.27163	4.28995	1.88849	2.84211	4.82544	1.69784	1.4131	2.34339	1.65833	0.638724	0.957982	1.49984	0.465218	0.465809	1.00127	1.73303	1.0979	0.633515	6.95133	20.1222	2.89473	0.551393	0.795559	1.44282	2.6617	3.56562	1.3396	0.980221	1.04935
cypCar_00005134	cypCar_00003401	5890	1082	0.531	ENSDARG00000012025	1.95873	0.897082	0.457991	0.439169	0.338484	0.770737	1.80628	3.04333	1.68486	4.0259	1.53383	0.38099	3.99549	2.05015	0.513117	5.41699	5.49222	1.01389	4.33601	2.68042	0.618178	2.93033	0.420304	0.143432	0.286673	1.58747	5.53755	0.83092	1.17247	1.41105	1.41608	1.04515	0.738059	5.90637	4.64893	0.787104	0.54518	0.330382	0.606005	5.14209	4.29781	0.835809	2.15344	1.76888
cypCar_00005136	cypCar_00003403	14437	438	1	ENSDARG00000015649	13.7011	16.2635	1.18703	12.5198	10.6061	0.847149	13.378	16.067	1.201	17.3066	32.0038	1.84923	14.8957	19.2823	1.29449	20.809	23.0261	1.10655	10.2446	22.0407	2.15144	9.55164	18.55	1.94208	3.01416	5.09432	1.69013	1.55706	0.959664	0.616332	4.96998	7.33769	1.4764	25.576	29.9709	1.17184	3.27089	4.07611	1.24618	27.7998	31.5463	1.13477	14.2902	36.6624
cypCar_00005141	cypCar_00003409	13537	495	0.609	ENSDARG00000086988	4.82132	1.7363	0.360129	0	0.0746968	0	0.501042	1.43843	2.87087	8.4261	3.89181	0.461876	4.4265	2.63102	0.594381	2.35434	1.58124	0.671628	1.27398	1.21534	0.953967	0.830325	0.83206	1.00209	0.388409	0.809459	2.08404	0.412512	0.268369	0.650572	0.213463	0.819397	3.83858	17.8462	50.6576	2.83857	0.0506198	0.53814	10.631	0.855598	3.20512	3.74606	0.24081	0.895923
cypCar_00005147	cypCar_00003414	10269	718	0.283	ENSDARG00000061548	1.39345	0.475722	0.341398	0	0	0	0	0.207355	0	1.41464	0.367631	0.259875	0.023454	0.124145	5.29311	0	0	0	0	0.0175313	0	0	0	0	0.0472085	0.049141	1.04094	0	0	0	0.273375	0.331257	1.21173	81.763	21.6873	0.265246	0	0	0	1.23331	0.604698	0.490306	0	0
cypCar_00022484	cypCar_00003425	3343	1464	0.515	ENSDARG00000076318	14.1724	12.1601	0.858017	1.20817	1.64599	1.36239	9.90114	14.5501	1.46954	12.85	14.4734	1.12634	11.3587	12.6978	1.1179	19.2657	25.6454	1.33114	10.2818	10.456	1.01694	9.29973	7.75554	0.833953	3.5401	2.19165	0.619091	0.495171	0.684187	1.38172	6.6267	6.43993	0.971815	13.6583	20.5153	1.50203	0.782047	0.667726	0.853818	47.9498	69.6397	1.45235	4.64253	5.14708
cypCar_00031683	cypCar_00003433	16414	299	0.411	ENSDARG00000063344	62.2118	60.7912	0.977165	11.4375	9.62408	0.841449	84.6672	76.1746	0.899695	28.2057	35.6092	1.26248	48.9173	77.1765	1.57769	65.5781	133.072	2.02922	36.2571	23.0602	0.63602	63.4263	58.3946	0.920668	45.3754	21.0522	0.463956	44.1448	5.96248	0.135067	38.3517	22.1511	0.57758	49.7287	39.707	0.798472	71.586	6.92184	0.0966927	77.7998	52.6003	0.676098	254.423	49.7575
cypCar_00034783	cypCar_00003451	10172	723	0.5	ENSDARG00000060400	0.130247	0.0763568	0.586245	0	0	0	0	0	0	0	0	0	0	0	0	0.083993	0	0	0	0	0	0	0	0	0	0	0	0	0	0	0	0	0	0	0.0495985	0	0	0	0	4.20008	4.46335	1.06268	0	0
cypCar_00001656	cypCar_00003478	13556	494	0.75	ENSDARG00000055996	3843.3	4565.97	1.18803	522.815	742.017	1.41927	4563.22	5155.01	1.12969	1862.82	2335.04	1.2535	2413.46	2919.53	1.20969	2300.21	2718.73	1.18195	2355.25	3004.7	1.27575	2220.67	2625.86	1.18246	2411	2652.6	1.1002	1831.77	2042.39	1.11498	2345.78	2584.7	1.10185	754.324	835.629	1.10779	1045.41	1189.83	1.13815	747.146	940.899	1.25933	4424.58	5217.24
cypCar_00042953	cypCar_00003497	4714	1225	0.471	ENSDARG00000056029	0.0660771	0.0886264	1.34126	0	0.0606394	0	0.873613	0.070487	0.0806844	0.292571	5.51914	18.8643	5.60844	7.85086	1.39983	8.57423	20.0469	2.33804	0.542221	3.57812	6.59902	0	0	0	0	0	0	0	0	0	0	0.0222947	0	0.193607	0	0	0.0222461	0.0250985	1.12822	0.366834	0.109003	0.297145	0	0
cypCar_00005620	cypCar_00003500	9351	784	0.556	ENSDARG00000092934	1.40965	1.26804	0.899543	0.765511	2.30406	3.00983	1.53685	2.27575	1.48079	1.26368	1.52711	1.20846	1.79418	1.38663	0.772847	3.20113	1.82753	0.5709	0.881489	0.899783	1.02075	0.537076	1.64631	3.06531	0.351791	0.291591	0.828875	0	0	0	0.248174	0.247374	0.996778	2.41391	15.2695	6.32563	0.322372	0.891979	2.76692	2.49452	3.45281	1.38416	0.949338	2.5209
cypCar_00014860	cypCar_00003580	5955	1076	0.209	ENSDARG00000013926	8.15672	1.18894	0.145762	1.01686	1.96463	1.93205	28.0328	4.61699	0.164699	2.89848	1.72221	0.594177	2.61026	1.25218	0.479716	6.20947	1.71829	0.276721	1.60396	0.433028	0.269975	10.295	0.634512	0.0616333	4.09964	0.436366	0.10644	0.694921	0.244612	0.352	21.9725	3.976	0.180954	0.40016	0.326229	0.815246	2.33417	1.5613	0.668887	12.1445	30.7728	2.53388	3.58609	5.13383
cypCar_00002600	cypCar_00003592	11635	622	1	ENSDARG00000053257	11.0942	2.10753	0.189966	0	0	0	4.74644	1.65649	0.348997	7.70616	5.69623	0.739178	3.73291	3.64915	0.977562	6.68057	8.37452	1.25356	4.31177	3.97821	0.92264	13.4664	2.05336	0.152481	1.6081	0.992034	0.616898	0	0.278101	0	3.48432	3.12019	0.895495	14.4147	3.23032	0.2241	0.915688	0.447169	0.488342	2.96167	1.59823	0.539639	2.29617	1.91324
cypCar_00031046	cypCar_00003598	2859	1581	0.259	ENSDARG00000014646	3.94418	0.909372	0.23056	0.2153	0.0604956	0.280983	3.5864	1.34721	0.375644	0.806512	1.09185	1.35379	5.89166	1.06342	0.180495	9.19832	0.766548	0.0833357	5.56371	2.25235	0.40483	2.95226	0.646514	0.218989	11.5958	0.377604	0.0325637	21.9404	1.10572	0.0503964	15.5751	2.46967	0.158565	26.622	3.76965	0.141599	0.50088	1.73117	3.45627	9.60219	1.7884	0.186249	26.7248	1.21823
cypCar_00016789	cypCar_00003604	7823	898	0.455	ENSDARG00000036549	24.179	30.0127	1.24127	13.3229	3.26183	0.244828	56.6601	59.904	1.05725	11.5747	15.7647	1.36199	14.1674	12.8196	0.904866	26.2346	14.6568	0.558684	44.3886	28.4134	0.640106	5.10847	7.54033	1.47605	15.5141	28.2527	1.82109	15.5219	33.9808	2.18921	26.1471	16.1305	0.616914	8.71681	6.92612	0.79457	74.9106	59.8386	0.7988	44.5204	30.0696	0.675413	65.3937	132.126
cypCar_00016793	cypCar_00003609	16141	319	0.361	ENSDARG00000089853	0.398134	0.536539	1.34763	0.943693	0	0	3.26668	4.94628	1.51416	0.354112	0.207072	0.584765	0.995817	0.901174	0.90496	1.04447	1.02809	0.984316	1.90689	1.62238	0.850801	0.359276	1.41596	3.94116	0.214417	0.813775	3.79529	0.145978	0	0	0.127173	0.0617152	0.485285	7.13295	2.23175	0.31288	1.10021	0.0570401	0.0518446	1.61816	1.69403	1.04689	5.0574	2.18391
cypCar_00033256	cypCar_00003639	4815	1212	0.151	ENSDARG00000078072	0	0	0	0.134454	0	0	1.33875	0.296573	0.221529	0.244945	0.529362	2.16114	8.22097	1.38193	0.168098	4.77936	12.8887	2.69675	3.84108	2.08928	0.543929	0	0	0	0	0	0	0	0	0	0.106624	0	0	0.129261	0.077324	0.598203	0.0702317	0.0317668	0.452314	0.459294	0.0354443	0.0771714	0	0
cypCar_00020948	cypCar_00003661	175	4283	0.272	ENSDARG00000017901	0.00988194	0.326595	33.0497	0.365058	0.793679	2.17412	1.14726	1.95017	1.69984	0.425245	0.170057	0.399904	0.499094	0.827253	1.65751	1.02131	0.878879	0.860537	0.735271	0.495225	0.673527	0	0.495812	0	0.0894404	0.114497	1.28015	0	0.0897203	0	0.430039	0.589607	1.37105	1.92379	2.52261	1.31127	1.07644	2.5617	2.3798	2.64569	4.07356	1.5397	2.20339	3.1209
cypCar_00010409	cypCar_00003682	4598	1244	0.394	ENSDARG00000029524	6.20518	9.86082	1.58913	0.97809	1.79123	1.83136	7.18472	7.17421	0.998537	11.1435	18.9824	1.70345	9.34833	8.70777	0.931479	10.8005	11.7175	1.08491	7.57645	5.52569	0.729325	6.58868	6.90461	1.04795	8.26175	3.27024	0.395829	7.11082	2.60062	0.365728	4.32665	3.15765	0.729815	13.4999	16.6971	1.23683	0.864082	4.82692	5.58618	11.7661	17.6899	1.50346	3.8004	8.06405
cypCar_00022241	cypCar_00003702	8832	820	0.225	ENSDARG00000078502	2.75884	5.08274	1.84234	1.54741	0.75103	0.485347	3.10993	5.50355	1.76967	5.97294	6.39753	1.07108	3.45934	6.05822	1.75127	3.06387	6.84435	2.23389	3.00305	7.56782	2.52004	2.9211	4.18367	1.43223	1.18453	1.61818	1.36609	0.198742	0.593622	2.98689	1.6128	1.87167	1.16051	20.2961	10.3837	0.51161	0.76915	0.958732	1.24648	6.31144	9.61024	1.52267	2.49677	4.65844
cypCar_00015461	cypCar_00003710	13215	518	0.539	ENSDARG00000036055	12.0348	2.59869	0.215932	2.05281	0.412437	0.200913	8.47998	2.07272	0.244425	12.3978	3.56244	0.287344	4.16824	1.58756	0.38087	6.17811	2.02019	0.326991	4.34782	2.17768	0.500867	7.84614	2.32474	0.296291	1.64767	1.09748	0.66608	1.18631	0	0	3.48196	1.3158	0.377891	14.6387	2.39529	0.163627	2.97591	0.564991	0.189855	11.7365	3.95639	0.337102	5.70673	2.87761
cypCar_00021773	cypCar_00003717	11230	650	0.142	ENSDARG00000036057	26.7874	15.9898	0.596913	0.776399	0.303901	0.391424	23.6119	10.8133	0.457961	30.0847	20.6594	0.686707	16.9052	11.4465	0.677096	23.3812	17.4048	0.744395	21.6133	10.5556	0.488383	20.9007	11.4289	0.54682	8.59425	5.81085	0.676132	5.23132	1.93568	0.370017	14.3541	7.35727	0.512555	7.04587	1.90379	0.270199	3.6794	1.52312	0.41396	6.09738	3.13299	0.513826	27.4194	15.4672
cypCar_00021777	cypCar_00003721	11772	613	0.232	ENSDARG00000036060	13.5794	0	0	0.578784	0	0	7.74632	0	0	9.02796	0	0	5.88066	0	0	10.3289	0	0	6.34557	0	0	14.0588	0	0	8.68769	0	0	11.0844	0	0	3.48903	0	0	17.9082	0	0	2.23191	0	0	13.3646	0	0	8.5827	0
cypCar_00029893	cypCar_00003728	11227	650	0.304	ENSDARG00000017174	0.473867	0	0	0	0	0	0.21409	0	0	0.10595	0	0	11.8845	11.267	0.948039	0.857085	0.606378	0.707489	0	0	0	0	0	0	0	0	0	0.719516	0	0	0	0	0	0.175654	0.391482	2.22871	0.0861731	0	0	0.540842	0.928355	1.7165	0.637525	0.301355
cypCar_00036785	cypCar_00003740	16817	269	0.36	ENSDARG00000090170	0	0	0	1.74679	0	0	1.78779	6.0943	3.40885	0	0	0	0.100268	0.0513545	0.512172	0	0.213164	0	0	0	0	0	0	0	0	0	0	0	0	0	0	0.0709706	0	0.272584	0.760252	2.78906	0	0	0	10.9891	10.2933	0.936681	0	0
cypCar_00009127	cypCar_00003752	15815	343	0.42	ENSDARG00000039964	0	0	0	0	0	0	0	0	0	0	0	0	46.914	54.1807	1.1549	6.71614	0.712427	0.106077	0	0	0	0	0	0	0	0	0	0	0	0	0	0	0	0	0	0	0.0238996	0	0	0.372546	0.372402	0.999613	0	0
cypCar_00009122	cypCar_00003755	13043	529	0.864	ENSDARG00000011094	17.5017	16.0761	0.918544	0.148524	0	0	2.70269	3.19128	1.18078	21.9124	22.7653	1.03893	10.5797	12.6556	1.19621	8.30881	9.48034	1.141	3.02029	4.21545	1.39571	4.5587	2.62191	0.575145	4.77955	1.92339	0.402422	0.989614	0.509233	0.514577	1.76581	1.56388	0.885644	112.778	190.572	1.6898	0.218676	0.262284	1.19942	3.29726	3.57648	1.08468	1.63303	3.15566
cypCar_00025656	cypCar_00003764	16656	282	1	ENSDARG00000071339	2.8228	3.79149	1.34316	0.819303	1.64546	2.00837	3.71239	6.84435	1.84365	3.77213	7.98406	2.11659	2.92085	5.09902	1.74573	3.56662	2.98988	0.838296	2.59067	4.9985	1.92942	1.73824	2.7639	1.59006	0.750118	1.81038	2.41346	0.83971	1.16502	1.3874	1.56874	5.06343	3.22772	3.85249	4.44757	1.15447	1.1718	1.61658	1.37957	7.79279	10.4326	1.33876	5.42055	5.53374
cypCar_00004181	cypCar_00003774	17788	175	0.413	ENSDARG00000037860	161.344	565.286	3.50362	42.1962	90.0361	2.13375	278.29	830.709	2.98505	77.2656	235.959	3.05386	130.229	431.768	3.31545	150.402	458.279	3.04703	147.947	488.009	3.29854	86.3126	332.018	3.84669	115.159	436.692	3.79206	83.5153	313.134	3.74942	118.403	513.471	4.33666	175.05	200.957	1.148	354.968	650.646	1.83297	166.669	274.59	1.64752	663.973	1822.43
cypCar_00029022	cypCar_00003834	7425	931	0.4	ENSDARG00000015506	0.935898	0.79278	0.847079	0	0.416944	0	2.85318	5.02665	1.76177	2.38133	2.13735	0.897542	42.8544	38.3856	0.895722	8.1158	9.66992	1.19149	22.2064	17.4545	0.786013	0	0	0	0.0339977	0.0340207	1.00067	0	0	0	12.6658	5.67019	0.447677	2.47494	1.61586	0.652891	4.47168	5.0662	1.13295	1.0039	1.3111	1.30601	0.543476	0.619402
cypCar_00037116	cypCar_00003847	7636	914	0.515	ENSDARG00000039082	1.95967	9.68174	4.94049	1.66897	1.14513	0.686132	7.60491	1.50613	0.198047	0.691745	1.3211	1.90981	4.46523	4.79306	1.07342	2.29033	2.88294	1.25874	5.00669	4.00885	0.800698	2.86876	1.20974	0.421695	3.83589	0.398945	0.104003	4.41548	0.523289	0.118512	5.43198	1.78456	0.328529	3.04186	4.05347	1.33256	0.874117	0.67789	0.775514	5.56343	0.987628	0.177521	0.647654	1.196
cypCar_00012210	cypCar_00003866	4735	1222	0.442	ENSDARG00000062304	10.0112	21.5267	2.15027	2.02645	1.06521	0.525651	8.41535	10.5572	1.25451	51.2206	46.4633	0.907121	8.31054	11.7978	1.41961	8.90112	17.6618	1.98422	19.019	21.6102	1.13624	12.4277	20.0762	1.61545	3.16182	5.11999	1.61932	1.44602	1.82762	1.2639	3.9974	7.05144	1.76401	2.47394	5.64997	2.28379	2.56854	2.01257	0.783548	25.1352	13.4582	0.535431	9.21893	8.15017
cypCar_00027527	cypCar_00003868	715	2716	0.516	ENSDARG00000074017	0.275849	0.77041	2.79287	0.250986	0.977128	3.89315	0.496338	1.07242	2.16067	0.840279	2.52044	2.99953	2.10952	3.33649	1.58163	1.34718	2.71449	2.01495	1.36822	4.06944	2.97426	0.46311	0.449175	0.969909	0	0.0419806	0	0	0	0	0.186778	0.410869	2.19977	1.84548	3.47998	1.88568	0.159947	0.32573	2.03648	3.34779	7.02144	2.09734	0.247798	0.82175
cypCar_00026544	cypCar_00003871	137	4591	0.101	ENSDARG00000077805	1.88926	4.40739	2.33286	0.565989	1.23442	2.18099	2.27403	2.75573	1.21183	9.25007	17.9637	1.942	2.06214	4.98725	2.41848	1.61369	2.97663	1.84461	3.25529	6.95887	2.13771	2.79793	4.52851	1.61852	0.533076	2.33846	4.38673	0.472795	1.21276	2.56508	2.01728	3.42772	1.69918	5.48285	6.88336	1.25543	1.06772	1.97096	1.84595	4.93297	7.28623	1.47705	2.41196	3.19665
cypCar_00025025	cypCar_00003873	5110	1172	0.197	ENSDARG00000030357	2.11091	0.418426	0.198221	0.0922422	0	0	3.466	0.354688	0.102334	0.222616	0.0779306	0.350067	0.853361	2.06197	2.41629	0.0478775	0.0547704	1.14397	1.5601	0.0175834	0.0112707	5.86311	1.95442	0.333342	70.9181	7.68798	0.108407	94.718	7.5502	0.0797123	4.83568	0.798006	0.165025	3.52414	1.46134	0.414667	0.280745	0.170737	0.608158	2.72424	0.928359	0.340777	2.49352	0.190883
cypCar_00003460	cypCar_00003887	14893	409	0.721	ENSDARG00000077861	0.150557	0.136039	0.903572	0	0	0	0.261824	2.62403	10.0221	0.246046	1.09396	4.44614	2.93683	16.4112	5.58808	3.57221	18.1489	5.08057	2.30604	12.3151	5.34038	0	0	0	0	0	0	0	0	0	1.00946	1.42255	1.40922	0.0716058	0.686952	9.59352	0.0578549	0.138061	2.38634	0.198207	0	0	0	0
cypCar_00003461	cypCar_00003888	1474	2092	0.443	ENSDARG00000094181	2.87609	1.85052	0.643416	0.332762	0.528578	1.58845	1.97736	2.43495	1.23142	2.85532	0.691482	0.242173	4.52305	2.09048	0.462183	6.58679	3.74747	0.568938	3.54505	2.47563	0.698335	2.97255	1.118	0.376109	0.974302	0.255747	0.262492	1.11132	0.722154	0.649819	3.2821	4.18061	1.27376	0.986182	0.56668	0.57462	0.231845	0.263004	1.1344	0.847417	1.49989	1.76995	1.98447	0.255934
cypCar_00003462	cypCar_00003889	1625	2022	0.256	ENSDARG00000001857	8.32566	4.45396	0.534968	1.13901	0.838703	0.736347	4.30529	3.81574	0.886292	27.9176	29.6616	1.06247	9.41005	9.62041	1.02236	13.3067	10.5465	0.792568	11.4864	10.5682	0.920061	6.30567	3.37842	0.535775	1.79937	0.666536	0.370427	0.791146	0.789789	0.998285	4.54996	5.11442	1.12406	7.37377	14.7188	1.9961	2.26393	2.60537	1.15082	8.37645	6.03915	0.720968	2.98276	1.58676
cypCar_00025468	cypCar_00003898	2091	1832	0.107	ENSDARG00000077297	8.95398	12.1168	1.35324	1.27678	1.12089	0.877908	8.78016	10.8032	1.23041	12.5065	20.8324	1.66573	8.65467	10.9053	1.26005	12.4558	18.4712	1.48294	13.7423	14.7612	1.07414	12.6525	15.8109	1.24963	5.3698	9.2694	1.72621	2.75418	9.48235	3.4429	7.44207	7.29432	0.980147	4.16677	5.69266	1.3662	3.3525	3.71953	1.10948	16.0568	17.7837	1.10755	6.47748	11.4942
cypCar_00023969	cypCar_00003910	9322	786	0.641	ENSDARG00000076247	0.045116	0	0	0.0911577	0	0	0	1.18168	0	0.0489047	0.148447	3.03543	0.36595	1.14455	3.1276	4.02827	5.10173	1.26648	1.11634	1.00588	0.901047	0	0	0	0	0	0	0	0	0	0.0162315	0.055172	3.39907	0.115917	0.950678	8.20137	0.810039	0.302883	0.373911	1.52134	2.00162	1.3157	0	0
cypCar_00039905	cypCar_00003919	11711	617	0.179	ENSDARG00000041736	2.10049	7.64569	3.63996	12.0659	20.3148	1.68366	2.05729	4.12641	2.00575	2.52259	1.12717	0.446829	2.24936	1.99417	0.886553	2.2959	1.753	0.763534	2.69149	2.0518	0.76233	1.59538	1.27439	0.798796	0.856725	3.43351	4.00771	1.29145	3.3939	2.62797	3.27345	2.9144	0.890316	2.22201	5.88291	2.64756	0.477736	0.961814	2.01328	6.60558	10.0071	1.51494	2.21925	7.51918
cypCar_00027683	cypCar_00003927	8459	847	0.333	ENSDARG00000013227	0	0	0	0.910653	0	0	0	1.41402	0	0.378126	0.545071	1.44151	0.152513	25.5342	167.423	0.365594	57.171	156.378	0.0171556	4.32842	252.304	0	0	0	0.169617	0	0	0	0	0	0	0	0	0.286453	1.02716	3.58578	0	0.215455	0	0.061856	0	0	0	0
cypCar_00013427	cypCar_00003941	6847	986	0.179	ENSDARG00000016598	4.75051	0.50923	0.107195	0	0.0800491	0	11.9933	2.66069	0.221847	6.56078	1.01841	0.155228	16.8438	1.63268	0.0969306	34.9789	4.65516	0.133085	1.88661	0.444581	0.235651	0	0	0	0	0	0	0	0.161929	0	56.1853	5.88446	0.104733	3.61681	0.639876	0.176917	0.399581	0.751221	1.88002	104.685	38.8541	0.371151	0.572962	0.282993
cypCar_00013431	cypCar_00003945	2973	1551	0.298	ENSDARG00000062168	2.33083	1.46973	0.630561	0.564883	0.204461	0.361953	1.43655	0.624	0.434375	2.40229	2.31503	0.963675	2.14348	1.25371	0.584892	3.19778	1.99314	0.623289	2.21228	1.71272	0.774187	1.26007	1.1579	0.918922	0.395749	0.338154	0.854465	0.0787543	0.23634	3.00098	0.583666	0.747288	1.28033	11.2973	4.21868	0.373424	0.51453	0.354566	0.689107	1.13744	0.680987	0.598701	0.739972	1.13646
cypCar_00048734	cypCar_00003953	15488	367	0.244	ENSDARG00000068382	2.69327	0.216606	0.080425	0	0	0	1.53874	0.138343	0.0899068	0.277401	0.827678	2.98369	1.84337	1.36126	0.73846	2.25176	4.25488	1.88958	3.13237	1.47003	0.469303	0	1.10916	0	0	0.50764	0	0	0	0	0.142581	0.283142	1.98584	0.205474	0.227012	1.10482	0.183991	0.00820586	0.0445992	0.0753491	0	0	0	0
cypCar_00006378	cypCar_00003967	14989	403	1	ENSDARG00000043662	0	0.0385915	0	0	0	0	0	3.42176	0	0.16744	0	0	0.15933	0.0331857	0.208282	0.136998	0	0	0.134841	0	0	0	0	0	0	0	0	0	0	0	0.129249	0.452855	3.50373	0.466453	2.72362	5.839	0.0105686	0.0131954	1.24855	28.4526	29.4161	1.03386	0.663224	0
cypCar_00018749	cypCar_00003979	8636	834	0.337	ENSDARG00000061288	0.368038	0.745335	2.02516	0	0.12691	0	0.307119	0	0	22.2381	42.42	1.90754	0.468816	0.74884	1.5973	0.454678	0.564102	1.24066	1.74277	1.43322	0.822381	0	0.92332	0	0.0396373	0.543485	13.7114	0	0	0	0.534112	2.00783	3.7592	1.22682	2.84167	2.31628	0.212356	0.536513	2.52648	3.09442	5.80054	1.87452	0.448802	0
cypCar_00013174	cypCar_00003985	16963	258	0.75	ENSDARG00000073948	0	0	0	0	0	0	0.559463	1.07498	1.92145	0.276869	0.37741	1.36314	0	0	0	0	0	0	0	0	0	0	0	0	0	2.5761	0	0	0	0	0	0	0	0	0	0	0	0	0	0	0.853811	0	0	0
cypCar_00013172	cypCar_00003987	1238	2248	0.44	ENSDARG00000076920	2.99652	2.44378	0.81554	0.549554	0.549488	0.999879	2.99011	1.72389	0.576529	7.35433	5.17418	0.703555	3.10632	2.6093	0.839999	3.1652	3.26197	1.03057	3.62943	2.85514	0.786664	2.13718	2.51077	1.1748	1.18971	2.12992	1.79029	0.431623	1.50219	3.48033	1.29033	1.3403	1.03873	5.46315	6.89914	1.26285	0.867378	0.879863	1.01439	3.23212	3.47477	1.07508	1.91843	1.58767
cypCar_00007031	cypCar_00003998	16254	310	0.222	ENSDARG00000045608	0	0	0	2.32689	0.679309	0.291939	0.44256	1.2387	2.79895	0	0	0	0.0623107	0.0888385	1.42574	0	0	0	0	0.34597	0	0	2.27519	0	0	0	0	0	0	0	0	0.436793	0	0	3.95285	0	0.0262506	0	0	9.08582	3.06766	0.337631	0	2.11369
cypCar_00000030	cypCar_00004013	17361	222	0.386	ENSDARG00000095348	11.241	1.1328	0.100774	0	0.520591	0	4.1156	2.38828	0.5803	10.8525	5.1863	0.477891	3.59762	1.71359	0.476312	11.6809	3.8162	0.326706	5.59939	2.83919	0.507053	15.2188	23.1667	1.52225	3.73631	4.97327	1.33107	0.468388	0.526545	1.12416	6.21297	2.96925	0.477911	0.45889	0.165497	0.360646	0.27201	0.108828	0.400088	0.528276	1.17377	2.2219	3.50887	1.87187
cypCar_00013617	cypCar_00004017	4881	1203	0.627	ENSDARG00000061784	24.883	21.4734	0.862976	0.0598826	0.0586438	0.979313	8.80633	8.30979	0.943615	36.2198	42.0848	1.16193	8.89148	8.01714	0.901665	22.034	19.4886	0.884477	15.2846	13.1905	0.862997	14.6208	37.7383	2.58114	3.47876	8.79017	2.52681	0.324216	0.0887622	0.273775	2.48762	3.63047	1.45941	0.478529	4.15877	8.69074	0.456361	0.528904	1.15896	2.85996	1.56719	0.547977	5.25416	7.38397
cypCar_00013616	cypCar_00004018	6174	1054	0.475	ENSDARG00000035577	4.57308	14.6769	3.2094	0.425741	1.17931	2.77001	7.98127	22.293	2.79316	13.1526	31.0858	2.36347	3.69804	11.3791	3.07706	5.44464	12.8223	2.35504	5.67537	11.6997	2.06149	6.12132	13.0035	2.12429	0.981726	4.53521	4.61963	0.382398	1.71974	4.49725	2.70422	5.12509	1.89522	10.9515	10.7163	0.978525	1.63407	7.55941	4.62613	21.3547	46.0073	2.15443	5.7526	15.6928
cypCar_00032277	cypCar_00004023	11307	645	0.578	ENSDARG00000035579	1.53267	3.71543	2.42416	0.977719	2.3166	2.3694	2.73839	7.86199	2.87102	3.66133	5.13323	1.40201	1.04564	3.4891	3.33682	2.18685	4.00685	1.83225	0.805023	2.93466	3.64544	0.991921	2.90897	2.93267	0.280493	0.661464	2.35822	0.764795	0.208772	0.272977	0.888974	2.29871	2.5858	5.90949	14.8026	2.50488	0.352509	0.495607	1.40594	9.09516	10.2751	1.12974	2.26265	4.13397
cypCar_00020398	cypCar_00004027	4377	1278	0.427	ENSDARG00000002405	3.64884	2.7551	0.75506	17.0341	6.91229	0.405791	2.9816	8.37434	2.80867	15.0719	0.866508	0.0574917	4.33251	1.12523	0.259719	6.14984	1.55707	0.253188	4.47016	0.737579	0.165001	3.93305	0.89809	0.228345	3.44578	1.85306	0.537776	0.990615	2.4358	2.45888	1.90634	1.66801	0.874982	31.5657	3.85165	0.12202	0.675257	0.192252	0.28471	9.06822	7.48586	0.825505	5.33174	1.18328
cypCar_00006954	cypCar_00004030	721	2712	0.121	ENSDARG00000053362	4.02018	0.0988312	0.0245838	2.40411	0.585759	0.243649	14.7141	0.444351	0.030199	3.55134	0.201193	0.0566527	6.6351	2.24451	0.338278	20.5844	1.45418	0.0706447	11.3297	1.20118	0.10602	2.78481	0	0	1.90218	0	0	1.44362	0	0	1.39498	0	0	3.05317	0.150047	0.0491447	35.5616	3.44376	0.0968393	2.88644	0.0859487	0.0297767	10.3731	0.279039
cypCar_00019911	cypCar_00004061	1913	1901	0.126	ENSDARG00000008022	4.87034	4.33618	0.890323	0	0.0584065	0	0.653351	0.251926	0.385591	7.30687	7.34	1.00454	2.95535	3.18933	1.07917	1.75824	2.31363	1.31588	1.36479	0.66822	0.489615	2.0342	0.409685	0.201398	0.523053	0.241149	0.461041	0.0891906	0.11391	1.27716	0.0959637	0.355624	3.70582	51.1879	67.4277	1.31726	0.0492643	0.00638377	0.129582	1.29284	0.610819	0.472463	0.500021	0.194916
cypCar_00025539	cypCar_00004084	11317	644	0.442	ENSDARG00000034528	1.11273	0.424639	0.381618	0	0.29457	0	8.70956	9.58581	1.10061	0.0809603	0.0527641	0.651728	0.160225	0.0398909	0.248968	0.695752	0.0434121	0.062396	0.871013	0.028374	0.0325759	39.0186	12.2359	0.313592	8.11335	2.85793	0.35225	0	0	0	0	0	0	0.562503	0.277465	0.493269	0	0	0	10.0845	5.55725	0.551067	0.365368	0.144537
cypCar_00029715	cypCar_00004088	12296	579	0.167	ENSDARG00000058011	0.631331	0.0715867	0.11339	0	0	0	0	0	0	0	0.298768	0	0	0.0316274	0	0	0	0	0.288347	0.197414	0.684642	0	0	0	0	0.696954	0	0	0	0	0.0684573	0	0	0.177577	0.122869	0.691919	4.1723	2.69042	0.644828	1.87991	1.15515	0.614473	0	0
cypCar_00002631	cypCar_00004104	9894	744	0.125	ENSDARG00000042018	13.3198	14.9782	1.12451	0.392781	0.269027	0.684929	130.18	58.8126	0.451779	2.76586	0.922638	0.333581	9.01155	11.929	1.32374	12.1753	26.8385	2.20434	2.43184	1.44956	0.596074	77.313	91.4767	1.1832	20.8907	21.1854	1.01411	0.205543	0.207316	1.00863	24.163	12.8676	0.53253	3.14273	5.49399	1.74816	7.94381	0.754101	0.0949295	0.872837	2.31397	2.65109	235.677	63.9948
cypCar_00034536	cypCar_00004114	7681	909	0.475	ENSDARG00000017213	0.862705	1.51597	1.75722	24.118	2.97128	0.123197	10.7008	18.4079	1.72023	0.312427	1.71381	5.48547	46.0385	18.829	0.408984	7.55043	2.46179	0.326047	2.58249	5.56333	2.15425	2.49854	35.5985	14.2477	1.48716	4.12691	2.77502	0.713383	0.304923	0.427432	1.57498	0.509226	0.323321	0.261592	0.524844	2.00635	4.03821	1.70254	0.421609	7.93523	8.07483	1.01759	8.28512	0.582458
cypCar_00039355	cypCar_00004118	15893	337	0.508	ENSDARG00000053291	41.1665	19.2221	0.466935	3.6826	4.32451	1.17431	26.1047	16.4993	0.632042	160.972	78.2911	0.486364	30.4329	23.8374	0.783275	66.1818	42.4718	0.641744	35.6261	19.0723	0.535346	45.244	36.4661	0.805989	20.63	7.74553	0.375451	3.47941	2.34995	0.675387	14.9241	15.1635	1.01604	32.5064	26.9436	0.828869	5.24241	5.25729	1.00284	33.5434	27.7046	0.825932	31.2207	19.7165
cypCar_00032460	cypCar_00004122	5515	1121	0.239	ENSDARG00000069830	0.316112	0.0757471	0.239621	0	0	0	2.38218	1.25825	0.528194	0	0	0	0.0900574	0.0373622	0.414871	0.124198	0	0	0.0609212	0.00702751	0.115354	0	0	0	0.0673596	0	0	0	0	0	0	0	0	2.12677	0.162512	0.0764128	0.0342181	0.0493448	1.44207	0.111394	0.104478	0.937909	0.157046	0
cypCar_00035908	cypCar_00004171	17906	160	0.409	ENSDARG00000093304	0	0.067393	0	0.21679	0.141236	0.651486	9.25889	4.83495	0.522195	2.50037	0.683565	0.273385	23.0358	9.57982	0.415866	54.7362	18.7606	0.342745	12.5043	8.85485	0.708145	0	0	0	0	0	0	0	0	0	0	0	0	0	0	0	0.353079	0.285758	0.80933	1.7532	0.25355	0.144621	0	0
cypCar_00043535	cypCar_00004175	16138	319	0.2	ENSDARG00000068886	20.8239	13.3275	0.640012	1.88724	1.59932	0.84744	27.9997	18.6832	0.667263	15.3074	5.66623	0.370164	11.2765	8.82489	0.782592	13.7047	11.5623	0.843676	8.48574	10.0557	1.18502	21.2811	13.0797	0.614617	16.3951	14.3517	0.875366	6.17391	15.2501	2.47009	12.3118	8.0142	0.650938	37.6655	32.2669	0.85667	10.7616	15.331	1.42461	21.4941	13.055	0.607377	25.3364	31.0986
cypCar_00038183	cypCar_00004206	12897	538	0.286	ENSDARG00000043835	0.111627	0.573042	5.13357	0	0.0550065	0	2.16721	3.5386	1.63279	1.21327	0.256342	0.211282	0.174628	0.206368	1.18176	0.173827	0.194995	1.12178	0.119906	0.185272	1.54515	0	0	0	0	0	0	0	0.107279	0	0.678181	0.696467	1.02696	4.29806	1.94858	0.453363	0	0.0584665	0	78.5532	101.545	1.29268	3.25413	1.3394
cypCar_00000676	cypCar_00004241	5993	1072	0.286	ENSDARG00000060788	0.0867259	0.421929	4.86508	0	0.0725875	0	0.473607	0.275904	0.58256	0.253178	11.7902	46.5688	0.141502	1.174	8.29668	0.259506	2.75163	10.6033	0.506544	3.64058	7.18709	0	0.270401	0	0	0.28716	0	0	0	0	0	0.0583305	0	0	0.20184	0	4.83528	58.6532	12.1303	0.108323	0.469309	4.33248	5.18124	0.247409
cypCar_00021642	cypCar_00004260	5043	1182	0.284	ENSDARG00000009626	5.6534	1.85361	0.327875	0	0.149979	0	6.98815	1.80058	0.257662	0.857409	0.32581	0.379994	1.08374	3.10956	2.86928	2.78548	3.5744	1.28323	1.52689	0.845833	0.553958	7.38338	2.8554	0.386733	17.8671	1.67595	0.0938011	15.9885	1.13518	0.0710002	8.68922	1.64191	0.188959	46.0898	5.8513	0.126954	1.96658	0.297522	0.151289	22.9939	18.5609	0.807207	1.25513	0.25957
cypCar_00019736	cypCar_00004263	6523	1018	0.561	ENSDARG00000005972	4.40594	8.60166	1.95229	2.69076	1.44763	0.538	6.43952	10.7602	1.67096	24.5033	13.4985	0.550885	6.7553	11.1636	1.65257	7.68561	18.6691	2.4291	6.70739	9.58275	1.42868	3.79991	8.19592	2.15687	1.12025	5.55964	4.96287	1.27527	2.39428	1.87748	2.4271	6.50742	2.68115	20.3639	17.1255	0.840973	1.58496	2.14913	1.35595	8.02267	10.9729	1.36773	4.89982	9.15746
cypCar_00001143	cypCar_00004271	3399	1453	0.449	ENSDARG00000063019	2.80262	0.168512	0.0601266	0.970248	0.180412	0.185944	3.45381	0.953166	0.275976	12.9552	0.2285	0.0176377	2.73472	0.111703	0.0408462	4.06589	0.132468	0.0325804	3.2426	0.0525626	0.01621	0	0	0	0	0	0	0	0	0	1.07867	0.00795699	0.00737668	0.295014	0.628155	2.12924	0.229586	0.00308109	0.0134202	15.5755	14.4701	0.929026	0.255255	0.0773406
cypCar_00044587	cypCar_00004277	11649	621	1	ENSDARG00000017811	9.07171	2.78269	0.306744	4.56983	1.19465	0.261421	8.64057	4.39674	0.508848	0.811413	2.10561	2.59499	5.54928	5.55422	1.00089	4.58172	2.79309	0.609616	4.58977	3.04104	0.662569	2.52084	0.666866	0.264542	2.291	0.769357	0.335818	7.82727	1.97706	0.252587	20.1521	7.20608	0.357585	3.30913	4.1904	1.26631	3.38362	0.536399	0.158528	6.3613	7.06009	1.10985	9.73805	1.70595
cypCar_00006271	cypCar_00004280	14990	403	0.217	ENSDARG00000007867	34.684	21.0617	0.607245	3.63737	2.94586	0.809886	28.4757	17.3187	0.608191	76.1091	44.1728	0.580388	74.0799	49.2443	0.664746	81.6436	55.1589	0.675606	71.4886	48.6234	0.680156	30.5203	8.4944	0.278319	9.48916	7.1875	0.757443	5.50596	3.74606	0.680365	21.7616	11.2641	0.517616	95.3108	46.1274	0.483968	14.9505	7.22804	0.483465	48.9722	32.6255	0.666206	17.4367	7.35154
cypCar_00025479	cypCar_00004295	16778	272	0.2	ENSDARG00000003952	33.9596	32.785	0.965411	12.2272	184.226	15.0669	49.4408	223.738	4.52537	11.1821	41.2716	3.69086	38.6834	323.137	8.35337	31.5953	250.181	7.91831	35.6718	454.512	12.7415	13.8834	39.4266	2.83983	7.48485	18.0053	2.40557	6.52891	7.16894	1.09803	40.9391	117.337	2.86613	26.9273	62.2022	2.31	7.75073	28.658	3.69746	47.1133	75.5614	1.60382	52.2504	109.47
cypCar_00025476	cypCar_00004298	14359	443	0.113	ENSDARG00000053417	0.0891528	0	0	0	0	0	0.47818	0	0	0.0715808	0	0	0.0212365	0	0	0.0747183	0	0	0.0432316	0.0221399	0.512122	0.57983	0	0	0	0.0789024	0	0	0	0	0.250283	0	0	0.39844	0	0	0	0	0	0.200084	0	0	0	0
cypCar_00019494	cypCar_00004303	8993	809	0.746	ENSDARG00000060884	0	0	0	0	0	0	0	0	0	0	0	0	0	0	0	0	0	0	0	0.0156972	0	0	0	0	0	0	0	0	0	0	0.0211261	0	0	0	0	0	0	0	0	4.061	0	0	0	0
cypCar_00036072	cypCar_00004308	13671	486	0.315	ENSDARG00000042620	94.1861	85.7461	0.91039	10.8989	5.38429	0.49402	101.762	94.6617	0.930226	58.9518	40.5978	0.688662	46.0742	43.3027	0.939846	65.0966	48.1285	0.73934	35.169	30.2914	0.86131	71.3195	44.5266	0.624326	129.556	123.788	0.955475	103.303	97.4513	0.943352	50.6532	31.2014	0.615982	95.1988	53.2934	0.559811	16.8879	16.3245	0.966637	104.564	108.473	1.03738	61.1433	70.2383
cypCar_00009169	cypCar_00004311	7354	938	0.821	ENSDARG00000018241	27.7973	15.5944	0.561003	8.67022	8.3866	0.967288	29.6809	17.7792	0.59901	34.5876	25.7894	0.745627	24.0589	15.3497	0.638003	26.274	16.9155	0.64381	21.7103	14.3937	0.662987	33.7174	18.8471	0.55897	15.2291	7.32914	0.48126	7.97808	6.11407	0.76636	12.8296	7.87557	0.613859	37.9704	44.0117	1.15911	9.07567	5.14654	0.56707	30.729	29.469	0.958997	27.3519	20.0251
cypCar_00032233	cypCar_00004345	10625	692	0.115	ENSDARG00000053155	3.09585	1.28955	0.416543	0.445598	0.293599	0.658889	3.37348	0.77948	0.231061	4.91595	1.98069	0.40291	2.89969	1.66274	0.573419	2.50415	1.59507	0.63697	1.44283	1.62887	1.12895	0.67537	2.57151	3.80755	1.16518	0.591356	0.507525	0.520727	0.226252	0.434492	0.529669	0.271593	0.51276	5.8289	2.48067	0.425582	0.60266	0.418382	0.694225	1.44927	1.57418	1.08619	0.985864	0.509494
cypCar_00050111	cypCar_00004353	17741	181	0.237	ENSDARG00000093754	1.28546	4.92324	3.82994	0	0	0	1.28439	3.237	2.52028	0.409157	1.01025	2.46911	4.80657	3.68884	0.767457	11.2872	51.2087	4.53689	6.89628	6.45151	0.935506	1.03193	0	0	0.498208	0	0	0	0	0	4.55601	2.8492	0.625372	0	1.09069	0	0.427353	0.121672	0.284712	0	0.722801	0	0.604713	0
cypCar_00041229	cypCar_00004405	5489	1123	0.725	ENSDARG00000016117	2.02103	3.16082	1.56396	0.510914	0.335272	0.65622	2.3037	1.64705	0.714958	3.41838	4.94246	1.44585	2.1394	3.13176	1.46385	3.01315	2.70083	0.896348	1.94585	3.41162	1.75328	0.321047	1.64627	5.12782	1.16067	0.864603	0.744915	0.895583	0.295639	0.330108	1.03841	1.80384	1.73712	6.58719	8.10246	1.23003	0.595415	0.587666	0.986985	8.28843	8.09665	0.976862	1.49495	3.33629
cypCar_00001317	cypCar_00004415	8598	837	0.6	ENSDARG00000030176	0.214269	0.730236	3.40803	0	0	0	0.811665	2.01275	2.47978	0.306988	1.53174	4.98957	0.0766185	0.645051	8.41899	0.984828	2.35893	2.39527	0.707257	1.08785	1.53812	0	1.2975	0	0	0.457042	0	0.187425	1.17524	6.27045	0.021258	0.315164	14.8257	0.458185	2.49135	5.43743	10.4905	6.91338	0.659012	1.16823	9.305	7.96504	12.0438	23.8006
cypCar_00025925	cypCar_00004436	522	3037	0.18	ENSDARG00000070052	0.0550015	0	0	0.0275178	0	0	0.0848597	0	0	0.125687	0	0	0.0675589	0	0	0.0601306	0	0	0.0862926	0	0	0.281637	0.112364	0.398967	0.67704	0.4106	0.606463	0.0432002	0	0	0.0853825	0.0434343	0.508703	144.523	40.5295	0.280436	0.0359542	0.00227087	0.06316	1.71854	0.0338663	0.0197065	0.0476252	0
cypCar_00014373	cypCar_00004449	11964	600	0.636	ENSDARG00000052642	0	0.202086	0	0	0.211665	0	0	0	0	0	0	0	0.0262935	0.32476	12.3513	0.362139	0.226926	0.626626	0	0.0239828	0	0	0	0	0	0	0	0	0	0	0.410465	0	0	0.0648749	0	0	0	0	0	5.2661	1.70943	0.324611	0	0
cypCar_00014377	cypCar_00004452	16607	285	1	ENSDARG00000037835	9.23754	11.8197	1.27953	2.32793	5.6913	2.44479	7.24644	14.6297	2.01888	4.78633	5.19192	1.08474	4.00119	3.39507	0.848516	5.43162	7.28022	1.34034	2.69538	2.90446	1.07757	4.17744	10.4837	2.50961	7.13321	9.86075	1.38237	5.05456	7.93456	1.56978	3.30969	5.11875	1.54659	8.26467	11.4401	1.38422	1.57942	3.14608	1.99192	12.2824	16.95	1.38002	12.1918	15.057
cypCar_00031702	cypCar_00004456	1240	2247	0.412	ENSDARG00000020326	8.41519	15.6775	1.86299	0.898979	0.410739	0.456895	3.96934	7.57461	1.90828	16.5373	28.6375	1.73169	12.1096	24.9737	2.06231	13.8025	24.9313	1.80629	16.1344	23.2865	1.44328	10.3222	14.7139	1.42546	1.85526	3.31748	1.78815	0.403579	1.10886	2.74756	4.15113	5.40218	1.30138	4.54001	5.23129	1.15226	1.49932	2.70002	1.80082	5.24238	5.69749	1.08681	3.64983	8.20407
cypCar_00005344	cypCar_00004460	5328	1144	0.264	ENSDARG00000076155	3.58756	1.98913	0.554452	0.396804	0.300533	0.757382	2.63646	1.55478	0.589723	4.5416	3.84322	0.846225	3.69875	2.19027	0.592165	4.72849	2.50459	0.52968	2.99677	1.51617	0.505935	3.08905	1.94562	0.629844	1.5875	1.21238	0.763707	0.959275	0.702368	0.732187	1.76716	1.14843	0.649873	4.88342	6.39023	1.30856	1.99341	1.09457	0.549095	3.73123	3.9166	1.04968	3.62475	1.64174
cypCar_00009274	cypCar_00004469	3523	1429	0.588	ENSDARG00000035899	0	0.0724844	0	0	0	0	1.62101	0.763969	0.471293	0.0606415	0	0	0.728276	0.366587	0.503364	0.318355	0	0	0	0	0	0	0	0	0	0	0	0	0	0	0.197677	0.0319835	0.161797	0.186815	0.116347	0.622791	0.00572896	0	0	12.7777	9.13946	0.715265	0	0
cypCar_00009275	cypCar_00004470	15656	355	0.187	ENSDARG00000088397	0	0.055422	0	0	0	0	0	0.173909	0	0.130958	0.244228	1.86493	0.471359	0.615652	1.30612	1.25702	0.434332	0.345526	1.22844	1.32533	1.07887	0	0	0	0	0	0	0	0	0	0	0	0	0.936832	0.332936	0.355385	0.1257	0.0713792	0.567852	0	0.255737	0	9.80158	23.6283
cypCar_00039557	cypCar_00004486	4213	1302	0.59	ENSDARG00000040352	6.1707	13.8062	2.23738	0.56693	2.10176	3.70728	9.6834	9.68629	1.0003	1.24666	10.2822	8.24784	1.70694	6.02603	3.5303	1.6659	7.09052	4.25627	3.55155	11.5491	3.25183	2.75108	8.1273	2.95422	4.33173	8.06445	1.86172	6.2248	7.84829	1.26081	15.4074	10.527	0.683242	3.16153	3.38786	1.07159	2.91227	8.78431	3.01631	8.88497	14.2309	1.60168	11.1685	12.9985
cypCar_00049306	cypCar_00004492	16504	292	0.107	ENSDARG00000032963	0.115237	0	0	3.80247	1.79665	0.472494	0	3.08095	0	0.345844	0.453076	1.31006	0.102799	0	0	0.356898	0.150909	0.422834	0	0	0	0	0	0	0	0.0827893	0	0	0	0	0	0	0	0	0	0	0	0	0	2.95994	7.25515	2.45111	0	0
cypCar_00010610	cypCar_00004510	2159	1807	0.3	ENSDARG00000036212	3.36645	10.7796	3.20208	1.59821	1.39385	0.872134	5.30409	10.6179	2.00183	5.22426	12.7013	2.43122	6.3015	11.6686	1.85172	5.22296	11.4205	2.18659	6.37569	13.9967	2.19532	5.9228	9.91901	1.67471	1.16653	2.6586	2.27907	0.444189	0.864122	1.94539	3.54697	4.93269	1.39068	8.73407	5.68804	0.651247	1.54931	1.85591	1.19789	8.38049	12.1153	1.44565	2.48093	7.15877
cypCar_00008620	cypCar_00004515	15227	386	0.483	ENSDARG00000022652	12.4087	10.5922	0.853611	2.46966	8.79615	3.56168	20.3138	13.561	0.667574	12.5331	15.9828	1.27525	10.1715	10.2617	1.00887	18.5316	16.6553	0.898747	9.11185	8.48311	0.930998	31.4498	19.0401	0.605412	13.5322	10.7962	0.797821	4.59154	3.34501	0.728516	8.35688	7.65654	0.916195	31.4399	44.1356	1.40381	5.11641	4.91611	0.960852	11.8212	18.1134	1.53229	12.4334	10.5559
cypCar_00010543	cypCar_00004525	12645	556	0.31	ENSDARG00000079777	0.135454	0.128502	0.948674	0	0.291995	0	0.972325	5.24387	5.39313	0.201992	0.173319	0.858048	0.338841	0.0716973	0.211596	0	0	0	0.125296	0.460398	3.67447	0	0	0	0	0	0	0	0	0	0	0.0944736	0	0.487104	0.368966	0.757468	0.0231576	0.135428	5.8481	10.1986	8.58723	0.841998	0	0
cypCar_00010541	cypCar_00004527	3545	1422	0.253	ENSDARG00000021739	2.63257	1.69098	0.642332	0.348513	0.141994	0.407427	3.26027	1.41167	0.432993	4.43375	1.34155	0.302577	4.61096	2.68806	0.582972	4.89826	4.48133	0.914881	6.55008	2.79741	0.427081	3.81785	1.08143	0.283257	0.338128	1.20185	3.55442	0.499275	1.0147	2.03236	1.39461	0.737663	0.528939	4.37176	0.982364	0.224707	1.41434	0.934791	0.660936	2.67434	0.949857	0.355174	20.7381	3.30251
cypCar_00010540	cypCar_00004528	10801	680	0.298	ENSDARG00000091424	0	0	0	0	0	0	0	0	0	0.224649	0	0	0.115361	0.0977446	0.847296	0.670239	0.0926129	0.138179	0.0221945	0	0	0	0	0	0	0	0	0	0	0	0.116854	0	0	3.40973	0.4106	0.12042	0	0	0	0.0764156	0	0	0	0
cypCar_00010539	cypCar_00004529	12376	574	0.503	ENSDARG00000060024	0.681989	0	0	0.166403	0	0	0.409492	0	0	1.25212	0	0	0.756884	1.72016	2.27268	2.76965	1.97448	0.712898	0.431847	2.62956	6.08911	0	0	0	0.0528497	0	0	0.626748	0	0	0.960936	0.467513	0.486518	1.23143	0	0	0.153626	0	0	4.14057	0	0	0.246434	0
cypCar_00010538	cypCar_00004530	13003	531	0.592	ENSDARG00000079124	4.69415	7.1262	1.5181	0.778705	1.49729	1.9228	2.89733	8.0431	2.77604	2.91268	6.51482	2.23671	3.5942	3.69105	1.02695	4.10648	3.91663	0.953768	3.51707	3.75392	1.06734	5.34677	5.70641	1.06726	7.07381	5.21694	0.737501	6.56774	2.49589	0.380023	2.31458	2.57895	1.11422	12.3298	5.31157	0.430793	0.98969	1.16435	1.17648	4.87153	6.13295	1.25894	2.75439	3.4213
cypCar_00042811	cypCar_00004538	7516	923	0.149	ENSDARG00000002826	6.356	3.99141	0.627974	0	0.0880471	0	2.02872	2.64963	1.30606	7.75824	6.37046	0.821122	2.51949	2.36453	0.938497	2.76698	1.75663	0.634853	0.794185	1.7474	2.20024	2.5216	1.92035	0.761561	0.5142	0.557824	1.08484	0	0.438251	0	0.598141	0.378294	0.63245	19.0498	14.4195	0.756936	0.467323	0.155046	0.331775	11.4364	5.0161	0.438607	0.903293	0.300101
cypCar_00005691	cypCar_00004554	14766	417	0.41	ENSDARG00000039719	15.5374	4.7429	0.305256	2.32862	0.585941	0.251625	18.8511	6.24582	0.331324	12.4607	5.85597	0.469954	9.19323	3.76586	0.409634	11.1366	6.40528	0.575155	9.3094	2.51535	0.270195	8.30206	5.70216	0.686837	11.2402	4.88567	0.434659	7.36431	7.45174	1.01187	9.18108	1.62328	0.176807	17.8401	12.0809	0.677174	9.12425	1.39434	0.152817	22.7667	4.12458	0.181168	26.8381	6.65338
cypCar_00025747	cypCar_00004558	1501	2079	0.239	ENSDARG00000074779	1.26866	3.91473	3.08572	0.363317	0.611293	1.68254	1.33521	3.17515	2.37802	3.7442	11.8487	3.16455	1.16188	3.43969	2.96044	1.15019	4.08395	3.55069	1.75474	3.65226	2.08136	1.27303	4.34169	3.41051	0.191949	0.991348	5.16464	0.065484	0.251051	3.83378	0.52699	1.73753	3.29709	41.3157	25.2199	0.61042	0.439567	0.581271	1.32237	3.29354	7.66493	2.32726	1.78762	3.49887
cypCar_00025746	cypCar_00004559	8318	859	0.185	ENSDARG00000062924	0.0542812	0.910685	16.7772	0	0	0	0	0.216807	0	0.450408	0.832471	1.84826	0.0357841	0.0293779	0.820977	0	0.085404	0	0.0118083	0.282627	23.9346	0	0	0	0.0482706	0	0	0	0	0	0	0.0929051	0	14.816	170.009	11.4746	0.0620082	1.74028	28.0654	0.610506	3.01339	4.93589	0	2.20089
cypCar_00025391	cypCar_00004571	1155	2316	0.565	ENSDARG00000089933	34.7403	74.2856	2.13832	0	0.0354113	0	8.86402	20.9031	2.3582	142.6	169.259	1.18695	15.0547	13.8355	0.919013	49.8274	42.723	0.857419	25.9885	23.5006	0.904271	27.5473	31.1314	1.13011	6.10912	6.31274	1.03333	1.24575	1.47665	1.18535	5.05755	5.66609	1.12032	0.280993	0.503186	1.79074	1.01372	1.32659	1.30864	2.16546	3.41633	1.57765	5.91754	11.0335
cypCar_00008345	cypCar_00004586	7857	895	0.342	ENSDARG00000058133	1.78096	2.06125	1.15738	0	0	0	7.39597	3.54745	0.479646	0.0739738	0.0739738	1	0.58155	0.911279	1.56698	1.14138	1.97434	1.72979	0.00918828	0.147637	16.0679	0	0	0	0	0	0	0	0	0	6.18232	9.21251	1.49014	0	0.0438344	0	0.0251386	0.475712	18.9236	1.00999	1.08569	1.07495	0	0
cypCar_00048449	cypCar_00004596	7363	937	0.506	ENSDARG00000045888	16.9417	44.4298	2.62251	0.615844	2.30356	3.74048	6.58381	19.4074	2.94774	4.70654	10.3989	2.20947	5.82042	18.4028	3.16177	6.66986	20.8076	3.11964	3.45174	13.7068	3.97099	2.04702	12.2934	6.00552	29.2425	108.391	3.70661	44.5285	122.268	2.74583	180.523	34.051	0.188624	29.809	29.7713	0.998737	12.0523	39.4795	3.27568	27.393	32.7751	1.19648	26.422	44.3391
cypCar_00005883	cypCar_00004604	16666	281	1	ENSDARG00000041811	3325.93	4072.52	1.22448	397.319	469.629	1.18199	4092.07	5008.87	1.22404	1512.73	1732.39	1.14521	1659.42	2136.38	1.28743	1724.62	2184.48	1.26665	1701.39	2323.8	1.36582	2295.41	2775.21	1.20903	1995.33	2441.38	1.22355	1304.94	1718.03	1.31655	1912.03	2307.07	1.20661	509.749	538.158	1.05573	734.803	991.507	1.34935	660.536	845.15	1.27949	2844.26	3613.68
cypCar_00006532	cypCar_00004615	4668	1233	0.241	ENSDARG00000013784	0.982058	0.117059	0.119198	0.127579	0.260378	2.04092	0.207376	1.74301	8.40507	1.21266	0.745027	0.614375	0.575857	1.15535	2.00631	0.56069	0.466142	0.831373	0.260789	0.467836	1.79393	0.505461	0	0	2.22768	0.40849	0.18337	4.63747	0.349978	0.0754675	1.3518	0.5119	0.378681	1.23864	0.571779	0.461618	6.10142	6.61116	1.08354	1.78209	2.36176	1.32527	0.442785	2.02386
cypCar_00035707	cypCar_00004627	7821	898	0.615	ENSDARG00000017168	0	0.0438058	0	0	0	0	0.147154	0	0	0.0679164	0	0	0.0192452	0	0	0	0	0	0	0	0	0	0	0	0	0	0	0	0	0	0	0	0	0.201225	0	0	0.0460462	0	0	4.57432	3.43781	0.751545	0	0
cypCar_00035706	cypCar_00004628	7129	958	0.457	ENSDARG00000036028	33.5949	93.2944	2.77704	3.14801	4.00812	1.27323	19.0914	44.0206	2.30578	168.468	562.93	3.34146	72.0672	104.104	1.44453	82.105	84.1671	1.02512	46.5196	86.7305	1.86439	24.8672	86.678	3.48563	3.37752	14.9622	4.42994	0.887632	5.91196	6.66038	17.6109	41.7454	2.37043	0.906062	1.26234	1.39321	3.54447	6.06717	1.71173	15.1482	21.8222	1.44058	18.3769	48.8475
cypCar_00001000	cypCar_00004645	14636	426	0.452	ENSDARG00000019503	1.07553	0.476391	0.442934	0.23937	1.31197	5.48095	2.10956	1.17216	0.555642	1.64662	0.396405	0.240739	1.51602	0.155275	0.102423	1.63941	0.233681	0.142539	1.25768	0.318096	0.252924	0.904996	0	0	0.337509	0	0	0.63771	0	0	1.32416	0.0460588	0.0347835	3.70478	1.81437	0.489738	0.439946	0.494457	1.1239	3.84314	3.32928	0.866292	2.53237	0.421467
cypCar_00015522	cypCar_00004650	9061	804	1	ENSDARG00000017659	16.5127	37.0136	2.24152	5.36779	12.7777	2.38045	8.05825	16.3352	2.02713	7.95002	18.7873	2.36317	14.8747	31.9199	2.14592	15.7462	26.9828	1.7136	13.6312	28.0504	2.05781	5.45842	13.5503	2.48246	7.84297	13.7541	1.75368	7.31716	16.9009	2.30976	21.4159	19.482	0.9097	9.95308	8.50662	0.854672	3.44934	4.57175	1.3254	10.2765	15.5393	1.51212	5.36729	10.5652
cypCar_00004227	cypCar_00004652	12762	547	0.223	ENSDARG00000013973	6.63108	2.38523	0.359704	2.64447	1.95505	0.7393	8.05193	4.5455	0.564522	6.09114	5.01497	0.823321	4.14265	4.18693	1.01069	3.88917	3.65743	0.940413	4.23454	6.04075	1.42654	5.00921	1.36746	0.27299	8.07008	2.50256	0.310103	5.21817	2.45095	0.469695	5.63778	2.85718	0.506791	15.4005	7.54898	0.490177	1.2162	1.27515	1.04847	12.0077	10.8447	0.903145	4.64754	5.40931
cypCar_00004228	cypCar_00004653	15231	386	1	ENSDARG00000007823	2.98129	9.57626	3.21212	0.168191	0	0	6.87022	1.60056	0.232971	2.76005	1.34222	0.486301	13.2421	8.18034	0.617752	28.2684	9.25225	0.3273	3.15161	12.481	3.9602	6.88192	38.9936	5.6661	2.26873	7.41614	3.26884	0	1.93965	0	2.24764	2.48517	1.10568	0.912829	0.480687	0.52659	12.3907	3.55609	0.286998	4.46763	2.68679	0.601391	10.0824	26.7854
cypCar_00004229	cypCar_00004654	16977	257	0.605	ENSDARG00000042577	1.78979	0.549745	0.307156	0	0	0	3.48196	1.10024	0.315984	2.00757	0.722635	0.359956	0.618699	0.444421	0.718316	2.99916	3.19925	1.06672	0.837039	0.702297	0.839025	5.72348	1.57423	0.275048	1.13089	0.698319	0.617498	0	0	0	0.888597	0.030876	0.0347469	0.409257	0.856867	2.09371	0.212613	0.00974399	0.0458297	5.34181	1.27779	0.239205	1.20997	0.771715
cypCar_00021302	cypCar_00004665	1310	2194	0.16	ENSDARG00000021466	8.4972	7.96647	0.93754	1.2562	1.64237	1.30741	5.53315	5.01011	0.905472	24.2983	17.566	0.722933	8.54407	8.44734	0.988679	9.92938	10.5375	1.06124	6.99218	8.40897	1.20262	11.8048	7.26419	0.61536	3.89958	3.15443	0.808915	2.70883	1.38282	0.510487	3.74774	4.0322	1.0759	16.1347	17.049	1.05667	2.16387	4.32373	1.99815	10.0483	10.0778	1.00294	2.32236	4.28843
cypCar_00005384	cypCar_00004687	5276	1150	0.402	ENSDARG00000008060	0.410902	1.80487	4.39246	0	0.446282	0	18.2018	10.7701	0.591706	0.513666	0.266117	0.518074	8.55805	6.31004	0.737322	2.7501	0.807995	0.293806	35.4265	26.614	0.751246	0	1.15367	0	0.057164	0.0962188	1.68321	0	1.23279	0	0.590875	2.07392	3.50991	0.417733	0.583704	1.39731	3.51279	4.5437	1.29347	0.963409	1.32599	1.37635	2.16812	6.67587
cypCar_00005382	cypCar_00004689	5136	1169	0.11	ENSDARG00000014685	10.7853	5.13712	0.476306	0.206836	0	0	1.61859	0.861141	0.532032	22.3052	13.3814	0.599923	6.22214	3.98724	0.640816	4.68624	2.73045	0.582653	2.02456	1.17376	0.579759	2.01139	1.28339	0.638059	0.774521	0.854856	1.10372	0	0.365865	0	1.15627	0.518226	0.448189	162.221	183.688	1.13233	0.0642548	0.0775284	1.20658	2.61056	1.21196	0.464254	0.856144	0.734542
cypCar_00005380	cypCar_00004691	8009	883	0.711	ENSDARG00000053143	0.428664	0.0312088	0.0728047	0.0926189	0	0	0	0	0	10.5086	1.08511	0.10326	1.217	0.434259	0.356829	1.29455	0.76136	0.588127	2.26381	0.545687	0.241048	0	0	0	0	0	0	0	0	0	0	0	0	0	0.172031	0	0.128018	0.02888	0.225593	1.287	1.35046	1.04931	0.154546	0
cypCar_00004134	cypCar_00004694	14182	455	0.234	ENSDARG00000034957	9.49199	2.02358	0.213188	2.35796	0.244983	0.103896	17.1871	3.6239	0.21085	10.1272	1.05938	0.104608	6.10127	1.11149	0.182174	4.45179	1.57251	0.35323	4.60741	1.2093	0.262468	5.77247	0.912605	0.158096	4.94741	1.51381	0.305981	5.89186	0.477791	0.0810934	5.30308	1.7527	0.330507	111.341	24.4476	0.219573	3.54375	0.415173	0.117156	21.2778	2.9625	0.13923	21.2339	6.2821
cypCar_00048523	cypCar_00004707	17122	243	0.469	ENSDARG00000039346	53.6652	38.0859	0.709694	10.9674	9.33768	0.851401	100.129	58.6167	0.585414	24.6842	22.1997	0.89935	37.1269	22.7949	0.613971	56.8352	38.0145	0.668856	19.9123	16.4574	0.826496	43.0012	21.3327	0.496096	42.5509	30.9649	0.727715	39.2987	38.6196	0.98272	34.4773	26.2572	0.761578	31.03	30.9623	0.997817	78.1729	85.6085	1.09512	70.9666	51.2384	0.722008	220.123	116.072
cypCar_00013382	cypCar_00004733	10088	730	0.789	ENSDARG00000052736	0	0	0	1.10793	0.123061	0.111073	0	0	0	0.0984418	0	0	0	0.0196036	0	0	0	0	0	0	0	0	0	0	0.434979	0	0	0	0	0	0	0	0	0.421763	0.34219	0.811332	0	0	0	0.424735	0.374104	0.880794	0	0
cypCar_00009011	cypCar_00004743	2611	1658	0.306	ENSDARG00000014804	0.236939	0.638875	2.69637	0.105875	0.152232	1.43784	0.778898	1.21788	1.5636	0.576106	0.26232	0.455334	1.1909	1.21044	1.0164	1.99497	2.69385	1.35032	1.58774	1.88589	1.18778	0.838945	0.561631	0.669448	0.0684804	0.0745287	1.08832	0	0.223584	0	0.560288	0.748737	1.33634	1.01499	1.24249	1.22414	1.99769	8.89116	4.45073	2.03539	3.40595	1.67336	1.16058	17.264
cypCar_00027217	cypCar_00004750	5114	1172	0.559	ENSDARG00000035966	0.216443	0.74882	3.45965	0	0	0	0.341192	0	0	0	0.156105	0	0.438073	0.0116942	0.0266946	0	0	0	0.187343	0.00660475	0.0352548	10.0557	0.276082	0.0274554	1.91251	0.0235381	0.0123074	0	0	0	0.145969	0	0	9.28837	1.21048	0.130322	0.133382	0.0498956	0.37408	0.16976	0.176929	1.04223	3.98445	0.14285
cypCar_00011209	cypCar_00004763	12774	546	1	ENSDARG00000007277	0	0	0	0	0	0	0	0	0	0.0899353	0	0	0	0.0375012	0	0.196824	0.394495	2.0043	0.268791	0.255419	0.950249	0	0	0	0	0	0	0	0	0	0	0.222781	0	0	0	0	2.17332	1.97039	0.906625	0.0964606	0.0972059	1.00773	0	0.337731
cypCar_00011207	cypCar_00004765	15710	350	1	ENSDARG00000045487	2051.85	2466.54	1.2021	254.352	275.794	1.0843	1920.17	2257.37	1.17561	1016.72	1177.78	1.15841	1017.05	1330.92	1.3086	1127.34	1331.48	1.18108	1149.43	1435.69	1.24904	1554.95	1446.72	0.930397	1215.2	1124.44	0.925306	873.586	763.229	0.873673	919.357	1092.66	1.18851	454.149	489.182	1.07714	403.114	461.134	1.14393	467.804	529.368	1.1316	1856.28	2178.19
cypCar_00019459	cypCar_00004772	8413	851	0.423	ENSDARG00000074851	392.653	176.037	0.448327	0.122935	0.0829111	0.674431	8.3489	11.2304	1.34514	111.596	82.6169	0.740321	2.36367	1.23213	0.521277	17.7658	8.91071	0.501565	1.06597	3.17768	2.98103	208.135	110.364	0.530253	33.4427	23.4436	0.70101	2.49564	1.8538	0.742815	1.69084	1.25482	0.742129	0.234487	0.318198	1.35699	0.909826	0.488184	0.536569	0.821049	0.88157	1.07371	26.5149	8.29124
cypCar_00008372	cypCar_00004789	4202	1304	0.365	ENSDARG00000078959	3.86856	2.4655	0.637316	0.638856	0.395569	0.619184	3.17821	1.61357	0.507696	0.407046	1.34676	3.30862	2.902	1.16057	0.399921	1.67345	1.61855	0.967194	4.53235	1.36581	0.301346	3.10294	3.04417	0.981059	0.331199	1.25082	3.77666	0.892887	0.465637	0.521496	1.44813	0.203075	0.140233	3.06114	11.6219	3.79657	1.08913	0.177187	0.162686	1.72562	1.08601	0.629343	2.33612	2.53654
cypCar_00045153	cypCar_00004795	7243	949	0.423	ENSDARG00000044341	3.10037	1.46431	0.472301	0.253795	0.367036	1.44619	4.92268	10.2004	2.07213	2.45391	1.35379	0.551685	1.57379	4.93485	3.13564	3.91805	3.57301	0.911936	1.6432	6.69805	4.07623	6.62027	0.890107	0.134452	2.41816	0.48154	0.199135	0	0.477952	0	1.1423	2.46462	2.15759	8.84908	15.6419	1.76763	1.46042	2.43935	1.67031	11.9059	23.7267	1.99285	1.84328	5.9417
cypCar_00028299	cypCar_00004817	15858	339	0.138	ENSDARG00000056026	23.4426	20.1051	0.857629	0.629956	0	0	5.41867	13.6889	2.52625	28.5424	23.0706	0.808294	17.5353	36.0366	2.05508	34.0251	35.0328	1.02962	12.6586	26.2103	2.07054	17.0861	12.5246	0.733026	3.30122	2.9771	0.901818	0	2.09481	0	17.5057	8.43713	0.481965	12.8061	47.1768	3.68393	0.768963	4.39126	5.71063	0.574936	4.05779	7.0578	2.26538	5.11012
cypCar_00014612	cypCar_00004820	14003	466	0.667	ENSDARG00000088449	69.5256	413.799	5.95175	1.70246	5.85621	3.43984	73.1961	287.073	3.92197	109.178	551.978	5.05578	54.3748	161.067	2.96216	86.751	311.443	3.59008	83.653	176.09	2.10501	90.5991	229.537	2.53355	17.0802	79.6703	4.66448	5.33866	41.5759	7.7877	30.874	80.7596	2.61578	31.9804	28.2262	0.882609	32.4249	45.9115	1.41594	65.2602	121.942	1.86854	50.5189	156.995
cypCar_00036978	cypCar_00004840	10006	736	0.356	ENSDARG00000043081	88.0337	83.3418	0.946704	3.85444	0.700407	0.181714	24.4485	14.2615	0.583328	42.4398	47.2641	1.11367	39.9377	28.6398	0.717113	83.5185	53.4504	0.639983	39.8598	28.6684	0.71923	36.0678	14.9365	0.414123	28.933	7.99426	0.276302	18.4355	3.16885	0.171888	48.0889	137.532	2.85996	8.66148	7.26242	0.838472	8.71589	3.85389	0.442168	8.4153	3.89729	0.46312	11.5655	6.90495
cypCar_00037190	cypCar_00004844	5326	1144	0.205	ENSDARG00000075557	0.360482	0.633611	1.75768	0.0750586	0.37096	4.94227	3.42562	6.76632	1.97521	0.352089	0.466436	1.32477	2.98985	3.34506	1.1188	12.3718	5.34387	0.43194	13.2479	17.7411	1.33916	0	0	0	0.0476772	0.0239064	0.501422	0	0.374664	0	1.11426	0.253967	0.227924	0.414095	0	0	0.215372	0.79196	3.67717	0.350012	0.373273	1.06646	5.16165	4.06354
cypCar_00001908	cypCar_00004856	10514	701	0.181	ENSDARG00000055973	2.67392	1.22434	0.457882	0	0	0	0	0.178444	0	0	0.0883093	0	0.0584464	0.0804585	1.37662	0	0.785762	0	0.0490737	0.0634931	1.29383	6.57253	8.76285	1.33325	16.1446	10.92	0.676389	3.67017	3.25074	0.885721	1.51799	1.03921	0.684594	27.2055	5.4418	0.200026	0.575421	0.390922	0.679367	1.15848	0.755251	0.651934	0	0.501494
cypCar_00042326	cypCar_00004871	4099	1322	0.119	ENSDARG00000011196	9.24947	5.71575	0.617954	3.69781	2.12638	0.575038	7.71819	3.20777	0.415612	12.0796	7.37243	0.61032	11.6932	8.13702	0.695875	13.4197	9.41552	0.701619	11.1077	7.7767	0.700118	7.27903	2.35354	0.323332	3.80037	1.35217	0.355799	3.15089	1.52303	0.483364	5.06669	2.35938	0.465664	22.6513	15.0482	0.66434	3.27351	4.42838	1.35279	13.1788	6.4725	0.491129	11.7471	5.77688
cypCar_00021548	cypCar_00004884	8562	839	1	ENSDARG00000029994	0.105508	0	0	0.506069	0	0	0	0	0	0.0914837	0	0	0.0410301	0.0633714	1.54451	0.0719058	0.0679834	0.945451	0.0974288	0	0	0	0	0	0	0	0	0	0	0	0.370241	0	0	0.0796989	0	0	0.288942	0	0	0	0	0	0.385091	0
cypCar_00031469	cypCar_00004894	7883	893	0.847	ENSDARG00000033954	0	0.204472	0	0	0	0	0.137594	1.20024	8.72306	0.0635042	0.0899372	1.41624	0	0	0	0	0	0	0.0357942	0	0	0	0	0	0	0.0725971	0	0	0	0	0	0	0	0.451565	0.385326	0.853312	0	0	0	2.58931	3.17474	1.22609	0	0
cypCar_00018802	cypCar_00004898	14372	442	0.613	ENSDARG00000037491	0	0.117224	0	0	0	0	0	0	0	1.23065	0	0	0.148013	0	0	0.137398	0.143824	1.04677	0.0600706	0.0140744	0.234298	0	0	0	0	0	0	0	0	0	0	0	0	2.68157	1.45776	0.54362	0.100142	0	0	0.960756	0	0	0	0
cypCar_00015020	cypCar_00004910	2728	1617	0.418	ENSDARG00000070425	3.98812	3.013	0.755495	0	0.0729175	0	5.3523	9.10847	1.70179	3.33941	4.75138	1.42282	4.14125	4.68286	1.13078	5.17341	7.98642	1.54375	2.48065	3.82786	1.54309	6.58078	7.5257	1.14359	1.29249	1.76022	1.36188	1.07079	2.28384	2.13286	3.01614	3.7813	1.25369	1.63271	3.14951	1.92901	2.34509	4.06181	1.73205	3.72346	5.06348	1.35989	27.7787	25.5836
cypCar_00015028	cypCar_00004918	9823	749	0.203	ENSDARG00000003197	6.43357	11.1913	1.73952	0.87259	0.739002	0.846907	7.02398	7.42099	1.05652	10.6951	15.3817	1.4382	5.77945	9.04706	1.56538	8.65866	13.3684	1.54393	5.73251	10.4499	1.82291	6.53381	9.25663	1.41673	2.17165	6.31504	2.90794	3.81281	2.63722	0.691673	2.772	5.23725	1.88934	10.5571	16.0772	1.52288	0.685609	1.26414	1.84383	6.0723	9.3747	1.54385	4.3076	9.62017
cypCar_00028093	cypCar_00004932	2868	1579	0.421	ENSDARG00000088950	0	0.308829	0	0.0733016	0.032725	0.446443	0.155627	0.238451	1.53219	0.208148	0.0850779	0.408737	0.128553	0.00516365	0.0401676	0.254215	0.0926233	0.364351	0.139667	0.0491657	0.352022	0	0.362297	0	0	0.155902	0	0	0	0	0	0.0194043	0	62.6654	175.137	2.7948	0.049581	0.868912	17.5251	4.2092	1.04319	0.247836	0.112595	0.35153
cypCar_00021098	cypCar_00004944	2281	1772	1	ENSDARG00000005832	4.21905	2.80402	0.664608	0.852811	0.957899	1.12323	3.05135	3.56441	1.16814	5.92964	5.76236	0.971789	3.92817	4.6698	1.1888	2.94286	3.20132	1.08782	2.25792	2.95882	1.31042	1.47126	1.90661	1.2959	0.65737	0.405667	0.617107	0.233016	0.210685	0.904167	1.04471	1.49695	1.43288	15.7907	28.3951	1.79821	0.453418	0.439601	0.969529	7.94616	8.44482	1.06275	1.79296	2.48465
cypCar_00021095	cypCar_00004946	16137	319	0.1	ENSDARG00000052819	5.13096	5.96677	1.1629	1.47424	0.731931	0.496479	8.7975	9.28969	1.05595	5.01469	7.38882	1.47343	3.62373	3.24983	0.89682	5.54796	7.11083	1.2817	1.47619	3.50953	2.37742	4.31847	4.57403	1.05918	5.10865	4.6054	0.901491	3.60932	1.12807	0.312544	3.29778	2.35251	0.713362	5.53791	9.08093	1.63978	0.578376	0.858485	1.4843	9.70031	14.5374	1.49865	4.04877	4.50219
cypCar_00024977	cypCar_00004951	8181	870	0.414	ENSDARG00000059758	0.830963	0.583041	0.701645	0.0733719	0	0	1.23682	0.175973	0.142279	0.764835	0.0406088	0.0530948	6.28584	0.584605	0.0930034	5.83544	0.950473	0.162879	4.13921	0.395886	0.0956427	0	0	0	0.276894	0	0	0.995509	0.425072	0.42699	1.69864	1.41956	0.835704	0.281588	0.483008	1.7153	0.234214	0.00858115	0.0366381	0	0.274969	0	0	0
cypCar_00005627	cypCar_00004979	6992	972	0.221	ENSDARG00000055638	0.201393	6.38769	31.7175	0.112127	0	0	0.969213	0.791311	0.816447	0.300772	0.328738	1.09298	0.07491	0.00921592	0.123027	0.340594	0.288414	0.846797	0.00747179	0.165816	22.1923	0	1.63202	0	0.0369367	0.612147	16.5728	0	0.088403	0	0.172365	0.0637363	0.369775	0	0	0	0.0154619	0	0	0.267199	0.196168	0.734164	0	0.296532
cypCar_00015760	cypCar_00004985	3828	1371	0.118	ENSDARG00000058244	2.20767	3.12032	1.4134	0	0.0681754	0	2.08099	2.75321	1.32303	9.84097	9.18328	0.933168	10.8607	11.2919	1.0397	13.0318	17.088	1.31126	8.66266	12.8001	1.47762	1.44633	0.31768	0.219645	0.359278	0.202124	0.562584	0	0.404243	0	6.27431	6.9409	1.10624	0.211883	2.37648	11.216	0.187964	0.205121	1.09128	0.90982	0.487448	0.535763	0.428411	3.11651
cypCar_00015762	cypCar_00004987	7056	965	1	ENSDARG00000041665	7.7292	16.3777	2.11894	1.15164	1.13843	0.988535	6.09078	8.21536	1.34882	14.1881	22.0504	1.55415	6.7201	9.15289	1.36202	9.6352	15.1307	1.57036	11.9643	20.6694	1.72759	6.49172	13.3017	2.04902	2.3793	3.69949	1.55486	2.02308	2.24696	1.11067	6.31225	8.12273	1.28682	26.8023	36.2082	1.35093	23.4763	63.2591	2.6946	16.0087	17.5653	1.09723	5.97739	12.7555
cypCar_00007631	cypCar_00004994	3721	1389	0.212	ENSDARG00000015752	5.80509	3.17436	0.546823	0.0566027	0.113631	2.00751	2.43781	2.05956	0.844841	126.109	137.224	1.08814	8.86252	5.46925	0.617121	21.3389	13.7994	0.646677	10.1537	7.8933	0.777379	12.5012	5.92179	0.473696	3.11387	1.48831	0.47796	0.3435	0	0	3.15178	1.73215	0.549578	0.217231	0	0	0.347578	0.143942	0.414127	0.752856	0.481774	0.639928	2.85516	1.47953
cypCar_00007637	cypCar_00004999	2557	1675	0.225	ENSDARG00000004094	5.7703	3.72007	0.644692	7.47297	2.94395	0.393946	13.7958	6.4878	0.470272	10.2095	8.58294	0.840679	14.6245	15.6717	1.07161	14.8167	22.8813	1.54429	12.6055	22.3313	1.77155	4.11796	4.52771	1.0995	1.54453	0.815561	0.528032	0.225179	0	0	2.86151	1.76181	0.615693	21.1469	11.4672	0.542262	5.48279	4.11392	0.750334	23.6918	16.0199	0.676179	30.5094	2.85979
cypCar_00005090	cypCar_00005003	17259	231	1	ENSDARG00000076568	414.973	71.417	0.172101	35.1386	7.23164	0.205804	338.925	55.0154	0.162323	175.054	32.8618	0.187723	202.228	51.9379	0.256828	287.354	62.7393	0.218334	239.733	33.7241	0.140674	260.176	49.7765	0.191318	282.146	32.1073	0.113797	307.569	30.7183	0.0998747	298.244	43.8564	0.147049	118.09	40.2919	0.341196	65.516	13.3489	0.20375	113.281	34.8752	0.307866	232.083	33.8269
cypCar_00033754	cypCar_00005009	10676	689	0.183	ENSDARG00000091631	9.60516	37.3335	3.88681	0.576206	3.59808	6.24443	11.3016	37.8396	3.34816	12.9694	54.396	4.19418	7.81675	27.1694	3.4758	8.74991	39.8553	4.55493	7.68985	29.7487	3.86857	6.73524	34.9524	5.18949	4.06245	15.7108	3.86732	1.9112	6.01261	3.14598	3.80042	16.7522	4.40798	38.9074	18.6964	0.480536	2.05988	5.57362	2.7058	14.686	45.0904	3.0703	8.02587	35.0062
cypCar_00030824	cypCar_00005031	7618	915	0.225	ENSDARG00000057410	0	0.0459827	0	0	0.2575	0	0	0	0	0.102312	0.0665944	0.650897	0.129446	0.0480654	0.371316	0	0.071206	0	0	0.037536	0	0	0	0	0	0	0	0	0	0	0	0.0456382	0	0.281829	0	0	0	0	0	1.48184	0.766785	0.517455	0	1.17416
cypCar_00022414	cypCar_00005037	16519	291	0.14	ENSDARG00000069624	21.1381	17.1256	0.810177	2.18054	2.45149	1.12426	22.3112	14.9593	0.670482	12.9287	9.69037	0.749521	11.6093	9.03458	0.778221	14.4865	15.8115	1.09146	6.36338	9.41123	1.47897	16.5144	7.17091	0.434221	10.5222	9.39927	0.893281	5.6261	6.40878	1.13912	9.56119	7.99396	0.836084	13.015	7.82816	0.601472	9.05152	9.93144	1.09721	21.0399	22.8252	1.08485	19.7016	26.9759
cypCar_00019040	cypCar_00005053	14103	460	0.42	ENSDARG00000037892	5.77993	6.87708	1.18982	0	0.160266	0	1.46311	1.93588	1.32313	13.7399	10.159	0.739376	2.73228	6.73329	2.46435	1.6772	6.52598	3.89101	1.61642	1.84809	1.14332	1.26361	2.04035	1.61471	1.39772	0.211178	0.151087	1.15222	0.626092	0.54338	0.507896	0.485271	0.955453	44.1701	118.53	2.68348	0.0842032	0.150022	1.78166	1.64259	1.54912	0.943097	0.892914	1.55898
cypCar_00032766	cypCar_00005060	18012	141	0.422	ENSDARG00000045673	0.307264	0	0	0	0	0	0.507748	0	0	0	0	0	0.137739	0.282014	2.04745	0.406191	1.70367	4.19425	0.152501	0.899069	5.89551	0	1.68962	0	0.240662	0	0	0	0	0	0.734722	0	0	4.08116	0.695088	0.170316	0	0	0	0	0.476449	0	0	0
cypCar_00017692	cypCar_00005064	15521	365	0.329	ENSDARG00000024211	0.0605964	0.303428	5.00736	0	0	0	0	0.20379	0	0.375793	0.143096	0.380784	0.12121	0.252172	2.08045	0.675126	2.18373	3.23455	0.433061	0.199574	0.460846	0	0.816943	0	0.115375	0.577533	5.00573	0	0	0	0	0.0383032	0	0	0	0	0	0	0	0	0	0	0	0
cypCar_00013090	cypCar_00005075	2558	1675	0.203	ENSDARG00000006422	0.304243	0.163975	0.53896	0.191078	0	0	8.14834	5.20605	0.63891	2.36121	0.928361	0.393171	41.5179	19.7291	0.475194	22.4503	18.833	0.838877	23.1413	29.8506	1.28993	0	0.151701	0	0.0314723	0.153162	4.86655	0	0.0899501	0	0.268486	0.313662	1.16826	0.991488	0.595758	0.600872	0.652459	0.771591	1.18259	0.339148	0.811466	2.39266	0.0955008	0
cypCar_00013093	cypCar_00005078	1833	1927	0.314	ENSDARG00000013025	2.58314	3.44669	1.3343	0.395346	0.898071	2.27161	1.17481	2.70442	2.30201	6.64183	9.27653	1.39668	2.46896	5.7867	2.34378	3.53498	4.25549	1.20382	3.05003	7.81033	2.56074	2.13864	3.46378	1.61962	1.18345	1.72778	1.45995	0.370398	2.07609	5.60502	0.686549	1.64738	2.39951	9.98092	14.4495	1.44771	0.310591	0.430797	1.38702	2.72814	4.24247	1.55508	1.01931	3.47996
cypCar_00017768	cypCar_00005082	2289	1770	0.286	ENSDARG00000055672	0.337085	0.321494	0.95375	0.254881	0.0626243	0.2457	1.56813	1.10464	0.704433	0.0784984	0.340718	4.34044	0.466689	0.585969	1.25559	0.81726	0.796819	0.974988	0.511878	0.957485	1.87053	0	0.213648	0	0.223567	0.225854	1.01023	0.570832	0.89998	1.57661	0.898888	2.06956	2.30235	0.871377	2.40197	2.75652	0.00702757	0.00863563	1.22882	7.66679	4.2171	0.550048	0	0
cypCar_00032760	cypCar_00005086	2643	1646	0.697	ENSDARG00000068406	0.116505	0.171823	1.47481	0	0.218963	0	0.333063	0.374179	1.12345	0.18752	0.786735	4.19548	1.33214	1.57103	1.17933	1.40759	1.27785	0.907827	1.58469	1.65246	1.04277	0.181304	0.181683	1.00209	0	0	0	0.0834303	0.0836045	1.00209	0.521281	0.563691	1.08136	1.22251	2.02566	1.65697	0.28668	0.218886	0.763522	0.383009	0.439609	1.14778	0.106245	0.0818017
cypCar_00005002	cypCar_00005091	7697	908	0.333	ENSDARG00000070399	2.88759	3.07354	1.0644	1.31027	1.30305	0.994494	2.04768	2.87991	1.40642	2.04711	1.89502	0.925708	3.82541	3.92905	1.02709	7.1462	5.10826	0.714822	2.78499	1.94735	0.699231	2.18995	2.30751	1.05368	1.47557	0.473263	0.320731	0.838883	0.18107	0.215846	2.78053	1.84508	0.663569	13.8842	6.44578	0.464253	1.04917	0.514396	0.49029	3.50394	6.78335	1.93592	2.97136	1.23718
cypCar_00007568	cypCar_00005095	14732	419	0.2	ENSDARG00000055719	13.5215	17.3011	1.27952	2.11182	2.56042	1.21242	12.9553	12.7992	0.987945	20.7655	21.6715	1.04363	7.35006	7.94168	1.08049	12.0119	11.2668	0.937972	5.85848	10.1901	1.73937	11.5139	13.7638	1.1954	9.61897	4.38083	0.455436	6.44405	6.59082	1.02278	8.14928	8.43586	1.03517	17.3783	30.4654	1.75307	3.61711	6.8775	1.90138	14.6126	11.0615	0.756983	12.692	13.2977
cypCar_00008534	cypCar_00005096	17772	177	0.323	ENSDARG00000017163	1.62378	2.59454	1.59784	0	0	0	0	11.6856	0	0.163568	0	0	0	0.663598	0	0	1.46803	0	0.0203167	0.858623	42.2619	4.29848	4.72958	1.10029	11.2633	5.42474	0.48163	5.02023	5.217	1.0392	1.22649	3.80841	3.10514	8.09382	16.1162	1.99117	0	1.13346	0	1.29242	0.608054	0.470476	0	23.0228
cypCar_00003410	cypCar_00005142	4305	1289	0.393	ENSDARG00000061566	0.132771	10.1422	76.3885	0.0352071	0.171183	4.86218	0.259917	7.95119	30.5912	0.249803	14.3348	57.3845	0.787563	14.4234	18.314	2.27413	20.7386	9.11934	0.463966	4.22373	9.10354	0	13.2601	0	0.0894543	4.39133	49.0902	0.0686645	2.27569	33.1422	0.0134601	1.98737	147.649	1.25799	4.04023	3.21166	0.0869106	1.91533	22.0379	2.60617	10.2113	3.9181	0.518052	13.8733
cypCar_00006603	cypCar_00005184	13193	520	0.277	ENSDARG00000086220	0.264581	0.25733	0.972594	0.134494	0	0	0	0.35056	0	0.254081	0.220102	0.866264	1.2214	0.538716	0.441065	5.76873	2.5405	0.440391	2.48274	1.14643	0.461762	0	0	0	0	0	0	0.272064	0.305033	1.12118	0.924238	1.84361	1.99473	0.302384	0	0	0.085703	0.0170947	0.199464	0.310479	0.0713714	0.229875	0	0.904388
cypCar_00016067	cypCar_00005210	10851	676	0.148	ENSDARG00000043684	44.0462	9.49015	0.215459	0.890191	0.61028	0.685561	18.093	8.28134	0.457709	6.51539	5.55984	0.853339	18.4969	5.77178	0.31204	19.0665	6.91182	0.362512	13.2114	4.67932	0.354189	15.1515	9.56774	0.631472	14.0771	5.47618	0.389013	11.9733	2.92556	0.24434	14.2535	12.839	0.900766	12.5365	10.7927	0.860898	2.54631	1.49319	0.586414	14.5844	19.1289	1.31159	10.137	5.85773
cypCar_00043197	cypCar_00005216	11439	636	0.135	ENSDARG00000018921	29.404	41.1323	1.39887	0.380711	1.20192	3.15704	3.05087	5.28057	1.73084	0.861577	0.736826	0.855206	6.54208	13.4934	2.06255	3.76001	6.3143	1.67933	5.89352	11.7187	1.9884	3.59003	0	0	1.04335	1.73189	1.65994	0.293381	1.0977	3.74153	2.34942	3.99479	1.70033	1.13737	1.62465	1.42842	0.0257698	0.337048	13.0792	5.80937	7.32481	1.26086	0.373608	1.17236
cypCar_00042192	cypCar_00005223	14307	447	0.503	ENSDARG00000078773	8.81182	9.6523	1.09538	0.330039	1.0844	3.28566	6.7035	10.7163	1.59861	3.35305	6.73954	2.00997	4.31721	4.97474	1.1523	6.10536	8.64655	1.41622	2.90955	4.94714	1.70031	4.41247	11.9837	2.71587	4.46685	7.14741	1.6001	3.80142	9.83606	2.58747	4.41982	5.51098	1.24688	1.47408	5.2359	3.55197	2.99552	14.7939	4.93868	8.2661	12.2797	1.48555	11.074	18.5311
cypCar_00019552	cypCar_00005230	12241	584	0.111	ENSDARG00000004680	18.5517	10.9226	0.588763	4.30189	2.97517	0.691596	24.6965	23.6323	0.95691	24.6837	11.7378	0.475526	16.1066	14.0476	0.872163	20.1061	14.7438	0.7333	14.2756	14.4843	1.01462	21.8746	16.9842	0.776435	9.83231	7.19864	0.732141	4.55562	4.00955	0.880134	7.91945	5.34447	0.674854	54.2994	29.4681	0.542697	3.75036	5.92593	1.5801	41.3256	29.7439	0.719746	19.1298	10.511
cypCar_00028488	cypCar_00005233	14833	413	0.127	ENSDARG00000003757	12.0718	11.4107	0.94523	1.4173	5.7369	4.04777	7.9705	13.0697	1.63976	7.13838	2.39338	0.335283	10.1148	11.926	1.17906	21.8607	21.799	0.997178	6.89926	7.45231	1.08016	15.0654	2.95174	0.195929	18.4839	5.26439	0.28481	33.8185	8.15596	0.241169	16.462	19.2118	1.16704	20.055	8.29355	0.41354	0.348123	0.542107	1.55723	4.3808	24.5653	5.6075	5.52903	8.69691
cypCar_00028486	cypCar_00005235	8875	817	0.571	ENSDARG00000038869	0	0.194158	0	0	0	0	0	0	0	0	0.370166	0	0	0.0726055	0	0	0	0	0	0	0	0	0	0	0	0	0	0	0.299139	0	0	0	0	0.0940216	0	0	0	0	0	0.651965	0.0755569	0.115891	0	0
cypCar_00020881	cypCar_00005241	10765	682	0.482	ENSDARG00000073788	2.27009	2.5378	1.11793	0.978278	0.393349	0.402083	1.73719	3.10635	1.78815	2.23226	3.02875	1.35681	1.65877	1.79999	1.08513	2.29294	2.30728	1.00625	2.05368	1.66493	0.810704	1.75412	1.29587	0.73876	3.26194	3.09913	0.950088	3.45462	2.91727	0.844457	2.11234	1.7338	0.820794	5.67971	5.09115	0.896375	1.29121	0.509727	0.394765	4.30989	4.06368	0.942873	3.51812	0.957571
cypCar_00020879	cypCar_00005243	13667	486	0.706	ENSDARG00000017389	127.493	8.20674	0.0643699	237.189	45.8727	0.193402	115.768	24.8965	0.215056	10.2559	2.29272	0.22355	64.7199	8.20809	0.126825	67.1181	9.6355	0.14356	61.4344	9.57576	0.15587	171.009	14.1878	0.0829655	28.6808	4.56298	0.159095	5.15834	2.60027	0.50409	29.2849	9.12197	0.31149	10.6205	0.926547	0.0872411	25.0663	5.72229	0.228286	47.0901	6.2924	0.133625	11.3082	12.3354
cypCar_00019401	cypCar_00005255	17729	182	1	ENSDARG00000078085	73.0602	52.7301	0.721735	14.4084	8.30895	0.576674	73.4981	50.3258	0.684722	72.5203	49.3063	0.679897	59.0455	37.4629	0.634474	57.3714	37.5998	0.655376	31.5058	13.4226	0.426036	32.9181	20.9859	0.637519	17.7319	11.8806	0.67001	13.9791	8.52544	0.609872	19.904	6.3407	0.318564	76.4865	68.9047	0.900874	18.0518	2.56735	0.142221	51.3608	34.3266	0.668343	57.7494	31.0743
cypCar_00035437	cypCar_00005261	14001	466	0.281	ENSDARG00000091353	0	0	0	0	0	0	0	0.546572	0	0	0	0	0	0	0	0	0	0	0.35123	1.09484	3.11716	0	0	0	0	0	0	0	0	0	0	0	0	0	0	0	0.672258	1.32043	1.96417	1.26593	3.30097	2.60755	0	0
cypCar_00033588	cypCar_00005273	4834	1209	0.128	ENSDARG00000088975	3.29089	2.17344	0.660441	0	0	0	13.9648	6.15339	0.440635	0.527482	0.369654	0.70079	5.21702	2.50354	0.479879	2.47507	0.484045	0.195568	2.00678	0.855412	0.426261	8.69826	4.7722	0.548638	2.90769	1.39452	0.479599	1.03007	0.298213	0.289507	1.27239	0.596141	0.46852	3.39287	3.22261	0.949819	1.66494	0.517267	0.310682	2.271	0.358103	0.157685	33.7461	18.1472
cypCar_00015702	cypCar_00005281	716	2716	0.153	ENSDARG00000079900	1.09797	0.916811	0.835002	2.0762	0.981041	0.472518	4.20621	5.37149	1.27704	2.13434	1.24396	0.582829	2.29534	2.84258	1.23842	1.87316	2.15373	1.14978	1.11666	1.41616	1.26821	1.81946	1.79165	0.984716	0.552214	0.484844	0.877999	0.126063	0.0557363	0.44213	0.992768	2.37014	2.3874	9.43626	20.5082	2.17334	1.0208	1.15509	1.13155	2.28002	2.32394	1.01926	3.76443	3.43013
cypCar_00013517	cypCar_00005294	5531	1119	0.176	ENSDARG00000039051	1.43198	3.75433	2.62177	0	0	0	0.284415	2.49008	8.7551	1.5287	1.13201	0.740507	0.313516	3.93076	12.5377	1.3934	2.86651	2.05721	3.8096	5.89232	1.5467	0.586034	0	0	0.113173	0	0	0	0.128905	0	0.0152933	0	0	237.597	593.446	2.49769	94.4716	106.994	1.13256	4.53551	3.89732	0.85929	0.984131	8.17377
cypCar_00013516	cypCar_00005295	3849	1367	0.27	ENSDARG00000039052	0.143928	0.138182	0.96008	0.0656801	0.0760124	1.15731	0.640208	1.05627	1.64989	0.470926	0.867809	1.84277	0.131912	0.129657	0.98291	1.11696	0.812049	0.727019	3.00014	1.53882	0.512918	1.23825	0.301157	0.243212	0.39634	0.630545	1.59092	0	0.425579	0	0.296241	0.596851	2.01475	0.628424	0.298255	0.474609	29.4752	13.4055	0.454806	1.83089	1.44434	0.788874	10.7956	20.6687
cypCar_00020612	cypCar_00005304	465	3126	0.11	ENSDARG00000042652	2.87718	0.97906	0.340285	0.456374	0.238233	0.522012	2.44754	1.76429	0.720841	5.52613	5.73106	1.03708	6.30969	3.88818	0.616223	5.0877	3.14788	0.618724	8.20929	3.85845	0.47001	2.99418	0.995227	0.332387	0.83733	0.381653	0.455798	1.38958	0.388784	0.279786	1.31261	1.78651	1.36104	6.0864	1.66786	0.274031	1.97629	1.05551	0.534085	1.40269	1.16095	0.827658	3.20548	2.6592
cypCar_00020610	cypCar_00005307	9291	788	0.22	ENSDARG00000017605	7.3553	4.65443	0.632799	3.43719	1.07689	0.313304	7.32822	4.71062	0.642806	8.58688	6.32944	0.737106	5.42381	4.49841	0.829381	3.78193	3.64763	0.964489	4.33718	3.63189	0.837385	6.63022	5.02409	0.757756	2.75327	5.06759	1.84057	3.18653	2.99301	0.939268	2.94859	2.59021	0.878456	10.8922	11.3745	1.04428	1.54055	0.807648	0.524259	3.93434	4.16735	1.05922	6.00246	6.56077
cypCar_00034652	cypCar_00005330	8748	826	0.451	ENSDARG00000070682	13.9757	18.5337	1.32614	4.66343	3.67903	0.788911	24.2862	23.0801	0.950339	12.5402	19.3151	1.54025	24.4276	23.2706	0.952635	24.5084	37.2602	1.5203	19.4166	20.035	1.03185	9.30774	15.0905	1.62129	5.7277	8.59447	1.50051	4.99968	5.11445	1.02296	12.2074	17.8819	1.46484	6.16599	11.3128	1.83471	7.44255	5.80998	0.780643	48.0044	43.204	0.900001	16.6434	20.0886
cypCar_00015545	cypCar_00005332	7893	892	0.39	ENSDARG00000061852	0.793571	1.75814	2.21548	1.98017	1.10303	0.557039	8.41225	11.0208	1.31009	0.281294	0.242995	0.863847	5.53495	8.23524	1.48786	3.84069	1.74597	0.454597	2.78709	2.84073	1.01924	0.110067	0	0	0.116355	0.0222697	0.191395	0	0.132049	0	1.36388	0.945094	0.692944	0.113562	1.4293	12.5861	1.18152	0.861721	0.729335	13.3644	19.5119	1.45999	12.5055	6.09787
cypCar_00024836	cypCar_00005346	7822	898	0.457	ENSDARG00000012192	7.08432	7.50559	1.05947	0.962395	0.730511	0.759056	13.3009	3.89676	0.29297	7.7354	7.32473	0.946911	25.0572	8.13417	0.324625	22.5938	7.58987	0.335927	16.7674	5.86383	0.349716	5.41318	1.8451	0.340854	2.41449	0.135352	0.0560584	0.123983	0	0	15.2037	2.26097	0.148712	8.61907	1.80548	0.209475	1.63905	0.44374	0.27073	10.3964	4.30309	0.413901	5.31587	1.84812
cypCar_00024833	cypCar_00005350	17825	171	0.294	ENSDARG00000089291	17.6604	7.50701	0.425077	0	0.102024	0	9.78064	1.16107	0.118711	7.15245	7.17657	1.00337	9.57307	3.73351	0.390002	8.80575	3.73565	0.424229	4.13493	1.09896	0.265776	5.02719	2.43692	0.484748	4.83201	1.03521	0.214239	0	0	0	4.15623	0.827488	0.199096	59.0151	18.6023	0.315213	1.04384	0.0232423	0.0222661	6.55051	2.2252	0.339698	8.44818	1.25175
cypCar_00013006	cypCar_00005358	12586	560	0.221	ENSDARG00000070165	7.10177	5.18989	0.730788	0.307445	0.0836401	0.272049	2.22063	6.08634	2.74082	6.73551	5.7949	0.86035	9.01299	4.85613	0.538793	14.5411	7.13563	0.490722	15.2245	4.80799	0.315807	8.36546	7.15019	0.854728	0.76695	2.50638	3.26799	0.995664	0.579439	0.581962	1.81403	2.33125	1.28512	0.28962	1.00349	3.46486	0.310677	0.515302	1.65864	3.92343	17.1315	4.36647	6.3349	26.4284
cypCar_00004686	cypCar_00005385	8764	825	0.475	ENSDARG00000010434	12.0179	7.05471	0.587015	137.362	18.623	0.135576	331.414	197.951	0.597292	1.7153	1.79414	1.04596	33.6224	40.3787	1.20095	3.30678	16.4127	4.96334	29.6605	52.8452	1.78167	14.7573	0.747336	0.050642	11.9319	0.516939	0.0433242	11.2507	1.53411	0.136357	32.1835	12.8016	0.397768	38.349	41.4355	1.08049	18.1272	28.1586	1.55339	307.156	92.3721	0.300734	483.471	34.4744
cypCar_00031119	cypCar_00005392	9272	789	0.108	ENSDARG00000014348	32.1964	36.1422	1.12255	0.26266	0.134702	0.512838	8.88982	8.86806	0.997552	10.2987	15.0203	1.45846	5.22053	8.48308	1.62495	9.72075	15.0404	1.54725	4.02818	8.19789	2.03513	17.9639	25.7165	1.43157	3.97125	5.78861	1.45763	0.306642	1.24069	4.04604	6.707	7.05992	1.05262	11.5835	13.5894	1.17317	0.593357	1.47661	2.48858	4.01869	5.72294	1.42408	11.1432	8.92579
cypCar_00021434	cypCar_00005401	9735	756	0.362	ENSDARG00000070108	31.6528	14.3098	0.452087	1.98906	1.17536	0.590913	24.4154	8.31574	0.340594	50.675	24.357	0.480651	23.9883	9.27526	0.386657	22.7343	7.6119	0.33482	19.3979	6.92561	0.357029	25.0399	5.79176	0.231301	12.5499	3.09048	0.246256	2.25795	0.623141	0.275977	8.33607	7.88361	0.945723	69.6587	48.853	0.701319	6.53603	1.67124	0.255696	24.86	14.5013	0.583317	21.6595	5.44216
cypCar_00024594	cypCar_00005428	9879	745	0.111	ENSDARG00000088798	3.54232	0.876831	0.24753	2.02271	5.63487	2.78581	3.88468	0.285998	0.073622	5.8567	0.250804	0.0428234	8.26112	1.04581	0.126595	12.8274	1.54983	0.120822	6.9238	1.16497	0.168256	3.84365	0	0	0.545952	0	0	0	0	0	1.42644	0.145975	0.102335	3.81059	1.69585	0.445036	0.134244	0.0509479	0.379517	4.57372	0.672646	0.147068	2.04446	0.544349
cypCar_00012471	cypCar_00005435	15907	336	0.2	ENSDARG00000030602	3573.91	2437.23	0.68195	338.195	283.778	0.839097	2812.21	2284.71	0.812428	1636.44	1146.14	0.700388	1464.19	1223.98	0.835944	1920.87	1396.08	0.726795	1523.74	1275.36	0.836992	2163.71	1397.58	0.64592	1605.37	1231.89	0.767353	1044.56	782.528	0.749148	1685.83	1305.05	0.774125	560.109	528.24	0.943104	633.304	508.974	0.803681	564.845	487.616	0.863274	2768.41	2198.33
cypCar_00028708	cypCar_00005444	2886	1574	0.432	ENSDARG00000036422	0	0.0776682	0	0	0	0	0.251834	2.20966	8.77426	0	0.0979675	0	1.30606	0.586579	0.44912	0.259992	0.070609	0.271581	1.28529	3.53592	2.75107	0	0.635215	0	0	0.195801	0	0	0	0	0.679328	1.556	2.2905	0	0.133636	0	7.12921	0.984164	0.138047	0	0	0	0	0.10287
cypCar_00016374	cypCar_00005471	5101	1173	0.569	ENSDARG00000089914	4.36462	6.96344	1.59543	1.35904	1.86815	1.37461	1.83143	3.89754	2.12813	9.1626	9.40054	1.02597	2.94809	1.94652	0.660262	2.58114	2.58227	1.00044	3.91465	2.9612	0.756439	2.14626	3.58546	1.67056	2.24255	1.10774	0.493961	0.335074	0.690987	2.06219	1.19081	0.891944	0.749022	26.1407	16.0725	0.614843	1.45081	1.19012	0.820315	6.32763	10.2558	1.6208	1.47398	2.15279
cypCar_00016638	cypCar_00005482	17826	171	0.338	ENSDARG00000092889	0.330711	0.173803	0.525544	0	0	0	0	0	0	0	0	0	0	0	0	0	0.462002	0	0	0	0	0	0	0	0	0.121491	0	0	0	0	0	0	0	224.797	168.138	0.747955	0	0	0	0.17263	0	0	0	0
cypCar_00042053	cypCar_00005490	10517	701	0.185	ENSDARG00000088124	2.85983	4.00917	1.40189	0	0.150155	0	1.85471	4.09462	2.20768	1.5115	2.50706	1.65866	2.15464	2.88195	1.33756	4.03641	10.7506	2.66341	1.55783	8.19111	5.25802	5.22364	14.0761	2.6947	4.48285	4.55211	1.01545	4.0711	2.1222	0.521284	0.898	1.77342	1.97485	0.0248436	0.33836	13.6196	0.629717	0.620672	0.985636	11.2287	2.44964	0.218159	3.73797	9.35093
cypCar_00001213	cypCar_00005492	8635	834	0.573	ENSDARG00000042853	10.8921	8.21911	0.754597	2.04686	1.37766	0.673063	11.3245	10.1973	0.900459	11.1697	4.20901	0.376822	10.5443	12.4732	1.18293	11.8795	9.29239	0.78222	9.73677	9.30468	0.955623	3.56315	3.43518	0.964085	9.5055	4.79332	0.504269	6.20175	4.24191	0.683986	6.08102	2.25027	0.370049	11.5642	20.3233	1.75743	13.9485	12.0116	0.861139	37.4042	10.5671	0.28251	17.0747	15.1677
cypCar_00001216	cypCar_00005495	15037	399	0.173	ENSDARG00000073962	11.2432	18.3573	1.63274	1.95277	3.53011	1.80775	25.5635	30.2584	1.18366	4.68234	17.9044	3.82382	7.10227	17.3984	2.4497	9.70098	17.0555	1.75812	4.43432	13.7061	3.09092	26.1032	13.4483	0.515196	14.6595	11.2339	0.76632	1.77667	7.8489	4.41777	6.02355	14.2523	2.36609	14.9171	16.025	1.07427	1.27102	3.43599	2.70334	33.3708	60.3716	1.80911	10.1482	24.2934
cypCar_00001218	cypCar_00005498	6358	1035	0.368	ENSDARG00000060992	1.86044	2.64568	1.42207	0.621737	0.60336	0.970444	2.09054	1.48809	0.71182	3.79854	3.05622	0.804576	1.73546	2.17972	1.25599	2.18048	3.5596	1.63249	0.851157	1.98859	2.33634	2.5764	1.70658	0.662387	2.28718	2.60468	1.13882	1.05633	1.08607	1.02816	0.786607	0.976518	1.24143	9.31491	5.2058	0.558867	0.367471	1.02976	2.80228	2.67199	3.80206	1.42293	1.57987	1.69198
cypCar_00025283	cypCar_00005506	10685	688	1	ENSDARG00000058325	6.83555	11.7811	1.7235	0.282796	0.401673	1.42036	5.79109	8.57894	1.4814	13.1538	15.4702	1.1761	7.97993	14.609	1.83072	9.75386	20.0564	2.05625	9.07755	11.4056	1.25647	7.73152	13.3927	1.73222	3.39931	7.19657	2.11707	1.28031	3.51005	2.74157	2.70711	3.94112	1.45584	2.64054	2.68082	1.01525	1.10561	2.08769	1.88826	3.48574	2.58356	0.741178	4.83618	9.14628
cypCar_00025280	cypCar_00005508	11138	656	0.398	ENSDARG00000058323	19.1437	32.8696	1.71699	1.46662	2.49812	1.70332	40.2761	27.9516	0.694	20.1844	20.3423	1.00782	36.9565	29.1608	0.789058	29.0844	40.8477	1.40445	36.2721	28.8801	0.796208	27.314	44.2641	1.62057	7.24286	15.4573	2.13414	3.35497	1.67835	0.500256	16.0257	10.0634	0.627951	14.4879	6.99495	0.482814	7.53928	3.9223	0.520249	24.1889	6.62668	0.273955	82.6929	44.3253
cypCar_00025278	cypCar_00005510	1849	1923	0.133	ENSDARG00000057683	17.6037	10.9504	0.622053	0.325244	0.391899	1.20494	5.6407	2.93831	0.520911	37.0976	22.9707	0.619196	12.2523	7.92131	0.646516	10.6056	5.89563	0.555898	5.21948	2.94797	0.564801	2.91516	2.33147	0.799774	0.780859	0.500433	0.640875	0.0845756	0	0	1.65922	0.573058	0.345378	80.7462	52.8557	0.65459	0.25738	0.114306	0.444115	2.9451	2.8365	0.963126	2.28402	1.07405
cypCar_00023982	cypCar_00005521	7764	902	0.561	ENSDARG00000057698	125.878	88.5206	0.703228	19.602	12.3155	0.628279	58.1836	45.2027	0.776898	29.1849	56.7877	1.94579	58.5752	81.6721	1.39431	62.6844	96.6966	1.54259	43.0544	69.3723	1.61127	37.5707	38.6875	1.02973	21.6335	27.3759	1.26544	14.2108	26.2907	1.85005	22.5707	79.3328	3.51486	106.157	115.835	1.09117	29.5231	21.0321	0.712394	64.0813	38.936	0.607602	32.4589	29.8064
cypCar_00023984	cypCar_00005523	15315	380	0.579	ENSDARG00000041747	1.78081	1.85368	1.04092	0.926945	1.55468	1.67721	12.3426	9.80694	0.794561	0.732295	0.898759	1.22732	8.2657	6.53519	0.790639	6.62318	4.58049	0.691584	11.3612	5.14092	0.452499	7.45016	0.857399	0.115085	1.00859	0.579525	0.574587	0.751535	0	0	3.34548	1.07301	0.320733	0.609708	0.804731	1.31986	22.1585	22.1251	0.998495	7.85153	8.18004	1.04184	25.3199	19.0303
cypCar_00012058	cypCar_00005528	5010	1186	0.631	ENSDARG00000062855	0.689556	0.710555	1.03045	0.744455	0.228009	0.306277	9.3902	8.8697	0.94457	0.82417	0.460562	0.558819	9.76024	9.60191	0.983778	15.8991	4.44159	0.279362	6.08402	7.80933	1.28358	0.283801	0	0	0	0.0553038	0	0.0956146	0.437234	4.57289	5.9792	5.46169	0.913447	5.88227	1.37885	0.234408	0.127455	0.512217	4.01882	1.81334	1.35473	0.747092	0.714212	1.43808
cypCar_00001128	cypCar_00005551	2638	1648	0.257	ENSDARG00000007744	5.70692	7.6776	1.34531	2.21479	1.33223	0.601517	4.24216	2.71533	0.640083	5.67687	10.1222	1.78307	4.17858	4.07982	0.976364	5.53647	6.51916	1.17749	3.27058	3.59463	1.09908	3.30413	5.07398	1.53565	4.36606	7.41849	1.69913	4.48809	7.38394	1.64523	1.5223	2.27227	1.49265	12.8859	17.3353	1.34529	5.17366	1.42005	0.274477	5.45186	5.55775	1.01942	2.61195	2.40661
cypCar_00019257	cypCar_00005560	7921	890	0.468	ENSDARG00000003944	0	0	0	0	0.257263	0	0.14679	0	0	0	0	0	0.0206674	0.0206674	1	0.439275	0	0	0.01736	0.0148409	0.854887	0.975854	0.918749	0.941481	0.0831991	0.124799	1.5	0.396501	0	0	4.3423	2.05482	0.473209	0	0	0	0	0	0	0.0606821	0.153151	2.52383	0	0
cypCar_00034857	cypCar_00005581	7952	887	0.58	ENSDARG00000041376	1.40189	1.44492	1.03069	0.092673	0.0920283	0.993043	0.476444	0.793897	1.6663	2.32893	2.39785	1.02959	0.983654	0.843133	0.857144	0.692259	0.80901	1.16865	0.202886	0.744297	3.66855	0	1.43229	0	0.557698	0.480982	0.862442	0	0	0	0.137591	0.49554	3.60155	31.7596	12.1577	0.382804	0.0211121	0.369443	17.4991	0.655914	0.565249	0.861772	0.315869	0.426138
cypCar_00022201	cypCar_00005596	15223	386	1	ENSDARG00000070835	6.75863	3.32473	0.491923	3.86153	2.55863	0.662595	15.321	8.30478	0.542051	28.5212	25.1727	0.882596	6.91189	4.2411	0.613594	95.084	52.1562	0.548528	306.236	171.659	0.560545	7.02522	69.1952	9.84954	0.730705	10.3343	14.1429	0	0	0	0.116505	0.0692313	0.594235	0.100737	0.40295	4	9585.68	6073.24	0.633574	1.58979	1.82458	1.14769	1.09686	0
cypCar_00044202	cypCar_00005597	12371	574	0.591	ENSDARG00000037526	0	0	0	0	0	0	0	0	0	0	0	0	0	0.0374443	0	0	0	0	0	0.00825855	0	0	0	0	0	0	0	0	0	0	0	0	0	0	0	0	0	0	0	0.0675315	0.0718103	1.06336	0	0
cypCar_00029427	cypCar_00005601	2160	1807	0.432	ENSDARG00000038938	7.84855	4.81407	0.61337	1.62614	0.477985	0.293938	8.32401	9.65571	1.15998	70.3943	15.3729	0.218383	20.3542	29.1999	1.43459	23.9884	25.5377	1.06459	28.6733	27.5702	0.96153	61.3104	15.522	0.253171	13.7821	4.87436	0.353674	3.65135	3.49698	0.957722	14.237	8.52377	0.598704	2.68715	0.850557	0.316528	1.75278	1.06756	0.609064	10.4403	27.0818	2.59397	16.0295	7.3716
cypCar_00029829	cypCar_00005605	16239	311	0.156	ENSDARG00000040490	0	0	0	0	0	0	0.24813	0	0	0.393106	0	0	0	0.16067	0	0	0.324179	0	0	0.0947823	0	0	0	0	0	0	0	0	0	0	0	0	0	0	0.0926784	0	0.115158	0	0	0	0.728649	0	0.327891	0
cypCar_00003510	cypCar_00005610	1065	2389	0.269	ENSDARG00000023445	0.238329	0.0438817	0.184122	0.107334	0	0	0.933605	0.104223	0.111635	0.378962	0.226867	0.598652	0.398682	0.0681743	0.170999	0.994475	0.136455	0.137213	0.704886	0.0912572	0.129464	0.177684	0	0	0.140119	0	0	0.221788	0	0	0.0818644	0.00979459	0.119644	0.726189	1.71951	2.36786	0.0303683	0	0	41.2556	13.0851	0.317171	0.447219	0.0775898
cypCar_00003507	cypCar_00005613	15825	342	0.139	ENSDARG00000070868	1.17341	0.751613	0.640538	12.4882	0	0	1.63368	0.155858	0.0954031	0.887499	3.94624	4.44647	0.125638	0	0	0.435063	0.280924	0.645709	0.189469	0.0197661	0.104323	2.50146	0	0	0.57442	0.0738735	0.128605	0	0	0	0	0	0	67.2203	82.8642	1.23273	0.0284769	0	0	11.2496	2.168	0.192718	1.46633	0.172233
cypCar_00003506	cypCar_00005614	12883	539	0.812	ENSDARG00000062329	1.01713	2.78045	2.73364	26.9131	5.35535	0.198986	0.313785	2.37963	7.58362	0.0614173	0.345862	5.63135	0.23074	0.40662	1.76225	0.0810198	0.279974	3.45563	0.106752	2.5888	24.2507	1.28275	3.58539	2.79507	0.0743638	0.614237	8.2599	0.152216	0.303512	1.99395	0.100741	0.160246	1.59067	0.360552	1.41854	3.93435	0.0405011	0.120304	2.9704	12.841	7.74151	0.602874	1.2236	1.2425
cypCar_00016809	cypCar_00005633	12908	537	0.4	ENSDARG00000042644	65.4319	106.921	1.63408	14.3567	8.92446	0.621623	81.9454	184.315	2.24924	18.3875	29.9082	1.62655	35.1746	77.104	2.19204	35.5197	53.99	1.52	19.817	52.2561	2.63694	13.975	33.3564	2.38686	40.0793	104.19	2.59959	33.4005	95.097	2.84718	30.1724	71.8444	2.38113	44.8422	54.6804	1.2194	52.0731	98.8108	1.89754	90.4288	148.797	1.64546	552.021	350.97
cypCar_00005846	cypCar_00005648	9063	804	0.471	ENSDARG00000071037	8.95733	5.18982	0.579394	0.725481	1.2312	1.69709	6.51789	5.17297	0.793658	16.2836	9.19639	0.564765	9.08342	3.82165	0.420728	8.81572	6.8185	0.773448	12.8296	7.11366	0.554472	9.26795	7.58465	0.818374	4.9626	1.58051	0.318485	4.05577	2.67992	0.660766	5.12287	3.2221	0.628962	1.80924	7.26643	4.01629	3.07841	3.37167	1.09526	16.163	8.80677	0.544873	8.08048	6.67316
cypCar_00028410	cypCar_00005675	10635	691	0.356	ENSDARG00000075265	7.03223	0.41283	0.0587054	0.266149	0	0	1.06785	0.380787	0.356592	33.5597	0.880236	0.026229	1.58104	2.4676	1.56075	32.1657	2.91752	0.0907028	1.29889	1.52628	1.17507	29.8845	2.0518	0.0686575	9.94413	0.681845	0.0685676	1.55511	0	0	1.08549	0.282111	0.259892	1.16382	0.219337	0.188462	0.0435029	0.12197	2.80371	0.0532827	1.56982	29.462	4.07327	1.04294
cypCar_00040330	cypCar_00005687	2663	1640	0.149	ENSDARG00000022503	0.17384	0	0	0	0	0	0	0	0	0.518242	0.74859	1.44448	0.242463	0.731799	3.01819	0.324868	1.47403	4.53733	0.109947	0.0764767	0.695575	0.416659	0	0	0.128824	0.0183341	0.142318	0.0988848	0	0	0.149858	0.00991007	0.0661299	0.170941	0.0353863	0.207008	0.0190233	0	0	1.37793	0.351114	0.254813	0.0846028	0
cypCar_00004547	cypCar_00005696	12587	560	0.227	ENSDARG00000039569	4.09754	3.05367	0.745243	0.162154	0	0	0	0	0	0.0899329	0.409235	4.55045	0	0	0	0.723055	0.96444	1.33384	0	0	0	0	0	0	0	0	0	0	0	0	0	0	0	3.69217	0	0	0.0107791	0	0	0.189601	0.18674	0.984909	0	0
cypCar_00036840	cypCar_00005702	5376	1138	0.664	ENSDARG00000038237	2.74104	5.65218	2.06206	1.47302	2.38504	1.61915	6.11199	11.0559	1.80888	1.60549	4.28022	2.66599	6.1453	11.5571	1.88064	5.03302	11.7601	2.3366	5.93743	13.6989	2.30721	2.29848	6.50885	2.83181	0.633573	2.49195	3.93317	0.324142	1.84399	5.68884	3.05221	6.51883	2.13577	6.76763	19.5718	2.89197	1.92009	4.13109	2.1515	10.833	23.4888	2.16827	4.07066	10.6524
cypCar_00024186	cypCar_00005705	11197	652	0.24	ENSDARG00000071005	0	2.86961	0	0	0	0	5.43748	6.37233	1.17193	0	0.783974	0	0.275897	0.373427	1.3535	0.175886	0.783762	4.45607	1.83026	1.79532	0.98091	0	0	0	23.1004	0	0	28.0434	0.257534	0.00918342	0.453854	2.77061	6.10462	0.677904	1.41937	2.09377	20.7724	6.08742	0.293054	2.67273	3.94857	1.47736	0.432563	1.0839
cypCar_00024183	cypCar_00005709	650	2794	0.214	ENSDARG00000071009	0.860299	1.41274	1.64215	0.0580966	0	0	0.378018	0.402961	1.06598	1.66726	2.87754	1.72591	3.02096	3.46132	1.14577	1.01392	1.2597	1.2424	0.584913	0.748638	1.27991	0.429802	0.470519	1.09473	0.28504	0.306258	1.07444	0	0	0	0.155606	0.398792	2.56283	16.2419	13.8001	0.849662	0.0313869	0.0188099	0.599292	0.534899	0.849161	1.58752	0.434948	0.0447721
cypCar_00024120	cypCar_00005755	1996	1865	0.267	ENSDARG00000052124	4.04186	2.12258	0.525149	0.29233	0.202106	0.691364	1.94975	1.58581	0.813341	13.5845	6.78415	0.499405	3.93894	2.24018	0.568727	5.36295	2.88785	0.538481	5.05462	2.46483	0.487639	2.25738	1.31227	0.581327	1.53116	0.584968	0.382043	0.823364	0.302016	0.366808	1.89541	0.893056	0.471167	3.03545	2.31293	0.761973	0.550868	0.352428	0.639768	6.93731	3.38007	0.48723	2.75858	1.58374
cypCar_00024118	cypCar_00005756	990	2444	0.3	ENSDARG00000052122	4.0686	3.89473	0.957264	0	0	0	0.0654605	0.421765	6.44306	1049.27	1751.93	1.66966	0.00922449	0.00607334	0.658393	0.254055	0.212598	0.836819	0.329144	0.0978072	0.297156	0	0.182127	0	0.169842	0	0	0	0	0	0	0.00839319	0	0.0299423	0	0	0.0145523	0.11569	7.94999	0.027098	0.130144	4.8027	0	0.188472
cypCar_00024116	cypCar_00005757	14270	449	0.115	ENSDARG00000089139	2.37613	0.263374	0.110842	1.18976	0	0	5.24993	0	0	18.1205	1.67881	0.0926467	3.1217	0.112642	0.0360837	2.42511	0	0	1.6749	0	0	0.858476	0	0	1.29274	0	0	0	0	0	1.45783	0	0	13.5018	0.128211	0.00949584	0.779689	0	0	4.34807	0	0	3.29059	0
cypCar_00038593	cypCar_00005768	6493	1021	0.895	ENSDARG00000030173	1.94947	2.4106	1.23654	2.06055	1.067	0.517826	1.65152	1.62741	0.9854	4.23728	4.74648	1.12017	1.2973	1.67805	1.2935	1.50065	1.24403	0.828997	3.47506	3.43936	0.989727	3.20929	3.9896	1.24314	1.04411	0.931815	0.892449	0.611897	0.643848	1.05222	0.865049	1.31398	1.51896	15.5707	16.5175	1.06081	0.874919	0.894141	1.02197	10.7371	9.9128	0.923228	2.10588	2.36248
cypCar_00031708	cypCar_00005794	8442	848	0.119	ENSDARG00000060646	2.42561	1.37864	0.568368	0.550822	0	0	1.67935	1.71513	1.02131	5.47611	3.1932	0.583114	2.67454	1.1302	0.422578	2.15327	1.34088	0.622718	2.43425	1.49011	0.612143	3.97303	1.01129	0.254538	0.286063	0.856422	2.99382	0.643636	0	0	1.00793	0.409724	0.406501	8.87397	6.14032	0.691948	0.383989	0.20458	0.532776	4.37578	3.27414	0.74824	2.43716	1.19462
cypCar_00029016	cypCar_00005806	11508	631	0.587	ENSDARG00000045733	17.6357	8.15386	0.462351	10.9991	1.50818	0.137118	27.7885	11.4605	0.412419	23.6051	9.49658	0.402311	29.6545	8.44373	0.284736	27.0566	9.08902	0.335927	16.7582	3.20734	0.191389	16.9505	4.23749	0.249992	13.7588	8.08297	0.587479	7.94522	2.01917	0.254136	10.357	5.22913	0.504891	79.9002	35.0762	0.439	4.99101	1.94027	0.388753	34.1647	14.7239	0.430969	21.2006	8.5351
cypCar_00000659	cypCar_00005818	1006	2431	0.274	ENSDARG00000060830	1.45688	0.314079	0.215583	2.38661	0.304186	0.127455	5.46101	2.80001	0.512727	5.1637	1.67068	0.323543	37.4072	13.0946	0.350056	23.2571	14.301	0.614911	22.1787	9.28255	0.418534	1.52981	0.560953	0.366682	0.291594	0.118528	0.406483	0.155467	0.238948	1.53697	5.01513	1.00263	0.199922	6.36672	2.14899	0.337534	0.596521	0.18347	0.307567	2.29423	0.693325	0.302204	1.56551	0.402485
cypCar_00000658	cypCar_00005819	15331	379	0.165	ENSDARG00000076609	0.293014	0.202997	0.69279	0	0	0	0.84507	0.398483	0.471538	0.32616	0.119301	0.365776	0.346429	0.257018	0.741908	0.524757	0.624778	1.1906	0.0871104	0.151362	1.73759	0.708233	0	0	0	0.136636	0	0.307456	0	0	0.0332063	0.113177	3.4083	249.565	243.353	0.97511	0.122072	0	0	1.25282	0	0	0.303858	0.358932
cypCar_00040238	cypCar_00005820	17360	222	0.731	ENSDARG00000096327	1.15147	0.0570389	0.0495356	0	0	0	0.238238	0	0	2.41356	6.35872	2.63458	1.13641	0.0234078	0.020598	1.56084	0	0	0.533768	0.0205211	0.0384458	0	0	0	0	0	0	0	0	0	0.142854	0	0	0.108972	0	0	0.127738	0.0537608	0.420869	4.9659	7.17925	1.44571	0	0.503008
cypCar_00040239	cypCar_00005821	10110	728	0.159	ENSDARG00000094860	0.0763568	0	0	0.156018	0	0	0	0	0	0	0	0	0	0	0	0	0.0908872	0	0	0	0	0	0	0	0	0	0	0	0	0	0	0	0	1.14794	0.608068	0.529703	0	0	0	23.4137	6.93806	0.296324	0	0.274215
cypCar_00031023	cypCar_00005826	5883	1083	0.453	ENSDARG00000004378	39.2757	57.0628	1.45288	0.994903	0.388297	0.390286	35.3857	25.1574	0.710948	40.4609	50.3009	1.2432	17.8973	14.4504	0.807411	39.9073	36.4421	0.91317	22.441	22.5449	1.00463	47.4285	46.2654	0.975476	10.1149	9.96457	0.985139	1.54342	2.13083	1.3806	7.63646	8.82091	1.1551	10.0787	11.7018	1.16104	5.19863	3.71836	0.715258	10.1907	9.23095	0.905819	35.2818	28.0264
cypCar_00032731	cypCar_00005852	5925	1078	0.498	ENSDARG00000075323	6.34441	8.83606	1.39273	1.23296	2.72176	2.2075	5.70976	8.07558	1.41435	7.8885	11.6923	1.48219	6.74529	9.98857	1.48082	6.56381	8.92192	1.35926	5.62331	12.1809	2.16615	6.69529	8.40506	1.25537	6.16925	7.78291	1.26157	3.57154	6.02614	1.68727	2.83577	4.43346	1.56341	8.34236	12.0759	1.44754	1.31905	4.92001	3.72996	8.20861	7.78607	0.948525	4.54452	6.21184
cypCar_00010121	cypCar_00005867	5893	1081	0.337	ENSDARG00000038909	2.41617	3.35723	1.38949	0.382267	0.529602	1.38542	1.6597	2.76472	1.66579	5.7004	7.32997	1.28587	1.84662	1.90067	1.02927	2.75044	2.84986	1.03615	2.11968	2.51145	1.18482	2.2961	3.74017	1.62892	0.267856	0.608772	2.27276	0.196387	0	0	0.486064	1.29807	2.67059	12.0021	5.60951	0.467378	0.363878	0.674474	1.85358	3.10761	3.77046	1.2133	0.541258	1.96966
cypCar_00021994	cypCar_00005887	15197	388	0.194	ENSDARG00000070355	31.3803	12.8778	0.410379	10.7332	8.35332	0.778271	87.4854	36.6424	0.41884	11.8492	27.0035	2.27893	20.2173	10.4215	0.515473	23.3082	11.0076	0.472264	16.5022	8.04821	0.487704	42.1722	12.407	0.294198	10.8049	5.02402	0.464976	3.51643	3.17519	0.902961	20.1866	3.94242	0.195299	3.95523	10.48	2.64966	7.29153	1.30728	0.179287	75.9864	35.4699	0.466793	62.3588	14.6057
cypCar_00036482	cypCar_00005888	7284	945	0.287	ENSDARG00000078210	0.162959	0.484295	2.97188	0	0.120042	0	13.0324	6.21624	0.476983	0.0688923	0.260358	3.7792	0.0419926	0.311353	7.41446	0.0640494	0.356272	5.56246	0.0140744	0.319903	22.7294	0	0.409534	0	0	0.118632	0	0	0	0	0.042649	0.20138	4.7218	0	0	0	0.0495686	0.421199	8.49729	0	0.399516	0	0	0.184391
cypCar_00026630	cypCar_00005908	8403	852	0.511	ENSDARG00000090369	0.645304	0.0408031	0.0632308	0.280034	0	0	38.6512	5.38819	0.139406	6.32042	0.852786	0.134926	90.525	19.6911	0.217521	52.8007	2.86072	0.0541797	181.542	29.2718	0.16124	0.943655	0	0	7.07386	0	0	14.5138	0.882135	0.060779	81.2192	2.23547	0.0275239	0.32242	0.358645	1.11235	0.493463	0.376179	0.762323	0.763072	0.162052	0.212368	0.485527	0.16271
cypCar_00026629	cypCar_00005909	7841	897	0.647	ENSDARG00000076128	21.3883	17.212	0.804741	4.0247	1.82617	0.453741	14.7712	8.24744	0.558346	64.5866	38.3133	0.593208	28.3263	18.1364	0.640266	32.0083	25.364	0.79242	33.9975	22.3493	0.65738	27.0555	20.2273	0.747624	3.66405	3.61975	0.987911	0.484141	1.88236	3.88804	10.7953	9.07319	0.840477	98.4356	42.3518	0.430249	4.0699	2.76252	0.678769	26.6475	24.8687	0.933247	9.92766	7.62617
cypCar_00044826	cypCar_00005920	5336	1143	0.407	ENSDARG00000017741	39.6897	33.2732	0.838333	14.7834	12.674	0.857314	28.6934	24.3754	0.84951	54.3391	41.2213	0.758594	99.5473	50.6303	0.508605	78.7645	55.9612	0.710487	45.0026	27.1316	0.60289	33.4171	28.7975	0.86176	15.1373	16.6283	1.0985	9.11585	11.6931	1.28272	11.0736	10.084	0.910635	55.3997	46.6207	0.841533	11.9601	6.83949	0.571859	29.3543	28.2368	0.961932	21.4821	21.3763
cypCar_00017304	cypCar_00005922	7850	896	0.27	ENSDARG00000029596	0.230868	0.0511283	0.221461	0.140262	0	0	0.536016	0.0733343	0.136814	0.420589	0.444784	1.05753	0.546632	0.0250802	0.0458814	1.85818	0.961476	0.517428	2.5091	2.77977	1.10787	0	0	0	0	0	0	0.268969	0	0	0.517138	0	0	0.0875504	0.242124	2.76554	30.5048	28.5918	0.937287	1.00264	0.105782	0.105504	23.5575	17.2374
cypCar_00017306	cypCar_00005924	872	2555	0.294	ENSDARG00000060177	0.466692	1.35973	2.91356	2.62584	1.78216	0.678701	1.21042	0.967936	0.799667	3.06306	4.30781	1.40637	1.51551	1.8425	1.21576	1.12847	2.22377	1.97061	2.11097	3.16306	1.49839	0.706003	0.979553	1.38746	0.197007	0.249833	1.26814	0.072221	0.454985	6.2999	0.581472	1.41558	2.43449	3.70233	22.7166	6.13575	0.544147	0.664764	1.22166	2.78314	3.16383	1.13678	0.0919702	0.473007
cypCar_00011312	cypCar_00005930	108	4885	0.314	ENSDARG00000012600	2.66964	2.14081	0.80191	0	0.0203524	0	0.703368	1.46947	2.08919	5.40026	1.30399	0.241469	1.5261	2.13912	1.40169	2.6353	1.11016	0.421265	1.42174	1.05937	0.74512	2.21932	2.52928	1.13967	0.881841	0.448959	0.509116	0.323126	0.671432	2.07793	0.80312	1.95855	2.43868	1.07265	0.777118	0.724486	0.197483	0.520393	2.63513	0.474766	2.24341	4.72531	0.523942	0.4511
cypCar_00011310	cypCar_00005931	13074	527	0.343	ENSDARG00000014209	0	0	0	0	0	0	0	0.247096	0	0	0	0	0.0335326	0.0351231	1.04743	0	0	0	0.0273065	0	0	0	0	0	0.13499	0	0	0	0	0	0	0	0	0.0651354	0.135156	2.075	0	0	0	0.350675	0.201228	0.573829	0	0
cypCar_00021129	cypCar_00005948	13775	478	0.228	ENSDARG00000041631	16.6938	16.7732	1.00476	3.3781	3.05069	0.903078	16.2117	16.2153	1.00022	25.8873	36.0384	1.39213	15.2537	16.5743	1.08658	13.6554	15.2488	1.11669	15.3666	14.8793	0.968288	6.08981	12.3573	2.02918	8.42894	6.13989	0.72843	4.2574	4.84437	1.13787	12.3589	15.811	1.27932	19.2923	21.2706	1.10255	5.10814	6.17724	1.20929	20.5142	23.987	1.16928	15.3323	14.7139
cypCar_00027057	cypCar_00005952	8089	877	0.19	ENSDARG00000024314	32.5462	18.913	0.58111	5.79887	0.749004	0.129164	16.841	13.6071	0.807975	80.3563	103.943	1.29352	16.5307	13.8266	0.83642	26.5366	32.5135	1.22523	14.1737	11.8882	0.838754	21.1596	17.0351	0.805077	10.9796	18.317	1.66827	9.3158	18.8557	2.02406	9.09854	8.92772	0.981226	10.8214	10.2926	0.951134	3.83862	1.75091	0.456129	10.3799	8.86206	0.853773	13.3972	7.85516
cypCar_00032021	cypCar_00005958	11111	657	0.351	ENSDARG00000008133	0	0.472035	0	0	0	0	5.07846	7.12123	1.40224	0	0.153293	0	0.486188	0.788392	1.62158	7.54997	18.6192	2.46613	0.0950768	0	0	0.506742	0	0	0	0	0	0	0	0	8.23984	15.7712	1.91402	2.17409	3.3441	1.53816	0.120322	0	0	1.45584	2.92554	2.00952	0	0
cypCar_00007015	cypCar_00005974	6716	999	0.62	ENSDARG00000013750	2.30426	0.864182	0.375037	2.39876	0.847536	0.353323	88.0263	196.623	2.23369	2.36597	1.57884	0.667309	2.90944	3.12682	1.07471	5.08066	5.63339	1.10879	1.69895	1.40291	0.825752	6.37695	3.35793	0.526573	3.03715	2.50079	0.8234	0.367723	0.189711	0.515907	15.5534	6.67372	0.429083	20.7431	81.4229	3.92531	0.356278	0.292622	0.821329	60.0061	55.5524	0.92578	3.83907	1.24372
cypCar_00007016	cypCar_00005975	1545	2059	0.234	ENSDARG00000075670	2.64055	3.26416	1.23617	1.19382	0.604773	0.506587	2.71848	3.14436	1.15666	8.62625	7.7431	0.89762	4.37284	5.53601	1.266	3.44134	3.71215	1.07869	7.4971	9.37685	1.25073	1.82385	2.71867	1.49062	0.183842	0.465213	2.53051	0.348771	0.200784	0.575689	2.83715	3.23455	1.14007	3.31622	4.0009	1.20647	2.48148	3.80616	1.53383	14.336	9.92048	0.692	2.11115	2.34607
cypCar_00007028	cypCar_00005990	7254	948	0.185	ENSDARG00000060398	2.1188	2.09808	0.990219	0.572892	0.509495	0.889337	2.63019	2.73175	1.03861	3.26903	3.33016	1.0187	2.95027	3.17668	1.07674	3.0115	2.80603	0.931773	2.93313	2.02444	0.690195	3.17582	3.02083	0.951196	0.572374	0.785808	1.37289	0.45476	0.396498	0.871885	1.53126	1.44122	0.941194	4.14139	2.96105	0.714991	0.412174	0.509297	1.23564	3.90732	6.64592	1.70089	1.25758	2.3546
cypCar_00015286	cypCar_00005992	12391	573	0.675	ENSDARG00000019496	32.5512	22.8844	0.703029	8.81108	5.37375	0.609886	24.7223	16.0525	0.649311	30.7797	21.353	0.693738	26.2806	15.8429	0.602837	20.6762	11.1135	0.537504	15.9727	10.3368	0.647153	10.9065	13.5794	1.24507	8.82256	8.34561	0.94594	7.71911	8.1146	1.05123	12.1835	14.6662	1.20378	42.1942	15.9003	0.376837	39.4464	17.9235	0.454375	36.3522	14.2347	0.391578	36.8523	18.2313
cypCar_00000717	cypCar_00006017	17341	224	0.48	ENSDARG00000094894	0.365288	5.03667	13.7882	0	0	0	0.372586	2.72213	7.30606	0.143802	4.67989	32.544	0.227889	4.08517	17.9261	0.513381	7.9381	15.4624	0.349341	2.74807	7.86645	0	2.95776	0	0.0882989	1.2585	14.2527	0	0	0	0	2.07874	0	0.0852122	0	0	0	0.0399567	0	0.912645	1.73485	1.9009	0	4.24947
cypCar_00000718	cypCar_00006018	11858	606	0.355	ENSDARG00000040280	8.67304	7.9226	0.913475	0.760037	0.377911	0.497226	6.25736	11.9165	1.9044	1.42094	1.87346	1.31846	1.4254	4.73356	3.32086	18.729	42.7017	2.27997	1.7068	2.94625	1.72618	10.742	11.5973	1.07962	3.46743	7.20082	2.07671	9.61336	7.52105	0.782354	12.3096	9.10992	0.740064	1.14576	6.40646	5.59143	0.480125	2.61584	5.44825	4.49778	7.30774	1.62474	39.6249	100.249
cypCar_00000732	cypCar_00006030	6798	991	0.379	ENSDARG00000055118	14.9668	0.762785	0.0509651	0.282127	0.149331	0.529304	9.00737	1.5413	0.171116	44.2023	2.2816	0.0516172	13.7448	2.66769	0.194087	16.851	2.36808	0.14053	16.9428	4.37519	0.258233	18.2061	1.30792	0.0718398	4.59837	0.276629	0.060158	0.386266	0	0	3.43801	0.901124	0.262107	1.15164	1.33837	1.16214	2.17378	0.128144	0.0589497	2.9041	1.19681	0.41211	6.98132	1.02032
cypCar_00006644	cypCar_00006040	12331	577	0.486	ENSDARG00000060601	0	0	0	0.62149	0.616512	0.991991	0	0	0	0	0	0	0.0354959	0.213321	6.00974	0	0	0	0.0111572	0.0253227	2.26962	0	0	0	0	0	0	0	0	0	0.0658711	0.0263504	0.40003	0.846968	2.65947	3.14	0.0372988	0	0	16.2521	33.6805	2.07237	0	0
cypCar_00011616	cypCar_00006043	12162	589	0.156	ENSDARG00000056050	0.624704	3.15711	5.05376	0.165363	0.323317	1.95519	0.406933	0	0	1.88734	7.97366	4.22481	0.699355	2.05998	2.94554	0.0979386	1.93621	19.7696	0.552957	2.88816	5.22311	0	1.25799	0	0.105039	0.616114	5.86558	0	0	0	0.320676	0.398547	1.24284	7.75522	26.0534	3.35947	0.380612	0.332966	0.874817	8.99804	16.6588	1.85139	3.94523	11.2474
cypCar_00012888	cypCar_00006060	9387	781	0.349	ENSDARG00000052522	2.95345	4.74156	1.60543	1.88593	1.80671	0.957995	5.90829	4.22146	0.714498	4.41757	4.27794	0.968392	3.24667	3.87606	1.19386	5.03951	6.08099	1.20666	4.18911	4.91855	1.17413	1.88968	4.39275	2.3246	2.26654	1.27078	0.560671	0.249082	1.79352	7.20052	2.14215	2.24523	1.04812	8.9506	6.1533	0.687473	1.64501	0.834088	0.507042	7.85961	6.26169	0.796692	2.97033	2.96712
cypCar_00007077	cypCar_00006073	4220	1301	0.286	ENSDARG00000000796	14.2464	6.89001	0.483632	0.451335	0.276145	0.611841	8.78906	4.83321	0.549913	38.7915	27.6474	0.712718	32.3221	26.1774	0.809889	87.982	77.336	0.878998	19.4677	14.5341	0.746578	137.101	57.4589	0.4191	29.1687	9.49635	0.325566	0.569285	0.181695	0.319164	2.32992	1.41652	0.607969	1.74536	1.23402	0.707031	89.2701	46.8302	0.52459	14.4792	7.62869	0.526871	145.18	32.6
cypCar_00009186	cypCar_00006083	2710	1622	0.41	ENSDARG00000074602	8.66214	12.0624	1.39254	0.082531	0.181272	2.19641	4.05834	2.83152	0.697703	10.5924	14.7727	1.39465	3.55175	3.42095	0.963173	7.24979	18.2436	2.51643	3.28669	4.95511	1.50763	10.3902	15.2412	1.46689	1.71209	3.42352	1.99962	0.463465	0.313952	0.677403	8.03791	4.01103	0.499014	0.607242	1.83062	3.01465	0.54801	0.426214	0.777749	2.83448	1.29378	0.456442	4.87639	5.03963
cypCar_00032709	cypCar_00006099	13002	531	0.281	ENSDARG00000071733	5.13813	8.53791	1.66168	0.629887	0.862525	1.36933	4.39721	7.99842	1.81898	7.86776	15.8362	2.01279	2.33809	5.10166	2.18198	4.02678	7.74834	1.9242	2.2437	5.86742	2.61507	10.0682	12.3687	1.22849	2.69201	3.34368	1.24207	2.46696	1.9199	0.778245	2.16711	5.42673	2.50413	10.1254	62.1102	6.1341	0.81436	1.74284	2.14013	6.82144	12.1969	1.78802	6.28976	6.29117
cypCar_00004863	cypCar_00006107	1657	2007	0.275	ENSDARG00000037593	1.83122	0.967311	0.528233	2.12363	0.235445	0.110869	5.22828	3.35919	0.642505	1.04989	0.389785	0.371261	3.93025	3.13852	0.798553	3.39185	3.91426	1.15402	4.44597	5.72523	1.28773	0.374708	1.3033	3.47818	0.0361813	0.410305	11.3403	0.300753	0.514677	1.7113	1.56014	2.0463	1.31161	3.58043	6.01436	1.67979	1.48271	0.776142	0.523461	9.46189	12.0793	1.27663	8.51661	3.29551
cypCar_00004861	cypCar_00006109	8686	830	0.581	ENSDARG00000070674	40.702	31.3253	0.769626	20.6666	27.5141	1.33133	60.2038	55.3751	0.919794	49.0048	38.8785	0.793361	40.9661	36.2317	0.884431	44.0352	36.8038	0.835783	26.4791	23.5571	0.889647	26.5807	34.3382	1.29185	16.7125	15.1114	0.904199	11.4146	9.44326	0.827297	18.5357	16.6301	0.897193	71.5946	58.0349	0.810604	27.1913	23.1442	0.851162	62.3683	66.859	1.072	38.6734	43.3395
cypCar_00044565	cypCar_00006117	14975	404	0.25	ENSDARG00000063177	22.1819	10.5151	0.474039	3.89687	1.92334	0.493559	31.7669	17.8603	0.562229	28.357	8.21984	0.28987	34.4169	17.6784	0.513655	38.8944	18.964	0.487575	15.8855	9.25369	0.582526	14.9758	8.21108	0.54829	16.4881	7.0777	0.42926	14.1968	4.53497	0.319437	12.8952	6.69644	0.519297	20.7869	12.7758	0.614605	3.80268	1.82602	0.480194	30.5799	19.8952	0.650597	35.9033	16.1958
cypCar_00012478	cypCar_00006133	1487	2085	0.429	ENSDARG00000010031	0.047366	0	0	0.250151	1.37594	5.50046	0.207086	0.311233	1.50292	0.0957424	0	0	0.0308437	0.0601813	1.95117	0	0.0265591	0	0.0062273	0.0062273	1	0	0	0	0	0	0	0	0	0	0.17378	0.0265276	0.152651	1.18975	1.30026	1.09289	0.0858415	0.0199426	0.232319	6.38823	5.78777	0.906006	0.483073	0.0859479
cypCar_00012490	cypCar_00006145	15287	382	0.451	ENSDARG00000035435	0.283429	20.2232	71.352	0	0	0	0	1.78401	0	0.518342	0.879553	1.69686	0.650122	0.797154	1.22616	0.259376	1.60382	6.18338	0.174167	0.299056	1.71706	0	17.8226	0	0.0750278	4.0705	54.2532	0	0.378726	0	0	0.050005	0	0.28962	0.0297591	0.102752	0	0.114869	0	1.23629	7.20921	5.8313	0.455334	1.2164
cypCar_00006900	cypCar_00006164	6982	973	0.391	ENSDARG00000079933	1.8872	13.8616	7.34509	0.661054	0.470646	0.711962	2.20742	3.86982	1.7531	2.45278	8.72772	3.55829	2.38846	4.14252	1.73439	0.994639	4.61132	4.63617	3.1809	7.00185	2.20121	7.90808	7.79278	0.985421	1.65333	3.03951	1.83841	0.96554	1.56727	1.6232	3.63589	11.3992	3.13519	3.88758	3.31823	0.853545	0.852237	0.734769	0.862165	3.04247	3.79149	1.24619	1.70308	4.23969
cypCar_00022644	cypCar_00006167	17304	227	1	ENSDARG00000070810	0	0	0	0	0	0	0.47825	3.59594	7.51896	1.69404	1.65235	0.975391	0.513204	0.216379	0.421624	0.993902	1.07922	1.08584	0.0565601	0	0	0	0	0	0	0.150954	0	0	0	0	0	0.921702	0	0	0	0	0	0	0	7.50772	39.463	5.25632	0	0
cypCar_00025113	cypCar_00006170	7840	897	0.163	ENSDARG00000073749	0	0	0	0	0	0	0.245392	0	0	0.191823	0.0630168	0.328515	0.360616	0.295817	0.82031	0.592084	0.932272	1.57456	4.38839	1.15481	0.263152	0	0	0	0	0.0193471	0	0.110473	0	0	0.0258721	0.0104577	0.404206	1.23524	0.544155	0.440526	39.8717	2.12075	0.0531893	0.246932	0.340975	1.38084	0	0
cypCar_00002995	cypCar_00006175	8401	852	0.372	ENSDARG00000037008	5.72942	6.74956	1.17805	1.93477	9.76332	5.04624	10.0761	14.4224	1.43134	8.17841	7.03382	0.860048	6.745	8.35576	1.23881	8.2724	6.42908	0.777172	6.47482	6.09134	0.940774	9.63693	5.66896	0.588253	1.80211	2.30427	1.27865	0.731008	2.08647	2.85423	1.84519	2.53785	1.37539	8.80091	5.88233	0.668377	0.884617	0.993879	1.12351	7.00606	14.3724	2.05142	6.54702	6.93332
cypCar_00013823	cypCar_00006188	14721	420	0.127	ENSDARG00000020623	18.4831	16.5735	0.896686	1.67695	3.60318	2.14864	19.3407	12.6859	0.655916	25.2826	22.2685	0.880784	24.0545	16.6977	0.694161	37.4346	30.9351	0.826376	21.7737	14.9772	0.687859	23.4459	22.9068	0.977004	7.28941	9.10795	1.24948	5.98265	4.98838	0.833808	8.57637	9.86658	1.15044	205.969	50.6208	0.245769	3.80098	1.84096	0.484338	42.1754	16.1683	0.383358	20.7029	14.254
cypCar_00013824	cypCar_00006189	15286	382	1	ENSDARG00000053058	3634.65	3239.32	0.891231	421.485	277.196	0.657666	3170.49	3287.79	1.037	1782.46	1688.38	0.947222	1656.95	1767.61	1.06679	1935.23	1787.7	0.923765	1767.12	1782.65	1.00878	2085.01	2058.78	0.987422	1866.85	1735.5	0.929638	1281.25	1198.12	0.93512	1745.82	1817.19	1.04088	615.094	604.187	0.982267	678.397	615.624	0.907469	626.805	631.819	1.008	2990.47	3004.99
cypCar_00002779	cypCar_00006203	13173	521	0.431	ENSDARG00000040085	5.3098	1.46182	0.275307	0.35699	0.167457	0.46908	6.73589	0.6365	0.0944938	9.37445	1.44513	0.154156	5.63431	1.38108	0.24512	6.24524	0.503102	0.0805576	7.52762	0.595378	0.0790925	6.82422	0	0	2.49524	0.425474	0.170514	1.05055	0	0	2.79408	0.691513	0.247492	17.1229	35.9295	2.09833	2.82363	0.649054	0.229865	16.2808	6.08864	0.373976	7.18841	4.92771
cypCar_00036796	cypCar_00006217	13538	495	0.333	ENSDARG00000073768	1.75418	4.89214	2.78884	0	0	0	1.90804	3.30164	1.73038	1.1135	0	0	0.609443	0.209528	0.343803	1.44279	1.50728	1.0447	0.805379	0.985553	1.22371	0	2.54842	0	0	0.527549	0	0	0	0	15.8479	4.74347	0.299313	0.950747	0.654567	0.688477	0.689037	0.0832135	0.120768	2.42873	2.3336	0.960831	0	0.853328
cypCar_00010348	cypCar_00006229	14559	430	0.516	ENSDARG00000045422	4.26937	9.13986	2.1408	3.2487	18.483	5.68933	4.52899	5.34681	1.18057	3.80067	8.46966	2.22846	1.95152	3.93205	2.01486	5.07361	8.44067	1.66364	1.77259	3.07277	1.73349	5.69478	10.9541	1.92354	5.72117	5.58016	0.975354	1.2714	3.9908	3.1389	0.971316	3.1367	3.22933	7.89118	9.88397	1.25253	0.326279	1.01564	3.1128	3.79232	9.75571	2.57249	4.57737	5.01071
cypCar_00024600	cypCar_00006230	15621	358	0.235	ENSDARG00000003754	22.4884	18.5145	0.823293	0.62078	0	0	33.6451	7.9395	0.235978	15.745	13.9895	0.888508	20.6112	3.18634	0.154593	13.7843	2.75118	0.199588	21.0324	2.44085	0.116052	2.93806	14.7445	5.01844	7.84782	3.70092	0.471586	15.7695	0	0	42.9123	4.37402	0.101929	10.3718	11.1397	1.07405	1.05334	0.194484	0.184635	67.8998	24.064	0.354404	2.07237	3.60368
cypCar_00016558	cypCar_00006261	16241	311	0.631	ENSDARG00000096339	0	0	0	0.274652	0	0	0.615602	0	0	0.35819	0.175737	0.490626	1.81524	0.767841	0.422997	0.901234	1.54779	1.71741	1.40121	0.581793	0.415208	0	0	0	0	0	0	0	0	0	0	1.52254	0	0.847891	0	0	0.0300192	0.106663	3.55317	1.2666	0.931322	0.735291	0	0
cypCar_00001566	cypCar_00006347	13214	518	0.613	ENSDARG00000038794	0.340199	2.85064	8.37933	0.601756	7.71438	12.8198	12.6465	86.4235	6.83379	0.779268	2.37783	3.05137	3.28728	31.8317	9.68329	2.32961	22.4836	9.65123	2.20315	19.9154	9.0395	0	0.716092	0	0	0.84133	0	0.200394	3.01433	15.042	0.72472	8.35902	11.5341	0.377912	5.82036	15.4014	0.711629	1.22907	1.72713	5.71167	12.3212	2.15719	3.11082	9.02963
cypCar_00003976	cypCar_00006373	441	3197	0.325	ENSDARG00000079895	6.63614	8.85926	1.335	0.0970339	1.2757	13.147	2.86275	6.3547	2.21979	10.5788	11.9813	1.13258	3.55067	6.22169	1.75226	5.04843	7.30019	1.44603	6.87758	9.79838	1.42468	12.2461	10.5781	0.863794	2.34297	2.97087	1.26799	0.182086	1.34686	7.39686	2.87561	3.77977	1.31442	2.57552	6.07143	2.35736	10.1213	5.37703	0.531258	4.39727	7.58633	1.72524	4.89919	13.2842
cypCar_00003966	cypCar_00006379	8715	828	0.5	ENSDARG00000061993	8.34231	3.05251	0.365906	0.798663	0.483298	0.605134	5.23406	3.0717	0.586868	10.2027	3.41424	0.33464	5.85515	2.20922	0.377312	8.38733	2.64919	0.315856	4.35866	1.67209	0.383625	8.59297	1.38584	0.161276	6.50269	1.61115	0.247766	2.8735	0.940265	0.327219	3.41165	1.97381	0.578551	17.4902	7.06164	0.403748	2.00394	0.759578	0.379041	7.31947	6.19065	0.845779	6.69448	3.96128
cypCar_00014160	cypCar_00006389	6029	1068	0.369	ENSDARG00000007329	0.221615	0	0	0	0	0	0	0.148049	0	0.634538	0	0	0.0399087	0	0	0	0	0	0.164708	0.00709742	0.0430908	0	0	0	0	0	0	0	0	0	0	0.018965	0	0.364258	0.203157	0.557729	0.193537	0	0	1.2909	0.0655559	0.0507832	0	0
cypCar_00043729	cypCar_00006395	13761	479	0.4	ENSDARG00000013420	10.658	11.8363	1.11055	1.73448	1.44688	0.834188	8.87264	14.3292	1.61499	13.0922	8.97056	0.685184	6.66073	10.0857	1.51421	8.34682	10.3715	1.24257	7.1513	10.6041	1.48282	6.26515	9.11194	1.45439	2.94745	6.75006	2.29014	1.60224	6.4938	4.05296	3.78268	10.6292	2.80997	11.4296	14.4814	1.26701	3.7063	5.49737	1.48325	13.4135	15.6842	1.16929	10.0636	10.8498
cypCar_00021479	cypCar_00006424	12125	591	0.136	ENSDARG00000010658	14.9126	2.8576	0.191623	23.8181	15.7973	0.663247	14.4005	11.315	0.785738	5.61586	3.92638	0.69916	7.45942	5.11677	0.685947	8.98408	5.62725	0.626358	5.09757	2.12966	0.41778	4.67724	2.28054	0.487583	7.30894	2.38084	0.325744	13.6887	4.55177	0.332522	5.20956	3.82426	0.734085	13.2448	6.89486	0.520572	1.68104	1.11887	0.665579	26.218	8.88329	0.338825	7.22291	3.00452
cypCar_00017161	cypCar_00006428	354	3469	0.103	ENSDARG00000000861	1.74587	2.14257	1.22722	2.01807	4.44904	2.2046	2.77227	5.55411	2.00345	5.54603	12.6672	2.28402	7.51893	13.1148	1.74423	7.08769	8.89873	1.25552	11.1652	16.413	1.47002	0.668761	1.18394	1.77036	0.372771	0.306785	0.822986	0.536295	0.367318	0.684917	1.96618	3.49511	1.77761	5.99839	9.00455	1.50116	2.55778	3.48875	1.36397	6.12597	12.657	2.06613	1.2935	2.90801
cypCar_00018198	cypCar_00006430	12959	534	0.289	ENSDARG00000009466	0	0	0	0	0	0	5.39995	13.2422	2.45228	0	0	0	0	0	0	0	0	0	0	0	0	0	0	0	0	0	0	0.314091	0.314091	1	0	0	0	0	0	0	0	0	0	0.115122	0	0	0	0
cypCar_00017567	cypCar_00006438	5295	1147	0.359	ENSDARG00000069763	3.70817	3.80346	1.0257	1.84589	0.539347	0.292188	3.47984	2.50618	0.720199	116.193	180.846	1.55643	4.25285	4.15968	0.978094	7.21911	3.23034	0.44747	2.13769	4.82986	2.25938	8.10642	12.952	1.59774	0.778393	1.68062	2.15909	0	0	0	1.21308	0.605846	0.499427	8.78796	8.1847	0.931353	1.85626	1.76213	0.949288	97.1242	90.4481	0.931262	4.61117	3.62768
cypCar_00017569	cypCar_00006439	3943	1351	0.299	ENSDARG00000012942	0.897553	0.508828	0.566906	22.8502	3.33398	0.145906	8.97962	5.19483	0.578514	0.88279	3.56222	4.03518	12.3699	6.4408	0.520682	5.29023	7.25362	1.37114	7.19717	9.28827	1.29054	5.87659	0.786003	0.133752	0.626597	1.34662	2.14909	0.51891	0.952693	1.83595	1.822	4.58889	2.5186	2.51765	1.41915	0.563678	1.18278	0.885586	0.748732	8.60945	7.04193	0.81793	5.08457	2.87023
cypCar_00017571	cypCar_00006441	14068	462	0.627	ENSDARG00000093440	0.889354	0.249936	0.281031	0.873632	0.34202	0.391492	38.4558	31.9716	0.831385	0	0.231323	0	9.80147	11.8224	1.20619	6.08495	6.31253	1.0374	1.38708	0.466504	0.33632	3.44439	0	0	1.13133	0	0	0.270281	0.345931	1.2799	0.64544	4.55406	7.05575	1.86878	4.38061	2.3441	0.568843	0.141525	0.248795	1.01818	1.17278	1.15184	3.17726	2.40562
cypCar_00032317	cypCar_00006446	3897	1360	0.323	ENSDARG00000069250	2.93799	5.84709	1.99017	1.28876	0.0589706	0.0457576	9.01496	5.55242	0.615912	2.77882	1.26598	0.455582	16.1529	3.67884	0.227751	7.03847	2.90615	0.412895	12.3891	3.80456	0.307089	1.41375	0.458896	0.324595	2.63114	0.876677	0.333194	2.93034	1.07486	0.366804	2.45167	2.09859	0.855984	1.40007	2.73076	1.95045	2.88638	1.97479	0.684177	2.12892	2.37318	1.11474	7.5494	2.64889
cypCar_00009708	cypCar_00006460	13344	509	0.515	ENSDARG00000014803	0.396004	0.845024	2.13388	8144.44	4578.47	0.562159	2.64697	1.13948	0.430486	3.30414	23.2048	7.02295	3.10388	1.31276	0.422943	0.100454	0.211663	2.10705	0.943354	0.307562	0.32603	0	2.06531	0	0.403811	0.117389	0.290703	0	0	0	0	0.0655086	0	2.01623	5.57558	2.76535	0.439145	0.344684	0.784899	0.0894753	0	0	0.268991	0
cypCar_00009714	cypCar_00006468	5324	1144	0.341	ENSDARG00000037748	0.640725	1.28748	2.00942	0	0	0	0.249407	0.968531	3.88334	0.736159	0.615232	0.835732	1.33094	1.84332	1.38498	0.49442	1.26399	2.55652	1.03461	3.45904	3.34334	2.99891	1.5055	0.502015	15.1727	0.566612	0.0373442	24.2906	0.281561	0.0115913	1.19973	1.28161	1.06825	28.7219	27.8682	0.970276	0.735661	9.28344	12.6192	0.71726	0.469614	0.654733	0.83904	9.74638
cypCar_00016386	cypCar_00006482	15879	338	0.349	ENSDARG00000043820	1.74356	0.0992937	0.0569489	0	0	0	28.4274	13.1834	0.463757	1.54688	0.339426	0.219427	0	0.0438685	0	0.454062	1.02399	2.25518	0.0854258	0	0	0.916063	0	0	0.530723	0	0	0.421543	0	0	0.862613	0.539139	0.625007	0.768255	8.20503	10.6801	0	0	0	0.756059	0.481318	0.636615	0.536815	0
cypCar_00034787	cypCar_00006491	12034	596	0.198	ENSDARG00000074160	0	0	0	0	0.167822	0	4.98385	5.86152	1.1761	0	0	0	0	0	0	0	0.103093	0	0	0	0	0	0	0	0	0	0	0	0	0	0	0	0	2.15507	0	0	0	0	0	0	0	0	0	0
cypCar_00033579	cypCar_00006498	15080	396	0.456	ENSDARG00000042961	0.100817	5.45555	54.1134	0	0	0	0.252353	1.81324	7.18534	0.302081	0.159119	0.526743	0.323615	0.389042	1.20217	0.357517	0.492576	1.37777	0.235083	0.183598	0.780993	0	3.89023	0	0.143032	1.79554	12.5534	0	0	0	0.115969	0.250553	2.16052	0	0.415865	0	0.0970217	0.115872	1.19429	2.76884	9.66374	3.49017	1.61951	0
cypCar_00006926	cypCar_00006511	3902	1359	0.439	ENSDARG00000039406	0.435207	6.05064	13.9029	0.171234	0	0	1.72708	0.767199	0.444217	1.73044	1.05111	0.607423	9.15775	4.60617	0.50298	31.098	20.5248	0.660004	10.5832	11.2018	1.05845	0	0	0	0.0366948	0	0	0	0	0	6.92168	17.0962	2.46995	22.4705	1.75491	0.0780982	0.491132	0.278126	0.566296	6.10641	1.21233	0.198535	0	0.0998837
cypCar_00006674	cypCar_00006556	6766	993	0.217	ENSDARG00000013794	44.8599	38.7153	0.863028	3.48149	3.94036	1.1318	34.5454	28.0404	0.811698	8.38713	10.4476	1.24568	47.8537	56.0858	1.17203	38.214	53.0276	1.38765	53.1442	70.8949	1.33401	16.2085	14.9635	0.923188	54.2553	41.1629	0.758689	70.1441	56.4127	0.80424	24.0272	42.0212	1.7489	0.385326	4.41466	11.457	26.3692	32.9544	1.24973	10.8802	23.0381	2.11744	41.0881	38.0372
cypCar_00006675	cypCar_00006557	17205	236	0.518	ENSDARG00000097372	2.37161	0.56256	0.237205	0	0.468172	0	0.595512	0.267131	0.448574	0.134214	0.16772	1.24965	0.655727	0	0	0.393709	0.273	0.693405	0.206797	0.0270077	0.1306	5.67476	0	0	0.99915	0	0	0	0	0	0.127324	0.647667	5.08676	1.11793	1.32032	1.18104	0.236217	0	0	0.656941	0.217543	0.331146	0	0
cypCar_00030949	cypCar_00006575	9008	808	0.48	ENSDARG00000074734	6.4416	4.04015	0.627197	1.26492	0.840608	0.664553	9.0124	7.14206	0.79247	10.8415	7.30275	0.673595	4.0735	4.68248	1.1495	3.90503	2.73151	0.699486	5.37551	4.53401	0.843457	7.10084	2.2339	0.314597	1.59036	1.3428	0.844337	0.951909	1.23082	1.293	5.35777	4.63845	0.865742	8.75916	8.22723	0.939272	1.3574	1.78203	1.31283	15.3403	15.8261	1.03167	7.98416	4.93901
cypCar_00000409	cypCar_00006587	10200	722	0.379	ENSDARG00000052919	0.620749	0.180439	0.29068	0	0	0	0	0.172965	0	1.14226	0.101563	0.0889141	0.802216	0.239468	0.298509	3.89098	1.58385	0.407056	1.43006	0.0868326	0.0607198	1.43236	0	0	0.205455	0	0	0	0	0	0.554038	0.296033	0.534318	0.0793091	0	0	0.0208739	0.00857946	0.411014	0	0	0	0.249376	0.248768
cypCar_00005180	cypCar_00006599	3311	1471	0.198	ENSDARG00000041083	0.448463	0.198678	0.443021	0	0.0532179	0	0.0589103	0	0	0.312006	0.0374461	0.120017	0.231112	0.0594972	0.257438	0.242405	0.0616182	0.254195	0.102494	0.0730649	0.712867	0.714515	0.175044	0.244983	0.623861	0	0	0	0	0	15.882	17.9751	1.13179	2.47669	0.196914	0.079507	0.00349428	0.00353762	1.0124	1.03024	0.310615	0.301497	0.554795	0.485329
cypCar_00005182	cypCar_00006601	2120	1820	0.402	ENSDARG00000041081	8.92191	7.63417	0.855666	1.00178	1.37973	1.37728	5.37803	4.85165	0.902124	26.9763	23.0476	0.854364	10.662	7.23283	0.678376	17.088	12.8926	0.754482	11.0849	9.52444	0.859224	8.24439	4.71661	0.572099	3.72509	2.51406	0.6749	1.89323	1.74519	0.921803	3.34284	4.10343	1.22753	11.6036	17.3366	1.49407	1.85975	1.63991	0.88179	11.4134	8.33138	0.729965	5.07717	3.92169
cypCar_00011440	cypCar_00006617	16426	298	1	ENSDARG00000076092	11.6862	9.46603	0.810017	2.13143	2.66173	1.2488	16.7522	12.6903	0.757528	8.74605	24.213	2.76845	10.1849	4.67772	0.459282	4.73837	9.61967	2.03017	9.42697	4.17292	0.442658	18.4111	20.9413	1.13743	17.7187	16.3532	0.922935	27.141	24.5455	0.904369	42.9253	37.593	0.875776	10.3691	25.3727	2.44695	3.20503	2.9106	0.908135	13.0978	9.3836	0.716423	5.07906	6.41586
cypCar_00005337	cypCar_00006633	6787	992	0.855	ENSDARG00000079474	0.487438	0.275266	0.564721	0.288859	0.0974517	0.337368	0.349027	0.420341	1.20432	0.311875	0.130735	0.419189	0.350633	0.350825	1.00055	0.787515	0.502957	0.638664	0.637127	0.208369	0.327044	1.39942	0.320538	0.22905	0.493604	0.0619014	0.125407	0.557106	0	0	0.460497	0.698292	1.51639	10.1496	10.2925	1.01408	0.382608	0.392379	1.02554	3.56545	2.72729	0.764921	1.00782	0.332156
cypCar_00033913	cypCar_00006638	6514	1019	0.474	ENSDARG00000054771	0.0840677	0	0	0.622334	2.37293	3.81295	0.406882	0.920524	2.26239	0.573396	0.0705187	0.122984	0.619739	1.29736	2.0934	0.668671	0.453967	0.678909	1.4542	3.67134	2.52464	0.407771	0.373338	0.915559	0	0	0	0.17702	0	0	0.452792	0.252586	0.55784	1.20428	1.02034	0.847255	1.39885	1.72237	1.23128	0.495133	0.504546	1.01901	0.174948	0.341593
cypCar_00006038	cypCar_00006642	9504	773	0.562	ENSDARG00000054794	0.105102	0.0909781	0.86562	0	0	0	1.41047	1.00251	0.71076	1.24791	0.204198	0.163631	0.0381636	0	0	0.0777068	0.119811	1.54183	0.0353665	0	0	0	0	0	0	0	0	0	0	0	0.562605	0.662472	1.17751	1.98365	0.20617	0.103935	0.0150003	0	0	44.9907	26.391	0.586587	0.376534	0.16603
cypCar_00036920	cypCar_00006655	12868	540	0.273	ENSDARG00000077034	2.43613	3.24424	1.33172	1.68455	1.98616	1.17904	2.42794	3.56748	1.46934	0.991984	4.54611	4.58285	0.994389	5.31935	5.34936	0.627075	5.48287	8.74357	1.03257	3.37038	3.26407	0	4.37964	0	0.869758	2.36325	2.71714	0	2.96658	0	1.00846	2.67286	2.65044	6.59043	13.596	2.06298	0.249078	2.59733	10.4278	6.9234	6.47741	0.935582	0.912746	6.12094
cypCar_00038947	cypCar_00006658	5183	1164	0.231	ENSDARG00000042940	2.0134	1.92765	0.95741	0.129972	0.0665162	0.511774	3.08452	0.559817	0.181492	8.88892	8.27397	0.930818	1.61165	2.99571	1.85879	5.43021	5.3888	0.992375	1.23526	2.16032	1.74887	4.25687	2.1475	0.504477	1.30302	0.219116	0.16816	0.100158	0	0	0.341325	0.293518	0.859938	2.65131	0.528641	0.199389	0.090036	0.732098	8.13117	6.98685	5.72188	0.818949	1.31737	1.52431
cypCar_00007872	cypCar_00006664	13144	523	0.139	ENSDARG00000086370	0	0	0	0	0	0	0.369138	0.284962	0.771965	0.059804	1.27487	21.3175	0	0	0	0	0	0	0	0	0	0	0	0	0	0	0	0	0	0	0	15.2134	0	0	0.333443	0	0	0	0	0.0573113	0	0	0	0.513356
cypCar_00040823	cypCar_00006690	7651	912	0.496	ENSDARG00000029621	9.37412	4.34174	0.463163	0.598159	0.0671583	0.112275	7.20434	8.68446	1.20545	3.17322	9.58491	3.02056	3.93846	2.82634	0.717627	2.66747	3.12058	1.16987	4.32267	2.61695	0.605401	2.26344	5.38168	2.37765	0.512732	0.530956	1.03554	0.669633	0.367792	0.549244	2.51919	2.03745	0.808772	3.00736	0.771681	0.256597	0.630558	2.52001	3.99647	5.24271	5.33605	1.0178	1.74066	6.81484
cypCar_00038868	cypCar_00006691	7634	914	1	ENSDARG00000015747	4.61614	0.87714	0.190016	0.556714	0.589873	1.05956	6.79346	0.571135	0.0840713	6.0931	2.20441	0.361787	5.09638	1.7393	0.341281	3.88638	1.03711	0.266857	5.07489	2.55598	0.503653	4.79888	1.5438	0.3217	2.26738	0.0385759	0.0170134	1.92024	0	0	3.14958	0.542329	0.172191	6.52542	2.10089	0.321955	1.38278	0.30485	0.220461	15.5906	3.32649	0.213365	4.58792	0.999207
cypCar_00014732	cypCar_00006712	13448	502	0.421	ENSDARG00000018898	69.8932	7.68081	0.109893	4.5136	1.64918	0.365381	48.8798	17.7297	0.362721	44.5269	12.0289	0.270149	84.1951	66.1264	0.785394	70.1733	32.4794	0.462845	83.9241	64.7772	0.771854	77.3841	8.09352	0.104589	15.7953	3.70165	0.234352	13.3863	2.03039	0.151677	25.4497	8.41491	0.330648	24.8072	13.1287	0.52923	14.5851	9.54447	0.654398	139.256	21.101	0.151527	62.3899	9.07409
cypCar_00017907	cypCar_00006715	545	2985	0.304	ENSDARG00000061600	2.59784	7.22536	2.78129	0.306677	1.20271	3.92175	7.0491	3.63306	0.515393	2.41062	12.2085	5.06448	6.90234	6.81106	0.986775	5.39358	6.92681	1.28427	6.58767	9.32648	1.41575	3.26429	9.58828	2.93733	0.564484	2.21513	3.92416	0.145692	0.131916	0.905451	1.03246	1.334	1.29207	2.97681	5.64835	1.89745	1.6758	0.720783	0.430112	2.60466	2.93669	1.12748	7.27148	3.97095
cypCar_00002210	cypCar_00006721	10800	680	0.543	ENSDARG00000035551	0.438546	0.736671	1.67981	0.127817	0	0	0.657124	0.230475	0.350733	1.32152	0.197702	0.149602	0.338919	0.368252	1.08655	0.415463	0	0	0.654244	2.22449	3.40009	0	0	0	0.0811895	0	0	0	0	0	0.28005	0.238403	0.851289	107.002	213.188	1.99238	0.0139703	0.0062258	0.445647	0.69871	3.91082	5.59721	0.402568	0.156278
cypCar_00006539	cypCar_00006738	11252	648	0.178	ENSDARG00000028804	0.339912	0	0	0.177146	0.177146	1	0.863974	0	0	1.17718	0.516295	0.438588	2.11585	0.12656	0.0598151	12.6463	1.36244	0.107734	14.6531	3.11078	0.212295	0	0	0	1.27775	11.3233	8.86191	1.32848	12.3949	9.33014	0.128214	0	0	0.056315	2.2526	40	206.038	53.1616	0.258018	0.697973	0.395859	0.567155	128.164	29.4423
cypCar_00006537	cypCar_00006740	4091	1323	0.585	ENSDARG00000022000	4.39193	7.53909	1.71658	0	0.330388	0	1.38173	5.52363	3.99762	8.56989	14.8597	1.73395	3.53151	7.36324	2.08501	6.5091	17.0153	2.61407	5.81094	10.8526	1.86761	4.57082	10.0598	2.20088	0.883129	2.11329	2.39295	0.164336	1.41152	8.58923	1.21329	3.95926	3.26325	10.1188	6.89319	0.681224	1.83182	5.15354	2.81335	1.97847	4.28045	2.16351	1.74882	6.7785
cypCar_00016881	cypCar_00006748	4123	1317	0.321	ENSDARG00000012495	13.7078	6.87549	0.501576	1.8507	0.762454	0.411982	9.42463	4.74643	0.50362	11.9366	8.16873	0.684343	10.0526	3.84109	0.3821	12.9419	5.17513	0.399874	8.14149	3.62135	0.444802	12.6577	4.40797	0.348245	14.2021	7.5971	0.534927	7.71007	5.52476	0.716564	4.87026	1.87008	0.38398	21.9047	11.1445	0.508771	5.30697	1.50767	0.284093	13.7114	4.09774	0.298857	8.46628	3.8082
cypCar_00012798	cypCar_00006751	9064	804	0.197	ENSDARG00000036180	5.51847	7.4662	1.35295	0.107846	0	0	0.530782	2.31971	4.37036	4.36296	6.56608	1.50496	2.83614	3.67829	1.29693	2.25205	5.31469	2.35994	0.571898	1.67653	2.93152	6.60888	4.31494	0.6529	9.57768	4.89473	0.511056	1.9588	2.67368	1.36496	1.14929	0.726653	0.632261	60.6137	79.8592	1.31751	0.115159	0.310376	2.69519	0.280704	3.38311	12.0523	0.41574	1.40751
cypCar_00035228	cypCar_00006755	6155	1056	0.571	ENSDARG00000005699	5.89888	6.74203	1.14293	4.58936	4.19004	0.91299	6.07333	6.11994	1.00768	9.94652	15.4758	1.5559	11.0106	12.3684	1.12331	9.91307	11.681	1.17834	10.1208	15.7225	1.55348	10.0215	5.5095	0.549769	4.14876	3.12662	0.753628	2.65375	1.56399	0.589353	2.65041	3.11276	1.17444	11.1753	8.80496	0.787895	2.41795	3.07469	1.27161	10.2018	9.18221	0.900058	3.58297	3.01626
cypCar_00016464	cypCar_00006772	8207	867	0.17	ENSDARG00000060771	9.70692	5.77615	0.595055	2.24109	0.947984	0.423002	11.4667	8.11646	0.707828	21.0618	17.1053	0.812149	10.7957	11.1062	1.02877	13.3091	11.3553	0.853202	12.9488	12.2704	0.947609	7.52811	3.92401	0.521247	1.67228	0.753821	0.450775	0.686505	0.782991	1.14055	1.86301	3.44844	1.851	49.1529	54.713	1.11312	1.80868	3.85142	2.12941	14.1359	9.45516	0.668877	5.55817	4.81753
cypCar_00045275	cypCar_00006782	9361	783	0.25	ENSDARG00000015515	0	0	0	0	0	0	0	0	0	0	1.11058	0	0	0	0	0	0	0	0	0	0	0	0	0	0	0	0	0	0	0	0	0	0	0	0	0	0	0	0	0.439588	1.6305	3.70917	0	0.270022
cypCar_00015615	cypCar_00006797	15179	389	0.254	ENSDARG00000044601	72.4225	133.391	1.84185	15.7377	28.3606	1.80208	64.8815	88.8791	1.36987	74.3258	42.386	0.570272	62.8474	33.5727	0.534194	59.7028	35.3368	0.591879	84.8114	38.4849	0.45377	37.3739	52.814	1.41312	27.6288	54.1811	1.96104	29.9772	63.9539	2.13342	48.7243	24.0371	0.493329	25.6896	20.5963	0.801739	108.65	203.842	1.87613	68.0909	68.2663	1.00258	49.0718	53.931
cypCar_00025556	cypCar_00006812	8195	869	0.369	ENSDARG00000013711	17.7294	45.5368	2.56844	0.529077	1.2675	2.39568	30.8551	31.1086	1.00821	1.8595	9.24619	4.9724	11.3381	25.0436	2.2088	12.2182	39.262	3.21339	15.5333	20.2545	1.30394	7.69472	46.0678	5.98694	22.1143	33.949	1.53517	22.469	27.5596	1.22656	15.4281	20.9259	1.35635	24.5089	6.88647	0.280979	14.3266	33.9298	2.36831	7.72954	12.3089	1.59245	39.717	52.9538
cypCar_00026665	cypCar_00006817	6476	1023	0.103	ENSDARG00000019613	26.7748	18.6296	0.695789	11.8107	5.43596	0.460257	26.9874	32.438	1.20197	13.1643	4.65105	0.353309	55.4355	16.6571	0.300477	58.3563	29.0643	0.49805	61.9534	23.3917	0.377569	17.6606	23.5526	1.33363	8.11172	16.5003	2.03413	4.86355	14.8974	3.06307	18.5069	23.0711	1.24662	3.0895	10.5657	3.41987	27.8459	37.0305	1.32984	29.5236	30.0814	1.01889	10.9983	24.5939
cypCar_00026663	cypCar_00006819	16840	267	0.328	ENSDARG00000040707	0.683269	0.750608	1.09855	0.377485	0	0	2.40258	0.879855	0.366212	1.05823	0.198298	0.187387	1.13147	0.115247	0.101857	1.08961	0.20699	0.189968	0.583205	0.0871764	0.149478	0.63215	0	0	0.0610395	0	0	0	0.54117	0	0.372698	0	0	8.16308	1.86296	0.228218	0.0383271	0	0	4.49263	0.564649	0.125683	1.82962	0.5295
cypCar_00036916	cypCar_00006832	11678	619	0.51	ENSDARG00000056519	0.0595516	0	0	0	0	0	0.139866	0.219235	1.56747	0.536716	0.18181	0.338746	0.257136	0.0861221	0.334928	0.344638	0.159133	0.46174	1.1324	0.0690892	0.0610115	0	0	0	0	0	0	0	0.190763	0	0.0214251	0.178548	8.3336	0.770568	0.573941	0.744829	0	0	0	5.26427	4.76583	0.905317	0	0
cypCar_00034052	cypCar_00006873	11119	657	0.267	ENSDARG00000075397	0.998208	3.03133	3.03678	0.533452	1.21154	2.27114	2.30792	3.85779	1.67154	0.481183	0.529448	1.1003	4.10934	3.83277	0.932699	1.92053	1.90312	0.990933	3.83402	5.03746	1.31388	1.80847	7.91454	4.37638	0.484263	2.13652	4.4119	0	0	0	1.94897	1.86284	0.955811	27.8946	24.9567	0.894678	1.74139	1.28607	0.738528	5.50999	5.15032	0.934724	1.98532	1.8448
cypCar_00025597	cypCar_00006919	11492	632	0.222	ENSDARG00000096701	0.0319418	1.81841	56.929	15.5607	0.15279	0.009819	3.16876	3.22392	1.01741	0.125861	0	0	0.0161226	0.0327007	2.02825	0.0517766	0	0	0	0	0	0.588345	0	0	0	0.458868	0	0	0	0	0.0376774	0.779957	20.7009	0.276102	0.378026	1.36915	0	0	0	2.51289	0.425187	0.169203	0	0.452547
cypCar_00006508	cypCar_00006923	13616	490	0.467	ENSDARG00000069681	2.1273	1.04959	0.493391	0.0722242	0.450351	6.23546	1.18271	0.971257	0.821214	1.34801	1.05129	0.779878	1.23352	0.848828	0.688135	1.20145	0.773319	0.643653	0.962951	0.574804	0.596919	0.712679	2.02324	2.83892	0.321138	1.38771	4.32122	0.218635	0	0	0.881238	0.396586	0.450033	33.5421	34.2885	1.02225	0.13518	0.226458	1.67524	1.23453	1.68462	1.36459	1.27658	0.375733
cypCar_00006512	cypCar_00006927	2604	1661	0.528	ENSDARG00000013581	2.78643	3.31131	1.18837	0.802424	0.864484	1.07734	2.01426	3.09293	1.53552	2.74023	4.62103	1.68637	2.12638	3.0481	1.43347	2.16788	3.99716	1.84381	3.24257	3.30682	1.01981	3.90516	3.8895	0.995989	1.10567	0.964339	0.872174	0.46615	0.494385	1.06057	0.985161	0.616157	0.625438	3.53252	1.92996	0.546342	0.484468	0.409588	0.845438	5.01976	5.14785	1.02552	1.08158	1.47024
cypCar_00024489	cypCar_00006942	14906	408	0.466	ENSDARG00000055757	1.91322	1.7444	0.911763	1.15291	0.333724	0.289463	4.1939	2.47193	0.58941	2.24589	2.59984	1.1576	0.501733	0.623499	1.24269	1.35598	1.26516	0.933017	0.721642	0.719563	0.997119	1.44079	1.20914	0.839222	1.16809	0.17879	0.153062	0.532099	0	0	1.64903	0.686776	0.416473	3.42653	6.90202	2.01429	0.655539	0.262118	0.39985	23.3251	6.8788	0.29491	2.63831	1.96099
cypCar_00024490	cypCar_00006943	219	4013	0.19	ENSDARG00000042552	0.0210284	0.0930988	4.42729	0.0226411	0	0	0.16596	0.149595	0.901392	0.367792	0.519677	1.41296	0.0283726	0.137872	4.85933	0.184571	1.26953	6.87827	2.27447	6.20797	2.72941	0	0	0	0.00745838	0.00758746	1.01731	0	0	0	0	0.0463279	0	0.231887	0.640741	2.76316	26.6744	124.498	4.66732	0	0	0	0	0
cypCar_00010912	cypCar_00006951	8152	872	0.207	ENSDARG00000061023	5.09666	3.30127	0.647732	0.389753	0.34541	0.886228	4.42604	2.83492	0.640509	9.23127	6.70295	0.726113	6.13537	2.97083	0.484213	9.84523	3.95793	0.402015	6.96332	3.32384	0.477336	4.87156	2.95683	0.606958	2.42145	0.95602	0.394813	1.05662	0.34886	0.330165	2.99427	2.11066	0.704898	3.31923	6.30219	1.89869	4.71538	1.5717	0.333313	12.0123	9.4633	0.787803	2.80637	2.1432
cypCar_00010911	cypCar_00006952	5928	1078	0.465	ENSDARG00000061044	0	0	0	0	0.203664	0	2.73058	1.94555	0.712503	0.191477	0.0585791	0.305932	0	0	0	0	0	0	0.0680621	0.0161985	0.237996	0	0	0	0	0	0	0	0	0	0	0	0	0.228951	0.129491	0.565584	0	0.0115443	0	1.92793	0.192793	0.1	0	0.176242
cypCar_00004031	cypCar_00006955	13029	530	0.274	ENSDARG00000053370	14.8701	13.1287	0.882893	29.2369	22.5539	0.771418	10.7031	18.5751	1.73548	15.1278	19.8877	1.31465	15.1323	16.9206	1.11818	12.5283	23.5844	1.88249	18.8549	18.6751	0.990464	15.9426	16.2092	1.01672	7.32765	6.21405	0.848027	9.10691	6.96822	0.765157	3.58043	9.83758	2.7476	26.1226	39.2301	1.50176	12.2505	19.1648	1.56442	10.725	21.3533	1.99098	15.3901	20.229
cypCar_00007931	cypCar_00006965	11117	657	0.265	ENSDARG00000075643	27.7831	31.4657	1.13255	0.267931	0.782768	2.92153	23.762	22.1819	0.933502	27.6797	48.8123	1.76346	32.3952	20.1991	0.623523	54.9382	40.5327	0.737788	37.6727	23.975	0.636403	50.5457	35.8874	0.709999	21.5306	13.5568	0.629653	1.43265	4.15458	2.89992	13.9757	13.5567	0.970017	5.82511	15.799	2.71223	2.07648	2.03091	0.978052	3.30088	4.92318	1.49148	13.7665	18.2822
cypCar_00007926	cypCar_00006970	7206	952	1	ENSDARG00000054836	1.32442	0.173051	0.130661	0	0	0	0.899628	0.831633	0.924419	0.0464369	0	0	0.726766	0.359928	0.495246	0.521599	0.0896208	0.171819	1.32097	0.170512	0.129081	0	0	0	0	0.0266343	0	0	0	0	0.771917	10.5334	13.6458	0.824914	0.282735	0.342745	0.00915141	0	0	0.103862	0.417658	4.02129	0	0
cypCar_00027755	cypCar_00007003	16797	270	1	ENSDARG00000091419	9.83871	11.4266	1.1614	1.38806	1.68656	1.21505	3.2516	2.85641	0.878464	6.08776	4.70051	0.772125	10.9816	10.1904	0.927947	9.63627	11.5206	1.19554	13.021	15.2533	1.17144	13.2402	12.0349	0.908966	0.743638	0.45178	0.607527	0	0.861216	0	1.34881	1.18433	0.87805	17.7371	16.8239	0.948517	0.429142	1.31049	3.05374	4.69235	4.82586	1.02845	12.1512	10.7788
cypCar_00005977	cypCar_00007017	16428	298	0.567	ENSDARG00000086336	3.95326	1.12435	0.284411	0.869157	0.230503	0.265202	5.92876	1.4041	0.236828	5.80761	1.73775	0.29922	6.55159	3.23014	0.493032	6.46792	2.8386	0.438873	8.65195	4.21376	0.48703	4.10992	0	0	2.40207	0.379659	0.158054	1.73832	0.361867	0.208171	5.47849	3.38988	0.618761	7.0189	3.30278	0.470555	1.22829	0.732423	0.596294	9.26196	3.04459	0.32872	3.34939	2.36575
cypCar_00005986	cypCar_00007024	9665	760	0.18	ENSDARG00000009094	0.477311	0.549561	1.15137	0	0	0	0.126716	0	0	0.47632	4.03207	8.46504	0.777919	1.172	1.50658	0.456883	0.359942	0.787821	1.11862	1.24202	1.11032	0	0	0	0	0	0	0	0	0	0	0.241072	0	0.83925	0.304815	0.3632	0.0818241	0.0419077	0.512168	0	0.0575934	0	0	0
cypCar_00003999	cypCar_00007032	1193	2280	0.41	ENSDARG00000051798	5.71391	8.73294	1.52836	0.901424	1.23093	1.36553	2.72735	4.23566	1.55303	21.2156	18.5849	0.876002	5.78753	6.3545	1.09796	6.98369	9.02512	1.29231	8.77708	9.13592	1.04088	7.00159	5.71563	0.816334	1.94119	2.64536	1.36275	1.37518	2.24022	1.62904	2.71405	3.40155	1.25331	15.9112	25.1125	1.57829	1.34077	1.69682	1.26555	6.55844	7.49091	1.14218	2.21578	3.38668
cypCar_00029262	cypCar_00007035	14634	426	0.4	ENSDARG00000002644	18.0667	18.3209	1.01407	9.55852	5.979	0.625515	484.851	494.113	1.0191	9.0972	9.52194	1.04669	97.2526	73.2509	0.753203	103.059	105.314	1.02188	160.698	155.173	0.965619	0	5.45146	0	8.97167	7.08622	0.789845	8.25023	7.75024	0.939397	99.5892	70.7556	0.710475	3.8019	5.52051	1.45204	28.2517	25.188	0.891558	22.4822	14.3826	0.639732	345.358	56.4891
cypCar_00001748	cypCar_00007038	6942	977	0.522	ENSDARG00000059575	2.82652	2.78422	0.985034	1.07534	2.22384	2.06803	3.21157	3.39375	1.05672	8.72195	6.97829	0.800084	3.92329	3.80979	0.971071	3.72999	2.96224	0.794168	5.76113	3.87157	0.672016	2.27203	4.02979	1.77365	1.18986	0.924743	0.777188	0.385085	1.13017	2.93486	2.22633	2.03962	0.916135	7.63217	10.349	1.35597	1.28507	2.34444	1.82437	3.04895	4.44686	1.45849	1.78204	3.44569
cypCar_00018498	cypCar_00007056	11267	647	0.538	ENSDARG00000001557	10.4534	1.80635	0.172801	0.463124	2.53403	5.47161	6.12641	2.18799	0.35714	11.4013	3.54344	0.310794	17.5058	3.35296	0.191534	22.9698	4.04589	0.176139	10.5669	1.65207	0.156344	8.61019	3.94574	0.458265	3.19638	0.982239	0.307297	0.999639	0	0	2.26129	0.60876	0.269209	14.9929	6.76182	0.451003	4.25108	4.89313	1.15103	4.03544	2.98416	0.739488	9.55912	4.80602
cypCar_00028509	cypCar_00007061	3850	1367	0.116	ENSDARG00000018896	0.188368	0.042629	0.226307	0.0798134	0	0	0.213923	0.502947	2.35106	0.0561597	0.114546	2.03966	0.949977	0.786151	0.827547	0.130123	0.26596	2.0439	0	0.0180833	0	0	0	0	0.0253487	0	0	0	0	0	0.211359	0.236738	1.12008	0.0978505	0.201296	2.05718	0.036207	0.0213741	0.59033	6.26766	4.28575	0.683788	0	0
cypCar_00008103	cypCar_00007066	6461	1024	0.514	ENSDARG00000057792	0	0	0	0	0	0	0	0	0	0	0	0	0	0.0694356	0	0	0	0	0	0	0	0.417633	0	0	0	0	0	0	0	0	0	0	0	0	0.0674375	0	0	0	0	0	0	0	0	0
cypCar_00006070	cypCar_00007080	15654	355	0.181	ENSDARG00000025147	129.381	1350.39	10.4373	8.15762	3.36824	0.412895	282.244	635.604	2.25196	50.3108	432.379	8.59415	88.667	297.815	3.35881	122.46	640.916	5.23369	102.945	330.38	3.20929	123.482	859.056	6.95693	41.2753	274.556	6.65184	11.873	36.1933	3.04837	40.281	284.295	7.05779	13.3697	249.432	18.6565	22.163	33.5336	1.51305	50.6786	112.44	2.21868	286.518	422.642
cypCar_00012555	cypCar_00007086	15479	368	0.293	ENSDARG00000078147	3.3142	36.9169	11.139	0	0	0	0.962484	0.409713	0.425683	0.303712	0.573263	1.88752	1.04833	2.03292	1.93919	10.0664	9.34484	0.92832	1.83608	1.62212	0.88347	1.10639	0.619089	0.559556	0.424479	0.437662	1.03106	0	0	0	0.313472	0.296256	0.945081	0	0	0	0.0673675	0.285732	4.24139	0	0.068306	0	0	0
cypCar_00022308	cypCar_00007090	10102	729	0.301	ENSDARG00000044895	0.0473291	0.30262	6.39396	0	0.48072	0	4.76968	84.7803	17.7748	0	0.490274	0	0.719432	3.49144	4.85306	0.999225	9.14527	9.15236	0.476057	3.65028	7.66773	0	0	0	0	0	0	0	0	0	0.0542372	1.08652	20.0328	0	0	0	0.207552	3.44364	16.5917	0	0.552487	0	1.57732	2.84784
cypCar_00028701	cypCar_00007125	13796	477	0.874	ENSDARG00000026611	5.08509	27.2239	5.35367	0.895801	1.4451	1.6132	7.36609	7.15659	0.97156	8.04917	7.53517	0.936143	9.24436	11.2309	1.21489	11.6805	15.5707	1.33306	6.46697	7.98249	1.23435	8.86843	29.0373	3.27423	2.7567	4.09723	1.48628	0	0.357103	0	1.0123	3.54588	3.50278	0.901982	2.08456	2.31109	5.74535	2.93399	0.510672	1.642	1.5754	0.959444	25.489	9.91529
cypCar_00030095	cypCar_00007141	15568	362	0.4	ENSDARG00000020708	12.9773	12.33	0.950114	5.61807	4.644	0.826619	154.985	308.206	1.98863	2.57372	9.35996	3.63675	47.0045	21.4406	0.456139	38.7321	34.5628	0.892357	7.51818	8.28863	1.10248	0	2.87219	0	1.35677	1.26428	0.931829	0	2.18252	0	12.29	26.0111	2.11645	0.438344	3.92934	8.96407	0.506258	2.83502	5.59996	667.885	506.188	0.757898	5.73963	16.1984
cypCar_00013702	cypCar_00007190	13281	514	0.539	ENSDARG00000039958	15.6225	7.34753	0.470317	4.46745	1.91682	0.429064	19.3311	4.89094	0.253009	13.2542	4.92747	0.371766	12.7676	3.08366	0.241522	13.6707	3.05073	0.223159	8.53865	4.12763	0.483405	16.0818	4.20735	0.261622	16.6291	6.66605	0.400868	11.4153	6.39435	0.560157	8.16515	3.45941	0.423679	39.3535	15.8934	0.403863	7.00088	0.702631	0.100363	23.5281	2.16509	0.0920215	21.2876	6.30442
cypCar_00018433	cypCar_00007200	17668	188	0.516	ENSDARG00000070985	28.071	12.1082	0.431341	4.12296	2.36214	0.572923	30.4946	15.4302	0.505998	17.1558	12.6778	0.738982	13.2053	9.09867	0.689015	18.0723	10.73	0.593728	11.3203	5.62371	0.49678	29.3303	11.6616	0.397596	19.7146	10.3703	0.526021	26.2684	4.08514	0.155515	14.5206	8.76922	0.603915	31.0697	8.34699	0.268654	15.7776	22.6084	1.43295	33.5356	21.5679	0.643135	34.2186	22.7268
cypCar_00036375	cypCar_00007212	9503	773	0.409	ENSDARG00000054744	0	0	0	1.86868	3.88435	2.07866	0	0	0	0.556104	0	0	0.0231934	0	0	0	0	0	0.177992	0	0	0	0	0	0.0466839	0.0466839	1	0	0	0	0.025234	0	0	0.540624	0	0	0	0	0	0.155325	0.0728597	0.46908	0	0
cypCar_00032903	cypCar_00007214	6577	1013	0.647	ENSDARG00000003872	1.42652	1.18264	0.829039	1.53579	0.880429	0.573273	4.72492	1.29297	0.273649	1.69857	3.46296	2.03875	6.08979	3.04225	0.499566	4.7139	2.51008	0.532485	4.06734	3.01124	0.740345	1.22389	2.49597	2.03938	0.070221	0.140442	2	0	0.215605	0	1.77263	1.847	1.04195	1.87583	0.818097	0.436126	1.48498	0.383094	0.257979	3.80926	4.32998	1.1367	3.13887	2.21644
cypCar_00040563	cypCar_00007216	7099	961	0.384	ENSDARG00000089319	3.27062	0.33173	0.101427	0.418896	0.234501	0.559807	3.63146	0.558028	0.153665	6.58843	1.29459	0.196495	2.74523	0.553476	0.201614	4.51143	1.76053	0.390237	5.41182	1.24203	0.229503	3.77681	0.765749	0.20275	0.482568	0.13394	0.277556	0.118533	0	0	6.05418	0.139538	0.0230481	1.04855	0.707026	0.674286	1.83651	0.70547	0.384137	0.939344	0.208704	0.222181	5.97563	2.27289
cypCar_00002348	cypCar_00007229	8024	882	0.105	ENSDARG00000005371	0	0.221022	0	0	0	0	0	0.122781	0	0.247436	0.203642	0.823011	1.71151	0.0381423	0.0222857	5.29962	2.31907	0.437591	0.997977	0.0784392	0.0785982	0	0	0	0	0	0	0	0	0	0	0	0	2.29784	0.71002	0.308994	0	0	0	0	0.0539692	0	0	0
cypCar_00002349	cypCar_00007230	2482	1700	0.573	ENSDARG00000069893	2.0294	3.56693	1.75762	0.472515	0.131813	0.27896	3.92701	1.43015	0.364183	4.01976	2.94884	0.733588	5.97249	1.61506	0.270417	8.40084	4.62886	0.550999	8.17419	1.30251	0.159345	3.29351	4.46415	1.35544	1.6078	2.69762	1.67783	1.11905	2.04584	1.82819	1.72247	1.0049	0.583406	32.938	0.775804	0.0235535	0.775419	0.176432	0.227531	5.07553	2.59476	0.51123	2.99578	1.56712
cypCar_00002352	cypCar_00007233	89	5385	0.142	ENSDARG00000029114	0.215658	0.0892707	0.413945	0.0539623	0	0	0.506549	0.422707	0.834484	0.748611	0.5117	0.683533	0.296444	0.104055	0.351012	0.177849	0.203121	1.1421	0.728295	0.111639	0.153289	1.07143	0.138982	0.129716	0.121421	0	0	0.0355055	0	0	0.185369	0.0691337	0.372951	1.23523	0.925071	0.748905	0.036641	0.0170431	0.465137	19.8144	15.5129	0.782912	0.213938	0.143824
cypCar_00015398	cypCar_00007244	14153	457	0.284	ENSDARG00000004034	155.515	264.331	1.69971	2.52475	2.09978	0.831677	60.7458	124.524	2.04992	185.355	316.852	1.70943	59.3071	98.5426	1.66157	94.5302	159.627	1.68863	62.4244	91.8707	1.47171	93.6121	163.711	1.74882	18.7086	33.8168	1.80755	0.909283	3.75688	4.13169	17.7845	27.1271	1.52532	3.83169	8.12025	2.11923	3.53897	4.47134	1.26346	30.5766	33.8314	1.10645	31.6752	57.6995
cypCar_00023757	cypCar_00007250	14155	457	0.632	ENSDARG00000038089	0	0.120813	0	1.51004	0	0	0.283747	0	0	0	0.309111	0	0.04166	0.139253	3.3426	0.131415	0	0	0.164495	0.0963784	0.585905	0	0	0	0	0	0	0	0	0	0.587783	0.544318	0.926052	0	0.388008	0	0	0	0	1.41829	1.31215	0.925161	0.422474	0
cypCar_00001267	cypCar_00007270	5448	1128	1	ENSDARG00000033614	10.4805	12.1839	1.16254	1.57351	3.36023	2.13551	13.5465	11.2294	0.828946	5.21944	2.90039	0.555691	9.43074	11.3161	1.19992	9.70242	17.4152	1.79494	11.131	9.45219	0.849179	20.6416	39.1178	1.8951	4.87598	9.5826	1.96527	3.04899	3.69118	1.21062	6.10088	4.05092	0.663989	2.23813	2.98785	1.33498	4.56922	2.54849	0.557752	19.8878	16.726	0.841019	6.60512	3.15394
cypCar_00019471	cypCar_00007292	17479	210	0.828	ENSDARG00000022303	34.0803	93.5847	2.74601	17.323	20.8058	1.20105	85.8647	249.757	2.90873	7.73328	26.8686	3.47442	72.1366	149.576	2.07351	48.1234	183.733	3.81797	14.9305	35.9423	2.40732	63.4252	173.736	2.73923	32.5198	123.621	3.80142	7.9544	41.3563	5.19917	41.9028	49.5938	1.18354	23.1674	26.7512	1.15469	11.6337	40.6814	3.49686	43.43	99.3224	2.28695	65.2777	282.892
cypCar_00019470	cypCar_00007293	368	3430	0.208	ENSDARG00000022309	1.34414	3.71624	2.76477	0.940439	2.4165	2.56955	28.6587	7.76361	0.270899	16.3041	6.75454	0.414286	309.086	32.589	0.105437	92.3147	16.183	0.175302	153.963	9.7557	0.063364	2.12377	6.96576	3.27991	0.729543	3.22498	4.42055	0.502042	3.87516	7.7188	12.8109	8.31969	0.649424	1.65194	2.11774	1.28197	1.97822	0.676612	0.342031	2.29207	3.02441	1.31951	3.21548	2.40994
cypCar_00003153	cypCar_00007322	17780	176	0.302	ENSDARG00000089877	8.57101	13.6144	1.58842	2.35013	3.88817	1.65445	47.5965	59.4054	1.2481	9.09037	9.24945	1.0175	8.55423	12.7392	1.48923	9.2855	13.9861	1.50623	5.70268	7.98655	1.40049	15.3205	35.191	2.29699	3.56856	9.10836	2.55239	2.32114	9.52909	4.10534	13.5822	13.9131	1.02436	10.3214	23.0276	2.23106	2.28808	3.53439	1.5447	229.626	173.851	0.757106	42.3463	59.7235
cypCar_00032054	cypCar_00007330	12407	572	0.4	ENSDARG00000009438	0	0	0	0.106956	0	0	0	0.251462	0	0.165356	0.660756	3.99596	0	0.0240113	0	3.57086	11.2793	3.1587	1.84164	6.08375	3.30344	0	0	0	0	0	0	0	0	0	0	0	0	0	0	0	18.0392	36.844	2.04245	0	0	0	0	0.374405
cypCar_00048924	cypCar_00007348	16848	267	0.448	ENSDARG00000087818	2.59177	44.6576	17.2305	0	0.187646	0	1.02815	12.0969	11.7656	10.9501	66.5239	6.07521	1.7758	16.1814	9.11218	4.01407	37.6799	9.38694	3.82128	18.7517	4.90718	2.89214	33.7581	11.6724	0.903672	7.40047	8.18933	0	0.365967	0	0.632795	6.40296	10.1185	0	0.811425	0	0.113379	1.0605	9.35362	0.787566	4.25267	5.39977	1.75271	13.7125
cypCar_00019855	cypCar_00007360	15857	339	0.761	ENSDARG00000057610	1.29354	3.45889	2.67398	0	1.40296	0	6.73382	21.7892	3.23578	1.79173	2.6329	1.46947	1.42413	1.78833	1.25573	2.62243	5.69435	2.1714	0.730095	2.27856	3.12091	2.02314	3.04	1.50261	0.260562	1.20259	4.61538	0.206959	0	0	0.549244	1.07233	1.95237	0.799299	10.2405	12.8119	0.272436	0.318722	1.1699	4.97872	16.3939	3.29279	0.948027	1.67757
cypCar_00009490	cypCar_00007372	14240	451	0.43	ENSDARG00000029865	9.06575	13.765	1.51835	0.362772	0.12353	0.340517	20.1648	16.5503	0.820751	3.60855	6.75583	1.87218	5.25379	9.17072	1.74554	4.04293	8.74565	2.1632	5.55987	13.8621	2.49324	7.54976	13.0032	1.72233	1.89051	1.79049	0.947094	0	1.12033	0	1.73657	3.67401	2.11567	1.27986	3.59634	2.80994	1.08694	3.11409	2.86501	9.6243	17.928	1.86279	4.39556	7.44754
cypCar_00039051	cypCar_00007375	10937	670	0.264	ENSDARG00000071398	0.451502	0.794103	1.7588	0	0	0	0.432412	0.708837	1.63926	0	0.934739	0	0.282216	2.18952	7.75831	0.651757	3.95794	6.07273	0.0314209	1.85228	58.9505	1.32577	19.5578	14.752	0.817156	2.81843	3.44908	0	0	0	0.205121	0.47438	2.31268	0.148342	0.964292	6.50047	0	0.134274	0	0.079473	0.189873	2.38915	1.20208	1.39447
cypCar_00001402	cypCar_00007391	1035	2411	0.384	ENSDARG00000063062	2.68588	4.40335	1.63944	1.84357	3.51747	1.90797	1.78168	2.66143	1.49377	8.83058	14.0375	1.58964	2.95854	5.24842	1.77399	5.06266	6.96868	1.37649	4.0807	8.24552	2.02062	3.52126	4.15717	1.18059	1.42409	1.69984	1.19363	1.38526	0.707005	0.510376	1.20496	3.20064	2.65621	4.54	7.13441	1.57146	1.23973	2.08783	1.6841	6.46207	9.52885	1.47458	2.07635	3.38241
cypCar_00030621	cypCar_00007401	5926	1078	0.181	ENSDARG00000090418	5.03521	2.96043	0.587945	1.07319	0.875546	0.815835	8.23247	4.84132	0.588075	9.64249	4.84112	0.502061	4.21217	3.06209	0.726962	7.27114	3.49829	0.48112	6.21972	5.06767	0.814774	5.86453	5.23962	0.893442	1.94547	1.4588	0.749844	0.584167	0.384268	0.657806	5.19976	2.86588	0.551156	2.12478	1.05651	0.497232	2.12995	0.822302	0.386066	12.7486	5.27993	0.414158	4.81078	2.10943
cypCar_00023861	cypCar_00007417	6098	1061	0.39	ENSDARG00000069980	7.4043	5.58936	0.75488	2.27712	1.64016	0.720277	8.68577	7.31977	0.842731	5.9728	6.89348	1.15415	10.3841	13.6226	1.31188	4.19417	8.48248	2.02245	3.60153	7.26298	2.01664	4.63478	4.25561	0.918189	5.46101	9.94528	1.82114	2.13323	10.2001	4.78155	4.11553	4.44024	1.0789	6.31639	7.0072	1.10937	1.55936	1.15374	0.739883	11.3958	12.6516	1.11019	6.82551	6.43012
cypCar_00008549	cypCar_00007435	9713	757	0.512	ENSDARG00000016143	17.8639	15.9459	0.892633	1.31432	1.93091	1.46914	7.88403	19.6129	2.48768	10.5467	15.7398	1.49238	18.8561	61.099	3.24029	31.992	37.176	1.16204	13.4104	63.8816	4.76358	16.4342	16.4	0.997921	7.72099	8.7447	1.13259	6.75052	6.46311	0.957423	5.42844	8.7879	1.61886	6.44958	9.02619	1.3995	2.55514	5.17102	2.02377	6.85131	10.3891	1.51636	11.2365	12.8336
cypCar_00005896	cypCar_00007440	6647	1006	0.607	ENSDARG00000079540	0.0960976	0.0382053	0.397568	0.373573	0	0	0.671656	0.119885	0.178491	0.262621	0.379861	1.44642	0.584036	0.323173	0.553344	0.90568	0.415072	0.458299	1.33699	0.612313	0.457978	0.251157	0	0	0	0	0	0	0	0	1.2396	0.201508	0.162559	2.80196	0.163936	0.0585075	0.328666	0.0770876	0.234547	13.3185	12.4439	0.934335	2.79624	0.206189
cypCar_00031355	cypCar_00007461	11265	647	0.447	ENSDARG00000042031	1.11259	1.90758	1.71454	0.52492	0.129159	0.246055	2.45526	2.76175	1.12483	2.6534	3.31373	1.24886	2.74595	3.57518	1.30198	2.38167	4.51555	1.89596	1.86952	2.85412	1.52666	0.439525	2.64242	6.012	0.424399	0.870354	2.05079	0.260613	0.405535	1.55608	1.47612	2.04276	1.38387	7.38155	12.788	1.73243	0.713825	0.728253	1.02021	2.54166	2.60391	1.02449	0.901402	2.09073
cypCar_00045828	cypCar_00007472	16682	280	0.548	ENSDARG00000087438	1.93665	0.255234	0.131791	0	0	0	0.214348	0.218562	1.01966	0.395714	0.290693	0.734604	0.211142	0	0	0.209348	0	0	0	0.0667187	0	2.34764	0	0	0.242981	0	0	0	0	0	0.0677974	0.13826	2.03931	0	0.0597741	0	0.0209049	0	0	0	0	0	0.687803	0
cypCar_00045830	cypCar_00007474	14733	419	0.451	ENSDARG00000016886	1.67802	0.300411	0.179027	0.309754	0.853221	2.75451	3.47202	1.89397	0.545495	2.32735	0.955538	0.41057	6.75469	1.62702	0.240873	9.30522	1.79193	0.192572	4.34691	1.28011	0.294487	6.89094	1.65613	0.240335	2.2135	1.00162	0.452503	0.838533	0.561393	0.669495	1.05099	0.715602	0.680881	2.67202	4.35175	1.62864	0.913763	0.448437	0.490759	3.56478	2.42172	0.679348	2.35895	1.67457
cypCar_00046566	cypCar_00007480	11303	645	0.442	ENSDARG00000005176	6.65784	15.5547	2.3363	0	0	0	1.46218	4.63022	3.16667	0.100853	0.0940561	0.932609	0	0	0	0	0.105273	0	0.139558	0.0120506	0.0863485	0	0	0	0	0	0	0	0	0	0	0	0	0	0	0	0	0.0541751	0	9.14593	6.93676	0.758453	0	0
cypCar_00008987	cypCar_00007487	13678	485	0.686	ENSDARG00000003925	0	0	0	0	0	0	0.233477	0.852886	3.65298	0.254347	0	0	1.48372	2.79013	1.8805	2.1797	3.70284	1.69878	3.41084	2.17743	0.638386	0	0	0	0	0	0	0	0	0	0	0	0	0.127706	0.19156	1.5	0	0.119754	0	0.380273	0.609534	1.60289	0	0
cypCar_00008986	cypCar_00007489	15351	377	0.239	ENSDARG00000087443	7.97547	5.5656	0.69784	5.45906	4.33801	0.794644	18.6523	14.0506	0.753288	10.2199	7.4718	0.731105	8.77106	6.72508	0.766734	9.31327	6.33686	0.680413	6.35559	6.03711	0.94989	10.475	11.2301	1.07209	5.58189	4.13524	0.740832	2.02734	0.981942	0.484351	3.45808	3.42953	0.991745	29.8665	52.473	1.75692	1.06579	1.02298	0.959826	32.7703	58.7273	1.79209	4.8508	5.79013
cypCar_00011766	cypCar_00007536	2570	1672	0.266	ENSDARG00000079934	10.4481	4.10716	0.393102	0.834173	1.55938	1.86937	8.68416	7.39115	0.851107	23.6385	25.4627	1.07717	8.14646	6.1578	0.755886	13.2706	10.2327	0.771079	5.43759	5.22135	0.960233	6.73415	3.79266	0.563198	1.59602	0.359748	0.225403	0.508132	0.171444	0.337401	1.79238	0.864766	0.482467	19.3795	10.5708	0.545464	0.549709	0.680985	1.23881	5.5751	5.86802	1.05254	2.53144	1.08754
cypCar_00028965	cypCar_00007555	6705	1000	0.266	ENSDARG00000008697	10.6601	15.6921	1.47203	0.725526	1.0851	1.4956	25.3633	73.447	2.8958	5.00928	10.8361	2.1632	4.86911	4.20841	0.864307	42.4515	63.4808	1.49537	2.35701	3.93742	1.67051	10.1586	69.0332	6.79556	8.05628	21.3418	2.64909	9.42135	27.9761	2.96943	8.35577	10.7288	1.284	0.911223	2.7189	2.98379	2.87564	7.00647	2.43649	6.60283	14.3658	2.17571	10.8019	3.43289
cypCar_00036508	cypCar_00007564	11152	655	0.36	ENSDARG00000029112	0.184467	2.35237	12.7522	0.100693	0	0	7.75675	7.89644	1.01801	1.09929	0.389819	0.35461	0.357479	0.682668	1.90967	0.366949	0.173241	0.472113	0.48816	0.074115	0.151825	0	0	0	0	0	0	0	0	0	0.209739	1.26609	6.03651	0.900929	0.353967	0.392891	0	0.016828	0	1.4207	2.26378	1.59343	0.355976	0
cypCar_00005093	cypCar_00007570	4599	1244	0.34	ENSDARG00000070455	1.4753	5.00894	3.3952	1.48072	1.11551	0.753357	3.6903	6.38946	1.73142	1.28595	2.08038	1.61777	3.68312	5.59834	1.52	3.97264	7.80738	1.96529	4.53304	7.03697	1.55237	4.08886	5.20635	1.2733	0.927744	1.61239	1.73797	0.849353	1.51423	1.7828	1.36804	2.01948	1.47618	10.474	2.66376	0.254321	1.712	2.31486	1.35214	13.9396	28.7262	2.06076	5.904	10.8622
cypCar_00024249	cypCar_00007572	11795	611	0.657	ENSDARG00000035009	0.588538	0.0871617	0.148099	0	0	0	0.119082	0.505057	4.24124	0.585314	0.647206	1.10574	0.530094	1.01533	1.91537	8.95083	13.9683	1.56055	0.984923	3.34847	3.39973	0	0	0	0.285372	0	0	0	0	0	0.206057	0.689001	3.34375	0.458304	0.531487	1.15968	0.0607307	0.0428611	0.705757	0	1.2975	0	0.204809	0.207026
cypCar_00013275	cypCar_00007580	5491	1123	0.529	ENSDARG00000062381	5.79301	4.38877	0.757598	1.77079	0.527904	0.298118	2.93692	2.87903	0.98029	6.90994	8.40679	1.21662	5.24792	5.16815	0.9848	4.55944	5.56611	1.22079	6.24705	6.38025	1.02132	4.46942	4.36697	0.977077	1.54659	1.85263	1.19788	1.20914	0.612366	0.506447	3.9541	4.39059	1.11039	2.93744	4.49595	1.53057	1.05811	1.03105	0.974433	36.8529	21.3051	0.578112	5.00037	5.05066
cypCar_00014940	cypCar_00007600	13539	495	0.466	ENSDARG00000077212	0.0325537	0.177186	5.44288	1.98095	0.693471	0.35007	0.462291	0.917476	1.98463	0.147897	0.184612	1.24825	1.02935	1.53823	1.49437	7.22322	13.6334	1.88745	0.213254	1.18734	5.56772	0.740935	0	0	0.654288	1.19822	1.83134	2.63106	2.55649	0.971659	1.22061	1.28692	1.05433	0.573992	2.37986	4.14616	0.125346	0.348883	2.78335	1.14386	1.27346	1.1133	2.75684	0.456467
cypCar_00025612	cypCar_00007647	2183	1799	0.379	ENSDARG00000016788	2.87224	1.77679	0.618607	0.550402	0.449972	0.817534	1.20743	1.24252	1.02906	13.3969	11.984	0.894534	2.00961	1.3028	0.648282	2.33891	1.36968	0.585607	2.84697	2.37317	0.833577	1.84247	1.34606	0.730573	0.525934	0.158913	0.302153	0.485338	0.068848	0.141856	0.909986	0.692306	0.760787	8.04342	5.38282	0.66922	1.80866	2.4242	1.34033	5.13245	4.02107	0.783459	1.89148	0.458639
cypCar_00027881	cypCar_00007662	13896	472	0.455	ENSDARG00000088146	29.5421	1.40764	0.0476487	3.41971	0	0	29.6395	2.65649	0.0896266	40.5732	1.43643	0.0354035	20.5347	1.19917	0.0583972	26.9253	1.2195	0.045292	23.5012	2.03606	0.0866365	36.8899	0.943964	0.0255887	12.3781	0.510753	0.0412626	6.59883	0.432647	0.0655642	11.0275	0.593055	0.0537795	72.0015	6.92605	0.0961931	5.72066	0.163317	0.0285487	87.8848	3.75129	0.0426842	24.3383	1.36624
cypCar_00010716	cypCar_00007673	12355	575	0.204	ENSDARG00000044044	11.3644	16.1881	1.42445	0	0.198188	0	4.46308	4.14146	0.927937	31.4082	22.9153	0.729596	3.00461	2.14729	0.714664	11.0632	12.0497	1.08916	4.13859	3.45379	0.834532	29.571	22.4795	0.760188	7.00295	4.4376	0.633676	0.562243	0.149987	0.266766	1.43371	1.36234	0.950219	0.974076	1.71182	1.75738	0.33496	0.184037	0.549431	4.64684	4.41309	0.949697	3.60037	4.36719
cypCar_00000431	cypCar_00007688	5733	1097	0.622	ENSDARG00000063095	17.7028	8.9621	0.506254	28.1422	30.02	1.06673	48.7709	36.9386	0.757391	3.98545	8.78352	2.2039	19.9384	10.2674	0.514954	14.9746	10.321	0.689235	18.9308	10.3082	0.544522	16.1602	9.87268	0.610925	10.3104	7.94975	0.771041	7.31735	7.87693	1.07647	7.48663	11.0198	1.47193	19.483	45.4845	2.33457	10.8622	9.05022	0.833186	150.94	119.789	0.79362	21.9848	23.2413
cypCar_00000437	cypCar_00007693	16779	272	0.368	ENSDARG00000041607	86.8587	174.351	2.0073	4.88921	6.32582	1.29383	67.5396	128.869	1.90804	14.2668	31.8262	2.23079	28.4603	64.0988	2.25222	43.0238	101.068	2.34911	48.6864	82.68	1.69821	29.4504	95.5099	3.24308	34.4743	34.5519	1.00225	34.3117	22.3137	0.650324	33.9979	85.1726	2.50523	5.81138	8.86347	1.52519	40.886	59.8605	1.46408	12.9747	23.8241	1.83619	67.0511	107.387
cypCar_00033355	cypCar_00007738	3469	1438	0.591	ENSDARG00000086553	8.82367	5.13552	0.582017	0.271651	0.225722	0.830929	5.19919	3.43184	0.660073	8.20022	8.315	1.014	5.05053	3.05789	0.60546	8.61247	5.30135	0.615543	7.3624	4.93054	0.669692	9.90636	6.88138	0.694642	2.72828	2.48544	0.910991	0.422616	0.545281	1.29025	2.94195	2.95099	1.00307	1.07046	0.478312	0.446827	1.90165	2.70359	1.42171	3.24489	4.19552	1.29296	3.38034	3.97675
cypCar_00043883	cypCar_00007743	7714	907	0.703	ENSDARG00000074746	0	0	0	0	0	0	0	0	0	0	0	0	0.0823386	0.034586	0.420046	0	0.149174	0	0	0.196433	0	0	0	0	0	0	0	0	0	0	0.0231151	0.49313	21.3337	0	0	0	0.072881	0	0	1.21321	0.995377	0.820445	0.259529	1.03812
cypCar_00002109	cypCar_00007760	13268	515	0.176	ENSDARG00000014462	0	0.156887	0	0	0	0	0.534663	1.09966	2.05673	0.0616912	0.105688	1.71317	0.0884601	0.292909	3.3112	1.07894	1.46488	1.3577	0.216837	0.0962221	0.443753	0	0	0	0	0	0	0	0	0	0.5393	0.688708	1.27704	1.58513	0.661606	0.417382	0	0	0	27.5737	14.2486	0.516745	0.398034	0
cypCar_00009613	cypCar_00007764	15520	365	0.151	ENSDARG00000006408	31.0801	63.0993	2.03022	11.4381	14.0716	1.23024	48.0033	73.5914	1.53305	23.3842	69.9609	2.99179	32.7881	57.4511	1.7522	30.2854	49.4056	1.63133	18.1345	28.9804	1.59808	23.0605	44.1034	1.91251	10.2787	19.7561	1.92205	5.29169	7.56923	1.4304	19.3802	23.3002	1.20227	654.299	1037.86	1.58622	15.7463	25.0077	1.58816	95.2925	159.825	1.67721	35.2235	79.4625
cypCar_00041419	cypCar_00007791	2035	1850	0.544	ENSDARG00000015531	0.0235022	0.0491561	2.09155	0	0	0	0.127291	0.366332	2.87791	0.101482	0.728093	7.17462	0.164131	0.0682621	0.415901	0.083887	0.284361	3.38981	0.0312218	0.0661848	2.11983	0.170139	0.566597	3.33021	0.0164284	0.184315	11.2193	0	0	0	0.0292312	0.0872485	2.98477	2.18348	17.2963	7.92147	0.00343849	0	0	17.6874	12.2472	0.692426	0.086312	0
cypCar_00011013	cypCar_00007807	8703	829	0.389	ENSDARG00000057921	0.15248	1.13171	7.42205	0.237836	0	0	0.297983	3.59637	12.069	0.422027	5.23633	12.4076	0.845608	2.48584	2.93971	0.405793	2.5525	6.29015	0.403779	3.00399	7.43969	0	1.27355	0	0.115375	0.255747	2.21667	0.236162	0.224354	0.95	0.309226	1.07425	3.47399	6.12693	9.25337	1.51028	0.402013	0.744948	1.85304	15.6084	24.7835	1.58783	0.179327	2.07125
cypCar_00034985	cypCar_00007814	14938	406	0.245	ENSDARG00000017687	12.7905	29.0701	2.27278	0.212652	0.0904039	0.425127	4.85904	13.3826	2.75417	9.36505	22.4585	2.39812	9.72791	20.554	2.11289	16.9911	23.1399	1.36188	8.57328	20.6381	2.40726	9.64573	28.8231	2.98817	6.04824	7.76241	1.28342	5.35312	2.56996	0.480087	14.3407	11.1497	0.777485	5.27867	1.85389	0.351204	0.455517	1.0402	2.28355	1.97953	2.46783	1.24667	6.81053	3.8171
cypCar_00024086	cypCar_00007821	15726	349	0.545	ENSDARG00000089245	0.4233	3.47812	8.21667	0	2.18831	0	0	14.8462	0	0.272163	0.425934	1.565	0.199441	4.01141	20.1132	0.396118	3.44468	8.69611	0.673145	4.50277	6.68916	0	6.12412	0	0.109845	2.11235	19.2303	0	7.80535	0	0.122597	3.29613	26.8859	2.02943	7.04168	3.46979	1.70201	5.98347	3.51552	4.46646	9.69417	2.17044	3.7801	5.24645
cypCar_00026549	cypCar_00007839	8980	810	0.288	ENSDARG00000059510	4.99519	4.83169	0.96727	6.4069	4.97938	0.77719	5.77078	5.153	0.892948	6.82532	3.5628	0.521997	4.96458	3.25392	0.655427	4.65992	5.066	1.08714	4.15084	3.12861	0.753728	4.53854	10.6195	2.33985	1.60566	2.46292	1.5339	0.746783	0	0	2.6493	3.03509	1.14562	13.9026	13.4176	0.965109	2.22667	3.97763	1.78635	9.26898	5.54183	0.59789	7.76134	2.40106
cypCar_00026547	cypCar_00007841	6022	1069	0.398	ENSDARG00000073892	16.4299	11.3665	0.691815	1.68796	2.87359	1.70241	6.51681	12.8136	1.96624	9.72509	10.5832	1.08824	4.92915	9.65457	1.95867	6.87687	11.9954	1.74431	5.72634	11.5202	2.01179	7.32728	10.5886	1.44509	4.23959	5.46072	1.28803	3.0709	5.26666	1.71502	7.2783	10.662	1.4649	10.8044	6.34198	0.586982	1.35876	2.54429	1.87252	14.4369	14.7287	1.02021	6.53707	8.40892
cypCar_00046154	cypCar_00007846	16036	327	0.722	ENSDARG00000067690	11.6195	12.555	1.08051	3.05217	2.77548	0.909346	17.6455	13.6312	0.772503	8.46226	7.79995	0.921733	5.71856	12.0199	2.10191	9.0231	7.80087	0.864544	9.85312	8.80164	0.893285	13.4128	8.80819	0.656702	18.012	10.651	0.591328	19.8925	7.57313	0.380703	17.8206	7.91041	0.443891	9.85052	8.30632	0.843236	10.3634	6.9407	0.669736	18.2552	11.5113	0.630576	18.0776	17.7184
cypCar_00035498	cypCar_00007850	16185	315	1	ENSDARG00000010160	2790.83	3018.71	1.08165	310.007	334.42	1.07875	2526.07	2415.92	0.956394	1583.21	1622.76	1.02498	1357.46	1337.41	0.985231	1500.03	1518.54	1.01234	1329.74	1279.03	0.961864	1849.73	1796.42	0.971179	1406.74	1456.36	1.03527	1035.55	1114.16	1.07591	1394.03	1427.01	1.02366	408.342	488.978	1.19747	531.692	568.18	1.06863	508.613	502.406	0.987797	2161.5	2009.07
cypCar_00010840	cypCar_00007864	3565	1418	0.517	ENSDARG00000045398	2.722	1.98865	0.730582	1.03417	1.39576	1.34965	2.08499	2.51125	1.20445	2.81164	4.03199	1.43403	2.055	4.0132	1.95289	3.53115	4.6574	1.31895	1.8411	3.55314	1.92991	2.98816	1.42265	0.476095	2.2273	1.26836	0.569461	2.46682	1.15214	0.467055	1.11153	1.55261	1.39682	10.1873	14.3407	1.4077	1.51354	1.51852	1.00329	2.95043	1.52421	0.516604	3.23265	2.22911
cypCar_00006667	cypCar_00007869	16301	307	0.172	ENSDARG00000091469	0	2.45495	0	0	0	0	0	1.12108	0	0.146889	1.52099	10.3547	0	0	0	0	0.426608	0	0	0.0388664	0	0	0	0	0	0.138513	0	0	1.15137	0	0	0.333469	0	0	2.81676	0	0	0	0	0	0	0	19.4509	6.56504
cypCar_00006666	cypCar_00007870	5254	1153	0.177	ENSDARG00000002614	3.08462	25.8379	8.37639	1.19858	1.24062	1.03508	2.07312	8.91996	4.30269	15.1898	16.6343	1.09509	4.38001	8.8268	2.01525	4.1352	15.2727	3.69333	4.56453	10.4998	2.30031	3.72581	12.8114	3.43855	0.83062	3.66843	4.4165	0.340042	1.36008	3.99974	1.9522	4.42928	2.26887	22.0643	11.059	0.501217	0.640952	0.88873	1.38658	2.08346	3.61295	1.73411	2.93628	7.92767
cypCar_00026280	cypCar_00007902	11121	657	0.395	ENSDARG00000069843	0.728387	5.56216	7.63626	0	0	0	2.75864	2.88003	1.044	1.02491	0.240457	0.234613	0.688669	0.937377	1.36114	0.320371	0.723336	2.25781	0.518031	1.09992	2.12326	0.686838	1.37368	2	1.69001	1.13628	0.672349	2.86476	0	0	1.26924	1.81315	1.42853	1.13431	0.682222	0.601442	0	0	0	6.82286	9.4112	1.37936	0.663039	0.307656
cypCar_00016759	cypCar_00007917	5465	1125	0.354	ENSDARG00000051857	28.5585	38.3304	1.34217	13.9166	1.67836	0.120601	19.7794	14.5432	0.735272	32.6953	28.566	0.873705	13.5232	17.0339	1.25961	13.749	19.0197	1.38335	8.43375	15.0855	1.7887	28.001	19.2392	0.687091	7.38737	2.65457	0.359339	4.33789	0.90567	0.208781	18.8358	10.6703	0.566492	31.5408	9.48246	0.300641	1.51818	1.08017	0.71149	8.92747	3.92413	0.439556	17.5327	14.98
cypCar_00006962	cypCar_00007933	4746	1221	0.369	ENSDARG00000091962	1.32481	2.56143	1.93343	0.174094	0.301732	1.73316	0.39734	2.55248	6.42391	1.83039	4.36755	2.38613	0.805007	1.78102	2.21243	1.34437	3.29202	2.44875	0.714839	2.59729	3.6334	1.01994	3.28538	3.22115	0.112604	1.3159	11.686	0.134159	0.652143	4.86096	1.53905	2.50928	1.63041	2.64896	4.32702	1.63348	0.205139	0.487944	2.3786	4.07846	6.58364	1.61425	0.637494	1.58273
cypCar_00006960	cypCar_00007936	7220	951	0.25	ENSDARG00000003599	1168.38	3438.2	2.9427	84.6172	532.389	6.29174	821.683	2048.88	2.49351	863.612	2312.99	2.67828	711.9	2234.53	3.13883	814.554	2308.46	2.83402	941.314	2672.2	2.8388	540.295	1617.46	2.99366	560.005	1364.15	2.43597	451.303	1093.39	2.42273	576.975	1604.15	2.78028	316.885	757.723	2.39117	329.909	1204.49	3.65099	294.681	615.373	2.08827	1006.7	2380.27
cypCar_00000463	cypCar_00007952	6463	1024	0.143	ENSDARG00000010721	51.7206	40.4257	0.781618	3.45424	3.91665	1.13387	19.8644	17.8415	0.898165	169.771	155.165	0.913965	26.614	20.4879	0.769817	45.1292	34.1706	0.757174	33.7897	25.8435	0.764833	69.0732	66.1838	0.958169	13.1139	11.9712	0.912859	2.82712	2.30324	0.814698	13.2559	13.0312	0.983049	71.5129	136.486	1.90855	5.42642	4.73173	0.871979	91.6202	92.6859	1.01163	16.2208	19.177
cypCar_00033417	cypCar_00007990	10022	735	0.519	ENSDARG00000037900	6.67704	6.75431	1.01157	1.16186	1.38503	1.19208	7.68902	5.78885	0.752872	15.5749	15.3283	0.984166	5.7546	8.74054	1.51888	10.7894	8.0335	0.744574	6.02626	7.79438	1.2934	7.41708	2.90825	0.392102	0.952273	1.93797	2.03509	1.41481	0.850144	0.60089	2.14428	1.51488	0.706475	31.4354	42.3651	1.34769	1.30288	1.07834	0.827653	7.83002	4.04277	0.516317	4.2903	2.19972
cypCar_00022132	cypCar_00008004	6542	1016	0.36	ENSDARG00000068374	5.98832	10.2592	1.71319	0.682273	1.54794	2.2688	5.82777	13.0194	2.23403	1.01649	2.37805	2.33947	7.58752	16.3047	2.14889	6.0532	24.656	4.07322	8.73689	23.188	2.65403	1.1179	1.02538	0.91724	1.96199	1.18699	0.604995	1.45993	2.35467	1.61286	7.07127	12.906	1.82513	3.08145	1.59997	0.519226	1.79452	4.00877	2.23389	13.1662	19.5205	1.48262	4.64832	10.2359
cypCar_00012280	cypCar_00008008	15372	376	0.709	ENSDARG00000079849	0	0	0	0	0	0	0	0	0	0.177953	0.926304	5.20534	0.0280914	0.0294739	1.04922	0.593794	0.319023	0.537262	0	0	0	0	0	0	0	0	0	0	0	0	0.990354	0.102499	0.103497	0	0	0	0	0	0	0.238961	0.109795	0.459467	0	0
cypCar_00009000	cypCar_00008019	16565	288	0.395	ENSDARG00000092653	1.95339	6.14548	3.14606	0	0	0	0.45038	1.08986	2.41987	24.8955	35.2618	1.41639	3.75772	2.51956	0.670502	2.78476	7.77746	2.79286	3.56774	1.96961	0.552062	1.35034	3.5006	2.59239	1.46567	0.901944	0.615379	0.414358	0.491849	1.18702	0.490928	0.080242	0.16345	0.0337187	0	0	0.111732	0.022909	0.205035	0.725615	0.084261	0.116124	1.24381	0.967948
cypCar_00009002	cypCar_00008022	15680	353	0.29	ENSDARG00000095590	2.03139	6.79819	3.34657	0.726934	0.428807	0.589883	6.3004	1.41745	0.224978	1.06478	0.164208	0.154218	2.68223	1.79289	0.668433	1.2551	1.63085	1.29938	2.95363	1.85655	0.628564	4.26652	8.99475	2.10822	748.437	200.298	0.267621	864.734	218.413	0.252578	4.26391	7.7921	1.82745	2.19843	0.747727	0.340119	1.50853	0.778698	0.516197	12.9527	6.10945	0.471675	5.59102	4.39967
cypCar_00034686	cypCar_00008058	14436	438	0.55	ENSDARG00000013051	4.16333	2.46366	0.591752	0	0	0	1.54212	0.399149	0.258831	1.91311	0.692998	0.362237	8.0136	5.27787	0.658615	12.863	7.84844	0.610157	14.1314	8.06161	0.570477	0	0.554754	0	0	0.0945941	0	0.23419	0	0	4.35009	2.75188	0.632604	0.714778	0.319506	0.447	0.14223	0.268002	1.88429	0	0	0	1.19292	0.86112
cypCar_00008579	cypCar_00008062	5798	1091	0.154	ENSDARG00000056196	8.83868	0.871168	0.0985631	0	0	0	0	0	0	0	0.180472	0	0	0.12989	0	0.0729906	0	0	0.0861165	0.0322443	0.374427	0.48934	0	0	27.4835	2.62179	0.0953952	37.7237	3.48093	0.0922743	8.15107	0.908818	0.111497	0	0.0540924	0	0	0	0	0.1509	0.0930599	0.616697	0.21919	0
cypCar_00000632	cypCar_00008091	5723	1098	1	ENSDARG00000002344	234.403	177.046	0.755303	50.134	43.3294	0.864271	264.985	216.785	0.818102	335.027	196.049	0.585173	220.931	186.233	0.842946	285.519	228.548	0.800466	83.9886	74.9911	0.892872	111.776	98.8164	0.884055	42.3259	39.9334	0.943474	10.8465	13.5501	1.24927	35.9881	45.2983	1.2587	433.796	448.452	1.03379	20.7444	24.7207	1.19168	380.199	426.36	1.12141	144.215	113.874
cypCar_00005126	cypCar_00008094	7824	898	0.447	ENSDARG00000074321	0.611677	2.50987	4.10327	0.0965035	0.127079	1.31684	2.93309	3.57945	1.22037	0.806446	1.6936	2.10008	7.11467	14.0758	1.97841	5.49634	9.07115	1.6504	5.58955	19.0333	3.40517	0.220734	4.52768	20.5119	0.171651	0.702939	4.09516	0.518847	0	0	1.23269	1.11601	0.905345	1.26933	0.468432	0.36904	4.63934	16.9974	3.66375	1.33063	1.87124	1.40628	14.9976	15.2649
cypCar_00007067	cypCar_00008104	3404	1452	0.545	ENSDARG00000036569	1.49567	0.906452	0.60605	0.0476062	0	0	0.187683	0.243399	1.29686	0.995472	0.475765	0.477929	0.142076	0.168112	1.18325	0.353938	0.253921	0.717418	0.708008	0.165458	0.233695	0.589713	0	0	0.25807	0.171959	0.666327	0	0	0	0.419742	0.256428	0.610919	0.411905	0.0606307	0.147196	4.09848	0.890163	0.217193	4.16131	2.2691	0.545286	0.418991	0
cypCar_00007068	cypCar_00008105	6915	980	0.561	ENSDARG00000001898	3.23727	2.81375	0.869175	1.40719	0.698628	0.49647	2.96083	2.91987	0.986164	3.01671	1.35919	0.450555	2.09557	1.30991	0.625086	2.54075	1.80544	0.710591	2.02188	1.06451	0.526494	0.843283	2.088	2.47603	1.47809	3.31912	2.24555	0.600404	4.0947	6.81991	3.08521	5.49683	1.78167	3.63745	1.16002	0.318911	0.263737	0.275639	1.04513	3.21494	2.52465	0.785284	4.14868	0.996381
cypCar_00029882	cypCar_00008108	3242	1486	0.171	ENSDARG00000054753	0	0.0720023	0	0.297096	0.298955	1.00626	0.589833	0.887583	1.5048	1.45637	0.924396	0.634728	321.305	526.37	1.63823	203.044	587.479	2.89336	0.0977745	0.0236393	0.241773	0	0	0	0	0	0	0	0	0	0	0	0	0	0	0	0.289774	0.373362	1.28846	0.0374885	0	0	0	0
cypCar_00014006	cypCar_00008133	15290	382	0.475	ENSDARG00000058041	51.3701	54.953	1.06975	12.5405	10.9874	0.876155	58.3535	72.2363	1.23791	29.1295	28.155	0.966546	34.2444	30.4244	0.88845	40.7736	40.9171	1.00352	31.8963	29.1956	0.915331	19.3426	25.9226	1.34018	49.1693	53.2388	1.08276	35.8163	45.4647	1.26938	54.4907	35.3189	0.648164	38.4243	42.0004	1.09307	127.11	105.987	0.83382	66.3338	76.6926	1.15616	190.918	132.765
cypCar_00043676	cypCar_00008140	16282	308	1	ENSDARG00000040764	69.4869	61.2343	0.881235	30.0712	42.5121	1.41371	222.53	192.624	0.865611	15.7356	14.8032	0.940749	170.371	221.853	1.30217	125.25	206.877	1.65172	101.328	109.9	1.08459	240.09	233.315	0.97178	51.4001	65.2934	1.2703	9.46644	16.3123	1.72317	27.6676	28.6208	1.03445	16.337	27.9243	1.70926	14.7439	16.935	1.14861	124.528	140.797	1.13065	94.9594	87.8023
cypCar_00025003	cypCar_00008148	10418	708	0.634	ENSDARG00000020926	15.1552	15.7007	1.036	0.486811	1.24696	2.56149	14.0509	12.5941	0.896318	37.3124	34.9113	0.935647	24.3431	20.8533	0.856642	33.9066	34.3511	1.01311	18.5833	18.047	0.971141	15.7544	27.3816	1.73803	13.8056	7.95513	0.576225	6.30552	4.59778	0.729168	8.14385	6.53277	0.802172	8.58738	16.5358	1.92559	3.07628	2.74778	0.893215	26.4811	28.0995	1.06112	17.247	13.1042
cypCar_00046294	cypCar_00008150	5009	1186	0.143	ENSDARG00000068400	4.28035	10.8833	2.54262	0.472851	0.943106	1.99451	4.58029	8.9986	1.96463	7.28215	14.111	1.93775	2.88879	7.92003	2.74164	4.26577	10.8463	2.54264	3.7336	8.54301	2.28814	4.96703	8.57722	1.72683	2.11057	6.30911	2.9893	1.17289	2.72395	2.32243	2.11852	4.45806	2.10433	14.9574	19.4586	1.30093	0.932064	2.10403	2.25739	6.89752	17.7043	2.56676	3.79567	6.29918
cypCar_00000390	cypCar_00008153	8673	831	0.314	ENSDARG00000062651	8.46986	7.25183	0.856192	0.98843	1.50668	1.52432	6.72756	5.60068	0.832499	14.9152	12.9034	0.865122	6.19409	5.95052	0.960676	6.30655	6.43925	1.02104	5.52852	4.84887	0.877064	5.11914	7.11539	1.38996	4.0917	4.0566	0.991422	0.877694	0.398471	0.453997	2.00704	5.11065	2.54636	63.4392	14.2148	0.224069	1.61021	0.842607	0.523291	9.46082	7.2627	0.76766	5.05018	5.5358
cypCar_00011193	cypCar_00008166	14360	443	0.264	ENSDARG00000045594	0	0	0	0.997901	0.17958	0.179958	0.226925	0.201255	0.886878	0.359511	1.03996	2.89271	1.33267	0.879301	0.659805	0.627873	0.0925962	0.147476	0	0.176187	0	0	0	0	0	0.624421	0	0	0	0	1.75008	1.43273	0.818666	0.43443	0.0550409	0.126697	0	0	0	4.78645	2.36986	0.495119	0.59974	2.50742
cypCar_00038134	cypCar_00008173	9033	806	0.179	ENSDARG00000070644	3.85192	2.46782	0.640673	1.45702	0.895366	0.614518	4.14297	3.55321	0.857647	6.28909	4.14154	0.658528	5.80713	3.0958	0.533103	4.92485	2.47662	0.502883	5.36929	3.00537	0.559733	3.83773	1.83714	0.478704	2.53546	1.48541	0.585852	1.29728	0.600016	0.46252	2.32838	0.691868	0.297145	5.53513	6.07239	1.09706	0.375367	0.415434	1.10674	13.2205	8.57475	0.648597	4.50892	3.31889
cypCar_00011039	cypCar_00008174	4441	1267	0.439	ENSDARG00000022944	9.12471	1.89978	0.208201	0.973083	0.150339	0.154497	5.38644	2.21022	0.41033	11.105	3.28637	0.295937	5.93681	1.70809	0.287711	7.08518	2.16991	0.306261	6.49567	1.57939	0.243145	8.53136	0.285134	0.0334219	3.22729	0.655104	0.202989	3.16859	1.06054	0.334702	2.97717	0.838099	0.281508	12.9576	4.95376	0.382305	1.61231	0.374657	0.232373	11.5315	1.48689	0.128941	6.47672	1.59943
cypCar_00005309	cypCar_00008185	9824	749	0.316	ENSDARG00000021806	18.7259	2.73693	0.146157	0.481218	0.164336	0.341501	57.0452	11.6083	0.203493	10.566	1.2471	0.11803	23.0795	23.4485	1.01599	37.1375	12.7053	0.342117	24.5069	16.857	0.687847	14.1015	5.27751	0.374252	6.9555	2.28837	0.329002	2.17177	0	0	21.4096	3.16044	0.147618	4.41487	4.36086	0.987766	22.4677	3.42886	0.152613	19.178	3.65304	0.19048	14.4931	8.61372
cypCar_00019580	cypCar_00008222	10925	671	1	ENSDARG00000029695	6.48862	0.830395	0.127977	0.457785	0.185454	0.405112	6.88528	1.00776	0.146365	1.02534	0.711401	0.693821	5.07605	1.27739	0.251651	7.60169	0.938236	0.123425	1.33758	0.952504	0.71211	2.74882	1.982	0.721035	4.6428	0.0589003	0.0126864	2.47723	0.321196	0.129659	1.40995	0.204959	0.145367	23.4571	5.19723	0.221564	2.03603	0.1983	0.0973952	16.974	6.62213	0.390134	15.7904	0.88275
cypCar_00036099	cypCar_00008233	5315	1145	0.861	ENSDARG00000032369	1.55697	1.87061	1.20144	1.78291	1.90171	1.06663	5.63417	4.15405	0.737296	2.11078	0.860792	0.407808	40.4826	4.15912	0.102739	10.4627	3.19576	0.305444	13.9342	5.29399	0.379929	5.11525	7.68246	1.50188	1.94854	1.01084	0.518768	0.431129	0.29238	0.678174	1.53131	1.39078	0.908232	3.36666	5.28573	1.57002	2.88602	1.81758	0.629789	20.6525	12.5095	0.605715	4.58397	5.3534
cypCar_00006803	cypCar_00008241	2332	1750	0.5	ENSDARG00000055040	2.11584	3.06034	1.44639	0.607182	1.21135	1.99504	1.1874	2.21504	1.86546	4.10252	6.15439	1.50015	2.14345	2.66468	1.24317	3.10297	4.64262	1.49619	1.67969	2.20232	1.31114	2.10614	1.95307	0.92732	0.4579	1.40452	3.06732	0.213383	0.947875	4.44213	0.854355	1.50751	1.7645	8.2353	11.6167	1.4106	0.178199	0.496751	2.78763	7.20128	5.08562	0.70621	1.98804	0.861135
cypCar_00014864	cypCar_00008267	7281	945	0.343	ENSDARG00000030125	8.00701	5.55206	0.6934	0.296672	0.153752	0.518255	11.4147	6.88427	0.603103	1.82674	2.27269	1.24412	7.81558	4.48659	0.574057	19.247	5.6599	0.294067	5.46511	3.42226	0.626202	11.0153	16.4788	1.49599	2.28837	3.2559	1.42281	1.56955	1.05484	0.672067	4.24247	6.32519	1.49092	1.58241	1.49124	0.94239	5.64039	4.81772	0.854145	8.62779	6.08946	0.705797	17.7033	19.4765
cypCar_00020033	cypCar_00008275	7390	934	0.66	ENSDARG00000006196	2.51642	5.19711	2.06528	0.723573	3.60811	4.98652	6.99676	14.042	2.00693	4.45499	8.89967	1.99769	8.13202	15.7297	1.93429	7.4115	15.5522	2.09838	7.27632	15.8976	2.18484	4.66812	10.3512	2.21742	2.14954	2.80015	1.30268	2.4782	2.36679	0.955045	2.79957	5.86733	2.09579	13.6831	15.4919	1.13219	5.78571	5.07644	0.87741	2.10804	2.60789	1.23712	8.83171	15.7029
cypCar_00028586	cypCar_00008307	6304	1041	0.474	ENSDARG00000044669	11.8373	14.8885	1.25777	6.70989	7.8891	1.17574	14.3835	21.4177	1.48905	16.6375	37.0104	2.22452	16.6957	24.8963	1.49118	10.7669	14.7481	1.36976	14.1479	16.7856	1.18644	7.31208	9.23446	1.2629	1.11481	3.98955	3.57869	0.831986	1.08667	1.30612	6.61599	11.0377	1.66834	63.2925	53.6657	0.8479	3.48295	3.96998	1.13983	56.1753	60.0706	1.06934	11.8066	20.0125
cypCar_00020755	cypCar_00008334	14183	455	0.522	ENSDARG00000068232	0	0.0716661	0	0	0	0	0.251284	0.481486	1.9161	1.1073	0.994888	0.898481	0	0	0	0.124007	0	0	0.0199822	0.418871	20.9623	0	0	0	0	0	0	0	0.650282	0	0	0.076146	0	0	1.59446	0	0	0.0753313	0	315.14	751.752	2.38546	0.748281	0.772498
cypCar_00004583	cypCar_00008340	10133	726	0.378	ENSDARG00000013222	6.4701	7.50384	1.15977	0.684183	0.921863	1.34739	4.64844	3.59017	0.77234	7.24681	6.49592	0.896384	4.03751	7.476	1.85163	3.28315	8.49178	2.58647	3.74387	6.84658	1.82874	4.26862	6.53239	1.53033	2.325	2.28228	0.981625	1.0555	1.48245	1.4045	2.78286	3.835	1.37808	88.0569	9.8633	0.112011	0.670092	0.407602	0.608277	6.21337	5.3638	0.863267	2.74918	3.31361
cypCar_00004585	cypCar_00008344	7048	966	0.127	ENSDARG00000062892	0	0	0	10.7099	8.03356	0.75011	0	0	0	0	0	0	0	0.0262994	0	0.0743556	0	0	0	0.0437271	0	0	0	0	0.0815836	0	0	0	0	0	0	0	0	0.354292	0.316239	0.892593	0	0	0	0.05861	0	0	0	0
cypCar_00010309	cypCar_00008347	2854	1582	0.411	ENSDARG00000056986	1.05427	0.445299	0.422378	0.059117	0.121647	2.05773	0.264479	0.136329	0.515462	0.186019	0.399029	2.1451	1.55117	2.59981	1.67603	2.91655	1.35289	0.463866	0.366467	0.0992905	0.27094	0	0	0	0	0	0	0	0	0	1.80163	2.90111	1.61027	0.622902	0.169128	0.271517	0.0830047	0	0	4.05196	3.28478	0.810664	0	0
cypCar_00016309	cypCar_00008359	4392	1276	0.307	ENSDARG00000071259	7.96261	10.6672	1.33966	1.41328	0.669192	0.473504	9.94224	10.1873	1.02465	9.7709	10.5067	1.07531	14.192	15.9831	1.12621	10.8262	11.7543	1.08573	19.3977	13.9741	0.720401	6.81472	6.87493	1.00884	2.06732	3.31308	1.6026	1.81762	2.7826	1.5309	7.32787	8.77214	1.19709	8.27	5.32497	0.64389	2.3653	4.12329	1.74324	13.9675	5.58837	0.400098	17.2676	12.1332
cypCar_00002949	cypCar_00008386	8341	857	0.264	ENSDARG00000032849	106.111	141.304	1.33166	13.669	1.68836	0.123517	118.09	159.13	1.34753	7.92813	20.3203	2.56306	8.22838	6.25803	0.760542	39.1749	14.3179	0.365487	6.54429	6.99095	1.06825	6.34587	10.6606	1.67992	20.7597	38.3968	1.84959	26.2592	50.9333	1.93964	69.0532	83.478	1.20889	1.26777	1.29461	1.02117	1.19763	1.6826	1.40493	9.95832	12.8263	1.288	3.98355	7.09122
cypCar_00002953	cypCar_00008391	6916	980	0.132	ENSDARG00000035677	0.178355	0.179368	1.00568	0.104509	0	0	0.567903	0.788989	1.3893	0.112018	0.385744	3.44359	2.60146	3.21015	1.23398	7.94784	13.4066	1.68682	0.00592071	0.323304	54.6056	0	1.28944	0	0.033192	0.147964	4.45781	0	0.438678	0	0	0.0245332	0	0.226539	0.395259	1.74477	0.0588327	0.0519364	0.882781	0.529575	0.0539595	0.101892	0	0.194344
cypCar_00021426	cypCar_00008405	8390	853	0.176	ENSDARG00000071413	1.42976	3.99245	2.79239	0.822744	0.191397	0.232632	0.924995	1.65265	1.78666	11.7328	13.9438	1.18844	2.2848	3.15717	1.38181	2.10204	4.35248	2.0706	1.83184	3.18608	1.73928	1.67743	4.7568	2.83576	0.218789	0.945744	4.32263	0	0.358273	0	0.990296	0.680188	0.686853	1.36747	4.67389	3.4179	0.281342	0.667325	2.37194	1.32065	2.28667	1.73147	3.40584	3.67075
cypCar_00033010	cypCar_00008406	8519	842	0.228	ENSDARG00000042470	0.149851	0.649121	4.33179	4.7856	1.16214	0.242841	0	2.32782	0	0.104102	0.402464	3.86605	0.144032	1.46203	10.1508	0.755307	4.38525	5.80592	0.0558342	0.479242	8.5833	0	0.43513	0	0	0.481334	0	0	0	0	0.161918	0.93627	5.78236	0.978989	1.54958	1.58283	0.0639794	0.195367	3.05358	0.0651679	1.69277	25.9756	4.30054	33.3348
cypCar_00033115	cypCar_00008420	18217	70	0.757	ENSDARG00000096346	9.33156	13.5221	1.44907	2.00415	2.45091	1.22292	8.87069	18.6485	2.10226	3.75031	10.6002	2.82649	3.43293	11.2619	3.28054	4.77824	13.0341	2.72781	5.17034	9.70239	1.87655	10.4439	13.2698	1.27057	5.29711	12.2813	2.31849	6.10907	11.9153	1.95042	4.46222	5.52007	1.23707	4.50873	6.62152	1.4686	9.09593	7.76547	0.85373	11.7626	20.356	1.73057	16.1796	33.0439
cypCar_00005833	cypCar_00008452	10728	685	0.37	ENSDARG00000088962	0.219803	4.78129	21.7526	0.253498	1.01808	4.01611	2.07569	19.4681	9.37909	0.907256	1.47019	1.62048	8.49828	35.6609	4.19625	4.41531	31.0713	7.03717	7.23653	37.1273	5.13053	0.57983	9.66788	16.6737	0.0409908	3.67854	89.7407	0.195349	2.97043	15.2057	4.57004	8.01177	1.75311	1.51178	6.61317	4.37442	1.21679	3.6078	2.96502	20.5782	56.9971	2.76978	4.03766	38.5033
cypCar_00005832	cypCar_00008453	11487	632	0.536	ENSDARG00000086137	0.0586409	0	0	0	0	0	0	0	0	0.0715808	0	0	0	0	0	0	0.0785473	0	0	0.0531133	0	0	0	0	0	0	0	0	0	0	0	0	0	0.319324	0.818849	2.56432	0	0	0	0	0.143706	0	0	0
cypCar_00005829	cypCar_00008456	6182	1053	0.347	ENSDARG00000030215	0	0.479162	0	0	0	0	1.02719	4.28363	4.17025	0.641908	3.86497	6.02106	0.0296821	0.287673	9.6918	0	0.865817	0	0.11432	0.571977	5.00332	0	2.69119	0	0.0582202	0.873442	15.0024	0	0	0	0	0.01628	0	0	0	0	0	0.0542005	0	0	0.234134	0	0.15294	0.481466
cypCar_00044863	cypCar_00008461	6318	1040	0.422	ENSDARG00000091408	0.20902	0	0	0.417485	0.290717	0.696352	1.05027	0.776511	0.739345	0.0578858	0.0513514	0.887116	0.663267	0.611666	0.922201	1.17859	0.688369	0.584062	0.91187	0.93516	1.02554	0	0	0	0	0	0	0.551083	0	0	1.26709	0.0170436	0.013451	0.450168	0.39778	0.883625	0.16259	0.16975	1.04404	9.54514	9.73661	1.02006	0.37533	0
cypCar_00026239	cypCar_00008473	6176	1054	0.105	ENSDARG00000061587	13.0932	12.0764	0.922342	1.39898	1.28167	0.916147	8.24949	8.18797	0.992543	28.0426	27.8155	0.9919	11.3902	11.9268	1.04712	14.5718	12.3749	0.849233	14.0861	12.6985	0.901495	8.88048	7.97196	0.897694	3.41426	1.88079	0.550864	2.96346	2.72546	0.919688	4.93736	4.63156	0.938064	29.7393	24.3932	0.820237	2.32644	2.58421	1.1108	20.7965	16.0567	0.772086	8.79983	7.41712
cypCar_00026238	cypCar_00008474	6797	991	0.266	ENSDARG00000017034	76.6264	95.0909	1.24097	18.1728	0.992775	0.0546298	52.9034	4.05102	0.076574	38.29	7.05687	0.184301	69.2843	4.37594	0.0631592	95.6401	5.5613	0.0581482	88.4464	5.06818	0.0573023	33.988	14.1594	0.416599	15.2712	2.6837	0.175735	9.48553	0.731985	0.0771686	82.9745	4.30999	0.0519436	25.7711	2.56674	0.0995978	13.0499	0.998004	0.0764762	50.9454	4.6152	0.090591	35.1984	2.08059
cypCar_00011550	cypCar_00008475	13447	502	0.146	ENSDARG00000004621	0.463021	0.103458	0.223442	0.407585	0	0	23.2949	13.9747	0.599904	3.39214	19.4298	5.72789	2.24635	2.34245	1.04278	4.01875	4.82383	1.20033	2.19555	6.44348	2.9348	0.682557	0.760052	1.11354	0.329534	0.146779	0.445415	0	0.450667	0	1.232	1.8737	1.52086	6.01087	56.4863	9.39735	2.10308	3.05458	1.45243	199.086	219.829	1.10419	11.1697	2.43309
cypCar_00019265	cypCar_00008490	13090	526	0.121	ENSDARG00000016724	10.0339	7.95851	0.793163	0.820598	0.607907	0.740809	8.52838	5.70589	0.669047	13.7557	13.8031	1.00345	6.4959	5.94345	0.914954	8.2794	7.33032	0.885368	6.02791	5.22231	0.866355	10.7427	4.71608	0.439002	3.47134	2.16947	0.624966	4.665	1.51027	0.323745	1.8651	1.88041	1.00821	4.41261	6.66557	1.51057	0.886868	0.93051	1.04921	5.37664	4.64254	0.863463	6.17947	5.025
cypCar_00020973	cypCar_00008501	12052	595	0.536	ENSDARG00000011885	14.485	6.8205	0.470868	1.9861	2.83456	1.4272	18.6566	8.50854	0.45606	15.282	8.55048	0.559513	12.2945	5.03094	0.409203	15.2753	5.76776	0.377588	12.7235	3.03879	0.238833	12.7895	8.014	0.626608	10.5564	4.43113	0.419757	8.9311	4.44871	0.498115	6.40261	2.43493	0.380303	15.9287	10.3941	0.652541	14.0177	6.02365	0.429719	19.1313	9.02678	0.471834	35.1512	11.7997
cypCar_00002322	cypCar_00008506	10935	670	0.306	ENSDARG00000039304	0.135361	0	0	0	0	0	6.11783	3.25561	0.532152	0	0.886274	0	0.653028	0.228946	0.350592	1.66179	1.17706	0.708308	0.792809	0.235536	0.29709	0	0	0	0	0	0	0	0	0	0	0	0	0	0.114216	0	6.07202	0.772833	0.127278	0.785303	1.17432	1.49538	0.346921	0
cypCar_00027122	cypCar_00008507	5268	1151	0.512	ENSDARG00000004695	0.108506	0.0646891	0.596177	0	0	0	0.61347	0.095402	0.155512	0.512588	0.301465	0.588123	0.819852	0.734699	0.896136	1.85609	1.25765	0.677581	2.14254	0.536446	0.250378	0	0	0	0.0247575	0	0	0	0	0	0	0	0	0.55211	0.263405	0.477089	13.8802	3.57378	0.257473	0.187159	0.249667	1.33398	0.065036	0
cypCar_00019722	cypCar_00008513	3732	1388	0.436	ENSDARG00000006181	0.301231	0.0422684	0.140319	0.467867	0.0466912	0.0997959	0.701413	0.119175	0.169907	1.90839	0.161132	0.0844334	1.0822	0.25405	0.234753	1.08303	0.180145	0.166334	1.95257	0.186854	0.0956966	0.392939	0	0	0.0607454	0.0153809	0.253203	0.180096	0	0	0.447981	0.122736	0.273975	6.16927	4.68225	0.758965	0.810073	0.148632	0.183479	1.62973	0.613988	0.376743	12.8623	3.99203
cypCar_00008301	cypCar_00008524	10994	666	0.184	ENSDARG00000037186	4.49678	1.52821	0.339846	0.284751	1.11877	3.92894	6.33425	6.8263	1.07768	5.68097	3.38609	0.596042	16.4046	16.8105	1.02474	16.68	14.8813	0.892167	10.8344	11.0237	1.01748	8.86606	3.06017	0.345156	3.37985	0.876398	0.2593	1.87702	1.1954	0.636864	5.58397	3.20338	0.573675	25.2407	17.4386	0.690891	1.64852	0.909072	0.551448	3.55459	3.39755	0.955822	29.2739	22.6485
cypCar_00033474	cypCar_00008531	3639	1403	0.253	ENSDARG00000056145	47.7828	9.40117	0.196748	0	0.89048	0	1.02566	2.82631	2.75561	2.11374	2.96611	1.40325	1.2649	3.97076	3.13918	2.03504	6.98796	3.43382	2.23733	3.77114	1.68555	4.4427	2.02183	0.455091	1.40729	0.447927	0.318291	0.300208	0.110024	0.366493	0.473519	0.303498	0.640942	2.08812	1.84408	0.883127	0.162402	0.199088	1.22589	0.342154	1.15828	3.38526	0.898008	0.761099
cypCar_00005097	cypCar_00008536	7086	962	0.355	ENSDARG00000019861	16.6495	41.9061	2.51696	1.32791	6.68074	5.03103	20.2349	60.2266	2.97637	12.1614	64.6151	5.31314	7.96844	24.1468	3.0303	9.54593	27.1972	2.84909	12.7552	59.6701	4.6781	14.6642	54.213	3.69697	4.88801	15.1168	3.09262	3.65778	4.37155	1.19514	4.92493	13.6113	2.76375	1.23822	1.50416	1.21478	3.7582	16.1092	4.28641	2.00368	3.51105	1.7523	18.3317	58.6
cypCar_00033802	cypCar_00008552	14428	439	0.27	ENSDARG00000038666	0.712882	1.70312	2.38906	0	0	0	0.242714	0.322343	1.32808	0	0	0	0.0345002	0	0	0	0	0	0.53694	0.0159397	0.0296861	0.712355	0	0	229.772	29.002	0.126221	234.156	46.2195	0.197388	3.73145	0.691643	0.185355	0	0	0	0	0	0	0	0.298366	0	0	0
cypCar_00006546	cypCar_00008555	14661	424	0.541	ENSDARG00000077585	2.01816	2.60408	1.29033	0.875436	0.288372	0.329404	2.08335	2.1395	1.02695	2.62846	2.68442	1.02129	2.2159	2.04076	0.920963	3.5706	2.94504	0.824804	1.88862	2.40392	1.27285	2.34209	0.647767	0.276577	1.04199	0.959287	0.92063	0.744037	0.717681	0.964578	1.14028	1.98855	1.74392	4.10079	5.55286	1.3541	2.27535	4.38941	1.92912	4.65366	7.20638	1.54854	1.45109	2.74527
cypCar_00006547	cypCar_00008556	8979	810	0.233	ENSDARG00000061580	0.993079	0.81401	0.819683	1.59685	1.27151	0.796264	10.1077	5.63206	0.557202	0.9953	0.275634	0.276936	1.08166	3.05902	2.82809	0.54727	0.925835	1.69173	1.99104	2.68823	1.35016	0.506308	0	0	0.215833	0.580682	2.69042	0	0.409752	0	1.05508	0.402391	0.381385	7.48686	3.23994	0.43275	0.277476	0.362627	1.30688	13.4082	16.4723	1.22852	1.34491	1.39854
cypCar_00006552	cypCar_00008559	4635	1238	0.168	ENSDARG00000026499	0.704292	2.04038	2.89707	0.178275	0	0	0.995158	1.18524	1.191	0.696501	0.702366	1.00842	3.4594	1.53093	0.442542	1.07097	0.726291	0.678164	7.32039	1.04623	0.14292	0	0.650004	0	0.0576543	0.0753642	1.30717	0	0	0	0.0668744	0.0135788	0.20305	2.40656	1.19318	0.495804	0.244312	0.231294	0.946713	4.37039	3.62628	0.829739	0.134419	0.732524
cypCar_00004369	cypCar_00008566	10372	711	0.242	ENSDARG00000003902	1.96462	0.224681	0.114363	0.119294	0.12938	1.08455	1.60679	23.9231	14.8888	24.1736	8.8141	0.364617	11.715	27.7114	2.36547	37.0982	151.65	4.08779	11.126	48.415	4.35153	0	0	0	0.0785949	0.287637	3.65974	0	0	0	45.2722	71.7144	1.58407	0.912913	0.676996	0.741578	0.486188	1.76744	3.6353	0.492839	0.947869	1.92328	0.206463	0.215885
cypCar_00026412	cypCar_00008584	4325	1287	0.144	ENSDARG00000014280	0	0.033156	0	0	0	0	0	0	0	0.0429002	0.099506	2.31948	0.0975793	0.0722305	0.740223	0	0	0	0.027888	0.0417337	1.49648	0	0	0	0	0	0	0	0	0	0	0	0	0.23063	0.0284539	0.123375	0.0265	0	0	1.5887	1.65417	1.04121	0.138397	0
cypCar_00003179	cypCar_00008591	17153	241	0.264	ENSDARG00000014927	0	0	0	0	0	0	0.485723	1.85041	3.80961	0	0.514413	0	0.0684466	0.0820678	1.199	0	0	0	0.123993	0.0434472	0.3504	0	0	0	0	0	0	0	0	0	0	0	0	2.3489	0	0	0.024093	0.887486	36.8358	6.04466	7.13508	1.18039	0	0
cypCar_00003181	cypCar_00008594	7670	910	0.286	ENSDARG00000021305	0	0	0	0	0	0	0	0	0	0	0	0	0.0720504	0.52701	7.31446	0	0.128817	0	0.158841	0.615132	3.87263	0	0	0	0	0	0	0	0	0	0.553883	1.19276	2.15344	0.260692	0.0369447	0.141718	0	0.0546817	0	1.05077	0.478123	0.455022	0	0
cypCar_00018784	cypCar_00008599	17017	253	1	ENSDARG00000076978	0	0	0	0	0	0	0	0	0	0	0	0	0	0	0	0	0	0	0	0	0	0	0	0	0	0	0	0	0	0	0	0	0	0	0	0	0	0	0	16.9736	18.9152	1.11438	0	0
cypCar_00005753	cypCar_00008624	11488	632	0.353	ENSDARG00000089939	16.1573	6.44131	0.398663	2.18207	0.13703	0.062798	12.1986	3.32543	0.272608	62.455	19.7678	0.316512	18.3705	9.71033	0.528584	13.4111	7.45375	0.555791	25.918	19.3436	0.746339	25.4898	10.2714	0.402959	9.61804	1.08802	0.113122	4.96166	0.495384	0.0998426	7.49335	2.78653	0.371867	3.32013	2.19611	0.661455	1.83153	1.01286	0.553015	8.0041	1.0662	0.133207	13.0164	5.55425
cypCar_00042457	cypCar_00008626	8702	829	0.233	ENSDARG00000079103	0.176264	0	0	0.0970941	0	0	3.19372	1.74751	0.54717	1.46335	0.0743588	0.0508139	22.3851	4.69048	0.209536	37.0144	10.9116	0.294794	18.6517	5.55285	0.297713	0	0	0	0	0.582341	0	0.14696	0.940675	6.4009	5.67609	0.23296	0.0410424	7.0809	0.641354	0.0905753	0.297231	0.196354	0.660612	0.105208	0	0	0.187147	0
cypCar_00001222	cypCar_00008629	16994	255	0.643	ENSDARG00000071336	41.0227	37.4491	0.912887	3.94932	7.62809	1.93149	57.9936	78.7568	1.35803	23.9866	20.6637	0.861471	35.9462	34.9366	0.971914	29.2334	31.1078	1.06412	12.3226	12.5058	1.01487	31.2267	19.8018	0.634129	13.4522	55.4074	4.11883	6.52362	58.0023	8.89112	14.043	20.6145	1.46796	21.4448	12.8571	0.599545	1.21048	1.09387	0.90366	64.8099	128.785	1.98712	19.8565	26.4627
cypCar_00001226	cypCar_00008633	9637	762	1	ENSDARG00000019963	2.25345	8.67666	3.8504	7.1401	6.19253	0.867289	2.31373	4.09171	1.76845	0.372527	4.85788	13.0404	1.1139	6.18325	5.55098	0.345448	2.47662	7.16929	0.440187	4.95076	11.247	0.180736	0.955374	5.28602	5.54284	4.32487	0.780262	6.92117	3.79914	0.548915	2.6055	3.83053	1.47017	1.10687	18.0382	16.2966	0.0129007	0.264381	20.4936	7.71744	10.7715	1.39573	0.318176	1.91149
cypCar_00023846	cypCar_00008645	16142	319	0.36	ENSDARG00000097571	0	0	0	0	0	0	0	0	0	0	0	0	0	0	0	0	0	0	0.351234	0	0	0	0	0	5.70671	0.867905	0.152085	11.2612	0	0	0	0	0	0	1.22959	0	0	0	0	0	0.449745	0	0	0
cypCar_00023849	cypCar_00008647	9060	804	0.171	ENSDARG00000014420	0	0	0	0.15033	0	0	3.02197	2.59026	0.857143	0.646499	0.39998	0.618686	0.0457541	0	0	0	0.0924494	0	0	0	0	0	0	0	0	0.542761	0	0	0	0	0.0849532	0	0	0.882108	1.72926	1.96038	0	0	0	43.309	42.6239	0.984181	0	0
cypCar_00018697	cypCar_00008663	8525	842	0.451	ENSDARG00000029859	0.294479	0.469514	1.59439	0	0	0	0.310044	0	0	0.493784	0.258133	0.522766	0.0341171	0	0	0	0	0	0	0.0255137	0	0	0	0	0	0.391481	0	0	0	0	0.137488	0	0	147.244	127.161	0.863608	0	0	0	0.688556	1.42569	2.07055	0	0
cypCar_00025067	cypCar_00008669	15445	371	0.667	ENSDARG00000042112	71.1277	11.7247	0.16484	1.46134	1.45595	0.996311	13.2784	23.1712	1.74503	0.930152	4.34383	4.67002	2.76688	14.9493	5.40294	2.67086	14.8808	5.57155	4.41875	17.8663	4.0433	6.64504	26.1547	3.93597	114.652	21.6733	0.189035	113.053	15.0179	0.13284	17.8805	20.2068	1.1301	9.25573	9.89022	1.06855	4.66725	2.43757	0.522272	3.95837	6.06353	1.53183	18.5028	26.0554
cypCar_00009775	cypCar_00008673	10175	723	0.541	ENSDARG00000061365	5.82295	2.44227	0.419422	0.0857175	0.0827765	0.96569	1.61461	2.74268	1.69867	2.72045	1.47802	0.543302	7.02083	6.37712	0.908314	13.6358	12.1938	0.894254	14.3106	13.2731	0.927499	5.25105	0.319831	0.0609081	0.925613	0.624771	0.674982	0.12974	0.776698	5.98655	2.48843	4.99142	2.00585	0.264623	1.0583	3.9993	0.373739	0.926809	2.47983	2.05131	7.39402	3.60453	2.09728	3.8726
cypCar_00015338	cypCar_00008680	10270	718	0.552	ENSDARG00000069940	5.99191	15.4387	2.57659	0.650054	0.672971	1.03525	12.9839	19.7928	1.52442	2.77837	3.45827	1.24471	9.64208	13.2172	1.37079	11.2566	18.4393	1.63808	20.7185	29.9261	1.44441	0.440266	2.00587	4.55603	3.0243	7.26311	2.40158	5.21705	9.13201	1.75042	11.1578	16.5062	1.47934	0.492305	0.750923	1.52532	7.85321	15.8132	2.0136	24.7787	26.295	1.06119	25.5321	32.2322
cypCar_00008753	cypCar_00008683	2188	1798	0.105	ENSDARG00000061177	5.80782	1.9849	0.341763	0.0278751	0.0677685	2.43114	1.34833	1.24693	0.924796	21.3886	5.26414	0.246119	3.64327	2.42673	0.666087	5.1636	2.47815	0.479927	4.33015	1.18995	0.274806	4.47525	5.87945	1.31377	1.17096	1.46091	1.24762	0.235304	0.134583	0.571955	5.57121	1.05558	0.18947	2.19099	7.3993	3.37714	0.264608	0.185486	0.700985	0.949208	0.405005	0.426677	1.9846	1.2813
cypCar_00019148	cypCar_00008687	6815	989	0.207	ENSDARG00000011571	1.99485	13.2157	6.6249	0	0	0	4.14995	19.0831	4.5984	1.30927	18.9757	14.4934	2.65743	4.1972	1.57942	1.15139	5.8951	5.11997	1.21148	3.21087	2.65038	3.68901	39.565	10.7251	1.878	11.651	6.20393	0.421832	4.1304	9.79158	1.41195	2.99152	2.11872	1.24289	1.08194	0.870502	0.712075	3.14543	4.41728	0.412327	2.47065	5.99197	9.60199	19.0121
cypCar_00008797	cypCar_00008707	3330	1467	0.192	ENSDARG00000011830	7.12152	5.8328	0.819039	0.12709	0.248999	1.95924	7.08028	4.03321	0.56964	4.61618	9.1376	1.97947	8.70597	4.07087	0.467595	8.75862	8.52443	0.973262	10.3534	7.34931	0.709842	7.75444	8.74916	1.12828	2.53156	1.61931	0.639647	2.05551	0.745908	0.362881	9.67452	3.42768	0.3543	2.22395	0.84071	0.378026	1.34733	1.22082	0.9061	19.5718	10.8028	0.551956	8.74173	3.47493
cypCar_00014728	cypCar_00008725	7382	935	0.105	ENSDARG00000008212	0	0	0	0	0	0	0	0	0	0.0665944	0	0	0	0	0	0	0	0	0.0476515	0.0187224	0.392904	0	0	0	0	0	0	0	0	0	0	0.163636	0	0.0394616	0.118097	2.99272	0	0.00853781	0	2.09702	1.26355	0.602546	0	0.214313
cypCar_00010082	cypCar_00008739	14850	412	0.351	ENSDARG00000068828	9.30814	10.6783	1.1472	1.53597	0.267254	0.173996	10.2791	6.80526	0.662048	9.42916	7.77639	0.824717	4.92864	6.30103	1.27845	5.84635	8.47824	1.45018	4.57548	7.38632	1.61433	9.28502	12.3011	1.32483	4.30504	4.27526	0.993081	0.394547	6.7321	17.0628	4.673	8.10491	1.73441	9.06283	7.99294	0.881947	1.49231	4.53103	3.03625	7.28499	16.1838	2.22152	7.97748	6.82234
cypCar_00008686	cypCar_00008756	5514	1121	0.278	ENSDARG00000056091	1.69983	0.882372	0.519094	0.158852	0.159408	1.0035	6.35161	2.03506	0.320401	1.54445	0.310777	0.201222	15.9638	4.085	0.255891	7.16407	2.63245	0.367452	13.0078	7.31325	0.562219	0.541937	0.871621	1.60835	0.261643	0	0	0.321337	0.122842	0.382285	7.75659	6.47123	0.834288	4.5255	1.12659	0.248942	1.3323	0.596245	0.447532	3.67669	2.03961	0.554742	6.13437	3.11328
cypCar_00038326	cypCar_00008765	9388	781	0.341	ENSDARG00000002732	1.514	9.88254	6.52742	0	0	0	22.2087	35.425	1.5951	1.00524	1.33643	1.32946	51.2815	38.7926	0.756465	11.98	5.76563	0.481272	31.3856	40.6655	1.29568	6.44686	28.5098	4.42227	0.418012	6.87771	16.4534	0.534565	3.36789	6.30025	6.70825	3.52311	0.525191	0.343583	0.99166	2.88624	12.2629	17.0324	1.38894	0.976493	1.93452	1.98109	6.9174	22.0027
cypCar_00038325	cypCar_00008766	13916	471	0.379	ENSDARG00000077880	0	0	0	0	0	0	0	0	0	0	0	0	0	0	0	0	0	0	0	0	0	12.4765	10.9906	0.880906	16.747	12.5954	0.7521	28.5931	14.947	0.522748	35.3336	23.5102	0.665378	0	0	0	0	0	0	0	0	0	0	0
cypCar_00041386	cypCar_00008774	3896	1360	0.531	ENSDARG00000074535	0	0.0390305	0	0	0	0	0.211394	0.403936	1.91082	0	0.0604446	0	0.200258	0.161723	0.807571	0	0	0	0.054465	0.877128	16.1044	0	0	0	0	0	0	0	0	0	0.0147471	0	0	1.16229	0.0526582	0.0453056	0.0195698	0	0	7.26269	6.7753	0.932892	0	0
cypCar_00045798	cypCar_00008790	11637	622	0.152	ENSDARG00000013861	2.11586	5.14146	2.42996	1.09765	3.18283	2.89967	2.03694	8.1017	3.97738	2.09434	10.273	4.90513	3.29154	11.0997	3.3722	2.32186	12.122	5.22083	3.59184	9.97493	2.77711	0.616477	5.41206	8.77901	0.80099	3.17435	3.96303	0.283683	2.60438	9.18061	0.552365	3.11265	5.63514	2.30612	9.08981	3.9416	0.893591	2.80728	3.14158	4.5769	19.8216	4.3308	0.951563	7.26602
cypCar_00028256	cypCar_00008793	452	3154	0.131	ENSDARG00000063361	0.107747	0.0626481	0.581439	0.774052	0.460076	0.594374	0.413048	0.467267	1.13127	0.889648	2.55419	2.87101	2.06707	1.75597	0.849496	0.357753	0.62977	1.76035	1.38245	1.1638	0.84184	0	0	0	0.0192291	0.0280259	1.45748	0	0.114734	0	0.203945	0.347505	1.70391	5.06773	5.852	1.15476	0.0554701	0.0019553	0.0352496	4.67046	2.74867	0.588522	0.690955	1.35238
cypCar_00001728	cypCar_00008811	4134	1315	0.686	ENSDARG00000007175	5.03488	1.47415	0.292787	1.51362	0.55331	0.365555	5.07313	1.00017	0.197151	10.0935	2.35075	0.232897	3.59294	1.30084	0.362053	6.44659	1.35123	0.209604	4.60384	0.775345	0.168413	6.91636	0.23273	0.0336493	1.4463	0.218263	0.150911	0.478622	0	0	2.35836	1.85984	0.788615	6.42238	5.40426	0.841473	0.551883	0.133833	0.242502	5.7003	3.96299	0.695224	3.67122	2.32456
cypCar_00010577	cypCar_00008818	10995	666	0.354	ENSDARG00000043006	1.04228	1.18345	1.13545	7.31228	30.1339	4.12101	1.4418	5.40246	3.74703	0.386069	0.285862	0.740443	3.45635	3.80389	1.10055	1.86745	5.64669	3.02373	0.518022	1.40215	2.70673	0	0.35044	0	0.0727017	0.639952	8.80242	0.604324	0.415582	0.68768	2.73649	8.19259	2.99383	2.93195	3.41267	1.16396	0.414876	0.219137	0.528199	1.32396	3.65137	2.75791	1.31539	0.363143
cypCar_00031778	cypCar_00008835	18011	141	0.929	ENSDARG00000079610	5.42008	3.81844	0.704499	0.901101	4.53426	5.03191	1.00218	1.05261	1.05032	6.12931	4.39987	0.717841	3.72069	2.60583	0.700363	3.01342	2.55456	0.847729	5.94543	4.55177	0.765592	1.86148	1.62396	0.872401	0.263972	0.23501	0.890283	0	0.123156	0	0.196395	0.199712	1.01689	2.50558	1.1868	0.473664	0.290071	0.251432	0.866796	16.2923	13.8906	0.85259	1.26637	0.956156
cypCar_00036057	cypCar_00008844	3027	1537	0.506	ENSDARG00000058561	0.387198	0.193033	0.498539	0.341539	0.203706	0.596435	0.719446	0.923755	1.28398	1.76902	0.791214	0.447261	1.198	0.730119	0.609449	1.66863	0.593089	0.355434	1.07654	1.03412	0.960592	1.46903	0.770159	0.524264	0.729367	0.243035	0.333213	0.377967	0.105293	0.278578	1.09258	0.254929	0.233328	18.6286	3.6432	0.19557	0.371379	0.524644	1.41269	1.47009	0.775697	0.527654	0.592373	0.116079
cypCar_00011745	cypCar_00008847	16203	314	0.179	ENSDARG00000042815	0.0772626	0	0	0.0818715	0	0	3.78716	1.66217	0.438896	0.361969	0.107438	0.296817	6.84179	0.680584	0.0994744	8.62174	1.18026	0.136894	1.26011	0.320707	0.254507	0.367814	3.6927	10.0396	0.10401	0.104657	1.00623	0	0.310284	0	0.122922	0.18767	1.52674	1.16156	0.786393	0.677016	0.0557415	0.0164288	0.294731	0.150142	0	0	0	0
cypCar_00036634	cypCar_00008854	13283	514	0.516	ENSDARG00000058675	0.794683	8.51985	10.7211	0.640298	1.28844	2.01225	2.04634	13.8064	6.74688	0.891431	2.83259	3.17758	0.453869	5.05158	11.13	0.502682	8.47631	16.8622	0.567456	7.47083	13.1655	0	22.0686	0	1.72897	8.0181	4.6375	1.27937	2.73554	2.13819	0.192557	1.64701	8.55335	3.57143	10.858	3.04025	1.86454	2.50635	1.34422	12.4437	20.2196	1.62488	3.80832	3.63873
cypCar_00022463	cypCar_00008862	4681	1230	0.409	ENSDARG00000053483	1.42917	3.06639	2.14557	0.179852	1.5126	8.41025	3.97678	2.92526	0.735585	0.173371	0.236765	1.36565	8.64446	7.32167	0.846979	1.23481	2.04918	1.65951	13.7382	15.2564	1.11051	0	0	0	8.56402	1.40317	0.163845	12.6066	0.617432	0.0489767	0.770415	1.19193	1.54712	1.12112	1.31434	1.17235	0.343425	0.718779	2.09297	0.138192	0.669968	4.84811	0.587532	1.49943
cypCar_00015055	cypCar_00008892	12253	583	0.628	ENSDARG00000002412	1.62392	0.0467216	0.0287708	0.282735	0.195745	0.692326	21.6839	17.5703	0.810292	1.34295	0.676184	0.503507	20.2316	18.2889	0.903977	23.3958	29.9255	1.2791	4.93727	3.62726	0.734669	0	0	0	0.401986	0.371397	0.923906	0	0.296275	0	9.74871	1.29405	0.132741	5.84055	1.02643	0.175742	0.622733	0.194618	0.312523	6.51336	0.429949	0.0660103	0.326221	0.56594
cypCar_00015054	cypCar_00008893	6549	1015	1	ENSDARG00000020192	6.0821	19.0586	3.13356	0.350636	0.276912	0.789741	1.53325	3.92504	2.55995	6.24639	19.4727	3.11743	3.82878	16.5601	4.32517	2.81757	8.01259	2.8438	0.850244	3.71194	4.36573	2.94558	7.00778	2.37908	0.885369	5.10082	5.76123	0.766453	1.38458	1.80648	0.93537	2.20978	2.36247	77.9854	263.788	3.38253	0.211394	0.357075	1.68915	3.04059	5.23437	1.7215	1.66266	2.42738
cypCar_00019092	cypCar_00008912	13057	528	0.541	ENSDARG00000057527	0.127636	0.587125	4.60001	0.0786664	0	0	0.410212	0.21655	0.527897	0.0406893	0.307849	7.56585	0.53775	0.725116	1.34843	0.174576	0.606129	3.47201	0.229558	0.336748	1.46694	0.353415	0.578887	1.63798	0	0.0838448	0	0	0	0	2.64302	1.78246	0.674402	2.52325	3.11925	1.23621	2.28414	0.29749	0.130241	2.90551	1.02482	0.352715	8.18565	3.54323
cypCar_00028156	cypCar_00008922	15719	349	1	ENSDARG00000033400	0	0.393465	0	0	0	0	0	0	0	0.277271	0.125958	0.454276	0	0	0	0	0.367236	0	0	0	0	0	0	0	0	0	0	0	0	0	1.32124	0.440413	0.333333	1.04916	0.979551	0.933653	0	0	0	5.77045	1.6712	0.289614	0	0
cypCar_00022624	cypCar_00008930	6704	1000	0.468	ENSDARG00000054833	19.9346	23.7258	1.19018	4.765	0.895282	0.187887	55.68	35.5097	0.637745	24.0172	24.0739	1.00236	53.9285	25.8236	0.47885	36.371	23.6397	0.649962	42.9259	18.1435	0.422671	24.8824	23.4556	0.942659	18.5122	7.25319	0.391806	16.9863	5.60097	0.329735	19.6961	7.45108	0.378302	18.2824	39.4312	2.15679	34.8441	9.865	0.283118	30.8171	23.1073	0.749819	38.9817	12.5719
cypCar_00021103	cypCar_00008941	15230	386	0.203	ENSDARG00000045737	0.205552	0	0	0	0	0	1.02481	0.320557	0.312795	0.0910321	0	0	0.228306	0	0	2.19473	0.316894	0.144389	0.226473	0.485463	2.14358	0.655618	0	0	0.391276	0	0	0.686493	0	0	0.341296	0	0	0.107885	0.0876687	0.812613	0.213268	0.0190139	0.0891551	4.81979	0.413211	0.0857321	0	0
cypCar_00043316	cypCar_00008956	11137	656	0.155	ENSDARG00000060315	0	0.217004	0	0	0	0	1.06772	2.67434	2.50471	0.334317	0.470103	1.40616	2.09156	4.8227	2.30579	3.17526	2.12973	0.670727	2.38812	1.57866	0.661047	0	0	0	0	0	0	0	0	0	0.770263	1.05649	1.37159	0	0.224032	0	0.139706	0.203744	1.45838	0.154812	1.14239	7.37922	0	0.199209
cypCar_00043315	cypCar_00008957	15519	365	0.286	ENSDARG00000077470	0	0.33458	0	0	0	0	0	0.862374	0	0.246582	0	0	0	0	0	0	0	0	0	0	0	0	0	0	0	0	0	0	0	0	0	0	0	0	0	0	0	0	0	0.404894	1.97318	4.87332	0.51898	1.62271
cypCar_00031415	cypCar_00008961	9005	808	0.213	ENSDARG00000014545	0	0.834157	0	0	0.0788531	0	0.450698	5.10831	11.3342	0.125841	0.723567	5.74987	1.15623	4.34107	3.75451	0.137702	1.73442	12.5955	0.0979938	1.69535	17.3006	0	1.03954	0	0	0.103902	0	0	0	0	0.0512471	0.963969	18.8102	0.0745688	2.59647	34.8197	0.0983731	0.564616	5.73954	0.395251	2.20041	5.56711	0	0.430586
cypCar_00031413	cypCar_00008963	6411	1030	0.276	ENSDARG00000012140	54.0371	54.3084	1.00502	3.95234	3.90249	0.987387	44.0298	39.557	0.898414	54.2042	77.6026	1.43167	52.9619	60.4637	1.14164	68.1983	78.8318	1.15592	40.3467	53.8702	1.33518	69.271	59.0078	0.85184	26.0267	26.3586	1.01275	19.5306	28.651	1.46698	10.2936	20.4421	1.98591	21.8531	27.0969	1.23996	20.5715	18.9389	0.920638	33.2522	66.0308	1.98576	49.8198	45.517
cypCar_00031412	cypCar_00008964	4085	1325	0.423	ENSDARG00000026990	28.4377	23.3541	0.821238	0.202228	1.28882	6.37311	7.04385	8.70856	1.23634	29.9908	23.52	0.784239	4.36314	16.1932	3.71135	11.6183	18.5434	1.59605	7.30736	18.9225	2.58951	25.9215	10.5406	0.406635	6.30407	2.94534	0.467212	0.720889	0.833835	1.15668	2.30926	4.5193	1.95703	0.374883	7.00783	18.6934	0.581639	1.43292	2.46359	4.03546	6.12619	1.51809	7.55297	7.44301
cypCar_00034565	cypCar_00008969	7028	968	0.181	ENSDARG00000016538	0.135305	0.315636	2.33277	0	0	0	0.109415	0.147128	1.34467	0	0.27721	0	0.0479741	0.641322	13.3681	0	0.184097	0	0.0370731	2.08097	56.1315	0	0.361104	0	0.463507	0.418412	0.902709	0.147773	0.332337	2.24896	0	0.236022	0	0.391174	1.85799	4.74976	0.0558005	0.320379	5.74151	0.102557	5.51873	53.8116	0	0.76899
cypCar_00007492	cypCar_00008984	2799	1596	0.418	ENSDARG00000004377	4.26366	2.28512	0.535953	7.16801	1.88276	0.262661	18.0366	7.0065	0.38846	1.18551	0.37447	0.315872	3.42592	1.44108	0.420641	1.85455	1.19651	0.645174	3.36729	1.32746	0.394221	5.87147	4.04506	0.688934	1.64919	0.939099	0.56943	1.31834	0.576208	0.43707	9.68126	1.03405	0.10681	3.95322	1.16503	0.294704	4.61897	3.02602	0.655129	10.9678	5.43502	0.495545	85.0273	18.4373
cypCar_00018478	cypCar_00008995	3771	1381	0.348	ENSDARG00000038306	1.9004	1.42915	0.752027	3.39977	1.63128	0.47982	1.6617	1.28127	0.771057	5.11527	4.86355	0.95079	3.96649	4.15326	1.04709	4.36895	3.56741	0.816537	4.24749	4.5468	1.07047	0.858232	2.0516	2.3905	0.715292	0.379563	0.530641	0.220573	0.48896	2.21678	1.5148	0.787102	0.519609	9.47194	18.0468	1.90529	1.13976	1.52397	1.3371	4.67628	4.24814	0.908444	2.15228	1.48105
cypCar_00031586	cypCar_00009037	9668	760	0.244	ENSDARG00000062450	16.1994	18.4532	1.13913	2.36887	1.63983	0.692239	12.8276	12.2115	0.951968	17.3044	22.0697	1.27538	20.7062	18.3575	0.886572	29.141	24.7844	0.850501	19.3011	19.3694	1.00354	16.0931	22.7609	1.41433	5.65841	7.16053	1.26547	3.92927	3.38282	0.860928	7.28541	7.57975	1.0404	15.1933	23.3111	1.5343	4.50803	10.2837	2.2812	15.7663	17.5149	1.11091	7.82091	13.0085
cypCar_00025707	cypCar_00009045	3344	1464	0.469	ENSDARG00000061963	0	0.107019	0	0	0	0	0.0854511	0.0861963	1.00872	0	0.273117	0	0.0240623	0.00955433	0.397066	0	0	0	0.026085	0.0381082	1.46092	0	0.252982	0	0.0484329	0.267436	5.52178	0.115408	0	0	0	0.0162009	0	1.85468	5.3734	2.89722	0	0.0388464	0	0.123494	0.135573	1.09781	0.254459	0.113904
cypCar_00007081	cypCar_00009057	3530	1427	0.155	ENSDARG00000078654	28.7287	39.1889	1.3641	0.11413	0.244073	2.13855	2.92816	3.15517	1.07753	37.4373	52.9869	1.41535	11.3119	20.7087	1.8307	11.5471	13.9702	1.20984	4.1179	5.62481	1.36594	5.09412	7.7969	1.53057	1.98021	2.26319	1.1429	0.613615	0.543282	0.88538	1.3676	1.61176	1.17853	177.432	162.468	0.915662	0.308249	0.426166	1.38254	3.9862	5.52192	1.38526	2.51315	3.19839
cypCar_00007083	cypCar_00009059	8168	871	0.111	ENSDARG00000036855	0.37642	2.41689	6.42071	0	1.10275	0	0	0	0	1.60152	6.13532	3.83093	0.0749199	0.882631	11.781	0.294148	2.283	7.76138	0.0920789	1.53705	16.6927	0	0.984548	0	0.0886872	0.133736	1.50796	0	0	0	0.0294096	0.828972	28.1871	3.39926	4.89866	1.4411	0	0.438561	0	0.0828529	0.270022	3.25905	0.879489	0.207867
cypCar_00031907	cypCar_00009064	12278	581	1	ENSDARG00000020887	22.7147	16.0297	0.705696	0	0.228093	0	3.51638	4.9013	1.39385	23.5512	15.369	0.65258	6.26697	10.0666	1.60629	4.29226	7.99072	1.86166	1.9393	2.23325	1.15157	0.805796	2.77507	3.44388	0.661356	3.84496	5.81376	0.185401	0.351543	1.89612	0.746412	1.92907	2.58446	57.7477	86.7791	1.50273	0.136084	0.19248	1.41442	1.10682	4.67636	4.22503	0.826285	2.20819
cypCar_00033835	cypCar_00009065	4782	1216	0.303	ENSDARG00000008243	127.977	134.584	1.05162	23.4189	17.8525	0.762312	102.689	98.9152	0.963246	122.663	98.7636	0.805159	79.5697	70.0559	0.880435	93.7134	75.334	0.803877	113.431	77.1282	0.679954	83.9946	68.2304	0.812319	55.9412	36.1222	0.645718	36.2681	21.4203	0.59061	63.7369	53.7449	0.84323	102.58	92.3452	0.900228	79.433	42.8147	0.539004	75.6827	95.7555	1.26522	117.682	108.965
cypCar_00000851	cypCar_00009075	4898	1201	0.32	ENSDARG00000069100	86.9801	21.222	0.243987	10.0182	26.5037	2.64555	52.3008	45.1197	0.862695	10.4076	10.3326	0.99279	32.815	37.4617	1.1416	29.2967	17.0761	0.582868	49.8582	26.6784	0.535087	27.0765	14.9128	0.550766	44.5373	12.969	0.291194	32.4707	7.94264	0.244609	32.6623	18.6384	0.570639	13.2169	179.142	13.554	10.0278	4.70169	0.468866	18.9821	35.5663	1.87368	23.8787	42.685
cypCar_00000857	cypCar_00009081	3938	1352	0.306	ENSDARG00000069095	0.0638498	0.0736554	1.15357	0	0	0	0	0.111016	0	0.530519	0.271131	0.511068	0.0637753	0.0464381	0.728153	0.175642	0	0	2.56642	0.321434	0.125246	0.347542	0	0	0.610695	0	0	1.26799	0	0	0.669517	0	0	0.198517	0.330619	1.66544	35.449	5.08368	0.143408	0.0730641	0.37905	5.18791	0.0733764	0
cypCar_00000861	cypCar_00009085	100	5100	0.684	ENSDARG00000061741	1.5431	2.80904	1.82038	0.612197	0.169994	0.277678	1.0675	3.15522	2.95571	12.0072	12.5219	1.04287	4.88525	10.5725	2.16417	5.79915	14.364	2.47692	5.53891	13.2927	2.39988	2.24222	4.20422	1.87503	0.645256	1.59752	2.47579	0.28257	1.10718	3.91826	0.959294	4.20134	4.37962	0.785312	1.32705	1.68983	0.190463	0.532099	2.79371	0.656786	1.87952	2.86169	0.312611	1.81611
cypCar_00000862	cypCar_00009086	5353	1141	0.104	ENSDARG00000038643	212.459	121.463	0.571698	0.125815	0.0771441	0.613155	102.175	54.5947	0.534325	6.68514	3.92587	0.587254	0.601091	0.242428	0.403314	104.663	62.2574	0.594839	1.89272	0.857569	0.453088	431.519	252.694	0.58559	182.442	114.542	0.62783	9.03576	5.53236	0.612274	13.7299	7.39292	0.538454	1.00571	0.565832	0.562621	1.92123	1.16051	0.604043	5.19478	4.38326	0.843782	14.1636	6.84346
cypCar_00033094	cypCar_00009132	8471	846	0.596	ENSDARG00000057117	0	0	0	0	0	0	0	0	0	0	0	0	0	0	0	0	0	0	0	0	0	0	0	0	0	0	0	0	0	0	0	0	0	0.353542	2.43993	6.90141	0	0	0	0.247621	0.320218	1.29318	0	0
cypCar_00026705	cypCar_00009141	8647	833	0.465	ENSDARG00000045983	1.33201	1.16163	0.872087	0.122345	0.373379	3.05185	0.454488	0.599577	1.31924	3.17708	2.68088	0.843821	1.26918	1.00226	0.789687	1.86642	1.52116	0.815015	1.89223	0.884045	0.467197	1.93292	0.572844	0.296362	0.60454	0.121491	0.200964	0	0	0	0.478334	0.804652	1.6822	46.3339	4.60078	0.099296	0.437869	0.144266	0.329473	2.18027	1.89654	0.869866	0.611416	0.491542
cypCar_00008217	cypCar_00009151	11745	615	0.466	ENSDARG00000062446	0	0.0599965	0	0	0	0	0.191095	0	0	0	0.132193	0	0	0	0	0.296145	0.283066	0.955838	0.497763	0.321243	0.645375	0	0	0	0	0	0	0	0	0	0	0.0288388	0	0.735452	2.22888	3.03063	2.19378	6.72267	3.06442	0	0	0	3.53531	14.3766
cypCar_00006087	cypCar_00009183	15504	366	0.66	ENSDARG00000015263	16.5436	13.741	0.830597	0.887833	0.599052	0.674735	16.7352	13.6129	0.813427	8.58225	7.35404	0.856889	22.1244	30.3996	1.37403	19.6056	10.3628	0.528565	33.2307	19.3344	0.581822	10.2406	9.71827	0.948992	3.5533	9.47156	2.66556	5.46998	9.29753	1.69974	13.9116	5.113	0.367536	2.13142	2.6756	1.25532	10.1455	9.39254	0.925786	4.69277	2.84184	0.605579	29.5909	13.2215
cypCar_00015372	cypCar_00009196	13987	467	0.5	ENSDARG00000074601	0.16586	0.456475	2.75217	0	0	0	0.138236	0.677345	4.89994	0.097065	0.0619705	0.638443	0.0624065	0.149854	2.40126	0.293017	0.0709593	0.242168	0.041928	0.0203628	0.48566	0	0	0	0	0	0	0	0	0	0	0	0	2.32257	6.45816	2.78061	0.201988	0.0506438	0.250727	12.8231	18.9929	1.48115	0	0
cypCar_00001098	cypCar_00009208	13572	493	0.29	ENSDARG00000075743	9.84582	10.4488	1.06124	1.53566	1.26455	0.823456	12.2721	8.29323	0.675778	12.9217	12.5552	0.971635	6.92605	7.77883	1.12313	8.16433	9.86357	1.20813	4.31116	5.85186	1.35738	9.55614	13.1112	1.37202	3.53563	5.75604	1.62801	3.68217	2.60563	0.707633	5.5406	5.09983	0.920447	17.997	26.9248	1.49607	1.47313	7.15529	4.85722	19.2451	17.5236	0.910548	5.90651	22.5666
cypCar_00001097	cypCar_00009209	15402	374	0.875	ENSDARG00000070824	62.5902	38.1386	0.609337	15.5068	24.9097	1.60638	61.1941	64.7147	1.05753	28.6554	24.9875	0.872001	37.7414	25.0539	0.663829	47.3001	36.79	0.7778	34.4949	26.8298	0.777789	31.7504	27.2944	0.859656	37.4663	35.278	0.941594	41.4902	31.9424	0.76988	32.3385	31.9028	0.986525	21.5013	51.5499	2.39752	135.404	100.452	0.741871	68.7672	53.5814	0.779171	146.758	140.215
cypCar_00023289	cypCar_00009225	8348	856	0.5	ENSDARG00000057173	1.90864	1.79307	0.939448	0	0	0	3.19093	0.938083	0.293984	3.19717	2.58585	0.808795	5.14832	1.98129	0.384842	2.98999	0.869938	0.290951	3.11516	0.354239	0.113715	5.98548	4.56734	0.76307	6.41494	17.4675	2.72294	0.236704	1.50139	6.34291	1.36447	1.22274	0.896128	0.111597	0.195015	1.74749	0.255239	0.0676582	0.265077	0.864997	1.06887	1.23569	0.787288	1.50057
cypCar_00021724	cypCar_00009226	12075	594	0.554	ENSDARG00000036483	0.389884	0.187775	0.481617	0	0	0	0	0.18007	0	0.123686	0	0	0.194257	0.0330606	0.170189	0	0	0	0	0	0	0	0	0	0	0	0	0	0	0	0.0557147	0.0569553	1.02227	0.770791	0.397539	0.515755	0	0	0	9.62884	13.9555	1.44935	0	0
cypCar_00017014	cypCar_00009233	2701	1625	1	ENSDARG00000014105	0.524677	0.04412	0.0840897	1.39677	3.30395	2.36541	1.09387	0.157241	0.143747	0.842045	0.709577	0.842683	0.489689	0.248786	0.508048	0.546907	0.261743	0.478588	0.532211	0.344918	0.648086	0.194038	0.263559	1.35829	0.018736	0.0186322	0.994457	0	0	0	0.167335	0.049429	0.29539	1.23736	2.76928	2.23805	0.1689	0.0944034	0.558929	16.2626	5.24059	0.322249	0.0984361	0
cypCar_00017015	cypCar_00009234	11713	617	0.381	ENSDARG00000086135	2.34056	3.39143	1.44898	9.89616	4.92863	0.498035	4.75016	2.43081	0.511732	1.83349	3.42639	1.86878	3.04836	5.3358	1.75038	4.36611	5.13465	1.17602	5.45919	6.88921	1.26195	1.67834	2.20739	1.31522	0.915572	0.340667	0.372081	0.371044	0.645267	1.73906	1.05252	1.68892	1.60465	2.93862	5.50836	1.87447	8.52522	7.82847	0.918272	7.83017	6.57136	0.839236	6.52622	11.5503
cypCar_00020072	cypCar_00009247	1050	2396	0.121	ENSDARG00000021004	10.3984	0.0670371	0.00644687	1.61528	0	0	10.1432	0.0388787	0.00383298	7.8026	0.333759	0.0427754	6.79819	0.0503688	0.00740915	5.98478	0.123623	0.0206562	11.7082	0.165442	0.0141305	5.82094	0.258465	0.0444026	14.4393	97.1314	6.72686	21.9055	130.62	5.96289	4.45689	0.494496	0.110951	2.98325	0.202794	0.0679777	0.961124	0	0	6.36233	0.0932848	0.014662	8.79694	0.0668673
cypCar_00025452	cypCar_00009269	17659	189	0.737	ENSDARG00000093622	41.1856	9.31619	0.2262	0	0.577412	0	8.79342	5.09371	0.579264	39.2136	12.1899	0.31086	22.6249	7.34708	0.324734	8.67864	4.24952	0.489652	4.23925	2.71886	0.641355	13.0381	4.34976	0.333619	4.60219	1.21378	0.26374	0.676843	0	0	0.783016	0.848612	1.08377	94.2842	46.902	0.497454	0.27784	0.0516737	0.185984	4.68736	1.92659	0.411019	8.50308	2.96416
cypCar_00022396	cypCar_00009286	12127	591	0.768	ENSDARG00000023963	14.7574	8.15458	0.552577	3.24316	4.22999	1.30428	40.8035	19.869	0.486944	31.9229	13.6212	0.42669	29.3334	18.2782	0.623121	47.3742	36.5403	0.771312	12.3783	8.67104	0.700505	89.4347	62.4571	0.698354	18.2292	16.2321	0.890443	5.83922	2.73654	0.468648	25.2256	23.2406	0.921308	8.03234	4.90491	0.610645	3.76305	2.28258	0.606578	8.99966	4.08367	0.453759	4321	1232.25
cypCar_00020319	cypCar_00009298	4959	1193	0.402	ENSDARG00000058565	2.86651	2.59036	0.903665	0.59639	0.0969923	0.162632	1.8655	1.15454	0.618892	7.64957	7.15858	0.935815	3.0895	2.34282	0.758318	2.5924	3.6869	1.4222	4.1316	3.56141	0.861992	3.31844	1.74221	0.525008	0.798775	0.511216	0.64	0.50074	0.152268	0.304087	2.01731	2.13409	1.05789	9.33012	9.7971	1.05005	0.636868	0.59241	0.930193	5.38271	4.56623	0.848314	1.24852	1.60313
cypCar_00015500	cypCar_00009316	13998	466	0.118	ENSDARG00000043795	101.185	52.8634	0.522444	5.8653	4.08516	0.696496	48.9657	24.4167	0.49865	260.731	114.606	0.439558	138.43	68.588	0.495469	146.33	69.7175	0.476441	113.682	47.4082	0.417026	54.1438	39.5103	0.729729	15.7103	5.8868	0.374709	5.3693	2.85249	0.531259	39.8565	14.2935	0.358623	42.8794	42.1619	0.983267	15.4853	5.63153	0.36367	36.3243	28.0572	0.77241	60.1102	23.5957
cypCar_00019994	cypCar_00009321	8781	824	0.333	ENSDARG00000036670	0.220742	8.8626	40.1491	0	0.0849379	0	2.71894	3.86451	1.42133	0.404046	1.37993	3.41527	0.901478	0.965033	1.0705	1.71188	7.03009	4.10665	0.87694	1.0785	1.22984	1.20792	14.8476	12.2918	0.186736	3.29111	17.6244	0	0.614128	0	1.5351	1.43035	0.931764	0.363675	0.734581	2.01988	1.12778	1.03963	0.921841	5.06915	7.75384	1.52961	11.6433	4.3105
cypCar_00006824	cypCar_00009332	2691	1629	0.469	ENSDARG00000074894	4.81719	3.17966	0.660065	0.0598601	0	0	1.51986	2.51122	1.65227	5.20497	2.593	0.498177	2.38992	2.68274	1.12253	3.06877	2.09972	0.684222	4.31772	3.39908	0.787239	2.68319	1.95575	0.728889	0.911568	0.570051	0.625353	0.756901	1.40741	1.85943	0.765354	1.31707	1.72086	3.84006	18.9624	4.93805	4.36498	0.798307	0.182889	3.32032	1.60417	0.483139	2.59161	1.36894
cypCar_00037735	cypCar_00009372	11025	664	0.571	ENSDARG00000009113	4.71009	2.29372	0.48698	0.713492	0.353518	0.495475	2.22782	2.12732	0.95489	7.64125	3.67114	0.480437	2.81808	1.98942	0.705948	4.4977	4.49431	0.999246	3.17499	2.20439	0.694299	3.39325	4.73422	1.39519	0.971788	1.25464	1.29106	0.70206	0.974485	1.38804	1.16558	1.61171	1.38275	7.75512	1.93479	0.249485	1.01274	0.67202	0.663568	3.54152	3.66885	1.03595	3.43525	1.34109
cypCar_00012239	cypCar_00009373	13569	493	0.128	ENSDARG00000008765	6.39229	11.5177	1.8018	2.42456	4.12976	1.7033	20.7909	13.8554	0.666416	11.2863	9.57088	0.848011	31.7414	14.6424	0.461302	17.8123	9.02022	0.506403	31.8218	8.20664	0.257893	5.97663	8.22388	1.37601	5.24559	1.46672	0.279611	5.81463	2.26502	0.389539	4.31835	4.72646	1.09451	10.6068	10.4397	0.984247	5.06056	3.34838	0.661662	5.45324	9.06984	1.6632	19.3363	14.1064
cypCar_00025737	cypCar_00009375	277	3741	0.457	ENSDARG00000079756	0.806647	0.300541	0.372581	0.865365	0.382237	0.441707	1.62144	0.447406	0.275931	1.01813	0.304279	0.298861	3.7795	2.78935	0.738023	3.44005	2.39297	0.69562	5.37332	2.90843	0.541274	0.809921	0.234634	0.2897	0.0577203	0.047881	0.829535	0	0.0456371	0	1.39816	0.841805	0.602078	7.0681	4.83362	0.683865	2.93383	2.01331	0.686239	2.98803	3.12019	1.04423	2.00701	1.82491
cypCar_00017001	cypCar_00009377	4785	1216	0.193	ENSDARG00000010511	9.0021	3.75498	0.417123	0	0	0	1.31116	1.10769	0.844814	9.86459	8.72137	0.884108	11.826	5.93825	0.502134	4.35928	2.07624	0.47628	2.5294	1.45394	0.574817	0.668212	0.974633	1.45857	0.341821	0.535971	1.56799	0.135751	0	0	1.16761	0.418518	0.358441	106.384	51.1654	0.480949	0.125237	0.0619692	0.494816	2.26742	2.28996	1.00994	0.761049	0.861075
cypCar_00026094	cypCar_00009383	5199	1162	0.254	ENSDARG00000032650	5.16477	0.572889	0.110923	2.07178	0.194288	0.0937787	6.2893	0.748771	0.119055	8.3208	0.484828	0.058267	6.74477	1.02127	0.151416	4.80894	0.504375	0.104883	6.20327	0.914545	0.14743	2.72627	0.182577	0.0669697	1.64191	0.681926	0.415324	2.94411	0.280187	0.0951687	2.40028	0.730483	0.304332	9.99154	1.84137	0.184293	2.50908	0.272183	0.108479	3.6947	3.50554	0.948803	2.87306	0.528752
cypCar_00005014	cypCar_00009413	13345	509	0.323	ENSDARG00000039222	14.9817	5.13559	0.34279	0	0	0	5.51113	2.1769	0.395002	192.809	50.388	0.261337	0.221047	0.716185	3.23996	5.23976	6.29155	1.20073	0.528515	1.41257	2.67271	254.682	49.3345	0.19371	55.689	8.83997	0.158738	1.31514	1.24071	0.943407	0.60384	0.0340864	0.0564493	0	0.198394	0	0.376719	0.127036	0.337217	1.02529	0.275707	0.268905	5.58294	1.97393
cypCar_00003360	cypCar_00009433	6410	1030	0.337	ENSDARG00000009266	2.82896	1.8444	0.651972	1.33589	0	0	4.34057	4.46234	1.02805	4.14001	1.35149	0.326446	11.7492	16.951	1.44274	18.6668	12.6951	0.680093	7.51874	8.79276	1.16945	2.11253	3.64477	1.72531	2.00677	9.752	4.85954	1.12059	8.54467	7.62515	3.07478	1.06657	0.346876	5.00358	1.20133	0.240095	2.32085	0.689842	0.297237	3.86722	2.33872	0.604755	4.24366	3.32253
cypCar_00020787	cypCar_00009443	66	5870	0.212	ENSDARG00000070025	0.0610981	0.102723	1.68128	0.307444	0.0591442	0.192374	0.36978	0.60967	1.64874	0	0.036343	0	1.63279	3.80768	2.33202	0.231647	0.914127	3.94621	0.690627	1.30165	1.88474	0.287535	0	0	0	0.0535879	0	0	0	0	0.333748	0.772427	2.3144	0.905417	0.646125	0.713622	0.101154	0.183395	1.81303	1.12507	1.85844	1.65184	0.199589	0.338111
cypCar_00024299	cypCar_00009445	3870	1364	0.37	ENSDARG00000086261	0.0215115	0.0660906	3.07234	0	0	0	0.75888	0.556463	0.733269	0.440109	1.46043	3.31834	3.0766	14.2198	4.6219	6.42747	6.50516	1.01209	1.67256	8.5878	5.13454	0	0	0	0.448406	0.190503	0.424844	0	0.460432	0	0.76973	0.262826	0.341452	0.656463	0.197241	0.30046	0.00428625	0.0374046	8.72665	1.44406	0.114325	0.0791688	0	0
cypCar_00046337	cypCar_00009450	11075	660	0.427	ENSDARG00000091572	0	0.0482407	0	0	0	0	0	0.129201	0	0.0560867	0.291101	5.1902	0.125378	0.108612	0.866282	0	0.186964	0	0	0.0224533	0	0	0	0	0	0.0366149	0	0	0	0	0	0.0440751	0	0.23505	0.0706698	0.300659	0.0660646	0.057337	0.867893	0.475098	0.708624	1.49153	0	0.170732
cypCar_00018841	cypCar_00009470	9579	767	0.589	ENSDARG00000069111	9.41686	7.78805	0.827033	0	0	0	1.41598	1.55918	1.10113	30.2067	19.3845	0.641729	10.2772	7.11166	0.691985	16.121	12.7566	0.791302	12.9855	7.74837	0.596692	18.3714	9.89013	0.538344	2.582	1.65022	0.639127	0	0	0	0.739311	0.878373	1.1881	5.10735	11.8698	2.32407	0.632798	0.444805	0.702917	1.45885	0.913407	0.626115	1.03814	0.871041
cypCar_00023351	cypCar_00009473	1865	1916	0.267	ENSDARG00000079781	0	0.0586963	0	0.876728	0.246671	0.281354	0	0.481758	0	0.0500492	0.197534	3.94681	0.273748	0.56794	2.07469	0.0696148	0.462684	6.64634	0.013486	0.55951	41.4881	0	0	0	0	0.220354	0	0	0.123596	0	0	0.0375769	0	0.21584	0.312183	1.44636	0.0102613	0.054231	5.285	3.74344	7.54047	2.01431	0.49036	0.439385
cypCar_00018687	cypCar_00009499	10528	700	0.232	ENSDARG00000020978	1.39153	2.5173	1.80901	0.817273	0.543935	0.665549	15.2665	12.5687	0.823288	3.98674	2.49122	0.624875	99.1806	66.7413	0.672927	91.8977	47.647	0.518479	53.6115	39.8391	0.743107	0.723067	0.52057	0.719947	1.9903	0.17753	0.0891977	0.624102	1.79052	2.86896	0.94749	4.43681	4.68269	1.64751	0.128493	0.0779926	1.93873	1.67379	0.863346	6.46408	3.83294	0.59296	0.722051	3.53762
cypCar_00003286	cypCar_00009510	3587	1414	0.18	ENSDARG00000010276	0.0753516	0.379982	5.04278	0.0621917	0.340517	5.47527	3.55221	1.92643	0.542318	2.0655	1.75999	0.852092	14.9466	4.08867	0.273552	31.619	20.5367	0.649504	13.4771	2.03984	0.151356	10.209	15.3827	1.50678	0.962892	1.05985	1.1007	0.0976349	0.132822	1.3604	0.777936	0.510799	0.656608	1.651	2.03832	1.2346	0.161061	0.0135814	0.0843245	0.260694	0.439855	1.68725	1.98754	20.8335
cypCar_00044148	cypCar_00009524	5572	1115	0.439	ENSDARG00000012449	0.339069	0.497273	1.46659	0.60249	0.227869	0.378213	0.855447	1.38447	1.61841	0.24036	0.578901	2.40848	1.22557	1.46691	1.19692	1.72544	0.823598	0.477326	1.79532	1.73835	0.968263	0	0	0	0	0.0482475	0	0	0	0	0.873474	1.01219	1.15881	1.80188	1.70958	0.948776	0.465028	0.688991	1.48161	8.11864	4.03367	0.496841	1.80221	1.05515
cypCar_00007155	cypCar_00009550	7057	965	0.492	ENSDARG00000027153	0	0	0	0	0	0	0.251284	1.98265	7.89006	0	0.0827419	0	0.289522	0.824295	2.84709	0.245805	0.388293	1.57968	0.0775069	0.171076	2.20723	0	0	0	0.0712128	0	0	0	0	0	0	1.37338	0	0	0	0	0	0	0	0	0	0	0	0
cypCar_00027227	cypCar_00009555	16355	303	0.354	ENSDARG00000075795	13.5135	21.3176	1.5775	4.58092	4.82353	1.05296	17.0143	33.0008	1.9396	14.4901	24.4355	1.68636	12.4231	18.1654	1.46223	11.9702	16.6676	1.39242	8.1856	19.3548	2.3645	10.1104	16.5096	1.63292	11.8839	21.1277	1.77785	9.23158	15.6849	1.69904	8.2509	12.3829	1.50079	18.513	29.0229	1.5677	2.4178	3.04656	1.26006	14.677	17.2557	1.17569	12.9844	26.6121
cypCar_00027229	cypCar_00009557	12851	541	0.292	ENSDARG00000061049	0	0	0	21.3182	17.6073	0.825928	0.569602	0.47633	0.836249	0	0.149534	0	0	0	0	0	0	0	0	0.0714559	0	0	0	0	0	0	0	0	0	0	0	0	0	0	0.46066	0	0	0	0	0	0	0	0	0
cypCar_00031638	cypCar_00009589	13217	518	0.247	ENSDARG00000022512	0.121667	0	0	0	0	0	0	0	0	0.30772	0.238603	0.775389	0.112734	0	0	0	0	0	0.021313	0	0	0	0	0	0	0	0	0	0	0	0	0	0	0.68209	0.13186	0.193317	0.00639172	0	0	26.3451	0.346843	0.0131654	0	0
cypCar_00016274	cypCar_00009597	8279	861	0.513	ENSDARG00000005628	0	0	0	0	0	0	0.140196	0	0	0.0647052	0	0	2.3904	2.37438	0.9933	0.0740907	0	0	0.0420627	0.0166196	0.395114	0	0	0	0	0	0	0	0	0	4.41099	1.97174	0.447007	3.84531	7.41249	1.92767	0	0	0	0.0620082	0	0	0	0
cypCar_00007765	cypCar_00009614	1956	1885	0.44	ENSDARG00000070504	0.0201295	0	0	0	0	0	0.0539118	0.0733356	1.36029	0.0983844	0.0996707	1.01307	0.0185701	0.0404626	2.1789	0	0	0	0.0423883	0	0	0	0	0	0.0152784	0	0	0	0	0	0.0101329	0	0	0.0294886	0.270782	9.1826	0	0	0	2.16424	2.85704	1.32011	0	0
cypCar_00030419	cypCar_00009641	13586	492	0.185	ENSDARG00000043066	0.0891457	0	0	0	0	0	0.334507	0	0	0.26754	0.718363	2.68507	2.38189	0.798982	0.33544	1.55143	0.411251	0.265078	1.30979	0.694932	0.530568	0	0	0	0.158549	0	0	0	0	0	0	0	0	0.22951	0.770568	3.35745	2.56633	1.03923	0.404949	5.13939	3.53488	0.687802	2.51674	0
cypCar_00049115	cypCar_00009652	18114	121	0.743	ENSDARG00000086938	0	0	0	0	0	0	0	0.331302	0	1.06705	0.611625	0.573194	0	0.0666587	0	0	0	0	0	0.0882284	0	0	0.972357	0	345.884	444.087	1.28392	508.001	592.223	1.16579	2.38426	5.33077	2.23581	0	0	0	0	0	0	0	0.507692	0	0	0
cypCar_00038409	cypCar_00009654	13849	474	0.12	ENSDARG00000043719	0	0	0	0	0	0	0	0	0	0.408004	0.113413	0.27797	0	0	0	0.101683	0.340676	3.35036	0	0	0	0.648641	0	0	230.821	25.6745	0.111231	483.791	54.7046	0.113075	5.59279	0.193089	0.0345246	0.181327	0	0	0	0	0	0.59995	0.130116	0.216878	0	0
cypCar_00040453	cypCar_00009658	13941	470	0.102	ENSDARG00000075406	2.79448	0.18159	0.0649818	0	0	0	0.855719	0.473522	0.553361	1.23166	0.454264	0.368824	2.07206	3.79266	1.83038	8.44682	12.1053	1.43312	4.11594	5.7947	1.40787	0.429404	0	0	0.433538	0	0	2.04594	0.375283	0.183428	9.27536	1.05527	0.113771	0.323001	0.117954	0.365183	0.0544594	0.046614	0.855941	0.178722	0	0	0	0
cypCar_00035941	cypCar_00009667	10286	717	0.256	ENSDARG00000035858	49.6702	12.4538	0.25073	2.09313	0.691629	0.330429	107.683	30.9173	0.287113	83.4488	14.6738	0.175843	73.0306	20.0822	0.274984	97.7603	24.506	0.250675	79.6015	17.2131	0.216241	73.8918	15.2629	0.206558	22.0209	2.96393	0.134596	3.63251	0.69518	0.191377	21.526	4.9481	0.229867	8.68781	2.38379	0.274384	6.87573	2.03281	0.29565	12.1629	5.78495	0.475624	80.9597	15.5149
cypCar_00003214	cypCar_00009689	6642	1007	0.257	ENSDARG00000078803	0.325148	0.0899824	0.276743	0.0516761	0.197545	3.82275	0.716426	0.586219	0.818254	0.656747	1.10833	1.6876	2.52164	3.74771	1.48622	2.54218	1.64137	0.645656	1.73984	2.12585	1.22187	0.192503	0.299408	1.55535	0.0328246	0	0	0	0	0	0.338406	0.134012	0.39601	6.17631	4.31471	0.69859	0.108572	0.19948	1.8373	2.48475	3.07401	1.23715	0.398418	0.496577
cypCar_00012800	cypCar_00009699	6282	1043	0.153	ENSDARG00000062251	1.05804	0.787628	0.744419	0.227427	0	0	4.54263	1.96135	0.431765	0.511931	0.061049	0.119252	3.562	2.48272	0.697002	2.69557	1.49022	0.55284	1.89419	0.998262	0.527012	0	0.530254	0	0.330976	0.037486	0.113259	0.451653	0	0	1.95823	0.852001	0.435088	1.71377	0.397931	0.232197	0.741455	0.485181	0.654364	1.66586	0.958364	0.575297	5.18481	3.14055
cypCar_00012562	cypCar_00009700	7071	963	0.25	ENSDARG00000057184	7.96467	7.29413	0.915812	2.25913	1.65405	0.732163	6.23312	6.72232	1.07848	8.40774	5.4815	0.651959	4.74219	4.76791	1.00542	5.26925	7.06711	1.3412	4.46988	3.8303	0.856914	6.91937	4.49712	0.649932	4.12932	1.8259	0.44218	0.546089	1.24691	2.28335	4.24532	2.73504	0.644249	13.8948	9.01885	0.649082	2.11199	2.36137	1.11808	6.03937	7.40376	1.22592	6.46765	5.78464
cypCar_00045377	cypCar_00009720	14184	455	0.409	ENSDARG00000010962	3.59917	0.531837	0.147767	2.4325	0.121275	0.049856	69.1711	17.1349	0.247717	1.19123	0.215322	0.180756	39.9055	12.1576	0.30466	15.1334	4.61434	0.304911	16.1676	8.23219	0.50918	10.3396	2.08628	0.201775	1.8557	0	0	0.681644	1.33363	1.95649	7.1546	2.32563	0.325054	5.61524	4.26163	0.75894	4.37013	2.37496	0.543454	16.4619	2.25277	0.136847	30.7499	4.89997
cypCar_00019715	cypCar_00009758	9795	751	0.937	ENSDARG00000043852	0	0	0	2.79427	5.76358	2.06264	0.790762	0.263224	0.332875	0	0	0	1.65658	2.19475	1.32486	0.375068	0.417934	1.11429	0.3972	0.470496	1.18453	0	0	0	0	0.0466839	0	0	0	0	0.207657	0.012617	0.0607589	3.65636	1.85528	0.507411	0	0.0284551	0	6.13376	5.32016	0.867356	0.188669	0
cypCar_00018163	cypCar_00009791	16626	283	0.857	ENSDARG00000045543	63.7089	39.6076	0.621697	3.93708	3.03932	0.771974	28.8836	26.6062	0.921152	19.8553	13.5188	0.680869	14.4375	10.5626	0.731613	22.7461	17.2451	0.758156	9.82197	7.63988	0.777836	15.2687	17.4467	1.14264	9.22888	4.82564	0.522885	0.667443	0.667443	1	11.5571	9.9326	0.859439	13.3137	23.6638	1.7774	4.45843	1.80936	0.405829	98.0508	92.5757	0.944161	13.7126	13.2046
cypCar_00023599	cypCar_00009823	6825	988	0.789	ENSDARG00000086679	2.30989	0.219103	0.0948543	0	0	0	0	2.04506	0	0	0.039821	0	0	0.0411868	0	0	0	0	0	0	0	0	0	0	0.689334	0	0	0.733498	0.108675	0.148159	0.729977	0.0660255	0.0904487	0.0438344	0	0	0	0	0	0.0848683	0.127821	1.50611	0	0
cypCar_00013565	cypCar_00009830	6587	1012	0.416	ENSDARG00000021021	5.70276	5.73087	1.00493	0.446612	0.640272	1.43362	6.80664	4.58488	0.673588	10.0573	8.20115	0.815442	9.62808	6.02207	0.625469	9.52356	9.45854	0.993172	14.701	8.15226	0.554536	7.79345	8.97512	1.15162	2.93549	3.12608	1.06493	1.01611	0	0	3.98585	2.42991	0.609633	6.27381	1.89936	0.302744	1.74882	1.1719	0.670108	3.82617	7.08889	1.85274	3.36649	4.08693
cypCar_00002961	cypCar_00009867	11185	653	0.372	ENSDARG00000071219	18.5827	6.48002	0.348712	4.68021	1.60108	0.342096	21.55	6.64089	0.308161	38.093	17.8613	0.468885	50.4901	12.195	0.241533	33.0209	14.2642	0.431975	25.5654	8.30906	0.325012	22.4854	7.54637	0.335612	9.50556	2.82214	0.296894	4.93185	1.80149	0.365277	5.4119	2.11407	0.390633	84.2727	29.5165	0.35025	6.98593	4.4926	0.643094	11.2757	6.26975	0.55604	14.9073	2.93147
cypCar_00049603	cypCar_00009873	16745	274	1	ENSDARG00000029445	67.4948	30.0042	0.444541	18.3306	4.99035	0.272241	55.3354	28.7379	0.51934	61.3133	30.0575	0.490228	36.8503	19.6252	0.532565	58.0696	25.0393	0.431195	28.6814	13.1195	0.457421	50.4714	25.2628	0.500538	50.0545	29.2127	0.583618	15.9542	17.2677	1.08233	19.6138	11.1779	0.569903	31.0498	23.5971	0.759976	15.6939	2.27266	0.144812	54.1161	27.2647	0.503818	40.728	12.1249
cypCar_00026591	cypCar_00009878	17085	246	0.876	ENSDARG00000090292	6.37669	0.243383	0.0381677	0.592261	0.28105	0.474537	5.7213	1.06416	0.186001	6.49195	0.0496439	0.00764699	3.14161	0.153967	0.0490089	4.3019	0.346232	0.0804836	4.4705	0.0793981	0.0177605	9.95262	0	0	8.01944	0	0	5.52004	0.187188	0.0339106	2.64705	0.424042	0.160194	2.58542	0.353007	0.136538	4.88471	0.352426	0.0721487	58.7763	33.0387	0.562109	6.09118	0.302291
cypCar_00031673	cypCar_00009893	13030	530	0.474	ENSDARG00000010541	19.7748	35.8373	1.81227	0	0	0	2.71861	31.9833	11.7646	0.747299	8.66729	11.5982	4.39644	50.7651	11.5468	11.8989	64.9692	5.46009	4.28401	55.1468	12.8727	0	34.1855	0	43.4662	15.038	0.345971	57.8226	5.84362	0.101061	73.7851	24.8726	0.337095	0.321601	1.06823	3.32162	0.10197	1.11013	10.8868	0.298233	0.942806	3.16131	0.285967	0.499892
cypCar_00043403	cypCar_00009901	10997	666	0.379	ENSDARG00000000542	4.02795	3.09146	0.767501	2.6278	0.947728	0.360655	2.66576	2.20637	0.82767	3.63555	6.88657	1.89423	3.87675	2.8424	0.73319	4.27109	3.50727	0.821165	1.43206	2.13178	1.48861	4.02269	1.78065	0.442652	1.91807	0.636292	0.331736	0.617158	1.11426	1.80547	1.54379	1.38339	0.896099	20.7408	9.46922	0.456551	0.672498	0.361508	0.537559	2.28937	3.19725	1.39656	2.87284	1.78827
cypCar_00021078	cypCar_00009935	11055	662	0.331	ENSDARG00000070056	0.0728569	0.0572694	0.786053	0.1546	2.05007	13.2605	1.34812	0.808998	0.600095	0	0.513177	0	0.226097	0.212836	0.941346	0.724209	3.4039	4.70016	0.020604	0.275064	13.35	1.19468	0	0	0.458351	0	0	0	0	0	0.147457	2.35367	15.9617	5.0942	2.02572	0.397652	0.0213187	0.0540566	2.53565	0	1.76455	0	0	2.09193
cypCar_00016154	cypCar_00009953	4885	1203	0.523	ENSDARG00000037405	3.03234	2.35198	0.775634	0.277939	0.400501	1.44096	2.84916	1.73628	0.609401	6.05984	4.74659	0.783287	2.753	2.16072	0.784861	2.43914	2.20483	0.903939	2.01287	2.74014	1.36131	2.11708	2.26837	1.07146	0.178684	0.784386	4.38979	0.365751	0.249641	0.682543	0.810067	0.923249	1.13972	36.6064	16.0061	0.437249	0.46487	0.380306	0.818092	2.54114	3.46973	1.36542	2.5125	1.78522
cypCar_00038625	cypCar_00009982	136	4593	0.508	ENSDARG00000055133	5.9341	1.29967	0.219017	0.092335	0.0887828	0.96153	1.66497	1.22869	0.737962	13.618	2.83719	0.208341	7.55255	2.67188	0.353772	3.54537	0.692625	0.19536	1.83572	0.688226	0.374907	0.909618	0.140189	0.154119	0.208268	0.0343295	0.164834	0	0	0	0.540316	0.345554	0.63954	51.0171	10.7044	0.20982	0.158436	0.0340365	0.214828	2.13125	2.18244	1.02402	0.411754	0.201562
cypCar_00006553	cypCar_00009987	2954	1555	0.175	ENSDARG00000079020	4.4415	1.94691	0.438346	0.208355	0.162594	0.780372	2.77351	1.97139	0.710792	9.08045	4.7069	0.518356	4.44828	2.42697	0.545597	4.84409	2.18744	0.45157	4.42175	2.392	0.540961	4.34223	1.78317	0.410657	2.1784	0.670133	0.307626	2.04776	0.43317	0.211533	2.21482	1.00482	0.453683	28.7238	6.41521	0.223341	0.752111	0.681958	0.906725	4.16773	4.56525	1.09538	2.96838	1.51656
cypCar_00006554	cypCar_00009988	12369	574	0.353	ENSDARG00000023323	38.0931	40.3325	1.05879	7.73081	10.5432	1.36379	72.2101	95.5623	1.32339	68.585	68.9463	1.00527	118.405	160.968	1.35947	70.4674	72.4412	1.02801	63.5258	82.4722	1.29825	20.8313	35.63	1.71041	9.57382	11.6369	1.21549	1.51832	5.74784	3.78566	26.8812	55.5759	2.06746	61.4831	105.453	1.71515	4.73592	6.66575	1.40749	215.984	244.392	1.13153	32.3656	42.5902
cypCar_00006223	cypCar_00010004	11099	658	0.748	ENSDARG00000079330	2.86247	16.9808	5.93223	0.213086	0.59915	2.81178	4.47572	12.4999	2.79282	1.64057	3.73486	2.27656	2.57101	9.74013	3.78844	1.50408	8.97144	5.96473	1.12315	3.94385	3.51141	0.35044	0.388393	1.1083	0.775304	0.175859	0.226825	0	0.500912	0	0.55012	2.22461	4.04387	0.821103	0.784354	0.955244	0.50098	7.48238	14.9355	0.307059	2.19692	7.15471	0.205359	2.08753
cypCar_00012535	cypCar_00010013	15096	395	0.449	ENSDARG00000095415	8.41641	3.81761	0.453592	0.428212	0.258128	0.602804	0.943545	0	0	2.70828	0.881526	0.325493	3.13567	0.577023	0.184019	4.70733	0.603072	0.128113	1.5116	0.243951	0.161386	0	0	0	0.244581	0	0	0	0.972224	0	1.15863	1.62031	1.39848	1.08388	0.638649	0.589225	0.12688	0	0	0.693981	1.4135	2.0368	1.01111	0
cypCar_00036107	cypCar_00010019	11404	638	0.181	ENSDARG00000079942	0	0.0809641	0	0.166928	0.496642	2.97518	0.972011	1.6904	1.73908	0.321256	0.685173	2.1328	3.43541	8.54636	2.48773	1.1403	1.10804	0.971709	1.04523	2.39663	2.29293	0	0.761956	0	0.0530165	0	0	0	0	0	0.993802	0.87388	0.87933	0	0	0	0.163314	0.96529	5.91064	0	0	0	0	0.326907
cypCar_00008422	cypCar_00010023	3138	1511	0.338	ENSDARG00000077040	26.2837	14.6865	0.558768	0.152596	0.175484	1.14999	3.18939	4.56638	1.43174	1.51305	8.96191	5.92307	12.5426	3.64378	0.290512	8.18041	9.57263	1.17019	11.2095	3.44783	0.307581	17.8088	13.4901	0.757496	3.41073	1.55973	0.4573	0.851617	0.622749	0.731256	10.7499	2.19114	0.203829	0.414972	0.645528	1.55559	0.7276	1.43889	1.97758	4.6977	2.02164	0.430346	8.47302	5.43583
cypCar_00001529	cypCar_00010053	7219	951	0.511	ENSDARG00000045948	0.807738	1.2528	1.551	3.63884	4.6733	1.28428	3.3274	5.14044	1.54488	0.881778	0.693004	0.785917	0.572146	1.49982	2.6214	1.5387	1.45906	0.948241	2.19874	2.23774	1.01774	3.72876	2.72307	0.730288	0.503907	1.31589	2.61138	0.305324	0.135292	0.443112	3.28149	7.09678	2.16267	0.463184	2.06465	4.45751	19.802	21.804	1.10111	9.21068	21.7576	2.36221	11.901	22.0799
cypCar_00001534	cypCar_00010057	590	2918	0.406	ENSDARG00000020323	2.86995	6.52718	2.27432	0.613627	1.25717	2.04875	1.77401	2.77114	1.56208	9.67315	19.0039	1.9646	3.26805	8.22125	2.51564	4.48717	11.3166	2.522	3.64704	8.9427	2.45204	2.65257	6.20669	2.33987	1.28266	3.01347	2.34939	1.33845	3.26432	2.43887	1.22263	3.3708	2.75701	13.2376	29.163	2.20303	1.50043	2.7459	1.83007	3.70622	9.34421	2.52123	1.35536	3.17688
cypCar_00017776	cypCar_00010062	10726	685	0.494	ENSDARG00000039684	1.20338	1.48408	1.23326	2.22564	0.450466	0.202398	4.67523	3.36969	0.720755	2.10439	3.98182	1.89215	5.41149	4.29302	0.793317	13.2406	2.28741	0.172757	4.13361	2.74525	0.664129	1.09226	1.44434	1.32234	0.843084	1.36828	1.62294	0.972392	1.50961	1.55247	13.7222	3.39484	0.247397	9.03485	3.49802	0.38717	2.27144	6.14739	2.70639	4.52876	8.53591	1.88482	4.13039	8.6969
cypCar_00030513	cypCar_00010093	13134	524	0.432	ENSDARG00000092143	2.70123	0.246026	0.091079	0.129159	0.157959	1.22298	2.79429	0.177024	0.0633521	0.21789	0	0	0	0.0249243	0	5.23348	0	0	1.8083	0.0245448	0.0135735	11.7	0	0	3.8696	0	0	0.261273	0	0	0.33862	0	0	0	0.342401	0	19.3593	0.0210005	0.00108478	24.4897	31.3833	1.28149	4.11875	0.935714
cypCar_00046591	cypCar_00010096	15725	349	0.281	ENSDARG00000067566	32.8444	72.786	2.21609	0.108935	0.290749	2.66901	9.86491	14.7646	1.49668	78.3397	52.1273	0.6654	15.3847	17.3722	1.12919	43.4552	43.7751	1.00736	21.7991	18.3866	0.843455	89.2147	301.638	3.38103	19.5896	45.6169	2.32863	2.92574	4.07744	1.39364	9.32981	6.51835	0.698659	1.35811	1.16493	0.857753	1.27004	1.86212	1.46619	6.03311	8.07332	1.33817	25.1269	36.8891
cypCar_00012402	cypCar_00010133	112	4843	0.15	ENSDARG00000052094	2.18848	1.72879	0.789952	0.757632	1.06331	1.40347	1.67369	1.54475	0.922957	2.91729	4.24606	1.45548	5.24901	3.0927	0.589198	4.39161	2.62835	0.598493	6.20986	3.46803	0.558473	1.15887	3.76765	3.25112	1.07849	0.359979	0.33378	0.990445	0.36479	0.368309	0.821332	0.645914	0.786423	1.0983	0.692103	0.63016	0.813521	0.891252	1.09555	3.30421	2.93857	0.889341	9.88613	16.2221
cypCar_00022100	cypCar_00010136	15655	355	0.143	ENSDARG00000091600	41.6981	21.96	0.526642	3.11035	1.42912	0.459473	59.0024	32.5005	0.550834	43.1632	18.788	0.435279	19.2771	23.6868	1.22875	51.0058	18.7343	0.367298	33.364	38.8768	1.16523	89.9836	42.3283	0.470401	38.4514	19.0976	0.496669	12.5205	7.83367	0.625669	14.8589	5.18571	0.348996	4.64255	4.87585	1.05025	48.5326	13.1164	0.27026	21.6522	18.3393	0.846992	41.4563	19.372
cypCar_00012978	cypCar_00010141	2930	1562	0.183	ENSDARG00000075159	2.70957	2.2017	0.812564	0.0572806	0	0	1.29709	0.249031	0.191992	2.66953	0.0799887	0.0299636	0.156856	0.317371	2.02333	1.02434	0.251765	0.245782	0.275285	0.114418	0.415633	0.195418	1.67989	8.59639	0	1.69864	0	0	3.33391	0	0.767642	5.21731	6.79653	6.75492	10.6006	1.56932	0.249405	0.0670896	0.268998	8.00959	1.39073	0.173633	0.317016	1.45542
cypCar_00029189	cypCar_00010150	1421	2124	0.143	ENSDARG00000013670	7.11252	3.78573	0.532264	1.67248	0.640263	0.382822	6.80851	3.49003	0.512598	13.972	13.3774	0.957438	12.2643	8.35913	0.681583	11.5958	10.4814	0.9039	6.53438	4.2098	0.644255	5.4423	2.70237	0.49655	4.70522	2.25665	0.479606	3.43479	2.1416	0.623504	3.53108	2.52594	0.715346	16.6646	18.8913	1.13362	2.17167	1.16671	0.537241	12.7166	8.75122	0.688175	6.38034	2.51432
cypCar_00000015	cypCar_00010164	9289	788	0.233	ENSDARG00000031337	0	0	0	0.159868	0	0	0.214246	0	0	0	0	0	5.92529	5.39598	0.910669	0	0	0	3.36661	2.32217	0.689765	0	0	0	0	0	0	0	0	0	1.24007	0.625709	0.504573	0.0979983	0	0	3.73329	2.37313	0.635669	0	0	0	0	0
cypCar_00000234	cypCar_00010176	2074	1838	0.112	ENSDARG00000093093	1.69666	1.81909	1.07216	0.456416	0.362671	0.794605	3.93419	2.35626	0.598919	5.47144	4.76629	0.871121	6.00398	7.62909	1.27067	4.49254	5.51647	1.22792	5.74003	6.46346	1.12603	3.03554	2.13678	0.703923	0.570894	0.506188	0.886658	0.0789613	0.597056	7.56137	2.80693	1.91073	0.680719	2.59051	1.99956	0.771878	0.658779	0.907604	1.37771	1.92452	1.96684	1.02199	4.07224	5.06258
cypCar_00036127	cypCar_00010238	5172	1165	0.101	ENSDARG00000032627	7.629	4.62336	0.606025	0.622042	1.30589	2.09936	6.38235	3.9865	0.624614	9.34637	10.0087	1.07087	6.49547	7.80613	1.20178	9.81581	10.1835	1.03746	7.11379	8.67314	1.2192	5.23693	2.19162	0.418493	2.7815	1.40193	0.50402	1.93743	0.432416	0.22319	3.8578	2.92193	0.757407	5.9706	3.72586	0.624034	0.99085	1.28145	1.29329	8.00669	6.11482	0.763714	4.54225	3.32402
cypCar_00046620	cypCar_00010263	7999	884	0.534	ENSDARG00000052089	0.070521	0.047364	0.67163	0	0	0	0.394827	0.962153	2.4369	0.239232	0.747926	3.12636	4.38008	4.74615	1.08358	6.89265	4.09673	0.594362	4.38856	5.21	1.18718	3.1972	2.37095	0.741569	1.90496	2.18038	1.14458	4.75125	3.53033	0.743031	13.6153	7.74154	0.568589	0.303909	1.34464	4.4245	0.93385	0.102274	0.109519	0.19321	0.0588774	0.304732	13.2214	12.3601
cypCar_00014901	cypCar_00010286	14376	442	0.417	ENSDARG00000042277	0.0502002	0.465716	9.27717	0.440622	0	0	1.18044	1.01206	0.857358	0.11841	3.64652	30.7957	4.02858	3.41411	0.847474	2.80525	4.42803	1.57848	2.47668	1.34009	0.541084	0	0	0	0	0.0459605	0	0	0	0	0.0833594	0.133074	1.59639	0.415076	0.665308	1.60286	0.334729	0.244222	0.729613	6.14379	5.21481	0.848794	0.668525	1.37764
cypCar_00022575	cypCar_00010299	8597	837	0.447	ENSDARG00000042690	0.706417	2.67948	3.79305	0.145775	0.425693	2.92021	8.78473	9.35246	1.06463	1.19749	2.33889	1.95317	8.54315	4.3807	0.512773	16.4388	6.4237	0.390765	3.89675	2.88446	0.740222	2.87537	1.60943	0.559732	0.694472	0.323197	0.465385	0	0	0	0.986772	2.57394	2.60845	2.15755	2.37119	1.09902	1.98933	1.36414	0.685728	41.1832	23.7418	0.576493	17.2592	11.4676
cypCar_00022572	cypCar_00010302	1244	2244	0.219	ENSDARG00000062550	0.774592	2.29286	2.96009	0.233704	0.523243	2.23892	0.414108	0.865028	2.0889	4.41833	9.08267	2.05568	1.55478	3.41338	2.19541	1.30708	3.46672	2.65228	2.32208	3.55132	1.52937	1.37264	1.74729	1.27294	0.320815	0.441084	1.37488	0.269136	0.215169	0.799482	0.279196	0.972702	3.48394	4.03435	4.61877	1.14486	0.336566	0.34476	1.02435	0.983283	2.68435	2.72999	0.369625	0.722279
cypCar_00022920	cypCar_00010305	7805	899	0.223	ENSDARG00000042667	45.611	104.279	2.28626	1.87006	4.0198	2.14955	134.587	424.54	3.15439	72.0352	87.3645	1.2128	960.338	1359.02	1.41515	35.775	220.701	6.16914	546.055	1418.61	2.59792	56.3224	91.4588	1.62385	10.2036	25.9169	2.53999	2.83077	10.5202	3.71639	26.2107	35.7536	1.36408	2.07405	2.4134	1.16362	25.7934	69.6153	2.69896	30.4433	87.4469	2.87245	75.8047	292.696
cypCar_00008350	cypCar_00010306	12993	532	1	ENSDARG00000027887	22.4737	37.9012	1.68647	4.45593	5.95668	1.3368	57.5033	52.8681	0.919392	20.4805	18.478	0.902225	30.7506	24.7339	0.804338	22.8473	19.9577	0.873525	32.1743	24.3385	0.756459	28.9054	30.9577	1.071	9.11618	12.3692	1.35684	5.58816	5.48767	0.982017	15.3688	21.8663	1.42277	10.0121	7.687	0.767769	5.96093	5.03161	0.844099	34.8832	30.3515	0.870088	37.3805	37.1612
cypCar_00008349	cypCar_00010307	2349	1743	0.209	ENSDARG00000060168	2.31286	1.50292	0.649807	0.513507	0.243596	0.474377	3.73974	1.74694	0.46713	5.5814	4.49449	0.805263	5.44256	3.15404	0.579514	5.13044	2.87504	0.560389	6.02801	3.70139	0.614032	2.96936	1.70571	0.574437	1.02396	1.71732	1.67713	0.918024	0.281577	0.306721	1.87413	1.12975	0.602814	6.07087	8.19495	1.34988	1.55186	0.794844	0.512188	8.18202	3.64033	0.444919	2.51405	0.721503
cypCar_00041414	cypCar_00010361	4290	1291	0.387	ENSDARG00000030448	2.4727	2.04053	0.825224	1.10689	1.62732	1.47018	4.08166	3.92586	0.961828	2.46883	2.28262	0.924578	4.63784	6.80468	1.46721	5.41559	4.46465	0.824406	3.7836	6.02333	1.59196	1.40094	2.08918	1.49127	1.21973	1.4104	1.15632	0.397594	1.78828	4.49776	2.20661	2.03527	0.92235	9.4455	5.6261	0.595638	1.4034	1.33902	0.954126	23.2904	17.6984	0.759904	3.57909	6.16555
cypCar_00014801	cypCar_00010382	7458	928	0.121	ENSDARG00000056477	1.2408	6.9564	5.60637	0	0	0	1.43785	3.8177	2.65514	0.956835	7.01202	7.32835	1.05143	2.49054	2.36873	1.34439	6.02616	4.48244	0.974063	3.07062	3.15239	1.0465	8.99904	8.59918	0.385417	3.94134	10.2262	1.16126	7.80575	6.72178	1.4707	9.37653	6.37555	0.998411	0.642821	0.643844	0.00675159	0.208694	30.9104	0.147432	0.431664	2.92788	1.47533	13.1617
cypCar_00014804	cypCar_00010386	5184	1164	0.598	ENSDARG00000092556	2.02457	1.59722	0.788919	0.460574	0.43489	0.944235	1.88221	0.682859	0.362796	3.49061	2.40652	0.689428	2.75667	2.21821	0.80467	3.62048	2.51837	0.695589	3.09157	1.68461	0.544904	2.73218	1.65629	0.606216	1.94472	0.372781	0.191689	2.13278	0.333104	0.156183	1.78433	0.794913	0.445498	6.00238	4.02336	0.670294	0.398011	0.571179	1.43508	1.76335	2.37742	1.34824	2.38752	1.65017
cypCar_00011103	cypCar_00010394	2198	1795	0.386	ENSDARG00000018441	2.45275	3.86523	1.57588	0.292823	0.195917	0.669065	9.01943	7.67838	0.851315	1.94465	1.83189	0.942015	2.5622	2.04716	0.798986	8.55414	6.30063	0.73656	4.4018	3.21749	0.730949	9.67707	6.034	0.623536	1.58552	1.29667	0.817819	0.812122	1.03655	1.27634	2.31026	2.477	1.07217	4.82104	2.02995	0.42106	3.30215	3.53863	1.07161	6.11665	4.9582	0.810608	21.2761	17.5167
cypCar_00003678	cypCar_00010406	5095	1174	0.126	ENSDARG00000015222	2.83827	3.60557	1.27034	0.439763	0.368259	0.837405	0.991999	3.14549	3.17086	6.51179	7.16515	1.10033	2.6682	3.13313	1.17425	3.50924	3.45185	0.983645	2.80183	3.39329	1.2111	1.23976	1.39414	1.12452	0.634197	2.01408	3.1758	0.63419	1.23792	1.95197	1.89789	1.67169	0.880817	10.257	10.1601	0.990546	0.910959	1.25846	1.38146	4.12215	5.44914	1.32192	1.96093	1.75694
cypCar_00034583	cypCar_00010443	14680	423	0.161	ENSDARG00000037000	46.3328	10.7003	0.230943	2.79886	0.155636	0.055607	42.4095	11.5784	0.273015	11.3514	9.17613	0.808373	38.8816	14.8401	0.381673	27.7098	13.8029	0.498123	20.8069	3.6868	0.177191	42.6357	10.8311	0.254039	44.1177	20.3112	0.460386	50.9772	24.6888	0.484309	156.143	21.0897	0.135067	34.8158	1.62877	0.0467826	2.35188	0.290515	0.123525	35.5137	8.40221	0.236591	25.0183	2.59008
cypCar_00002308	cypCar_00010452	2635	1649	0.37	ENSDARG00000005716	0.332303	0.60076	1.80787	0.595641	2.00273	3.3623	13.5228	10.0012	0.739578	0.608412	1.28141	2.10616	29.1831	17.0596	0.584574	8.86142	5.69406	0.642567	11.2725	12.9294	1.14699	0.160132	0.701351	4.37983	0.05461	0.219216	4.01421	0.357096	0	0	0.377618	0.629235	1.66633	2.87332	2.21988	0.772585	1.22591	3.74634	3.05598	5.56416	11.665	2.09645	5.4653	2.24667
cypCar_00034878	cypCar_00010458	8257	863	0.614	ENSDARG00000057652	4.71356	5.62522	1.19341	0.312532	0.485866	1.55461	5.65957	5.29401	0.935409	4.17134	4.18713	1.00378	4.06054	4.89102	1.20453	6.33919	7.26897	1.14667	3.8773	4.527	1.16756	10.9743	9.61667	0.876292	3.2243	4.66121	1.44565	1.26287	2.25812	1.78809	5.77744	3.83344	0.663518	2.74523	5.13868	1.87186	1.03987	0.817932	0.786572	10.9925	10.2992	0.936928	5.25249	4.45772
cypCar_00034877	cypCar_00010459	6641	1007	0.828	ENSDARG00000062462	0.020029	0.028859	1.44086	0	0	0	0	0.047701	0	0.0330309	0.0631966	1.91326	0	0.0208711	0	0	0.0245142	0	0.00278165	0.0884018	31.7804	0	0	0	0.0133312	0	0	0	0	0	0.0072059	0.0337224	4.67984	1.2425	1.86487	1.50089	0	0.00236608	0	15.3085	31.2591	2.04195	0.14008	0.0593927
cypCar_00000897	cypCar_00010462	5556	1117	0.327	ENSDARG00000076804	1.44237	0.115125	0.0798164	0.184936	0.559833	3.02716	14.1418	10.4205	0.736856	0.247459	0.179109	0.723793	0.271227	0.279501	1.03051	0.161094	0.241958	1.50197	0.341465	0.776117	2.2729	0.423008	0	0	0.0598086	0	0	0	0	0	0.405913	0.738836	1.82018	1.42244	6.94821	4.88472	0.0523182	0.0850045	1.62476	44.6345	42.417	0.95032	0.834308	0.273445
cypCar_00027840	cypCar_00010465	17249	232	0.339	ENSDARG00000077176	4.77875	5.11096	1.06952	0.556411	0.28243	0.507593	11.6672	55.7123	4.77514	0.48275	4.79021	9.92277	1.67094	6.06489	3.62962	3.43813	7.76347	2.25805	2.44735	10.9922	4.49148	2.24572	5.13694	2.28744	0.644436	3.48694	5.41084	1.81727	1.32012	0.726431	1.67008	12.9285	7.74124	2.46462	0.799683	0.324466	0.693485	2.29758	3.3131	5.98404	37.7897	6.31509	17.0467	5.38378
cypCar_00020007	cypCar_00010489	3994	1343	0.268	ENSDARG00000035185	0.779191	0.0731802	0.0939182	0.805246	0	0	1.48221	0.20379	0.137491	0.0504263	0.287578	5.70294	1.63261	0.50167	0.307282	2.7317	2.75035	1.00682	0.117764	0.224497	1.90633	0	0	0	0.301937	0.0577533	0.191276	0.275234	0.822517	2.98843	2.32549	0.270996	0.116533	0.61711	0	0	2.54869	0.890562	0.34942	0.306008	0.97931	3.20028	5.43665	0.636861
cypCar_00008046	cypCar_00010506	8357	855	0.47	ENSDARG00000012671	0.262389	0.159875	0.609306	0.466421	0.356212	0.763713	1.44361	0.572011	0.396238	0.159287	0.191452	1.20193	12.5253	5.71092	0.455953	7.9577	5.53273	0.695268	9.9255	2.8755	0.289708	0	0	0	0.0377103	0	0	0	0	0	1.54083	0.111864	0.0725998	1.24786	2.39969	1.92304	0.954671	0.801853	0.839926	0.459401	0.0674855	0.146899	0.915437	0
cypCar_00008045	cypCar_00010507	8831	820	0.294	ENSDARG00000045461	75.9732	0.343589	0.00452251	5.06765	0	0	60.0467	0.357257	0.00594965	37.6597	0.275771	0.0073227	46.2592	0.271246	0.0058636	53.6473	0.170743	0.00318269	45.7197	0.398649	0.00871943	28.6831	0	0	107.893	11.1213	0.103077	111.871	10.1078	0.0903525	45.0739	1.12392	0.0249352	77.7438	0.163413	0.00210194	127.158	0.411544	0.00323647	45.0935	0.417462	0.00925769	141.406	1.01199
cypCar_00023441	cypCar_00010515	16759	273	0.3	ENSDARG00000031819	27.3333	33.6724	1.23192	10.9071	8.27194	0.758397	32.2704	18.1894	0.563656	42.6466	75.0911	1.76077	35.2273	30.9251	0.877873	29.453	37.2932	1.26619	36.7765	33.5445	0.912119	15.8214	16.2262	1.02558	11.3906	11.3853	0.999536	3.71557	6.83687	1.84006	15.6514	19.307	1.23356	70.9567	49.5237	0.697942	16.6956	10.9041	0.653114	25.5439	28.5083	1.11605	21.5368	21.1553
cypCar_00020963	cypCar_00010557	744	2690	0.247	ENSDARG00000076324	2.53408	6.72571	2.6541	0.837565	1.20208	1.4352	1.41308	3.25688	2.3048	5.79583	5.21171	0.899218	3.38388	4.35055	1.28567	3.39393	5.16502	1.52184	3.69612	4.41792	1.19529	1.75459	4.04708	2.30657	0.792321	2.22092	2.80306	0.448437	2.70574	6.03372	4.3983	9.78576	2.2249	5.17406	8.34981	1.61378	1.40758	1.6813	1.19447	6.42942	7.7873	1.2112	1.24836	4.01922
cypCar_00004387	cypCar_00010595	15917	335	0.362	ENSDARG00000032380	0	0	0	0	0	0	0	0	0	0.177729	3.98501	22.4218	0	0	0	0	0	0	0	0	0	0	0	0	0	0	0	0	0	0	0	0	0	0.105316	0	0	0	0	0	0.722145	0	0	0	0
cypCar_00002334	cypCar_00010602	732	2703	0.372	ENSDARG00000022410	10.9179	6.17001	0.56513	3.8562	1.63265	0.423383	6.56682	4.73102	0.720443	13.2176	9.22235	0.697734	8.7044	5.29278	0.608059	11.0933	6.41281	0.578081	7.95625	5.60052	0.703914	10.1996	5.51327	0.540539	7.47839	3.59368	0.480542	7.73641	2.671	0.345251	4.43437	2.23537	0.504101	15.1747	9.44134	0.622176	4.94526	3.97852	0.804512	8.4178	6.00602	0.713491	8.33472	4.04507
cypCar_00004507	cypCar_00010613	11898	603	0.256	ENSDARG00000062664	4.45081	1.74891	0.392942	1.646	0.349333	0.212232	2.41527	1.51048	0.625387	3.01686	2.08475	0.691033	2.99691	2.00235	0.668137	3.00371	1.64077	0.546246	2.666	1.62379	0.609073	0	0.439026	0	4.40476	0.838596	0.190384	4.49972	1.97388	0.438666	0.594845	0.852097	1.43247	9.10936	31.8304	3.49426	2.33717	0.61421	0.262801	4.63022	3.37777	0.729506	4.43084	0.523604
cypCar_00004502	cypCar_00010618	17229	234	0.125	ENSDARG00000036222	0.525913	0	0	0	0	0	3.94602	19.3517	4.90412	0.489426	1.55796	3.18324	2.46784	2.92443	1.18501	1.38243	3.03997	2.199	0.923068	1.08681	1.17739	0	0	0	0.636599	0	0	0	0	0	0	0	0	2.59803	0.334407	0.128716	0.161593	0.194331	1.20259	56.5433	69.5956	1.23084	0.668918	0
cypCar_00006530	cypCar_00010632	290	3705	0.229	ENSDARG00000061862	1.78608	3.66785	2.05358	3.26361	2.87238	0.880125	3.28693	2.42739	0.738496	10.1267	16.1736	1.59713	3.08247	3.63469	1.17915	3.20638	4.56122	1.42254	4.70696	6.10331	1.29666	3.14407	1.26855	0.403474	0.475441	0.110623	0.232675	0.194291	0.153169	0.78835	1.63411	1.43441	0.877798	2.46707	8.19384	3.32128	5.43435	3.30332	0.60786	9.26168	4.66538	0.50373	8.17231	4.68558
cypCar_00025992	cypCar_00010637	403	3291	0.398	ENSDARG00000053303	5.20317	4.41566	0.848648	1.23633	0.985733	0.797305	4.28005	4.30874	1.0067	7.52041	9.59178	1.27543	5.13251	5.34155	1.04073	3.76263	5.1047	1.35669	4.60741	5.99784	1.30178	2.14298	1.50532	0.702441	0.453638	0.67804	1.49467	0.48605	0.395505	0.813712	3.51268	2.75692	0.784848	8.43377	11.5314	1.36729	1.47078	5.10186	3.46882	5.26558	6.04264	1.14757	2.41166	2.20613
cypCar_00028798	cypCar_00010654	13202	519	0.204	ENSDARG00000079705	26.9501	4.5729	0.16968	1.07465	0	0	13.5194	1.05933	0.0783558	9.5485	2.71198	0.284022	47.2627	5.54121	0.117243	60.0745	8.05146	0.134024	37.468	6.5066	0.173657	9.15591	0.771852	0.084301	2.92133	1.795	0.614447	1.83625	0.260043	0.141616	3.39993	1.64773	0.484636	1.93119	4.34844	2.25169	1.95076	0.188118	0.096433	6.44719	0.617644	0.0958004	6.29146	0.331152
cypCar_00029949	cypCar_00010670	8672	831	0.622	ENSDARG00000061242	16.1764	10.6612	0.659057	20.733	3.44052	0.165944	60.9877	27.7111	0.454372	4.26116	1.18957	0.279165	40.8415	35.6255	0.872288	55.6373	19.4801	0.350126	37.6695	22.774	0.604572	29.1862	4.90448	0.168041	9.29158	1.86514	0.200734	6.5311	2.8642	0.438547	25.4118	31.2606	1.23016	5.66636	7.47844	1.31979	17.9889	4.48317	0.249219	17.011	7.03675	0.413659	100.03	31.8986
cypCar_00024089	cypCar_00010703	279	3737	0.293	ENSDARG00000021979	1.44548	2.13782	1.47896	1.39546	1.26939	0.909656	2.53439	4.22102	1.6655	0.989564	1.63845	1.65573	2.72441	4.75211	1.74427	2.49726	2.65288	1.06232	1.48817	1.90723	1.2816	2.99004	1.19646	0.400148	0.581306	0.428712	0.737499	0.0554258	0.19956	3.60049	2.60543	2.04083	0.783299	13.1878	25.9084	1.96458	2.51118	2.41374	0.961197	20.4201	26.8126	1.31305	12.2659	5.87048
cypCar_00007669	cypCar_00010710	6250	1046	0.147	ENSDARG00000077515	17.1023	8.77735	0.513227	4.77665	2.56769	0.53755	20.2289	9.54173	0.471687	16.6256	11.2663	0.677645	22.4512	6.19349	0.275864	21.6772	12.1808	0.561918	26.4027	8.20212	0.310655	11.2603	7.27261	0.64586	5.54531	4.76798	0.859823	5.10764	4.32573	0.846913	12.7308	4.98997	0.391961	19.052	13.9361	0.731479	33.6402	10.9063	0.324204	22.0941	13.2005	0.597466	17.9556	8.90429
cypCar_00007672	cypCar_00010715	17842	169	0.652	ENSDARG00000057665	1.68769	0.195068	0.115583	192.381	97.1287	0.504876	1.48064	0	0	0.213831	0	0	0.532592	0.227374	0.42692	0.214576	0.228638	1.06553	0.346261	0.207631	0.599637	0	0	0	0	0	0	0	0	0	3.06778	1.24176	0.404775	0	0	0	0	0	0	44.1476	116.315	2.63468	0	0
cypCar_00048940	cypCar_00010728	11066	661	0.401	ENSDARG00000094678	0.0502185	1.33269	26.5379	0.0703051	0.149117	2.12099	3.04577	1.00256	0.329164	0.38711	0.74766	1.93139	4.82211	2.35516	0.488408	14.6894	5.63241	0.383434	9.52121	2.14599	0.225391	0.261899	0	0	0	0.540215	0	0	1.24592	0	0.13126	21.1453	161.095	0	0.280915	0	0.110986	0.289285	2.6065	0.128931	1.35578	10.5156	0.104118	0.239115
cypCar_00019054	cypCar_00010739	11549	628	0.525	ENSDARG00000031836	7.88147	3.53479	0.448494	1.61509	4.23131	2.61986	14.7083	5.76066	0.391662	14.6771	7.17601	0.488927	20.0102	6.8753	0.34359	23.9949	5.05825	0.210805	22.1523	7.50457	0.338772	12.3697	1.7237	0.139348	3.51393	1.46386	0.416588	2.24563	0.429118	0.19109	3.98079	1.92171	0.482747	12.481	5.72042	0.458329	3.48465	3.22008	0.924077	7.95515	4.14075	0.520512	8.82248	7.33612
cypCar_00048865	cypCar_00010759	17632	192	0.203	ENSDARG00000025254	95.016	205.531	2.16312	582.706	69.2067	0.118768	2827.7	2106.61	0.744991	136.647	40.3669	0.29541	2157.98	469.701	0.217658	1129.53	95.4989	0.0845474	1266.9	341.306	0.269403	62.2149	175.335	2.81822	48.5613	93.2138	1.91951	49.3578	82.549	1.67246	439.276	181.821	0.413911	24.0129	14.1762	0.590358	126.268	73.2331	0.579981	69.0378	74.3259	1.0766	1133.58	971.72
cypCar_00024335	cypCar_00010763	8359	855	0.463	ENSDARG00000037665	6.95476	10.6257	1.52783	3.54242	1.90735	0.538431	10.4946	11.7881	1.12326	11.1807	12.8361	1.14806	8.01352	9.61499	1.19985	7.40863	9.78224	1.32038	6.79895	8.71203	1.28138	7.83942	9.02379	1.15108	2.44128	7.42573	3.04173	0.839224	3.88558	4.62997	2.44344	4.68397	1.91695	26.6491	29.549	1.10882	3.42295	3.8449	1.12327	12.2506	10.2403	0.835904	7.29549	7.97925
cypCar_00048257	cypCar_00010778	16499	292	0.114	ENSDARG00000075411	0	0	0	0	0	0	0	0	0	0	0	0	0	0	0	0	0	0	0	0	0	0	0	0	0	0.0613366	0	0	0	0	0	0	0	0	0	0	0	0	0	0	0	0	0	0
cypCar_00002469	cypCar_00010782	4289	1291	0.469	ENSDARG00000002830	5.67829	1.92727	0.339409	0.668387	0.473618	0.708599	3.38509	3.17084	0.936708	6.73817	3.52603	0.523293	4.47741	3.0667	0.684928	5.75554	3.04129	0.528411	3.62808	1.56539	0.431465	7.16065	1.92321	0.26858	3.33825	0.998107	0.298991	1.75671	1.04987	0.597632	2.06337	0.990038	0.479816	8.59979	5.15773	0.59975	1.57962	0.468918	0.296854	5.61711	3.80219	0.676894	3.95937	1.62715
cypCar_00045184	cypCar_00010799	11442	636	0.225	ENSDARG00000094542	0.685327	0	0	0	0	0	0	0	0	0.0927807	0	0	0	0	0	0	0	0	0	0	0	0	0.590007	0	0	0	0	0.271502	0	0	0.449219	0	0	3.75844	0.109957	0.0292562	0	0	0	0.234293	0	0	0	0
cypCar_00026332	cypCar_00010803	12070	594	1	ENSDARG00000058968	8.43893	7.95909	0.94314	0.833325	0.317498	0.381001	4.62793	4.28569	0.926051	8.72077	6.2185	0.713067	7.70354	5.99161	0.777774	3.79886	3.6109	0.950521	2.93885	1.05698	0.359658	0.634515	2.01775	3.17999	1.51192	0.880113	0.582118	0.25781	0.240279	0.932	0.784274	0.737988	0.940982	24.1508	40.4498	1.67489	0.20512	0.0256123	0.124865	5.05938	3.85857	0.762658	4.0474	2.72391
cypCar_00004459	cypCar_00010860	558	2968	0.227	ENSDARG00000089871	0.152086	0.85823	5.64307	10.7119	6.66797	0.622484	2.7431	3.98345	1.45217	0.236733	0.764231	3.22823	3.21871	4.13232	1.28384	2.02163	2.90409	1.43651	1.20442	1.22365	1.01597	0.875216	0.841777	0.961793	0.252874	0.0971458	0.384166	0	0.230888	0	0.442907	2.07557	4.68624	4.76518	2.4035	0.504388	0.916597	1.08068	1.17901	1.6197	1.72313	1.06386	4.35556	6.70707
cypCar_00041771	cypCar_00010866	13200	519	0.181	ENSDARG00000012603	25.1016	37.2592	1.48434	13.7982	7.59459	0.550405	21.4445	37.8601	1.76549	23.8082	38.5407	1.6188	18.4217	32.6801	1.774	19.3815	34.8044	1.79575	20.0784	29.7706	1.48271	20.6284	31.7754	1.54037	9.02964	17.2488	1.91024	9.40551	11.7198	1.24606	11.004	15.8206	1.43771	52.4558	53.8135	1.02588	9.72659	27.5629	2.83377	28.9299	43.532	1.50474	25.4911	40.7954
cypCar_00011059	cypCar_00010887	1367	2155	0.325	ENSDARG00000060678	3.78824	0.720773	0.190266	0.80725	0.161933	0.200599	5.08672	1.02953	0.202395	1.02893	2.3515	2.28538	2.11653	3.40175	1.60723	1.24395	6.60973	5.31351	2.11546	4.35098	2.05675	1.52547	4.94708	3.24298	1.90232	1.08667	0.571232	2.88225	0	0	1.82463	0.859811	0.471225	1.39695	1.57675	1.12871	1.31819	0.89782	0.681101	6.79862	4.15557	0.611237	2.39388	0.624977
cypCar_00018291	cypCar_00010895	4445	1266	0.385	ENSDARG00000012987	117.926	52.7071	0.44695	4.45847	10.9323	2.45204	41.7094	77.0156	1.84648	57.9059	50.5997	0.873826	23.9155	45.5983	1.90664	50.2228	51.6538	1.02849	22.4507	28.8551	1.28526	30.7744	28.2765	0.918832	30.5701	22.2797	0.728807	27.8575	15.8799	0.570041	33.6838	34.174	1.01455	11.171	12.2968	1.10079	4.95886	13.182	2.65827	75.5242	166.05	2.19863	66.1476	117.056
cypCar_00006950	cypCar_00010913	2529	1685	0.355	ENSDARG00000042616	0.052855	0	0	0.0726234	0.114297	1.57383	0.715813	1.24783	1.74324	0.315018	0.378964	1.20299	1.51883	1.29205	0.850686	4.32289	0.890527	0.206003	0.862199	0.149732	0.173663	0	0	0	0.232107	0	0	0.141855	0	0	2.30938	1.60325	0.694234	0.463413	0.107015	0.230928	0.303724	0.320337	1.0547	11.3132	10.8378	0.957981	0.319586	0.785151
cypCar_00022680	cypCar_00010920	3269	1480	0.368	ENSDARG00000055835	72.0656	4.47059	0.062035	0	0	0	0	0.134431	0	0.101919	0.0565113	0.554472	0.203881	0.00678601	0.0332842	0.201446	0.214646	1.06553	0.0513862	0	0	0.435441	0.24542	0.563613	0.371648	0.0346997	0.0933671	0.16939	0.213082	1.25794	0.175755	0.0402489	0.229005	0.0514517	0.0167433	0.325419	0.0446476	0	0	0.210552	0.0306997	0.145806	0.497211	3.9744
cypCar_00043382	cypCar_00010927	17653	190	0.396	ENSDARG00000092224	0	0.16158	0	0	0	0	0	0	0	0.236678	2.51724	10.6357	0.232499	0.0788673	0.339216	0.513948	0.461617	0.898179	0.257636	0.235225	0.913013	0	1.62119	0	0	0.661662	0	0	0	0	0	0	0	0	0	0	0	0.0928993	0	0.901433	0	0	0	0.401555
cypCar_00030224	cypCar_00010951	3394	1454	0.864	ENSDARG00000037943	5.4364	5.07544	0.933603	0.495615	0.366971	0.740435	3.82942	2.52364	0.659013	13.2428	21.8117	1.64706	4.91108	10.8282	2.20486	5.88446	5.89821	1.00234	4.49055	6.48549	1.44425	1.09749	5.41966	4.93825	2.48629	2.96809	1.19378	5.34919	2.1174	0.395836	3.24595	3.61442	1.11352	11.204	1.93483	0.172691	0.609905	0.628646	1.03073	17.0662	11.9638	0.701019	3.51091	3.11799
cypCar_00024504	cypCar_00010953	11186	653	0.411	ENSDARG00000031013	0.0537919	0.478115	8.88823	0	0	0	0.818449	0.181725	0.222036	0.233712	0.217535	0.930782	0.533488	0.171387	0.321257	0.0832989	0	0	0.0255984	0.0236373	0.923391	0	0	0	0	0	0	0	0	0	0	0	0	0.184653	0	0	0.104812	0	0	1.48173	1.23615	0.834264	0.25132	0
cypCar_00033810	cypCar_00010963	3039	1535	0.319	ENSDARG00000070495	0	0	0	0	0	0	0	0	0	0.0399567	0	0	0	0.0138219	0	0	0.331178	0	0	0.0453864	0	0	0	0	0	0	0	0	0	0	0	0.0993605	0	0.118385	0.676221	5.71206	0	0.0233845	0	0.170884	2.41093	14.1085	0	0
cypCar_00033811	cypCar_00010964	11850	607	0.299	ENSDARG00000026387	3.262	3.10752	0.952644	0.701736	1.11647	1.59101	3.18966	3.22122	1.00989	5.4224	6.07154	1.11971	2.39442	2.65019	1.10682	3.89316	3.57759	0.918943	3.5597	3.77173	1.05956	2.55657	2.98769	1.16863	1.11847	1.19953	1.07248	2.33884	0.494503	0.211431	2.11693	1.55626	0.735149	3.52829	2.68175	0.760071	0.440835	0.413814	0.938706	8.49084	4.13613	0.487129	1.18945	2.33869
cypCar_00015767	cypCar_00010969	5396	1135	0.121	ENSDARG00000079452	0.0257218	0.0364468	1.41696	0	0	0	0	0	0	0.100551	0.234401	2.33117	0	0	0	0	0	0	0.0145867	0	0	0	0	0	0.122435	0.0764305	0.624255	0	0	0	0	0.161302	0	280.057	109.375	0.390546	0	0	0	0	0.126765	0	0	0
cypCar_00004384	cypCar_00010974	7328	941	0.269	ENSDARG00000007181	6.50805	7.75417	1.19147	3.30811	1.38105	0.417475	5.30082	5.5658	1.04999	17.9296	18.1892	1.01448	4.84914	7.74381	1.59694	6.82719	8.27765	1.21245	6.04168	10.376	1.7174	7.93077	9.66565	1.21875	4.50105	4.4436	0.987237	1.01289	2.57052	2.53781	2.27441	3.23903	1.42412	14.1601	13.9825	0.987452	4.17348	2.70195	0.647409	7.20408	6.48296	0.899901	8.33445	6.61809
cypCar_00009091	cypCar_00010982	8744	826	0.139	ENSDARG00000003145	0	0.0413437	0	1.9703	0	0	0.504095	0.776001	1.53939	0.166872	0	0	1.74904	1.53461	0.877401	0.520199	0.149249	0.286908	0.0170409	0.0398706	2.3397	0	0	0	0.0842417	0	0	0	0	0	0.444491	0	0	0.656256	0.344594	0.525091	0.017632	0.0800531	4.54022	2.39083	2.32708	0.973336	0	0
cypCar_00045101	cypCar_00010999	8877	817	0.584	ENSDARG00000075916	0.780861	2.90413	3.71913	0.932032	2.12704	2.28215	2.46058	7.49068	3.04428	0.679251	3.52327	5.18699	1.12995	5.17189	4.57709	0.687666	4.05425	5.89566	0.781374	5.4844	7.01892	0.680324	8.90897	13.0952	0.672065	2.79537	4.15937	0.869215	2.24158	2.57885	0.321611	2.00873	6.24586	9.12198	31.0893	3.40817	0.339667	1.59558	4.69749	4.49444	16.0016	3.56031	2.42262	7.69716
cypCar_00007806	cypCar_00011014	9734	756	0.25	ENSDARG00000057929	5.76627	3.96149	0.687012	0.346255	0.515362	1.48839	3.13147	2.95282	0.942948	7.34103	4.38958	0.597951	4.04296	3.47497	0.859511	4.10658	3.46389	0.843497	2.24793	3.1204	1.38812	3.80654	2.49725	0.656043	4.40563	4.21887	0.957609	3.87158	3.71405	0.959311	2.52466	2.43873	0.965962	15.3654	9.32884	0.607132	0.970676	1.47055	1.51497	4.1647	4.02441	0.966313	2.38474	2.42007
cypCar_00007803	cypCar_00011016	16501	292	0.479	ENSDARG00000045708	1.28556	0.114818	0.0893134	0.278644	0.141614	0.508224	1.09598	0.262338	0.239364	1.36077	0.531748	0.390769	0.566989	0.51568	0.909506	1.40286	0.60999	0.43482	0.365458	0.215682	0.590169	2.16093	0.527536	0.244124	4.43941	0	0	2.28525	0.214344	0.0937946	5.41599	0.877199	0.161965	0.217409	3.31756	15.2595	0.0228885	0.00941368	0.411284	6.17437	5.55755	0.900099	0	0
cypCar_00008175	cypCar_00011040	11215	651	0.112	ENSDARG00000097693	2.81409	4.9203	1.74845	0	0.21957	0	0	0.369106	0	0.346641	0.281314	0.811541	0.135811	0	0	0	0.0607172	0	0.05207	0	0	0.566987	0.361104	0.636881	3.84868	2.77605	0.7213	7.71861	5.6895	0.737115	12.2099	15.3409	1.25644	8.09748	6.16789	0.761705	0	0	0	0.309981	1.15968	3.74113	1.32009	0
cypCar_00018598	cypCar_00011049	2682	1632	0.131	ENSDARG00000016981	0.538157	0.763264	1.41829	7.82121	2.85515	0.365052	12.1701	7.83787	0.644028	0.433001	0.617106	1.42518	12.0344	11.9059	0.989318	15.1359	11.2403	0.742624	7.93299	4.74033	0.597546	26.6756	14.1118	0.529017	5.88061	4.50744	0.766492	0.100197	0.620461	6.19242	0.536826	1.32913	2.4759	13.6225	1.3225	0.0970817	2.65553	2.58783	0.974507	5.09262	4.88387	0.959009	9.1424	7.17486
cypCar_00035493	cypCar_00011060	6068	1064	0.787	ENSDARG00000036864	6.12647	1.68502	0.275039	0.196659	0.116649	0.593154	2.57638	2.45439	0.95265	4.43604	2.68484	0.605233	4.04516	4.80807	1.1886	6.46731	4.68077	0.723759	5.40266	8.1528	1.50904	3.28651	1.46477	0.445692	0.8254	1.12714	1.36557	0.882204	2.47066	2.80056	43.2533	20.2234	0.467557	0.400057	4.99966	12.4974	0.351018	0.540655	1.54025	0.976545	1.06125	1.08674	2.49936	4.46432
cypCar_00038169	cypCar_00011061	16548	289	0.565	ENSDARG00000097648	0.164676	0	0	0	0.711878	0	0	0	0	0.187468	0.442494	2.36037	0.112759	0.10466	0.928176	0	0.41511	0	0	0	0	0	0	0	0	0	0	0	0	0	0	0.0763441	0	0.111087	0.111087	1	0	0	0	53.5654	74.0341	1.38213	0	0
cypCar_00020563	cypCar_00011086	7348	939	0.408	ENSDARG00000012248	0.0517699	0.272679	5.26714	0.799785	0.119602	0.149543	1.23634	1.09493	0.885619	0.352856	0.711276	2.01577	1.59699	3.91802	2.45338	3.44755	2.90399	0.842335	5.64968	9.50263	1.68198	0	0.273568	0	0.0197025	0.0193397	0.981588	0	0	0	0.167734	0.198513	1.1835	0.592177	0.449278	0.758689	1.42013	3.07998	2.1688	10.0674	16.0265	1.59192	0.988629	1.02481
cypCar_00008814	cypCar_00011087	1174	2295	0.376	ENSDARG00000036175	1.3408	2.16766	1.61669	0.3821	0.394437	1.03229	1.47927	2.26565	1.5316	1.06118	1.96843	1.85494	6.31686	5.1018	0.807648	14.7048	7.20515	0.489987	7.88683	6.53454	0.828538	0.159242	0.352158	2.21146	0	1.27735	0	0.188843	0.808725	4.28252	4.33506	5.84636	1.34862	7.1294	1.6224	0.227564	0.717536	0.940945	1.31136	6.35164	5.48425	0.863439	0.279949	0.418867
cypCar_00026599	cypCar_00011159	8090	877	0.44	ENSDARG00000017234	0	0	0	0	0	0	0.156472	0.156886	1.00265	0	0.0724082	0	0.0852068	0	0	0.0826922	0	0	0.0185052	0.0185541	1.00265	2.06585	0	0	0.177374	0	0	0	0	0	0.023969	0	0	0.0855869	0.171627	2.00529	0.00928121	0	0	4.68688	1.07994	0.230417	0	0.269828
cypCar_00026598	cypCar_00011160	10689	688	0.316	ENSDARG00000028559	18.7141	17.43	0.931386	6.80297	7.85777	1.15505	16.1669	15.6919	0.970615	16.6543	15.6065	0.937084	9.32403	9.66844	1.03694	18.8313	17.6361	0.936533	10.4302	8.83409	0.846976	24.1885	22.0345	0.91095	11.4741	9.46834	0.82519	3.294	5.9142	1.79544	12.138	8.67482	0.714682	12.0576	9.55948	0.792821	8.44345	14.1219	1.67253	14.2937	14.3624	1.0048	15.0904	19.1681
cypCar_00003380	cypCar_00011175	8055	880	0.165	ENSDARG00000079092	3.24832	5.56733	1.71391	28.7067	5.00652	0.174402	3.80682	13.8668	3.64261	1.94149	1.60526	0.826821	31.0953	34.4496	1.10787	12.5338	13.9268	1.11114	25.4405	21.4828	0.844434	1.43056	1.07399	0.750743	3.23042	1.26965	0.393028	3.35301	4.14693	1.23678	12.7165	25.7337	2.02365	2.91143	0.705158	0.242203	0.440793	0.830557	1.88423	4.61277	8.4265	1.82678	0.209579	39.3585
cypCar_00003382	cypCar_00011177	6826	988	0.373	ENSDARG00000074018	0.177822	0	0	0.111638	0	0	0.731754	0.374545	0.511846	0.292889	0.156774	0.535268	0.531475	0.0788024	0.148271	0.429754	0.128987	0.300143	0.37778	0.147522	0.390497	0	0	0	0	0	0	0	0	0	0.101418	0.247478	2.44019	0.481509	0.551255	1.14485	0.100383	0.00740543	0.0737714	1.78578	0.972768	0.544729	0	0
cypCar_00001492	cypCar_00011182	14835	413	0.188	ENSDARG00000057027	0	0	0	0.101114	0	0	0.113318	0	0	0.1046	0.237315	2.26879	0.0251212	0.0490983	1.95446	1.77611	5.21922	2.93857	0.892259	2.31603	2.59569	0	0	0	0	0	0	0	0	0	0	0.0966437	0	0	0.210937	0	27.23	56.4061	2.07146	0	0	0	0	0.382791
cypCar_00039890	cypCar_00011190	7286	945	0.377	ENSDARG00000045589	0.407251	1.66325	4.08409	0	0.118006	0	0.62661	2.6069	4.16033	0.197754	0.274593	1.38856	1.38877	1.6416	1.18206	0.499195	1.07424	2.15195	0.443988	0.47762	1.07575	0.566716	34.7469	61.3128	0	6.1021	0	0.263482	0.211984	0.804549	0.87648	2.9086	3.3185	0.39971	0.451529	1.12964	0.167717	0.70103	4.17983	1.11994	3.92739	3.50678	2.76599	3.56874
cypCar_00019525	cypCar_00011196	9179	796	0.69	ENSDARG00000044212	2.3843	0.760292	0.318874	0.0283643	0.0156026	0.550079	1.50507	0.544175	0.361562	0.236432	1.24055	5.24698	0.0112403	0.00988823	0.879716	3.58585	1.85201	0.516479	0.0098759	0.014513	1.46954	7.45924	2.96796	0.397891	1.86801	0.878369	0.470215	0.389297	0.257953	0.662614	0.0430291	0	0	0.516583	0.10718	0.20748	0.20241	0.0650537	0.321396	0.334341	0.134873	0.403398	0.0501374	0.107648
cypCar_00004764	cypCar_00011208	12795	545	0.484	ENSDARG00000029830	0	0	0	0.119387	0	0	0.138775	0.14679	1.05776	0.721732	0.0677483	0.093869	0.111016	0	0	0.145027	0.372364	2.56755	0.826762	0.959548	1.16061	0	0	0	0	0	0	0	0	0	0	0	0	0.189767	0	0	17.1379	15.8829	0.926774	0	0	0	2.03751	0
cypCar_00043675	cypCar_00011220	15769	346	0.273	ENSDARG00000039757	7.56697	9.91462	1.31025	1.19236	2.88141	2.41656	16.0477	18.9498	1.18084	6.80852	2.62246	0.385173	8.18642	9.91325	1.21094	9.55697	5.84852	0.611964	7.54329	7.0071	0.928919	7.16816	7.24953	1.01135	15.0436	68.0093	4.52081	9.7225	63.443	6.52538	6.0945	11.2435	1.84486	10.9953	19.4124	1.76552	1.95172	6.68963	3.42755	15.4595	16.6206	1.07511	12.0214	13.0219
cypCar_00026962	cypCar_00011228	17886	163	1	ENSDARG00000014171	13.3634	14.1173	1.05641	3.66617	5.02754	1.37133	19.4846	22.567	1.1582	7.39421	8.11872	1.09798	8.94051	8.3877	0.938168	12.4301	10.0167	0.805842	4.12569	7.32109	1.77451	10.2069	15.9504	1.56271	4.86508	8.43077	1.73291	5.19679	4.87049	0.937213	4.34453	5.73791	1.32072	49.5278	12.9957	0.262392	2.88598	4.81279	1.66764	19.6217	14.5577	0.74192	16.3552	15.0116
cypCar_00025153	cypCar_00011241	13321	511	0.37	ENSDARG00000039424	26.8823	12.2702	0.456443	4.7572	2.28094	0.47947	17.0432	13.0713	0.766954	28.8784	16.9072	0.585462	21.0305	11.6252	0.552776	27.4618	13.5785	0.494451	14.3418	8.76983	0.611489	16.5409	7.84394	0.474214	6.85463	3.99411	0.582688	4.30206	1.86597	0.433739	5.46749	7.19611	1.31616	41.4866	16.582	0.399696	3.84344	2.33667	0.607964	31.07	12.994	0.418216	17.6026	8.07643
cypCar_00025152	cypCar_00011242	8280	861	0.177	ENSDARG00000074182	0	0	0	0	0	0	0	0.912354	0	0	0	0	0.107502	0.121658	1.13168	0	0	0	0	0.0261513	0	0	0	0	0.0846661	0	0	0	0	0	0.0472476	0.0713885	1.51095	9.84319	2.42104	0.245961	0	0.0309103	0	0.210417	0.0628605	0.298742	0	0
cypCar_00025150	cypCar_00011244	16590	286	0.452	ENSDARG00000086184	2.85438	7.86115	2.75406	0.250645	1.46629	5.85006	3.33996	7.2173	2.16089	2.97756	7.93002	2.66326	1.16148	2.86793	2.46921	3.23803	6.22392	1.92213	0.635162	4.15679	6.54447	7.07593	11.5158	1.62746	4.21506	7.16676	1.70027	0.248881	1.52356	6.12165	1.8885	4.41489	2.33778	8.49078	3.64775	0.429613	0.427604	2.54389	5.94917	9.46748	8.45076	0.892609	1.45173	8.41323
cypCar_00009807	cypCar_00011259	14470	436	0.199	ENSDARG00000088078	3.51802	2.43043	0.690852	0.11429	0.143712	1.25744	4.8267	4.27909	0.886545	5.31609	5.08823	0.957138	6.05074	4.29622	0.710032	6.38603	3.25057	0.509013	3.79026	2.67542	0.705868	10.1439	2.44988	0.241512	5.41171	2.47673	0.457662	0.430467	1.12285	2.60845	1.818	2.0654	1.13609	4.96959	0.13706	0.0275797	0.744508	0.316925	0.425683	2.05773	1.22296	0.594324	3.54588	2.7678
cypCar_00009804	cypCar_00011264	4981	1191	0.402	ENSDARG00000024654	1.98961	3.77706	1.89839	1.01329	0.799703	0.789217	4.59153	3.64318	0.793457	2.0005	5.21203	2.60536	10.809	5.49938	0.508777	6.73761	5.35115	0.79422	5.43264	3.82776	0.704585	0.727237	1.79829	2.47277	0.280884	1.68345	5.99341	0	0.544276	0	2.41286	2.82245	1.16975	3.20299	7.36406	2.29912	0.583625	0.537275	0.920583	5.86853	6.51258	1.10975	0.857496	3.3718
cypCar_00029592	cypCar_00011271	15462	370	0.473	ENSDARG00000042621	0	0.0896456	0	1971.31	926.157	0.469817	1.11556	0.978952	0.877544	0	0.0753722	0	0.329688	0.281407	0.853557	0	0.0552328	0	0	0	0	0	0	0	0	0	0	0	0	0	0	0	0	0.0333261	0.196988	5.91093	0.0986478	0.132638	1.34457	0	0.425148	0	0	0
cypCar_00026850	cypCar_00011291	13114	525	0.865	ENSDARG00000090314	0.0604569	0	0	0	0	0	0	0	0	0	0	0	0.171011	0.0498277	0.291371	0.133006	0	0	0.170909	0	0	0	0	0	0	0	0	0	0	0	0	0	0	0	0	0	0.0549412	0	0	4.55932	2.45045	0.537458	0	0
cypCar_00028925	cypCar_00011324	15044	399	0.754	ENSDARG00000096575	2.72761	1.36428	0.500172	0.301714	0.449467	1.48971	2.66518	1.39377	0.522954	6.11385	3.56217	0.582639	1.98211	1.35991	0.686091	2.34433	1.5939	0.679898	3.72292	1.24398	0.33414	4.52815	1.40096	0.309389	1.21498	0.752368	0.619244	0.117324	0.427749	3.64588	1.9011	1.01162	0.532123	6.97339	5.62251	0.80628	0.874681	0.326497	0.373276	4.97575	1.88503	0.378842	2.73473	1.25305
cypCar_00027652	cypCar_00011330	12051	595	0.53	ENSDARG00000055897	0.846114	1.59482	1.88488	0.555384	0	0	10.0236	13.8268	1.37942	0.470201	1.39105	2.95841	1.17769	3.88328	3.29737	1.38631	1.93904	1.39871	0.486092	4.93649	10.1555	12.4511	10.7667	0.864724	3.01187	2.07242	0.688084	0.287072	1.02688	3.57707	0.680431	1.88559	2.77117	2.80293	2.10956	0.752625	0.526275	2.38493	4.53171	1.45191	0.458065	0.315492	3.49966	12.3575
cypCar_00016189	cypCar_00011344	17292	228	0.235	ENSDARG00000070151	14.9197	19.3265	1.29536	0.505128	0.437325	0.86577	6.93302	8.34344	1.20344	37.133	34.2013	0.921048	11.0642	17.0982	1.54536	12.0614	15.815	1.3112	7.56943	9.13255	1.2065	6.02876	7.33259	1.21627	2.15454	1.52784	0.709125	1.586	1.51484	0.955132	8.49299	8.0126	0.943436	27.3009	20.3465	0.745271	1.44321	2.54215	1.76146	10.0326	14.9713	1.49227	8.55919	8.99402
cypCar_00034192	cypCar_00011347	3790	1378	0.594	ENSDARG00000090770	4.60717	5.96539	1.29481	0.534184	1.04787	1.96163	2.32173	4.65658	2.00565	5.18341	7.97647	1.53884	4.53798	5.448	1.20053	7.6315	8.3879	1.09912	5.51221	6.88569	1.24917	3.38594	5.38883	1.59153	1.0351	2.19054	2.11625	0.509627	1.69372	3.32345	2.50602	3.04164	1.21373	16.6074	12.611	0.759361	1.07567	1.65288	1.5366	5.13427	5.7303	1.11609	2.05311	4.81732
cypCar_00038710	cypCar_00011386	17305	227	0.37	ENSDARG00000028106	116.29	5.25143	0.045158	2.05221	0.165536	0.0806622	139.863	9.57971	0.0684934	66.215	2.4625	0.0371894	94.5117	7.82915	0.0828379	110.024	7.99868	0.0726997	59.4751	6.58162	0.110662	76.8356	1.90481	0.0247908	35.9231	11.0964	0.308893	20.743	9.92587	0.478517	51.0964	5.67599	0.111084	7.07816	28.657	4.04864	15.6107	8.2444	0.528126	24.8546	10.965	0.441164	92.414	27.8966
cypCar_00035703	cypCar_00011388	15537	364	0.346	ENSDARG00000058725	4.02446	18.1523	4.51048	0.307337	0.398578	1.29688	1.53829	21.7526	14.1407	0.389182	1.45337	3.73442	0.740579	0.960238	1.29661	1.26815	19.406	15.3025	0.807964	1.58058	1.95625	1.43211	73.6207	51.4071	1.81711	26.8114	14.755	0	6.44383	0	0.067146	8.98526	133.817	1.67509	2.35328	1.40487	0.0514302	0.811631	15.7812	0.157031	3.16501	20.1553	1.06382	3.33294
cypCar_00003017	cypCar_00011399	10884	674	0.369	ENSDARG00000057112	0.232781	1.8933	8.13337	0	0	0	0	0.348178	0	0.226491	1.25324	5.53329	0.0345967	0.28954	8.36899	15.4343	10.1681	0.658794	0.113645	0.931593	8.1974	1.54167	8.23274	5.34015	0.265361	1.34809	5.08021	0	0	0	0	0.274375	0	0	0	0	0	0.0546112	0	0.515233	0.218909	0.424874	0.464722	0.236089
cypCar_00008258	cypCar_00011429	14541	431	0.368	ENSDARG00000061946	5.51662	23.104	4.18807	1.18213	1.81434	1.53481	9.63299	26.2285	2.72278	5.33699	13.9271	2.60954	6.98009	15.5938	2.23404	6.8534	21.8307	3.18538	3.65314	12.7791	3.49813	4.8461	13.6265	2.81186	2.107	9.86575	4.68236	0.365722	10.2284	27.9677	5.20661	31.3402	6.01931	7.22113	15.5072	2.14747	1.53813	4.53696	2.94966	17.8603	22.4334	1.25605	9.66075	19.9888
cypCar_00009975	cypCar_00011446	10130	726	1	ENSDARG00000026383	0.131719	0.461267	3.50189	0	0	0	0.432488	4.34241	10.0405	0.381834	0.176199	0.461454	0.772055	0.719866	0.932403	3.77414	1.13004	0.299416	2.32523	0.640092	0.275281	0	0	0	0	0.257457	0	0	0.263496	0	0.0193735	0	0	0.620183	0	0	0.0423065	0.0521479	1.23262	7.78172	20.2553	2.60293	0	0
cypCar_00037194	cypCar_00011453	11024	664	0.267	ENSDARG00000034836	5.87812	0.120839	0.0205574	0.21593	0	0	0.147331	2.23922	15.1986	2.98561	1.74286	0.583755	1.22228	5.96695	4.8818	6.36735	44.3617	6.96705	0.974228	8.04148	8.25421	2.44571	0.471585	0.192821	0.803067	0.0402063	0.0500659	0	0	0	0.0389694	0.0448739	1.15152	0.305696	0	0	0.248691	0.255369	1.02685	0.55324	0.451942	0.8169	0.953498	0
cypCar_00010190	cypCar_00011471	5906	1080	0.301	ENSDARG00000017240	7.2449	7.9109	1.09193	0.0915941	0.215902	2.35715	2.79668	1.40557	0.502583	12.1233	18.6868	1.5414	1.61787	2.44235	1.50961	4.91709	5.97348	1.21484	1.80888	3.79602	2.09855	5.90267	6.19441	1.04942	2.30532	1.41553	0.614028	0.143794	0.576402	4.00853	0.751602	1.96566	2.61529	0.730056	7.13952	9.77941	0.500688	1.13517	2.26723	0.821417	4.55381	5.54384	2.97206	1.68967
cypCar_00002221	cypCar_00011479	3436	1444	0.813	ENSDARG00000004782	0.59422	0.36218	0.609505	20.3471	22.871	1.12404	0.859449	0.266316	0.309868	0.591541	0.202206	0.34183	10.8633	8.30118	0.764146	7.70919	5.92156	0.768117	18.0354	10.1272	0.561518	0.149315	0	0	0.0576708	0	0	0	0.26146	0	0.854622	2.28993	2.67947	10.6725	0.196251	0.0183884	0.387027	0.314743	0.813232	2.21655	3.17938	1.43438	1.56323	0.528928
cypCar_00000342	cypCar_00011497	9292	788	0.466	ENSDARG00000039436	1.98887	75.1226	37.7716	0	0.251185	0	3.46043	1.71805	0.496486	4.47427	7.23308	1.61659	8.81692	15.0381	1.7056	12.2144	23.4937	1.92344	1.7218	6.58264	3.82311	1.07157	15.231	14.2138	0.276015	5.98323	21.6772	0.141245	0	0	3.14792	0.636042	0.202052	3.15067	0.0769876	0.0244353	0.614322	0.214363	0.348942	8.11862	2.39023	0.294413	0.367689	0.425092
cypCar_00000343	cypCar_00011498	14067	462	0.189	ENSDARG00000033466	236.731	390.982	1.65159	0.992883	2.83197	2.85227	224.805	231.012	1.02761	76.2624	232.189	3.0446	180.727	354.959	1.96407	212.111	295.041	1.39097	150.046	230.401	1.53554	204.72	292.495	1.42875	64.8651	92.5386	1.42663	10.1783	13.8783	1.36352	102.38	45.0834	0.440352	7.67353	9.96842	1.29907	37.8779	18.593	0.490867	11.515	16.4521	1.42875	225.605	182.056
cypCar_00029507	cypCar_00011524	8564	839	0.111	ENSDARG00000016733	6.16984	1.51933	0.246251	19.9923	43.1783	2.15975	21.2644	18.5494	0.87232	6.43024	1.72943	0.268953	8.81115	9.74534	1.10602	7.96354	3.32796	0.4179	5.62311	3.06495	0.545064	4.47823	1.16609	0.260391	5.13182	0.451025	0.0878879	4.86267	0.185283	0.0381032	3.9959	1.61151	0.40329	47.6482	17.2056	0.361097	1.65472	0.538066	0.32517	50.8004	22.3318	0.439599	7.42309	3.79603
cypCar_00018562	cypCar_00011536	15526	365	0.525	ENSDARG00000074394	0.745943	0	0	0	0	0	63.7143	0.296515	0.00465382	0.420615	0.146741	0.348871	37.3541	0.366189	0.00980318	5.83041	0.137329	0.0235539	261.602	2.98066	0.0113939	0	0	0	0.594159	0	0	0.404511	0	0	16.5762	0.111462	0.00672423	3.8736	0.162187	0.0418699	7.01731	0.107743	0.0153539	2.33026	4.35173	1.86749	2.76388	0
cypCar_00018561	cypCar_00011537	9881	745	0.579	ENSDARG00000091784	0.406587	3.1474	7.74102	0	0	0	1.01333	6.87293	6.78253	0.323397	0.772698	2.38932	6.18947	27.7265	4.47963	5.32351	28.5741	5.36752	10.753	32.9947	3.06841	0.624884	0.44692	0.715205	0.668424	0.207271	0.310089	0.355468	0.934615	2.62925	2.12435	7.40068	3.48374	1.87721	2.8827	1.53563	0.266166	0.4538	1.70496	0.0897392	0.446141	4.97153	0.723412	0
cypCar_00007397	cypCar_00011562	16240	311	0.17	ENSDARG00000097743	2.93458	0.0542636	0.0184911	0	0	0	2.75139	0	0	14.8714	2.36691	0.159158	8.80268	0.677021	0.0769107	41.2017	3.02823	0.0734978	10.9455	0.673862	0.0615652	6.09191	0.730728	0.119951	1.63854	0.103317	0.0630542	0.220238	0	0	0.774706	0.315419	0.407146	0.40138	0.45228	1.12681	0.497192	0.0108122	0.0217466	0.748948	0.331725	0.442922	3.71084	0.940527
cypCar_00018182	cypCar_00011578	10271	718	0.615	ENSDARG00000088171	45.7409	24.3469	0.532279	9.91239	11.6738	1.1777	30.5283	24.0664	0.78833	40.7133	77.9423	1.91442	158.611	66.9661	0.422203	53.1866	31.1265	0.585233	59.006	50.7721	0.860457	18.8814	17.4867	0.926135	4.88391	6.08642	1.24622	3.90267	2.85294	0.731022	8.57709	11.7764	1.37301	8.01016	1.82396	0.227706	7.55952	5.02833	0.665166	30.3568	37.6228	1.23935	21.1771	7.43989
cypCar_00034701	cypCar_00011581	9593	766	0.54	ENSDARG00000034677	0.134822	0.512382	3.80045	0.0602691	0.394022	6.53771	12.4052	32.4354	2.61466	1.45751	3.23799	2.22159	55.6045	99.7035	1.79308	23.5697	38.9607	1.653	18.7499	50.8263	2.71075	0	0.249102	0	0	0.317465	0	0	0.101213	0	0.155092	0.926002	5.97065	3.38335	1.03367	0.305516	0.697554	1.64789	2.36239	0.122498	0.340858	2.78256	0.116167	0
cypCar_00006047	cypCar_00011621	4961	1193	0.265	ENSDARG00000056079	0.843094	2.49517	2.95954	0.393935	0.659424	1.67394	1.64568	3.48347	2.11674	2.33416	5.24569	2.24735	2.19769	3.19039	1.4517	1.24281	1.80402	1.45157	2.96302	3.32182	1.12109	0.262918	2.57304	9.78646	0.152322	0.63549	4.17201	0.155895	0.289415	1.85647	0.555499	1.79261	3.22703	9.02856	9.4795	1.04995	0.403097	1.1019	2.73359	2.87198	5.61077	1.95362	1.46924	2.7494
cypCar_00006051	cypCar_00011623	13573	493	0.426	ENSDARG00000087181	9.6439	6.655	0.690073	1.91682	0.312115	0.162829	12.3106	10.6062	0.86155	9.46248	9.7548	1.03089	4.44711	2.80899	0.631644	7.04352	4.97691	0.706595	10.3714	6.18894	0.596733	12.5647	10.7634	0.856637	4.97556	3.47975	0.699369	1.44404	1.43755	0.995507	5.73525	3.26571	0.569411	15.5517	16.2546	1.0452	3.07066	2.86608	0.933375	15.9344	14.0056	0.878955	11.9011	8.54584
cypCar_00002755	cypCar_00011631	10573	696	0.27	ENSDARG00000031413	5.76987	1.64843	0.285697	0	0	0	0	0	0	0.32924	0.365069	1.10883	0.0820807	0	0	0	0	0	0	0	0	0.467484	0	0	0.0797133	0	0	0	0	0	5.52076	3.145	0.569668	0.192317	0	0	0.00834208	0	0	0.0696194	0.0802081	1.15209	0.427733	0.214115
cypCar_00027281	cypCar_00011648	3690	1394	0.228	ENSDARG00000075048	2.53332	2.07161	0.817747	1.07256	1.0039	0.935992	2.79483	4.79403	1.71532	29.2605	19.9084	0.680384	2.21498	3.04204	1.37339	3.08424	3.60385	1.16847	4.98508	6.04452	1.21252	2.54053	3.00755	1.18382	0.563942	0.867224	1.53779	0.187339	0	0	2.11756	1.58848	0.750148	0.800586	1.84561	2.30532	0.69091	1.50925	2.18444	10.4558	15.3519	1.46827	1.80622	1.54641
cypCar_00027282	cypCar_00011649	12850	541	0.567	ENSDARG00000016318	10.3092	10.3607	1.00499	1.07319	2.29267	2.13631	7.21644	8.50534	1.17861	11.8284	14.3937	1.21687	5.04234	5.98282	1.18652	8.78686	10.5491	1.20055	4.7761	5.74034	1.20189	8.23361	9.1886	1.11599	3.82824	4.59405	1.20004	2.8486	3.97762	1.39634	3.36762	2.76883	0.822194	28.0292	20.0148	0.71407	2.38999	2.27116	0.950283	13.3879	11.2705	0.841846	6.10106	5.27704
cypCar_00008839	cypCar_00011664	7303	943	1	ENSDARG00000044038	13.3166	2.83009	0.212523	0	0.581767	0	5.00176	2.9442	0.588632	18.7729	3.4653	0.18459	4.35487	1.24527	0.285949	7.95096	1.95268	0.24559	5.37087	2.45622	0.457322	16.4662	6.63301	0.402826	3.33951	2.67481	0.800959	0.906668	2.22354	2.45243	1.93863	1.14364	0.589922	5.39696	2.16353	0.400879	0.312994	0.254124	0.811912	0.886248	3.14823	3.55231	1.03513	0.687606
cypCar_00037940	cypCar_00011679	14744	418	0.17	ENSDARG00000076585	5.03406	3.48464	0.692213	1.10371	0.496867	0.450178	6.74556	4.03173	0.597687	4.78612	6.77838	1.41626	2.63309	2.33037	0.885032	4.0265	4.92736	1.22373	3.25418	1.82919	0.562103	5.48367	3.59352	0.655313	1.90292	1.57805	0.829277	1.51047	0.376024	0.248945	2.17827	2.07435	0.952291	9.87216	8.72451	0.883748	1.49811	0.878383	0.586327	11.7563	7.29036	0.620123	5.41409	1.62922
cypCar_00011065	cypCar_00011712	694	2742	0.122	ENSDARG00000055678	1.78506	1.20973	0.677694	0.126441	0.814109	6.43866	45.9969	29.2297	0.635472	5.17309	1.82803	0.353372	10.5306	8.86719	0.842044	8.06446	4.5781	0.567688	3.65959	4.65775	1.27275	4.68774	0.41441	0.0884031	0.868935	0.148293	0.17066	0.330163	0.235733	0.713988	7.93615	7.55927	0.952512	4.13541	3.69454	0.893392	5.66336	4.69576	0.829147	14.7052	13.009	0.884649	33.9852	23.7389
[truncated: 2,358 more rows]
[truncated: 5 more columns]
