# Supplementary material for: A full-body transcriptome and proteome resource for the European common carp
Source: BMC Genomics. 2016 Sep 2;17(1):701. doi: 10.1186/s12864-016-3038-y (PMC5009708; doi:10.1186/s12864-016-3038-y)
Supplement: Additional file 9: — Visualisations of carp organ data. Visualisations that can be used with the supplied R-script. (ZIP 2148 kb) [file 12864_2016_3038_MOESM9_ESM.zip]

Archive with 97 entries (95 files):
- carp_final organ viewer/
- carp_final organ viewer/.RData
- carp_final organ viewer/.Rhistory
- carp_final organ viewer/best2.tsv
- carp_final organ viewer/carp2.cpg
- carp_final organ viewer/carp2.dbf
- carp_final organ viewer/carp2.prj
- carp_final organ viewer/carp2.qpj
- carp_final organ viewer/carp2.shp
- carp_final organ viewer/carp2.shx
- carp_final organ viewer/ref_tab_carp.tsv
- carp_final organ viewer/tab_visual_carp_best_new.r
- carp_final organ viewer/tooltip.js
- carp_final organ viewer/Top.txt
- carp_final organ viewer/visualizations/
- carp_final organ viewer/visualizations/cypCar_00002601-RA.pdf
- carp_final organ viewer/visualizations/cypCar_00002601-RA.svg
- carp_final organ viewer/visualizations/cypCar_00003591-RA.pdf
- carp_final organ viewer/visualizations/cypCar_00003591-RA.svg
- carp_final organ viewer/visualizations/cypCar_00006488-RA.pdf
- carp_final organ viewer/visualizations/cypCar_00006488-RA.svg
- carp_final organ viewer/visualizations/cypCar_00006626-RA.pdf
- carp_final organ viewer/visualizations/cypCar_00006626-RA.svg
- carp_final organ viewer/visualizations/cypCar_00008824-RA.pdf
- carp_final organ viewer/visualizations/cypCar_00008824-RA.svg
- carp_final organ viewer/visualizations/cypCar_00009709-RA.pdf
- carp_final organ viewer/visualizations/cypCar_00009709-RA.svg
- carp_final organ viewer/visualizations/cypCar_00010835-RA.pdf
- carp_final organ viewer/visualizations/cypCar_00010835-RA.svg
- carp_final organ viewer/visualizations/cypCar_00011327-RA.pdf
- carp_final organ viewer/visualizations/cypCar_00011327-RA.svg
- carp_final organ viewer/visualizations/cypCar_00012466-RA.pdf
- carp_final organ viewer/visualizations/cypCar_00012466-RA.svg
- carp_final organ viewer/visualizations/cypCar_00013291-RA.pdf
- carp_final organ viewer/visualizations/cypCar_00013291-RA.svg
- carp_final organ viewer/visualizations/cypCar_00014609-RA.pdf
- carp_final organ viewer/visualizations/cypCar_00014609-RA.svg
- carp_final organ viewer/visualizations/cypCar_00015772-RA.pdf
- carp_final organ viewer/visualizations/cypCar_00015772-RA.svg
- carp_final organ viewer/visualizations/cypCar_00019640-RA.pdf
- carp_final organ viewer/visualizations/cypCar_00019640-RA.svg
- carp_final organ viewer/visualizations/cypCar_00021815-RA.pdf
- carp_final organ viewer/visualizations/cypCar_00021815-RA.svg
- carp_final organ viewer/visualizations/cypCar_00022052-RA.pdf
- carp_final organ viewer/visualizations/cypCar_00022052-RA.svg
- carp_final organ viewer/visualizations/cypCar_00022420-RA.pdf
- carp_final organ viewer/visualizations/cypCar_00022420-RA.svg
- carp_final organ viewer/visualizations/cypCar_00025600-RA.pdf
- carp_final organ viewer/visualizations/cypCar_00025600-RA.svg
- carp_final organ viewer/visualizations/cypCar_00027580-RA.pdf
- carp_final organ viewer/visualizations/cypCar_00027580-RA.svg
- carp_final organ viewer/visualizations/cypCar_00029040-RA.pdf
- carp_final organ viewer/visualizations/cypCar_00029040-RA.svg
- carp_final organ viewer/visualizations/cypCar_00029041-RA.pdf
- carp_final organ viewer/visualizations/cypCar_00029041-RA.svg
- carp_final organ viewer/visualizations/cypCar_00029514-RA.pdf
- carp_final organ viewer/visualizations/cypCar_00029514-RA.svg
- carp_final organ viewer/visualizations/cypCar_00032715-RA.pdf
- carp_final organ viewer/visualizations/cypCar_00032715-RA.svg
- carp_final organ viewer/visualizations/cypCar_00033086-RA.pdf
- carp_final organ viewer/visualizations/cypCar_00033086-RA.svg
- carp_final organ viewer/visualizations/cypCar_00034481-RA.pdf
- carp_final organ viewer/visualizations/cypCar_00034481-RA.svg
- carp_final organ viewer/visualizations/cypCar_00038482-RA.pdf
- carp_final organ viewer/visualizations/cypCar_00038482-RA.svg
- carp_final organ viewer/visualizations/cypCar_00039271-RA.pdf
- carp_final organ viewer/visualizations/cypCar_00039271-RA.svg
- carp_final organ viewer/visualizations/cypCar_00040488-RA.pdf
- carp_final organ viewer/visualizations/cypCar_00040488-RA.svg
- carp_final organ viewer/visualizations/cypCar_00040548-RA.pdf
- carp_final organ viewer/visualizations/cypCar_00040548-RA.svg
- carp_final organ viewer/visualizations/cypCar_00043246-RA.pdf
- carp_final organ viewer/visualizations/cypCar_00043246-RA.svg
- carp_final organ viewer/visualizations/cypCar_00046269-RA.pdf
- carp_final organ viewer/visualizations/cypCar_00046269-RA.svg
- carp_final organ viewer/visualizations/cypCar_00047519-RA.pdf
- carp_final organ viewer/visualizations/cypCar_00047519-RA.svg
- carp_final organ viewer/visualizations/cypCar_00048311-RA.pdf
- carp_final organ viewer/visualizations/cypCar_00048311-RA.svg
- carp_final organ viewer/visualizations/cypCar_00048739-RA.pdf
- carp_final organ viewer/visualizations/cypCar_00048739-RA.svg
- carp_final organ viewer/visualizations/cypCar_00048865-RA.pdf
- carp_final organ viewer/visualizations/cypCar_00048865-RA.svg
- carp_final organ viewer/visualizations/cypCar_00049166-RA.pdf
- carp_final organ viewer/visualizations/cypCar_00049166-RA.svg
- carp_final organ viewer/visualizations/cypCar_00049316-RA.pdf
- carp_final organ viewer/visualizations/cypCar_00049316-RA.svg
- carp_final organ viewer/visualizations/cypCar_00049417-RA.pdf
- carp_final organ viewer/visualizations/cypCar_00049417-RA.svg
- carp_final organ viewer/visualizations/cypCar_00049712-RA.pdf
- carp_final organ viewer/visualizations/cypCar_00049712-RA.svg
- carp_final organ viewer/visualizations/cypCar_00049824-RA.pdf
- carp_final organ viewer/visualizations/cypCar_00049824-RA.svg
- carp_final organ viewer/visualizations/cypCar_00050443-RA.pdf
- carp_final organ viewer/visualizations/cypCar_00050443-RA.svg
- carp_final organ viewer/visualizations/tooltip.js
- Archive created by free jZip.url
