# Supplementary material for: A full-body transcriptome and proteome resource for the European common carp
Source: BMC Genomics. 2016 Sep 2;17(1):701. doi: 10.1186/s12864-016-3038-y (PMC5009708; doi:10.1186/s12864-016-3038-y)
Supplement: Additional file 9: — Visualisations of carp organ data. Visualisations that can be used with the supplied R-script. (ZIP 2148 kb) [file 12864_2016_3038_MOESM9_ESM.zip › carp_final organ viewer/best2.tsv]

sample_name	ZF.name	ontology	cypCar_00013291.RA	cypCar_00047519.RA	cypCar_00049166.RA	cypCar_00008824.RA	cypCar_00033086.RA	cypCar_00048739.RA	cypCar_00009709.RA	cypCar_00040548.RA	cypCar_00049824.RA	cypCar_00043246.RA	cypCar_00038482.RA	cypCar_00040488.RA	cypCar_00021815.RA	cypCar_00010835.RA	cypCar_00006488.RA	cypCar_00048311.RA	cypCar_00048865.RA	cypCar_00039271.RA	cypCar_00014609.RA	cypCar_00012466.RA	cypCar_00011327.RA	cypCar_00050443.RA	cypCar_00029040.RA	cypCar_00002601.RA	cypCar_00049316.RA	cypCar_00046269.RA	cypCar_00003591.RA	cypCar_00029514.RA	cypCar_00029041.RA	cypCar_00022420.RA	cypCar_00049712.RA	cypCar_00049417.RA	cypCar_00022052.RA	cypCar_00034481.RA	cypCar_00019640.RA	cypCar_00006626.RA	cypCar_00027580.RA	cypCar_00015772.RA	cypCar_00025600.RA	cypCar_00032715.RA
1	left barb	barbel	ZFA:0000622	5.72306917016719	11.0169081525718	5.94662655962684	5.12623481384975	9.89438704879088	0	3.36745905564455	1.59058704330444	2.99030364141236	3.34112138705291	21744.6479211021	16614.8746075974	11603.6896653648	6086.34177622272	6.19752050033649	3520.40292329909	2299.14855448214	2624.48476954414	2051.26523401884	1742.96418130073	19.2103123122684	9.64614077874954	11.23524489548	10.5540128520436	10.1942169593603	19.6505667864241	11.4335139230472	2.55339020613958	9.76425678828524	13.0723656455185	0	0	4.59261651411454	2.0765997509808	0	0	0	0	0	0
2	crystalline left	lens	ZFA:0000035	68791.7052550829	78625.6197840035	64102.2965259801	43789.1312119347	41721.4171642041	41218.803723461	30962.3713081199	34187.4441278981	31880.7676838793	30898.0577429258	28.1023008056227	23.6868985577594	12.3517106649369	45.6624614781116	6.60854084911582	17.1249013779605	610.290019154347	5.17948582286032	37.9800185421852	4.23678355890719	19.5609215093937	12.068758901224	10.0266462547741	13.8048530961059	7.884590009436	17.4918635503454	10.2035870710348	9.293589742119	9.1624047168476	12.2666074078014	0.654076094297104	0	1.74122646263393	0.708582435488529	0	0	0	0	0	0
3	left pect. Fin	pectoral fin	ZFA:0001161	89.8033225032599	92.5665016572063	56.6765724190154	59.2504558581948	31.8476714986108	53.7654738990787	47.2976611936781	45.3793384989877	39.375302943737	37.3955391085771	19237.3707431958	12671.2888959789	9574.41576842448	2928.13026310884	6.80057045660398	4277.13080927307	1856.08739347993	2107.34489358782	4560.97259098287	1094.51534134263	15.2575952943101	14.8186623981806	7.58676357297438	10.8089066904376	10.7387189846556	15.0001154071379	12.353036217643	8.21875393512537	6.42862088877339	12.1927167585342	0	0	4.47955664888931	2.73439603775952	0	0	0	0	0	0
4	left pelvic Fin	pelvic fin	ZFA:0001184	4.43659960170498	9.76051912375096	6.84900063513206	1.58957025729658	4.77260677742234	4.46867140605466	1.2530396172383	1.47965316503671	3.70899726702536	3.62611464653318	18066.9644600005	10707.4528803026	9097.12917397335	4544.54623698646	5.04462063520289	4126.58367261353	1755.65035729243	1539.61041376142	5559.63236171823	645.224351556056	17.0195319866901	13.4600707271082	6.43178716825208	5.99984852018809	12.6443088648592	16.9554160778302	7.09073006931319	7.38984275213782	5.67703663320209	9.12048508284925	0	0	2.84820609242562	1.2878462732727	0	0	0	0	0	0
5	front dorsal fin	dorsal fin	ZFA:0001173	7.44964821168066	21.4320648551428	11.5684440979464	10.2657789642281	2.64192840991164	8.65788587344536	7.0134075506363	6.3706075132621	3.99224737497758	5.35273391058447	12452.4910866052	9528.4607771619	5783.29561836226	3334.29853964288	9.92890538854529	3380.28889623976	1611.21078020322	2242.75135527294	1692.047512428	1175.70994492852	27.3568005029055	16.0977716732967	16.6151335837217	13.385770610219	13.065536863563	26.691025306993	12.6812563675759	12.9539715582764	13.6877052856374	9.81700174174816	0	0	5.31391288819542	1.24757730468049	0	0	0	0	0	0
6	anal fin	anal fin	ZFA:0001162	7.95724729894449	18.2670720601856	12.3250841315173	7.43730791021843	7.9750544380406	2.61351181583981	5.21132686401692	5.38457576242174	4.33842961429408	6.46320985369696	22415.6206377728	13181.046551732	9527.03920738931	4428.31420575045	12.3634004552422	7623.09613812327	2703.33279268042	1455.31924032792	7282.13444888177	633.500794890001	33.1796962344041	13.9949342396583	16.3004580883882	20.8414755980794	18.4054589697325	26.8569452313443	23.3934930182524	16.053012804314	13.2809069825329	18.1755703331082	0	0	8.39059197303748	1.50639917162989	0.393686897848828	0	0	0	0	0
7	upper tail	caudal fin upper lobe	ZFA:0001604	8.98039855143477	16.1647173925826	7.27106132715599	4.8750734993503	13.800759538602	7.1951385984387	4.61155601289894	4.08417061780677	6.25634432416622	4.76613330942069	24808.8074880986	17636.1496815754	11322.7858402673	5118.35582743252	10.0564178079215	7630.5127691754	2878.93786203378	2351.97549777666	6845.95738017098	545.53590646709	26.2727023562879	14.2189643731051	15.2874414647257	9.53507022667045	11.6336981234496	21.9378307470764	19.0701404533409	9.22748731613269	6.96439071335758	13.9858665964968	0	0	4.07642664621442	0.296228424439689	0.464503373350074	0	0	0	0	0
8	lower tail	caudal fin lower lobe	ZFA:0001605	7.88936852129495	11.5710738312326	10.6177751349095	6.28144007981198	5.65791477777182	6.62200008413913	4.45642708365039	4.09295962647323	3.66417337989032	4.91285816298144	14729.1642315111	13104.4089977546	6340.94845951546	4204.48712303547	8.25862912047818	5412.47093030932	2412.13224951648	2322.93712393148	4440.97813642707	751.599300899302	24.2119410282352	13.5929012479802	9.5310868263043	16.1654707936338	11.4921801460196	18.8443202394359	12.932376634907	6.88336175728922	7.6274629540574	16.2184723372194	0.704648726901985	0	4.50205602989937	0.381684727071908	0	0	0	0	0	0
9	muscle	deep lateral dorsal muscle	ZFA:0005145	6.10519857534848	10.2316904562597	4.29363474686232	2.36590724056926	2.78855938685122	0.928675108244915	1.8966983495442	1.70477701006162	1.99581581378522	2.40668180331294	126.783888805317	227.985894410998	76.6520573817103	47.8360054082834	13151.5361453061	67.5049187010778	126.268133323973	30.3003887261169	9.00704071877059	4.44185971866575	37303.1935593816	28798.9408533372	26690.3435162382	23373.6397640814	21799.6418298442	23005.052989493	22159.8304703116	18649.4574919149	17337.2602361627	16182.5836109777	0.10837825796369	0	6526.5437486028	0.200359798512577	0.104438853616744	0.0389562401897133	0	0	0.0395948670780693	0
10	Left Head kidney dorsal	head kidney	ZFA:0000669	0	0	0	0	0	0	0	0	0	0	0.369222688002674	78.4730077251397	2.80350139241328	22.0717651060162	1.03497136896086	22.3495915199381	58.4172990612532	3.04187016562609	1.10971930116359	1.38234930248752	2.85162403698054	4.29568761740745	3.46386371461468	0	3.63180862198994	3.42427670073337	1.17499690711439	3.41128134323533	2.44591192909526	1.09152718147239	0	37.3158358413252	3.40869409913731	0	3.6252173177758	0.460252244722227	0	0	0	0
11	Left Head kidney ventral	head kidney	ZFA:0000669	0	0	0	0	0	0	0	0	0	0	2.87158988702562	89.8449851321114	6.68984266025251	10.923868309559	3.84174902337471	12.839091974222	61.2884956505313	1.43380722554763	0	1.95474064659435	6.91268582160694	2.27790341478132	4.08179224613994	0.830764774802599	3.85172759226659	5.64920046865767	3.32305909921039	4.01982955549644	0.576449027414048	1.54349739580811	0.905320587925909	24.8316504116821	0.964027383729978	0.490381985126534	3.07578972885173	0	0	0	0	0
12	Left gill 1st arch	pharyngeal arch 3	ZFA:0001606	3.91651060605602	5.16979399999395	3.72068507575322	2.80645959999672	6.0187552696008	1.97241136545954	3.68716539038608	1.74159726950151	2.18280191110856	0.914581806330401	856.981748464802	1594.7121997898	610.897324332619	2449.32081848701	7.6341517616491	457.930470861935	854.072728898372	1932.11209771348	573.440252064144	2805.16480894712	25.0406405506165	7.92145854837783	8.51671265894957	8.66700758822516	7.44137015150645	9.35486533332239	10.5930092744974	7.45549039847325	4.67743266666119	3.57836378870255	0	0	9.49854073946556	9.66344596063684	0	0	0	0	0	0
13	Left gill 2nd arch	pharyngeal arch 4	ZFA:0001607	0	0	0	1.05032594765133	0	0	0	0	0	0	3970.02822958137	3073.43424760006	1968.67014793332	4896.78204931259	185.473684991669	956.310757931495	1277.97914243708	1973.35985469264	1582.27227655558	1975.44868112762	583.659203099179	230.252905997221	98.8095653065056	223.812102668645	222.239422105316	316.148110243052	285.441522244069	179.970461238929	55.5172286615705	18.0793810661295	0	0	375.142015091168	3.82931335081216	4.33664524665478	0	0	0	0	0
14	Left Thymus dorsal	thymus	ZFA:0001078	4.5835453460418	1.44054282304171	1.55513145669276	0	1.00626153080119	1.64881407456581	0	2.91173549338218	0	0	569.413826235406	286.838443146062	486.663383717591	1140.93379224942	27.4766749602191	98.571409254987	170.418933971161	59.7423089555877	143.314003353441	819.215269781678	116.66340347312	75.7833952874362	53.0003183159566	83.7209593626594	41.6775230393658	79.7649140301381	102.236171529401	63.8813771811855	21.2259575150227	13.4608099857996	1.75450728447388	3.00772677338379	63.5215470092112	0.475179056211675	7.94782247195426	0.315326193983784	1.02895915931551	0.290144667538436	2.56396380681897	2.15514280612539
15	Left Thymus ventral	thymus	ZFA:0001078	0.996193812415091	4.3832527746264	1.18298015224292	0	0	0	0	1.10747078082316	0	1.16315366924444	600.367893899846	438.716639317518	492.385395016366	1108.89030138201	35.8694292794071	160.157312919042	221.953861017049	138.450712640166	146.321500608536	715.387803623498	138.000947739555	83.953430159175	49.3432646160978	110.225915361929	59.6221996730432	85.661282795556	128.596901255583	79.4100680564432	34.842386851367	11.3772954532652	0	0	45.478117525134	2.16879694577869	6.80159913304097	0.479733886623857	0.782723709754715	2.20711491301859	1.95039350627404	0
16	Left Mid kidney left	posterior kidney	ZFA:0001293	149.872734890323	0	0	0	0	0	0	0	0	0	76.2026584554746	252.156991503044	48.2171207303062	26.795994945994	9.1619509921671	62.1804498105758	106.762659108725	178.49261100447	3.929458981085	7.69187225165427	25.1405999489055	21.729727084341	8.17690886237341	11.8874389343748	6.43002378723	20.7860360795353	15.4536706146872	24.1583436408262	11.5477978219641	14.3558688770318	0	15.545112452644	224.157338267647	1.40337820753036	3.66763088719367	0	1.51944708183738	0.428451862652377	0	0
17	skin	integument	ZFA:0000368	16.516627812498	0	0	0	0	0	0	0.555484953417976	0	0	4.23634770783693	46.6552324331953	1.72582740110157	405.303003184854	0.337968593345935	65.9587614363179	51.0547228490356	10.347901292815	0	130.452408884556	1.35867698243855	0.593535348312242	0.49288466643467	0.64939749874163	0.474687142011726	0.63084328449187	0.64939749874163	0	0	1.74458971186468	20633.2808315402	12289.4004950374	568.982643122817	7361.04350012272	5446.17807890721	5044.79637707238	3725.62397015417	3645.75906369604	3488.01342330595	3557.32001100486
18	Gonads male	testis	ZFA:0000598	5.48824211960547	0	0	0	0	2.76395807951215	0	0	0	0	2.96831727208237	20.4829036249561	1.60988435508427	8.87215273036774	0.89148388834006	3.20851077761551	28.135007243336	47.7449205308622	0.637245890554191	4.76280665604516	1.40358714166933	0	0	2.69892377175893	2.08553200545008	1.31090583199719	0	3.91779257190812	0	0	0	0	7.04667810715214	0	0	0	0	0	0	0
19	hepatopancreas	liver	ZFA:0000123	0	0	0	0	0	0	0	0	0	0	5.46550650797262	48.8406445402179	2.07497475144785	16.3361271868132	0.766020471713262	132.334054078353	44.6315323896331	3.00186702620628	0	0	2.41210525151314	0	0	0	0	0	0	0	0	0	41.6990118319809	12.9970945969811	40.3664030145145	4.10672086224054	11.8058908272033	1.36259862710285	11.1159361684706	7.52269998228091	1.38493630951437	9.31287880571083
20	Spleen	spleen	ZFA:0000436	52.5862087774087	0.663403406538812	0.787791545264838	0.72026655567071	0.463406791332257	0.455590291237498	0.567777690280965	0.603414800628387	0.756279883454245	0.28166848545782	7.07336422464043	60.3158829981767	5.41849166013884	339.422412474762	1.12275085326941	22.0402694999876	56.2820739392942	15.9836403092632	0.520259740307644	146.881938290538	1.9183226649931	0.27106805858575	0.510015335662785	0.780849138489536	0.572939305647155	0.415282909335596	1.0484670969046	0.07175330962564	0.205790444477346	0.688779493127727	26069.7459135543	18500.7454332406	704.070039533046	9164.44586518081	6700.81230045279	7222.37218190007	4475.73421255896	5129.37142120503	4308.62894227646	4032.61767358141
21	PBL	leukocyte	ZFA:0009309	0	0	0	0	0	0	2.46578693503976	0	0	0	11.1302249452257	3.66565647039393	6.72251385447682	12.0973414271564	0.709073445050294	3.82800489215963	0	5.55740811755154	0	5.68240172573177	1.11639299710162	0	3.16418901490651	3.22002764458133	4.97640635980752	0	0	0	0	0	126.324161441268	48.1234900728639	3.73655085036742	39.9149260109561	37.7520482468156	32.7938299286855	16.4632992354534	38.2989860482713	30.7674772596999	25.8616393501808
22	Gallbladder	gall bladder	ZFA:0000208	0	7.08208288094316	0	1.92227963911314	2.47352159444706	4.05299923909398	0	0	0	0	4.97447596073641	475.313676390086	6.49190930753123	18.5855766212597	1.30724975457824	84.687844240649	253.885990071547	37.5673939623635	0	2.32802032418547	5.48849387102325	1.80859643464946	0	5.93645182667294	1.52908607656727	0	1.97881727555765	3.82996892043416	0	5.51473666958689	30.1896481783795	25.8768412957538	238.808801582657	10.5124667764	7.93681702174664	12.4018041233106	3.79397297193383	7.84534623030276	11.8172928634005	5.29762105267402
23	Gut 3rd segment	gut	ZFA:0000112	0	0	0	0	0	0	0	0	0	0	1.89678743104431	730.682317103115	4.50071052717093	116.222767977883	0.664612694426795	423.381524555967	464.67713216376	20.835776653705	28.5045000054159	17.7536678234424	1.04639225036877	0	2.96578612773113	0	2.33218636407948	2.93189142912849	3.01812352998521	2.9207647064373	0	11.2148852480325	240.095596199464	163.509329701396	264.420583667987	92.6396250176015	73.5633375820351	73.2972857282122	54.0085263260511	62.004841707894	37.2494402881078	44.4400866226168
24	Telencephalon	telencephalon	ZFA:0000079	9.76943651130921	0	0	0	0	0	6.13156826085173	3.62023445188586	0	0	6.29024100697358	54.69139904099	4.7761689610845	37.6024351908587	0.88161149864578	4.75946906961218	128.415863576329	0	1.89056688042928	803.065710178196	1.38804366476113	3.65916170405668	0	0	0	0	0	3.87440651017766	0	0	21.8142332357225	22.4374970424574	0	9.45283440214641	4.94086444250121	4.7046364766443	2.55866194343813	1.44297684159974	0	0
25	Tectum opticum (left)	optic tectum	ZFA:0000445	0	0	0	0	0	0	0	0	0	0	11.2426124828508	18.6676302693765	4.0014824692252	37.8040608970999	1.9696416299295	5.31665502904047	0	0	0	131.53662096069	3.10108090748928	0	0	0	0	0	0	4.32797914128722	6.20638097267582	4.15454464017917	53.6096048761581	8.3547436170636	10.3792719338265	13.1993345339026	2.75964308222427	15.7662097289749	2.85820176373228	9.67142759346302	0	5.98646983584872
27	Corpus cerebelli	corpus cerebelli	ZFA:0000188	4.63518571515859	3.3991361911163	0	0	2.37439660408859	3.89057756814516	0	0	2.15278625437365	0	0	12.2535824746715	0	23.1930010830311	0.418287484658094	0	51.788725930687	1.63917735104593	0.896994272655689	335.208932341918	2.63427277897524	0	0	3.79903456654174	1.46780880980022	0	5.69855184981261	3.67648506439523	0	0	0	0	0	12.3336712490157	0	0	0	0	0	0
28	Vagal lobe	vagal lobe	ZFA:0000297	6.45147018838076	0	0	0	3.96575667462229	0	4.85894511485254	2.86884525398208	0	0	0.996936982899504	26.4855892197989	0.473107813814589	603.408501762972	0.698630709518953	0	22.8966328761212	1.36889062880363	0	724.100512825153	1.0999515453745	0	0	12.6904213587913	12.2577933579234	0	1.58630266984892	3.07026323196565	1.1006998117319	0	0	0	0.920380388649542	13.1090290077792	0.48942187635992	3.10681398472714	0	0	0.631549072305189	0
29	Medulla oblongata	medulla oblongata	ZFA:0000545	8.2634889201868	3.63593512488219	0	0	0	0	1.55591818407121	1.8373076428926	0	0	0.638472896236244	23.9014038901296	0	509.533118467607	0	2.41548137666999	52.1379376398201	3.50673946054628	0.959482880177245	517.52315350183	1.40889396409439	3.71412727810546	0	18.2866148927898	6.28025157934197	0	2.03184609919887	5.89890802993221	0	0	0	0	2.35777363046968	15.5915968028802	0	0	0	0	0	0
30	Pituitary	hypophysis	ZFA:0000118	0	0	0	0	0	0	0	1.41287524843363	24.7912510258487	0	1.47294203348718	177.870901811733	0.932001918264988	99.791144618649	0.688136131361455	3.71497268119611	260.608838277116	95.7312630258479	0.737834851959782	39.5213962226209	1.62514270588015	2.85613491081206	1.53537888269088	7.81236902075064	3.6220983641662	1.51783169546012	1.56247380415013	1.51207142337109	0	1.45147839729793	0	0	16.3179858044348	3.68917425979891	0	0	0	0	0	0
31	Brain body (front)	forebrain	ZFA:0000109	5.4878200557194	0	0	0	0	0	1.29161530590693	0	0	0	0	24.3215775014082	0	106.140806961656	1.1142691628679	2.00516502035901	51.3965411350513	0	0	597.289397725349	1.16956600099798	1.54160536511472	0	5.06009290431774	6.51678631616679	0	1.68669763477258	3.26457606730177	0	4.7006327526449	0	0	4.89315013500578	12.9430617112757	0	0	0	0	0	0
32	Brain body (rear)	hindbrain	ZFA:0000029	0	0	0	0	0	0	0	0	0	0	3.49754648687841	9.85506588229803	1.10653371310013	20.9079850762566	0	0	0	3.2016457688684	0	98.2096530831084	1.28631723276766	0	0	3.71014244980632	8.60078477000556	0	0	3.59046043529644	0	6.89316083570573	0	0	6.45792713106219	8.7600585620427	0	0	0	0	0	0
33	Atrium	atrium	ZFA:0000471	0	0	0	1.51366554280784	1.94773139699539	0	0	0	0	0	0	941.902035036287	0.464721877177847	178.545631706892	0	25.933430628526	1039.57407090954	2.68925350245048	0	1.83315896187801	927.570334415744	0	0	7.79092558798154	4.81620854529768	0	6.23274047038524	0	0	0	0	0	3113.60485546173	0	0.961493538988648	0	0	0	0	0
34	Ventriculum	cardiac ventricle	ZFA:0000009	1.12487116513084	0	0	0	1.72866230523784	0	0	0	0	0	0	236.672390968902	0	70.1397567384901	0	23.0165946096003	297.199451421268	0	0	0	2374.31473834087	3.79190441148946	0	4.14878953257082	4.27451042749721	0	1.38292984419027	0	0	0	4.52111679831435	0	6301.10979963296	0	0	1.08340126042556	0	0.498441145255858	0	0
35	Bulbus	bulbus arteriosus	ZFA:0000173	0	0	0	0	2.24988768110718	0	0	1.62757832250307	0	0	3.95913691758602	2260.73535385538	20.9357969484079	59.1683169175149	0	261.049904929583	2063.95356708361	1.55322195243948	0	0	3.12017054347971	21.3860291408468	0	14.399281159086	2.78167931482343	15.7363572667154	41.3979333323722	0	2.49783448678022	0	0	0	2.08863293263193	1.06244696052284	1.11065235800572	0	0	0	0	0
