# Supplementary material for: A full-body transcriptome and proteome resource for the European common carp
Source: BMC Genomics. 2016 Sep 2;17(1):701. doi: 10.1186/s12864-016-3038-y (PMC5009708; doi:10.1186/s12864-016-3038-y)
Supplement: Additional file 9: — Visualisations of carp organ data. Visualisations that can be used with the supplied R-script. (ZIP 2148 kb) [file 12864_2016_3038_MOESM9_ESM.zip › carp_final organ viewer/ref_tab_carp.tsv]

sample_name	ZF.name	ontology	index
1	left barb	barbel	ZFA:0000622	16
3	crystalline left	lens	ZFA:0000035	8
5	left pect. Fin	pectoral fin	ZFA:0001161	3
7	left pelvic Fin	pelvic fin	ZFA:0001184	4
9	front dorsal fin	dorsal fin	ZFA:0001173	2
11	anal fin	anal fin	ZFA:0001162	5
12	upper tail	caudal fin upper lobe	ZFA:0001604	6
13	lower tail	caudal fin lower lobe	ZFA:0001605	7
14	muscle	muscle	ZFA:0005145	666
24	Left Head kidney dorsal	head kidney	ZFA:0000669	32
25	Left Head kidney ventral	head kidney	ZFA:0000669	31
28	Left gill 1st arch	pharyngeal arch 3	ZFA:0001606	10
29	Left gill 2nd arch	pharyngeal arch 4	ZFA:0001607	11
33	Left Thymus dorsal	thymus	ZFA:0001078	40
34	Left Thymus ventral	thymus	ZFA:0001078	41
37	Left Mid kidney left	posterior kidney	ZFA:0001293	33
41	skin	integument	ZFA:0000368	77
51	Gonads male	testis	ZFA:0000598	29
53	hepatopancreas	liver	ZFA:0000123	99
58	Spleen	spleen	ZFA:0000436	34
62	PBL	leukocyte	ZFA:0009309	97
63	Gallbladder	gall bladder	ZFA:0000208	200
64	Gut 3rd segment	gut	ZFA:0000112	26
65	Telencephalon	telencephalon	ZFA:0000079	23
66	Tectum opticum (left)	optic tectum	ZFA:0000445	19
70	Corpus cerebelli	corpus cerebelli	ZFA:0000188	21
71	Vagal lobe	vagal lobe	ZFA:0000297	669
72	Medulla oblongata	medulla oblongata	ZFA:0000545	20
73	Pituitary	hypophysis	ZFA:0000118	24
74	Brain body (front)	forebrain	ZFA:0000109	17
75	Brain body (rear)	hindbrain	ZFA:0000029	18
76	Atrium	atrium	ZFA:0000471	15
77	Ventriculum	cardiac ventricle	ZFA:0000009	13
78	Bulbus	bulbus arteriosus	ZFA:0000173	14
