# Supplementary material for: A full-body transcriptome and proteome resource for the European common carp
Source: BMC Genomics. 2016 Sep 2;17(1):701. doi: 10.1186/s12864-016-3038-y (PMC5009708; doi:10.1186/s12864-016-3038-y)
Supplement: Additional file 9: — Visualisations of carp organ data. Visualisations that can be used with the supplied R-script. (ZIP 2148 kb) [file 12864_2016_3038_MOESM9_ESM.zip › carp_final organ viewer/tab_visual_carp_best_new.r]

rm(list=ls())
setwd("C:/carp_final")

library(grid)
library(maps)
library(maptools)
library(sp)
library(lattice)
library(latticeExtra)
library(colorspace)
library(gridSVG)
library(pxR)
library(classInt)
library(ggplot2)
library(stringr)

# args <-commandArgs(TRUE)
# gene_Name <- toString(args[1])
# va <- toString(args[2])
# color_tag <- toString(args[3])
# scale <- toString(args[4])

#============================================Import of data for visualisation==============================================================
gene_ID_<- 'cypCar_00032715-RA'
gene_ID <- gsub("-","\\.",gene_ID_)
color_tag <- 'Reds'
scale <- 'LOG'                  #choose the scale(LOG, LINE)

ref_table=read.table('ref_tab_carp.tsv', sep='\t', header=TRUE, na.strings=c(' '))      #import a ref table with code, Cv_term and term+syn
in_table=read.table('best2.tsv', sep='\t', header=TRUE)      #import a table DF with correct headers-> CV_terms
ref_t_proteins=read.table('TOP.txt', sep='\t',header=TRUE)   #import the table with all gene names and descriptions


# min_val=in_table[1,4]               #NEW! this part looks for the on-zero min-value in the in_table and writes it in min_val
#                                     #I added it here to make the script full, for our 40 genes min_val = 0.03895624
# for(i in 1:nrow(in_table)){
#   for(j in 4:ncol(in_table)){
#     if((min_val>in_table[i,j]) & (in_table[i,j]!=0)){
#       min_val=in_table[i,j]
#     }
#     j=i+1
#   }
#   i=i+1
# }

min_val_eff=0.03895624/4

#============================================Preparation part==============================================================================

out_table=cbind(ref_table, as.data.frame(matrix(0,nrow=nrow(ref_table),ncol=1))) #create a new table for output
names(out_table)[5]='Expres_Level'
ref_t_proteins[,1]=gsub("-","\\.",ref_t_proteins[,1])


for(i in 4:ncol(in_table)){                   #search for the gene in in_table
  if(toString(gene_ID)==names(in_table)[i]){
    h<-i
  }
  i=i+1
}

for(i in 1:nrow(ref_t_proteins)){             #search for the gene in the TOP list of genes
  if(toString(gene_ID)==ref_t_proteins[i,1]){
    g<-i
    gene_Name=ref_t_proteins[g,3]
    
  }
  i=i+1
}

for(i in 1:nrow(out_table)){                  #fill the Express_Level column of out_table
  for(j in 1:nrow(in_table)){
    if(toString(out_table[i,1])==in_table[j,1]){
      if(in_table[j,h]==0){
        out_table[i,5]=min_val_eff            #NEW!  HERE I changed NA to min_val_eff
      }else{
        out_table[i,5]<-in_table[j,h]
      }
    }
    j=j+1
  }
  i=i+1
}


if(scale=='LOG'){                           #substitute value with its log2 if scale is log
  for(i in 1:nrow(out_table)){
    out_table[i,5]=log2(out_table[i,5])
    i=i+1
  }
}

Gene=c(rep(toString(gene_Name), nrow(out_table)))
out_table=cbind(out_table, Gene)

#==============================================Visualisation part==========================================================================

data <- out_table             #import prepared table for one gene chosen
map <-  readShapePoly(fn = 'carp2.shp')   #import of the shapefile with the fish
gene=data[1,'Gene']

idx1=match(map$id,data$index)
expre=data[idx1, "Expres_Level"]
name=data[idx1,"sample_name"]
CV=data[idx1,"ontology"]
map@data=cbind(map@data,expre,name,CV)
map1=as.data.frame(map)
mapaID <- as.numeric(rownames(map1))

panel.str <- deparse(panel.polygonsplot, width=500)               #making up a new function that works with polygon names
panel.str <- sub("grid.polygon\\((.*)\\)","grid.polygon(\\1, name=paste('ID', slot(pls\\[\\[i\\]\\], 'ID'\\), sep=':'))",panel.str)
panel.polygonNames <- eval(parse(text=panel.str),envir=environment(panel.polygonsplot))

set_Polypath(FALSE)
n=9   #n=length(unique(map@data$id))-4
j=1
exp1=c()

for(i in 1:length(expre)){
  if(is.na(expre[i])!=TRUE){
    exp1[j]<-expre[i]
    j=j+1
    print(j)
  }
  i=i+1
}

exp1=c(exp1,max(exp1)+(max(exp1)*0.05),min(exp1)-(min(exp1)*0.05))
int1 <- classIntervals(exp1, n, style='jenks')
pal <- brewer.pal(n, color_tag)

p <- spplot(map['expre'],panel=panel.polygonNames,col.regions=pal,at=signif(int1$brks, digits=2))
p

#tit=paste('Expression of gene',gene_ID,'\n in different tissues of carp (Cyprinus carpio)', sep=' ')
tit=paste('Expression of gene:',gene_ID_, sep='\n')
#tit1=paste('Gene poduct:',gene, sep='\n')
#grid.text(tit, x=unit(0.58, "npc"), y=unit(0.87, "npc"), rot=0, gp = gpar(fontsize = 15, fontface = "bold"))
#grid.text(tit1, x=unit(0.58, "npc"), y=unit(0.12, "npc"), rot=0, gp = gpar(fontsize = 15, fontface = "bold"))
grid.text(tit, x=unit(0.5, "npc"), y=unit(0.87, "npc"), rot=0, gp = gpar(fontsize = 20, fontface = "bold"))
#grid.text(tit1, x=unit(0.5, "npc"), y=unit(0.12, "npc"), rot=0, gp = gpar(fontsize = 20, fontface = "bold"))

grobsf <- grid.ls()
nmsf <- grobsf$name[grobsf$type == "grobListing"]
idxNamesf <- grep('ID:', nmsf)
IDsf <- nmsf[idxNamesf]

for (id in unique(IDsf)){
  i <- strsplit(id, 'ID:')
  print(i)
  i <- sapply(i, function(x)as.numeric(x[2]))
  dat <- map1[which(mapaID==i),]
#  if(is.na(dat$expre) || (dat$expre==-Inf)){
#   dat$expre='No detected expresion'
#    }
  info <- paste(dat$name,  dat$CV, round(as.numeric(dat$expre),3), sep=' : ')
  g <- grid.get(id)
  grid.garnish(id,onmouseover=paste("showTooltip(evt, '", info, "')"),onmouseout="hideTooltip()")
}

grid.script(filename="tooltip.js")
grid.export('temp.svg')
