# Supplementary material for: A full-body transcriptome and proteome resource for the European common carp
Source: BMC Genomics. 2016 Sep 2;17(1):701. doi: 10.1186/s12864-016-3038-y (PMC5009708; doi:10.1186/s12864-016-3038-y)
Supplement: Additional file 9: — Visualisations of carp organ data. Visualisations that can be used with the supplied R-script. (ZIP 2148 kb) [file 12864_2016_3038_MOESM9_ESM.zip › carp_final organ viewer/tooltip.js]

function showTooltip(evt, label) {
  
  // Getting rid of any existing tooltips
  hideTooltip();

  var svgNS = "http://www.w3.org/2000/svg";

  var target = evt.currentTarget;
  
  // Create new text node, rect and text for the tooltip
  var content = document.createTextNode(label);  

  var text = document.createElementNS(svgNS, "text");
  text.setAttribute("id", "tooltipText");
  // Resetting some style attributes
  text.setAttribute("font-size", "12px");
  text.setAttribute("fill", "black");
  text.setAttribute("stroke-width", "0");
  text.appendChild(content);

  var rect = document.createElementNS(svgNS, "rect");
  rect.setAttribute("id", "tooltipRect");

  // Add rect and text to the bottom of the document.
  // This is because SVG has a rendering order.
  // We want the tooltip to be on top, therefore inserting last.
  var wrappingGroup = document.getElementsByTagName("g")[0];
  wrappingGroup.appendChild(rect);
  wrappingGroup.appendChild(text);

  // Transforming the mouse location to the SVG coordinate system
  // Snippet lifted from: http://tech.groups.yahoo.com/group/svg-developers/message/52701
  var m = target.getScreenCTM();
  var p = document.documentElement.createSVGPoint();
  p.x = evt.clientX;
  p.y = evt.clientY;
  p = p.matrixTransform(m.inverse());

  // Determine position for tooltip based on location of 
  // element that mouse is over
  // AND size of text label
  // Currently the tooltip is offset by (3, 3)
  var tooltipx = p.x + 3;
  var tooltiplabx = tooltipx + 5;
  var tooltipy = p.y + 3;
  var tooltiplaby = tooltipy + 5;

  // Position tooltip rect and text
  text.setAttribute("transform", 
                    "translate(" + tooltiplabx + ", " + tooltiplaby + ") " +
                    "scale(1, -1)");

  rect.setAttribute("x", tooltipx);
  rect.setAttribute("y", tooltipy);
  rect.setAttribute("width", text.getBBox().width + 10);
  rect.setAttribute("height", text.getBBox().height + 5);
  rect.setAttribute("stroke", "black");
  rect.setAttribute("fill", "white");
}

function hideTooltip() {
  // Remove tooltip text and rect
  var text = document.getElementById("tooltipText");
  var rect = document.getElementById("tooltipRect");

  if (text !== null && rect !== null) {
    text.parentNode.removeChild(text);
    rect.parentNode.removeChild(rect);
  }
}
