# Supplementary material for: A full-body transcriptome and proteome resource for the European common carp
Source: BMC Genomics. 2016 Sep 2;17(1):701. doi: 10.1186/s12864-016-3038-y (PMC5009708; doi:10.1186/s12864-016-3038-y)
Supplement: Additional file 9: — Visualisations of carp organ data. Visualisations that can be used with the supplied R-script. (ZIP 2148 kb) [file 12864_2016_3038_MOESM9_ESM.zip › carp_final organ viewer/Top.txt]

carp_gene_name	gene_code_zf	gene_description	Organism
cypCar_00013291-RA		Beta-crystallin B2	Lithobates catesbeiana
cypCar_00047519-RA		Gamma-crystallin M2	Cyprinus carpio
cypCar_00049166-RA		Gamma-crystallin M2	Cyprinus carpio
cypCar_00008824-RA	crygs	Beta-crystallin S	Cyprinus carpio
cypCar_00033086-RA		Gamma-crystallin M2	Cyprinus carpio
cypCar_00048739-RA		Gamma-crystallin M2	Cyprinus carpio
cypCar_00009709-RA	crybb1	Beta-crystallin B1	Rattus norvegicus
cypCar_00040548-RA	crygnb	Gamma-crystallin N-B	Danio rerio
cypCar_00049824-RA	cryba2	Beta-crystallin A2	Gallus gallus
cypCar_00043246-RA		Gamma-crystallin M1	Cyprinus carpio
cypCar_00038482-RA	krt8	Keratin type II cytoskeletal 8	Danio rerio
cypCar_00040488-RA	krt13	Keratin type I cytoskeletal 13	Oncorhynchus mykiss
cypCar_00021815-RA		Intermediate filament protein ON3	Carassius auratus
cypCar_00010835-RA		Lipocalin	Bufo marinus
cypCar_00006488-RA	atp2a1	Sarcoplasmic/endoplasmic reticulum calcium ATPase 1	Makaira nigricans
cypCar_00048311-RA		Keratin type I cytoskeletal 50 kDa	Carassius auratus
cypCar_00048865-RA	s100a1	Protein S100-A10	Gallus gallus
cypCar_00039271-RA	epcam	Epithelial cell adhesion molecule	Mus musculus
cypCar_00014609-RA	krt17	Keratin type I cytoskeletal 17	Rattus norvegicus
cypCar_00012466-RA	apoeb	Apolipoprotein Eb	Danio rerio
cypCar_00011327-RA	ckm	Creatine kinase M-type	Homo sapiens
cypCar_00050443-RA		Myosin heavy chain fast skeletal muscle	Cyprinus carpio
cypCar_00029040-RA		Myosin heavy chain fast skeletal muscle	Cyprinus carpio
cypCar_00002601-RA	mylpf	Myosin regulatory light chain 2 skeletal muscle isoform	Mus musculus
cypCar_00049316-RA	acta1	Actin alpha skeletal muscle	Oreochromis mossambicus
cypCar_00046269-RA		Myosin heavy chain fast skeletal muscle	Cyprinus carpio
cypCar_00003591-RA	mylpf	Myosin regulatory light chain 2 skeletal muscle isoform	Mus musculus
cypCar_00029514-RA		Myosin light chain 3 skeletal muscle isoform	Liza ramada
cypCar_00029041-RA		Myosin heavy chain fast skeletal muscle	Cyprinus carpio
cypCar_00022420-RA	tnni2	Troponin I fast skeletal muscle	Coturnix coturnix japonica
cypCar_00049712-RA	apoa1	Apolipoprotein A-I-2	Oncorhynchus mykiss
cypCar_00049417-RA	fabp10a	Fatty acid-binding protein 10-A liver basic	Danio rerio
cypCar_00022052-RA	gapdh	Glyceraldehyde-3-phosphate dehydrogenase	Danio rerio
cypCar_00034481-RA	sep-04	Septin-4	Mus musculus
cypCar_00019640-RA	tf1	Serotransferrin-1	Salmo salar
cypCar_00006626-RA	fgg	Fibrinogen gamma chain	Homo sapiens
cypCar_00027580-RA	apoa1	Apolipoprotein A-I	Danio rerio
cypCar_00015772-RA	fgb	Fibrinogen beta chain	Homo sapiens
cypCar_00025600-RA		Alpha-1-antitrypsin homolog	Cyprinus carpio
cypCar_00032715-RA
