# Supplementary material for: A full-body transcriptome and proteome resource for the European common carp
Source: BMC Genomics. 2016 Sep 2;17(1):701. doi: 10.1186/s12864-016-3038-y (PMC5009708; doi:10.1186/s12864-016-3038-y)
Supplement: Additional file 10: — Carp transcriptome expression visualization tool containing the R-script and input files needed to create these visualization. This includes the carp shape file and RPKM normalized(log10) data for all the proteins measured. (ZIP 7041 kb) [file 12864_2016_3038_MOESM10_ESM.zip]

Archive with 11 entries (10 files):
- Carp transcriptome expression visualization tool/
- Carp transcriptome expression visualization tool/Carp transcriptome expression visualization tool.r
- Carp transcriptome expression visualization tool/carp2.cpg
- Carp transcriptome expression visualization tool/carp2.dbf
- Carp transcriptome expression visualization tool/carp2.prj
- Carp transcriptome expression visualization tool/carp2.qpj
- Carp transcriptome expression visualization tool/carp2.shp
- Carp transcriptome expression visualization tool/carp2.shx
- Carp transcriptome expression visualization tool/in_table.txt
- Carp transcriptome expression visualization tool/ref_table.txt
- Carp transcriptome expression visualization tool/ref_t_proteins.txt
