# Supplementary material for: A full-body transcriptome and proteome resource for the European common carp
Source: BMC Genomics. 2016 Sep 2;17(1):701. doi: 10.1186/s12864-016-3038-y (PMC5009708; doi:10.1186/s12864-016-3038-y)
Supplement: Additional file 10: — Carp transcriptome expression visualization tool containing the R-script and input files needed to create these visualization. This includes the carp shape file and RPKM normalized(log10) data for all the proteins measured. (ZIP 7041 kb) [file 12864_2016_3038_MOESM10_ESM.zip › Carp transcriptome expression visualization tool/Carp transcriptome expression visualization tool.r]

##########################################################################
##                      R version 3.2.4 (2016-03-16)                    ##
##	Project:	Carp transcriptome expression visualization tool##
##	Author script: 	Guler A.T. & Travin D.Y.                        ##
##	Last edited:  	21-03-2016					##
##	Last edited by: Kolder I.C.R.M.                                 ##
##########################################################################

# Files needed for this visualization tool
# 1.) ref_table.txt
# 2.) in_table.txt
# 3.) ref_t_proteins.txt
# 4.) carp2.shp (.cpg/.dbf/.prj/.qpj/.shx)

#============================================set up the environment=========================================================================
# Set the working directory here. Make sure the imput files needed are located in this directory! 
setwd("C:/Users/xxx")

# load packages
library(grid)
library(maps)
library(maptools)
library(sp)
library(lattice)
library(latticeExtra)
library(colorspace)
library(gridSVG)
library(pxR)
library(classInt)
library(ggplot2)
library(stringr)

# input files
ref_table=read.table('ref_table.txt', sep='\t', header=TRUE)  
in_table=read.table('in_table.txt', sep='\t', header=TRUE)    
ref_t_proteins=read.table('ref_t_proteins.txt', sep='\t',header=TRUE)   #import the table with all gene names and descriptions
map <-  readShapePoly(fn = 'carp2.shp')   #import of the shapefile with the fish


# select gene of interest 
gene_ID <- 'cypCar_00043246.RA'

#============================================Preparation part==============================================================================

out_table=cbind(ref_table, as.data.frame(matrix(0,nrow=nrow(ref_table),ncol=1))) #create a new table for output
names(out_table)[5]='Expres_Level'

for(i in 4:ncol(in_table)){                   #search for the gene in in_table
  if(toString(gene_ID)==names(in_table)[i]){
    h<-i
  }
  i=i+1
}

for(i in 1:nrow(ref_t_proteins)){             #search for the gene in the TOP list of genes
  if(toString(gene_ID)==ref_t_proteins[i,1]){
    g<-i
    gene_Name=ref_t_proteins[g,3]
    
  }
  i=i+1
}

for(i in 1:nrow(out_table)){                  #fill the Express_Level column of out_table
  for(j in 1:nrow(in_table)){
    if(toString(out_table[i,1])==in_table[j,1]){
      if(in_table[j,h]==0){
        out_table[i,5]=0           
      }else{
        out_table[i,5]<-in_table[j,h]
      }
    }
    j=j+1
  }
  i=i+1
}

Gene=c(rep(toString(gene_Name), nrow(out_table)))
out_table=cbind(out_table, Gene)

#==============================================Visualisation part==========================================================================

data <- out_table             #import prepared table for one gene chosen
gene=data[1,'Gene']

idx1=match(map$id,data$index)
expre=data[idx1, "Expres_Level"]
name=data[idx1,"sample_name"]
CV=data[idx1,"ontology"]
map@data=cbind(map@data,expre,name,CV)
map1=as.data.frame(map)
mapaID <- as.numeric(rownames(map1))

panel.str <- deparse(panel.polygonsplot, width=500)               #making up a new function that works with polygon names
panel.str <- sub("grid.polygon\\((.*)\\)","grid.polygon(\\1, name=paste('ID', slot(pls\\[\\[i\\]\\], 'ID'\\), sep=':'))",panel.str)
panel.polygonNames <- eval(parse(text=panel.str),envir=environment(panel.polygonsplot))

set_Polypath(FALSE)
n=9   
j=1
exp1=c()

for(i in 1:length(expre)){
  if(is.na(expre[i])!=TRUE){
    exp1[j]<-expre[i]
    j=j+1
    print(j)
  }
  i=i+1
}

min_val=min(in_table[,4:dim(in_table)[2]])
max_val=max(in_table[,4:dim(in_table)[2]])
exp1=c(exp1,(min_val+(min_val*0.05)),(max_val+(max_val*0.05)))

int1 <- classIntervals(exp1, 10, style='equal')
color_tag <- 'Reds'
pal <- c("#ffffff",brewer.pal(n, color_tag)) 

# plot figure
p <- spplot(map['expre'],panel=panel.polygonNames,col.regions=pal,at=signif(int1$brks, digits=2),colorkey = list(labels = list( labels = c("0.001","0.01", "0.1","1","10","100","1000","10000","100000"))))
p

# add titles to the plot
tit=paste('Expression of gene',gene_ID, sep=' ')
tit1=paste('Gene poduct:',gene, sep=' ')
grid.text(tit, x=unit(0.58, "npc"), y=unit(0.87, "npc"), rot=0, gp = gpar(fontsize = 15, fontface = "bold"))
grid.text(tit1, x=unit(0.58, "npc"), y=unit(0.12, "npc"), rot=0, gp = gpar(fontsize = 15, fontface = "bold"))

grobsf <- grid.ls()
nmsf <- grobsf$name[grobsf$type == "grobListing"]
idxNamesf <- grep('ID:', nmsf)
IDsf <- nmsf[idxNamesf]

for (id in unique(IDsf)){
  i <- strsplit(id, 'ID:')
  print(i)
  i <- sapply(i, function(x)as.numeric(x[2]))
  dat <- map1[which(mapaID==i),]
  info <- paste(dat$name,  dat$CV, round(as.numeric(dat$expre),3), sep=' : ')
  g <- grid.get(id)
  grid.garnish(id,onmouseover=paste("showTooltip(evt, '", info, "')"),onmouseout="hideTooltip()")
}

# save expression figure
grid.export(paste(gene_ID,".svg",sep=""))
