# Supplementary material for: A full-body transcriptome and proteome resource for the European common carp
Source: BMC Genomics. 2016 Sep 2;17(1):701. doi: 10.1186/s12864-016-3038-y (PMC5009708; doi:10.1186/s12864-016-3038-y)
Supplement: Additional file 10: — Carp transcriptome expression visualization tool containing the R-script and input files needed to create these visualization. This includes the carp shape file and RPKM normalized(log10) data for all the proteins measured. (ZIP 7041 kb) [file 12864_2016_3038_MOESM10_ESM.zip › Carp transcriptome expression visualization tool/in_table.txt]

Row.names	ZF.name	ontology	cypCar_00000001-RA	cypCar_00000002-RA	cypCar_00000003-RA	cypCar_00000004-RA	cypCar_00000005-RA	cypCar_00000006-RA	cypCar_00000007-RA	cypCar_00000008-RA	cypCar_00000009-RA	cypCar_00000010-RA	cypCar_00000011-RA	cypCar_00000012-RA	cypCar_00000013-RA	cypCar_00000014-RA	cypCar_00000015-RA	cypCar_00000016-RA	cypCar_00000017-RA	cypCar_00000018-RA	cypCar_00000019-RA	cypCar_00000020-RA	cypCar_00000021-RA	cypCar_00000022-RA	cypCar_00000023-RA	cypCar_00000024-RA	cypCar_00000025-RA	cypCar_00000026-RA	cypCar_00000027-RA	cypCar_00000028-RA	cypCar_00000029-RA	cypCar_00000030-RA	cypCar_00000031-RA	cypCar_00000032-RA	cypCar_00000033-RA	cypCar_00000034-RA	cypCar_00000035-RA	cypCar_00000036-RA	cypCar_00000037-RA	cypCar_00000038-RA	cypCar_00000039-RA	cypCar_00000040-RA	cypCar_00000041-RA	cypCar_00000042-RA	cypCar_00000043-RA	cypCar_00000044-RA	cypCar_00000045-RA	cypCar_00000046-RA	cypCar_00000047-RA	cypCar_00000048-RA	cypCar_00000049-RA	cypCar_00000050-RA	cypCar_00000051-RA	cypCar_00000052-RA	cypCar_00000053-RA	cypCar_00000054-RA	cypCar_00000055-RA	cypCar_00000056-RA	cypCar_00000057-RA	cypCar_00000058-RA	cypCar_00000059-RA	cypCar_00000060-RA	cypCar_00000061-RA	cypCar_00000062-RA	cypCar_00000063-RA	cypCar_00000064-RA	cypCar_00000065-RA	cypCar_00000066-RA	cypCar_00000067-RA	cypCar_00000068-RA	cypCar_00000069-RA	cypCar_00000070-RA	cypCar_00000071-RA	cypCar_00000072-RA	cypCar_00000073-RA	cypCar_00000074-RA	cypCar_00000075-RA	cypCar_00000076-RA	cypCar_00000077-RA	cypCar_00000078-RA	cypCar_00000079-RA	cypCar_00000080-RA	cypCar_00000081-RA	cypCar_00000082-RA	cypCar_00000083-RA	cypCar_00000084-RA	cypCar_00000085-RA	cypCar_00000086-RA	cypCar_00000087-RA	cypCar_00000088-RA	cypCar_00000089-RA	cypCar_00000090-RA	cypCar_00000091-RA	cypCar_00000092-RA	cypCar_00000093-RA	cypCar_00000094-RA	cypCar_00000095-RA	cypCar_00000096-RA	cypCar_00000097-RA	cypCar_00000098-RA	cypCar_00000099-RA	cypCar_00000100-RA	cypCar_00000101-RA	cypCar_00000102-RA	cypCar_00000103-RA	cypCar_00000104-RA	cypCar_00000105-RA	cypCar_00000106-RA	cypCar_00000107-RA	cypCar_00000108-RA	cypCar_00000109-RA	cypCar_00000110-RA	cypCar_00000111-RA	cypCar_00000112-RA	cypCar_00000113-RA	cypCar_00000114-RA	cypCar_00000115-RA	cypCar_00000116-RA	cypCar_00000117-RA	cypCar_00000118-RA	cypCar_00000119-RA	cypCar_00000120-RA	cypCar_00000121-RA	cypCar_00000122-RA	cypCar_00000123-RA	cypCar_00000124-RA	cypCar_00000125-RA	cypCar_00000126-RA	cypCar_00000127-RA	cypCar_00000128-RA	cypCar_00000129-RA	cypCar_00000130-RA	cypCar_00000131-RA	cypCar_00000132-RA	cypCar_00000133-RA	cypCar_00000134-RA	cypCar_00000135-RA	cypCar_00000136-RA	cypCar_00000137-RA	cypCar_00000138-RA	cypCar_00000139-RA	cypCar_00000140-RA	cypCar_00000141-RA	cypCar_00000142-RA	cypCar_00000143-RA	cypCar_00000144-RA	cypCar_00000145-RA	cypCar_00000146-RA	cypCar_00000147-RA	cypCar_00000148-RA	cypCar_00000149-RA	cypCar_00000150-RA	cypCar_00000151-RA	cypCar_00000152-RA	cypCar_00000153-RA	cypCar_00000154-RA	cypCar_00000155-RA	cypCar_00000156-RA	cypCar_00000157-RA	cypCar_00000158-RA	cypCar_00000159-RA	cypCar_00000160-RA	cypCar_00000161-RA	cypCar_00000162-RA	cypCar_00000163-RA	cypCar_00000164-RA	cypCar_00000165-RA	cypCar_00000166-RA	cypCar_00000167-RA	cypCar_00000168-RA	cypCar_00000169-RA	cypCar_00000170-RA	cypCar_00000171-RA	cypCar_00000172-RA	cypCar_00000173-RA	cypCar_00000174-RA	cypCar_00000175-RA	cypCar_00000176-RA	cypCar_00000177-RA	cypCar_00000178-RA	cypCar_00000179-RA	cypCar_00000180-RA	cypCar_00000181-RA	cypCar_00000182-RA	cypCar_00000183-RA	cypCar_00000184-RA	cypCar_00000185-RA	cypCar_00000186-RA	cypCar_00000187-RA	cypCar_00000188-RA	cypCar_00000189-RA	cypCar_00000190-RA	cypCar_00000191-RA	cypCar_00000192-RA	cypCar_00000193-RA	cypCar_00000194-RA	cypCar_00000195-RA	cypCar_00000196-RA	cypCar_00000197-RA	cypCar_00000198-RA	cypCar_00000199-RA	cypCar_00000200-RA	cypCar_00000201-RA	cypCar_00000202-RA	cypCar_00000203-RA	cypCar_00000204-RA	cypCar_00000205-RA	cypCar_00000206-RA	cypCar_00000207-RA	cypCar_00000208-RA	cypCar_00000209-RA	cypCar_00000210-RA	cypCar_00000211-RA	cypCar_00000212-RA	cypCar_00000213-RA	cypCar_00000214-RA	cypCar_00000215-RA	cypCar_00000216-RA	cypCar_00000217-RA	cypCar_00000218-RA	cypCar_00000219-RA	cypCar_00000220-RA	cypCar_00000221-RA	cypCar_00000222-RA	cypCar_00000223-RA	cypCar_00000224-RA	cypCar_00000225-RA	cypCar_00000226-RA	cypCar_00000227-RA	cypCar_00000228-RA	cypCar_00000229-RA	cypCar_00000230-RA	cypCar_00000231-RA	cypCar_00000232-RA	cypCar_00000233-RA	cypCar_00000234-RA	cypCar_00000235-RA	cypCar_00000236-RA	cypCar_00000237-RA	cypCar_00000238-RA	cypCar_00000239-RA	cypCar_00000240-RA	cypCar_00000241-RA	cypCar_00000242-RA	cypCar_00000243-RA	cypCar_00000244-RA	cypCar_00000245-RA	cypCar_00000246-RA	cypCar_00000247-RA	cypCar_00000248-RA	cypCar_00000249-RA	cypCar_00000250-RA	cypCar_00000251-RA	cypCar_00000252-RA	cypCar_00000253-RA	cypCar_00000254-RA	cypCar_00000255-RA	cypCar_00000256-RA	cypCar_00000257-RA	cypCar_00000258-RA	cypCar_00000259-RA	cypCar_00000260-RA	cypCar_00000261-RA	cypCar_00000262-RA	cypCar_00000263-RA	cypCar_00000264-RA	cypCar_00000265-RA	cypCar_00000266-RA	cypCar_00000267-RA	cypCar_00000268-RA	cypCar_00000269-RA	cypCar_00000270-RA	cypCar_00000271-RA	cypCar_00000272-RA	cypCar_00000273-RA	cypCar_00000274-RA	cypCar_00000275-RA	cypCar_00000276-RA	cypCar_00000277-RA	cypCar_00000278-RA	cypCar_00000279-RA	cypCar_00000280-RA	cypCar_00000281-RA	cypCar_00000282-RA	cypCar_00000283-RA	cypCar_00000284-RA	cypCar_00000285-RA	cypCar_00000286-RA	cypCar_00000287-RA	cypCar_00000288-RA	cypCar_00000289-RA	cypCar_00000290-RA	cypCar_00000291-RA	cypCar_00000292-RA	cypCar_00000293-RA	cypCar_00000294-RA	cypCar_00000295-RA	cypCar_00000296-RA	cypCar_00000297-RA	cypCar_00000298-RA	cypCar_00000299-RA	cypCar_00000300-RA	cypCar_00000301-RA	cypCar_00000302-RA	cypCar_00000303-RA	cypCar_00000304-RA	cypCar_00000305-RA	cypCar_00000306-RA	cypCar_00000307-RA	cypCar_00000308-RA	cypCar_00000309-RA	cypCar_00000310-RA	cypCar_00000311-RA	cypCar_00000312-RA	cypCar_00000313-RA	cypCar_00000314-RA	cypCar_00000315-RA	cypCar_00000316-RA	cypCar_00000317-RA	cypCar_00000318-RA	cypCar_00000319-RA	cypCar_00000320-RA	cypCar_00000321-RA	cypCar_00000322-RA	cypCar_00000323-RA	cypCar_00000324-RA	cypCar_00000325-RA	cypCar_00000326-RA	cypCar_00000327-RA	cypCar_00000328-RA	cypCar_00000329-RA	cypCar_00000330-RA	cypCar_00000331-RA	cypCar_00000332-RA	cypCar_00000333-RA	cypCar_00000334-RA	cypCar_00000335-RA	cypCar_00000336-RA	cypCar_00000337-RA	cypCar_00000338-RA	cypCar_00000339-RA	cypCar_00000340-RA	cypCar_00000341-RA	cypCar_00000342-RA	cypCar_00000343-RA	cypCar_00000344-RA	cypCar_00000345-RA	cypCar_00000346-RA	cypCar_00000347-RA	cypCar_00000348-RA	cypCar_00000349-RA	cypCar_00000350-RA	cypCar_00000351-RA	cypCar_00000352-RA	cypCar_00000353-RA	cypCar_00000354-RA	cypCar_00000355-RA	cypCar_00000356-RA	cypCar_00000357-RA	cypCar_00000358-RA	cypCar_00000359-RA	cypCar_00000360-RA	cypCar_00000361-RA	cypCar_00000362-RA	cypCar_00000363-RA	cypCar_00000364-RA	cypCar_00000365-RA	cypCar_00000366-RA	cypCar_00000367-RA	cypCar_00000368-RA	cypCar_00000369-RA	cypCar_00000370-RA	cypCar_00000371-RA	cypCar_00000372-RA	cypCar_00000373-RA	cypCar_00000374-RA	cypCar_00000375-RA	cypCar_00000376-RA	cypCar_00000377-RA	cypCar_00000378-RA	cypCar_00000379-RA	cypCar_00000380-RA	cypCar_00000381-RA	cypCar_00000382-RA	cypCar_00000383-RA	cypCar_00000384-RA	cypCar_00000385-RA	cypCar_00000386-RA	cypCar_00000387-RA	cypCar_00000388-RA	cypCar_00000389-RA	cypCar_00000390-RA	cypCar_00000391-RA	cypCar_00000392-RA	cypCar_00000393-RA	cypCar_00000394-RA	cypCar_00000395-RA	cypCar_00000396-RA	cypCar_00000397-RA	cypCar_00000398-RA	cypCar_00000399-RA	cypCar_00000400-RA	cypCar_00000401-RA	cypCar_00000402-RA	cypCar_00000403-RA	cypCar_00000404-RA	cypCar_00000405-RA	cypCar_00000406-RA	cypCar_00000407-RA	cypCar_00000408-RA	cypCar_00000409-RA	cypCar_00000410-RA	cypCar_00000411-RA	cypCar_00000412-RA	cypCar_00000413-RA	cypCar_00000414-RA	cypCar_00000415-RA	cypCar_00000416-RA	cypCar_00000417-RA	cypCar_00000418-RA	cypCar_00000419-RA	cypCar_00000420-RA	cypCar_00000421-RA	cypCar_00000422-RA	cypCar_00000423-RA	cypCar_00000424-RA	cypCar_00000425-RA	cypCar_00000426-RA	cypCar_00000427-RA	cypCar_00000428-RA	cypCar_00000429-RA	cypCar_00000430-RA	cypCar_00000431-RA	cypCar_00000432-RA	cypCar_00000433-RA	cypCar_00000434-RA	cypCar_00000435-RA	cypCar_00000436-RA	cypCar_00000437-RA	cypCar_00000438-RA	cypCar_00000439-RA	cypCar_00000440-RA	cypCar_00000441-RA	cypCar_00000442-RA	cypCar_00000443-RA	cypCar_00000444-RA	cypCar_00000445-RA	cypCar_00000446-RA	cypCar_00000447-RA	cypCar_00000448-RA	cypCar_00000449-RA	cypCar_00000450-RA	cypCar_00000451-RA	cypCar_00000452-RA	cypCar_00000453-RA	cypCar_00000454-RA	cypCar_00000455-RA	cypCar_00000456-RA	cypCar_00000457-RA	cypCar_00000458-RA	cypCar_00000459-RA	cypCar_00000460-RA	cypCar_00000461-RA	cypCar_00000462-RA	cypCar_00000463-RA	cypCar_00000464-RA	cypCar_00000465-RA	cypCar_00000466-RA	cypCar_00000467-RA	cypCar_00000468-RA	cypCar_00000469-RA	cypCar_00000470-RA	cypCar_00000471-RA	cypCar_00000472-RA	cypCar_00000473-RA	cypCar_00000474-RA	cypCar_00000475-RA	cypCar_00000476-RA	cypCar_00000477-RA	cypCar_00000478-RA	cypCar_00000479-RA	cypCar_00000480-RA	cypCar_00000481-RA	cypCar_00000482-RA	cypCar_00000483-RA	cypCar_00000484-RA	cypCar_00000485-RA	cypCar_00000486-RA	cypCar_00000487-RA	cypCar_00000488-RA	cypCar_00000489-RA	cypCar_00000490-RA	cypCar_00000491-RA	cypCar_00000492-RA	cypCar_00000493-RA	cypCar_00000494-RA	cypCar_00000495-RA	cypCar_00000496-RA	cypCar_00000497-RA	cypCar_00000498-RA	cypCar_00000499-RA	cypCar_00000500-RA	cypCar_00000501-RA	cypCar_00000502-RA	cypCar_00000503-RA	cypCar_00000504-RA	cypCar_00000505-RA	cypCar_00000506-RA	cypCar_00000507-RA	cypCar_00000508-RA	cypCar_00000509-RA	cypCar_00000510-RA	cypCar_00000511-RA	cypCar_00000512-RA	cypCar_00000513-RA	cypCar_00000514-RA	cypCar_00000515-RA	cypCar_00000516-RA	cypCar_00000517-RA	cypCar_00000518-RA	cypCar_00000519-RA	cypCar_00000520-RA	cypCar_00000521-RA	cypCar_00000522-RA	cypCar_00000523-RA	cypCar_00000524-RA	cypCar_00000525-RA	cypCar_00000526-RA	cypCar_00000527-RA	cypCar_00000528-RA	cypCar_00000529-RA	cypCar_00000530-RA	cypCar_00000531-RA	cypCar_00000532-RA	cypCar_00000533-RA	cypCar_00000534-RA	cypCar_00000535-RA	cypCar_00000536-RA	cypCar_00000537-RA	cypCar_00000538-RA	cypCar_00000539-RA	cypCar_00000540-RA	cypCar_00000541-RA	cypCar_00000542-RA	cypCar_00000543-RA	cypCar_00000544-RA	cypCar_00000545-RA	cypCar_00000546-RA	cypCar_00000547-RA	cypCar_00000548-RA	cypCar_00000549-RA	cypCar_00000550-RA	cypCar_00000551-RA	cypCar_00000552-RA	cypCar_00000553-RA	cypCar_00000554-RA	cypCar_00000555-RA	cypCar_00000556-RA	cypCar_00000557-RA	cypCar_00000558-RA	cypCar_00000559-RA	cypCar_00000560-RA	cypCar_00000561-RA	cypCar_00000562-RA	cypCar_00000563-RA	cypCar_00000564-RA	cypCar_00000565-RA	cypCar_00000566-RA	cypCar_00000567-RA	cypCar_00000568-RA	cypCar_00000569-RA	cypCar_00000570-RA	cypCar_00000571-RA	cypCar_00000572-RA	cypCar_00000573-RA	cypCar_00000574-RA	cypCar_00000575-RA	cypCar_00000576-RA	cypCar_00000577-RA	cypCar_00000578-RA	cypCar_00000579-RA	cypCar_00000580-RA	cypCar_00000581-RA	cypCar_00000582-RA	cypCar_00000583-RA	cypCar_00000584-RA	cypCar_00000585-RA	cypCar_00000586-RA	cypCar_00000587-RA	cypCar_00000588-RA	cypCar_00000589-RA	cypCar_00000590-RA	cypCar_00000591-RA	cypCar_00000592-RA	cypCar_00000593-RA	cypCar_00000594-RA	cypCar_00000595-RA	cypCar_00000596-RA	cypCar_00000597-RA	cypCar_00000598-RA	cypCar_00000599-RA	cypCar_00000600-RA	cypCar_00000601-RA	cypCar_00000602-RA	cypCar_00000603-RA	cypCar_00000604-RA	cypCar_00000605-RA	cypCar_00000606-RA	cypCar_00000607-RA	cypCar_00000608-RA	cypCar_00000609-RA	cypCar_00000610-RA	cypCar_00000611-RA	cypCar_00000612-RA	cypCar_00000613-RA	cypCar_00000614-RA	cypCar_00000615-RA	cypCar_00000616-RA	cypCar_00000617-RA	cypCar_00000618-RA	cypCar_00000619-RA	cypCar_00000620-RA	cypCar_00000621-RA	cypCar_00000622-RA	cypCar_00000623-RA	cypCar_00000624-RA	cypCar_00000625-RA	cypCar_00000626-RA	cypCar_00000627-RA	cypCar_00000628-RA	cypCar_00000629-RA	cypCar_00000630-RA	cypCar_00000631-RA	cypCar_00000632-RA	cypCar_00000633-RA	cypCar_00000634-RA	cypCar_00000635-RA	cypCar_00000636-RA	cypCar_00000637-RA	cypCar_00000638-RA	cypCar_00000639-RA	cypCar_00000640-RA	cypCar_00000641-RA	cypCar_00000642-RA	cypCar_00000643-RA	cypCar_00000644-RA	cypCar_00000645-RA	cypCar_00000646-RA	cypCar_00000647-RA	cypCar_00000648-RA	cypCar_00000649-RA	cypCar_00000650-RA	cypCar_00000651-RA	cypCar_00000652-RA	cypCar_00000653-RA	cypCar_00000654-RA	cypCar_00000655-RA	cypCar_00000656-RA	cypCar_00000657-RA	cypCar_00000658-RA	cypCar_00000659-RA	cypCar_00000660-RA	cypCar_00000661-RA	cypCar_00000662-RA	cypCar_00000663-RA	cypCar_00000664-RA	cypCar_00000665-RA	cypCar_00000666-RA	cypCar_00000667-RA	cypCar_00000668-RA	cypCar_00000669-RA	cypCar_00000670-RA	cypCar_00000671-RA	cypCar_00000672-RA	cypCar_00000673-RA	cypCar_00000674-RA	cypCar_00000675-RA	cypCar_00000676-RA	cypCar_00000677-RA	cypCar_00000678-RA	cypCar_00000679-RA	cypCar_00000680-RA	cypCar_00000681-RA	cypCar_00000682-RA	cypCar_00000683-RA	cypCar_00000684-RA	cypCar_00000685-RA	cypCar_00000686-RA	cypCar_00000687-RA	cypCar_00000688-RA	cypCar_00000689-RA	cypCar_00000690-RA	cypCar_00000691-RA	cypCar_00000692-RA	cypCar_00000693-RA	cypCar_00000694-RA	cypCar_00000695-RA	cypCar_00000696-RA	cypCar_00000697-RA	cypCar_00000698-RA	cypCar_00000699-RA	cypCar_00000700-RA	cypCar_00000701-RA	cypCar_00000702-RA	cypCar_00000703-RA	cypCar_00000704-RA	cypCar_00000705-RA	cypCar_00000706-RA	cypCar_00000707-RA	cypCar_00000708-RA	cypCar_00000709-RA	cypCar_00000710-RA	cypCar_00000711-RA	cypCar_00000712-RA	cypCar_00000713-RA	cypCar_00000714-RA	cypCar_00000715-RA	cypCar_00000716-RA	cypCar_00000717-RA	cypCar_00000718-RA	cypCar_00000719-RA	cypCar_00000720-RA	cypCar_00000721-RA	cypCar_00000722-RA	cypCar_00000723-RA	cypCar_00000724-RA	cypCar_00000725-RA	cypCar_00000726-RA	cypCar_00000727-RA	cypCar_00000728-RA	cypCar_00000729-RA	cypCar_00000730-RA	cypCar_00000731-RA	cypCar_00000732-RA	cypCar_00000733-RA	cypCar_00000734-RA	cypCar_00000735-RA	cypCar_00000736-RA	cypCar_00000737-RA	cypCar_00000738-RA	cypCar_00000739-RA	cypCar_00000740-RA	cypCar_00000741-RA	cypCar_00000742-RA	cypCar_00000743-RA	cypCar_00000744-RA	cypCar_00000745-RA	cypCar_00000746-RA	cypCar_00000747-RA	cypCar_00000748-RA	cypCar_00000749-RA	cypCar_00000750-RA	cypCar_00000751-RA	cypCar_00000752-RA	cypCar_00000753-RA	cypCar_00000754-RA	cypCar_00000755-RA	cypCar_00000756-RA	cypCar_00000757-RA	cypCar_00000758-RA	cypCar_00000759-RA	cypCar_00000760-RA	cypCar_00000761-RA	cypCar_00000762-RA	cypCar_00000763-RA	cypCar_00000764-RA	cypCar_00000765-RA	cypCar_00000766-RA	cypCar_00000767-RA	cypCar_00000768-RA	cypCar_00000769-RA	cypCar_00000770-RA	cypCar_00000771-RA	cypCar_00000772-RA	cypCar_00000773-RA	cypCar_00000774-RA	cypCar_00000775-RA	cypCar_00000776-RA	cypCar_00000777-RA	cypCar_00000778-RA	cypCar_00000779-RA	cypCar_00000780-RA	cypCar_00000781-RA	cypCar_00000782-RA	cypCar_00000783-RA	cypCar_00000784-RA	cypCar_00000785-RA	cypCar_00000786-RA	cypCar_00000787-RA	cypCar_00000788-RA	cypCar_00000789-RA	cypCar_00000790-RA	cypCar_00000791-RA	cypCar_00000792-RA	cypCar_00000793-RA	cypCar_00000794-RA	cypCar_00000795-RA	cypCar_00000796-RA	cypCar_00000797-RA	cypCar_00000798-RA	cypCar_00000799-RA	cypCar_00000800-RA	cypCar_00000801-RA	cypCar_00000802-RA	cypCar_00000803-RA	cypCar_00000804-RA	cypCar_00000805-RA	cypCar_00000806-RA	cypCar_00000807-RA	cypCar_00000808-RA	cypCar_00000809-RA	cypCar_00000810-RA	cypCar_00000811-RA	cypCar_00000812-RA	cypCar_00000813-RA	cypCar_00000814-RA	cypCar_00000815-RA	cypCar_00000816-RA	cypCar_00000817-RA	cypCar_00000818-RA	cypCar_00000819-RA	cypCar_00000820-RA	cypCar_00000821-RA	cypCar_00000822-RA	cypCar_00000823-RA	cypCar_00000824-RA	cypCar_00000825-RA	cypCar_00000826-RA	cypCar_00000827-RA	cypCar_00000828-RA	cypCar_00000829-RA	cypCar_00000830-RA	cypCar_00000831-RA	cypCar_00000832-RA	cypCar_00000833-RA	cypCar_00000834-RA	cypCar_00000835-RA	cypCar_00000836-RA	cypCar_00000837-RA	cypCar_00000838-RA	cypCar_00000839-RA	cypCar_00000840-RA	cypCar_00000841-RA	cypCar_00000842-RA	cypCar_00000843-RA	cypCar_00000844-RA	cypCar_00000845-RA	cypCar_00000846-RA	cypCar_00000847-RA	cypCar_00000848-RA	cypCar_00000849-RA	cypCar_00000850-RA	cypCar_00000851-RA	cypCar_00000852-RA	cypCar_00000853-RA	cypCar_00000854-RA	cypCar_00000855-RA	cypCar_00000856-RA	cypCar_00000857-RA	cypCar_00000858-RA	cypCar_00000859-RA	cypCar_00000860-RA	cypCar_00000861-RA	cypCar_00000862-RA	cypCar_00000863-RA	cypCar_00000864-RA	cypCar_00000865-RA	cypCar_00000866-RA	cypCar_00000867-RA	cypCar_00000868-RA	cypCar_00000869-RA	cypCar_00000870-RA	cypCar_00000871-RA	cypCar_00000872-RA	cypCar_00000873-RA	cypCar_00000874-RA	cypCar_00000875-RA	cypCar_00000876-RA	cypCar_00000877-RA	cypCar_00000878-RA	cypCar_00000879-RA	cypCar_00000880-RA	cypCar_00000881-RA	cypCar_00000882-RA	cypCar_00000883-RA	cypCar_00000884-RA	cypCar_00000885-RA	cypCar_00000886-RA	cypCar_00000887-RA	cypCar_00000888-RA	cypCar_00000889-RA	cypCar_00000890-RA	cypCar_00000891-RA	cypCar_00000892-RA	cypCar_00000893-RA	cypCar_00000894-RA	cypCar_00000895-RA	cypCar_00000896-RA	cypCar_00000897-RA	cypCar_00000898-RA	cypCar_00000899-RA	cypCar_00000900-RA	cypCar_00000901-RA	cypCar_00000902-RA	cypCar_00000903-RA	cypCar_00000904-RA	cypCar_00000905-RA	cypCar_00000906-RA	cypCar_00000907-RA	cypCar_00000908-RA	cypCar_00000909-RA	cypCar_00000910-RA	cypCar_00000911-RA	cypCar_00000912-RA	cypCar_00000913-RA	cypCar_00000914-RA	cypCar_00000915-RA	cypCar_00000916-RA	cypCar_00000917-RA	cypCar_00000918-RA	cypCar_00000919-RA	cypCar_00000920-RA	cypCar_00000921-RA	cypCar_00000922-RA	cypCar_00000923-RA	cypCar_00000924-RA	cypCar_00000925-RA	cypCar_00000926-RA	cypCar_00000927-RA	cypCar_00000928-RA	cypCar_00000929-RA	cypCar_00000930-RA	cypCar_00000931-RA	cypCar_00000932-RA	cypCar_00000933-RA	cypCar_00000934-RA	cypCar_00000935-RA	cypCar_00000936-RA	cypCar_00000937-RA	cypCar_00000938-RA	cypCar_00000939-RA	cypCar_00000940-RA	cypCar_00000941-RA	cypCar_00000942-RA	cypCar_00000943-RA	cypCar_00000944-RA	cypCar_00000945-RA	cypCar_00000946-RA	cypCar_00000947-RA	cypCar_00000948-RA	cypCar_00000949-RA	cypCar_00000950-RA	cypCar_00000951-RA	cypCar_00000952-RA	cypCar_00000953-RA	cypCar_00000954-RA	cypCar_00000955-RA	cypCar_00000956-RA	cypCar_00000957-RA	cypCar_00000958-RA	cypCar_00000959-RA	cypCar_00000960-RA	cypCar_00000961-RA	cypCar_00000962-RA	cypCar_00000963-RA	cypCar_00000964-RA	cypCar_00000965-RA	cypCar_00000966-RA	cypCar_00000967-RA	cypCar_00000968-RA	cypCar_00000969-RA	cypCar_00000970-RA	cypCar_00000971-RA	cypCar_00000972-RA	cypCar_00000973-RA	cypCar_00000974-RA	cypCar_00000975-RA	cypCar_00000976-RA	cypCar_00000977-RA	cypCar_00000978-RA	cypCar_00000979-RA	cypCar_00000980-RA	cypCar_00000981-RA	cypCar_00000982-RA	cypCar_00000983-RA	cypCar_00000984-RA	cypCar_00000985-RA	cypCar_00000986-RA	cypCar_00000987-RA	cypCar_00000988-RA	cypCar_00000989-RA	cypCar_00000990-RA	cypCar_00000991-RA	cypCar_00000992-RA	cypCar_00000993-RA	cypCar_00000994-RA	cypCar_00000995-RA	cypCar_00000996-RA	cypCar_00000997-RA	cypCar_00000998-RA	cypCar_00000999-RA	cypCar_00001000-RA	cypCar_00001001-RA	cypCar_00001002-RA	cypCar_00001003-RA	cypCar_00001004-RA	cypCar_00001005-RA	cypCar_00001006-RA	cypCar_00001007-RA	cypCar_00001008-RA	cypCar_00001009-RA	cypCar_00001010-RA	cypCar_00001011-RA	cypCar_00001012-RA	cypCar_00001013-RA	cypCar_00001014-RA	cypCar_00001015-RA	cypCar_00001016-RA	cypCar_00001017-RA	cypCar_00001018-RA	cypCar_00001019-RA	cypCar_00001020-RA	cypCar_00001021-RA	cypCar_00001022-RA	cypCar_00001023-RA	cypCar_00001024-RA	cypCar_00001025-RA	cypCar_00001026-RA	cypCar_00001027-RA	cypCar_00001028-RA	cypCar_00001029-RA	cypCar_00001030-RA	cypCar_00001031-RA	cypCar_00001032-RA	cypCar_00001033-RA	cypCar_00001034-RA	cypCar_00001035-RA	cypCar_00001036-RA	cypCar_00001037-RA	cypCar_00001038-RA	cypCar_00001039-RA	cypCar_00001040-RA	cypCar_00001041-RA	cypCar_00001042-RA	cypCar_00001043-RA	cypCar_00001044-RA	cypCar_00001045-RA	cypCar_00001046-RA	cypCar_00001047-RA	cypCar_00001048-RA	cypCar_00001049-RA	cypCar_00001050-RA	cypCar_00001051-RA	cypCar_00001052-RA	cypCar_00001053-RA	cypCar_00001054-RA	cypCar_00001055-RA	cypCar_00001056-RA	cypCar_00001057-RA	cypCar_00001058-RA	cypCar_00001059-RA	cypCar_00001060-RA	cypCar_00001061-RA	cypCar_00001062-RA	cypCar_00001063-RA	cypCar_00001064-RA	cypCar_00001065-RA	cypCar_00001066-RA	cypCar_00001067-RA	cypCar_00001068-RA	cypCar_00001069-RA	cypCar_00001070-RA	cypCar_00001071-RA	cypCar_00001072-RA	cypCar_00001073-RA	cypCar_00001074-RA	cypCar_00001075-RA	cypCar_00001076-RA	cypCar_00001077-RA	cypCar_00001078-RA	cypCar_00001079-RA	cypCar_00001080-RA	cypCar_00001081-RA	cypCar_00001082-RA	cypCar_00001083-RA	cypCar_00001084-RA	cypCar_00001085-RA	cypCar_00001086-RA	cypCar_00001087-RA	cypCar_00001088-RA	cypCar_00001089-RA	cypCar_00001090-RA	cypCar_00001091-RA	cypCar_00001092-RA	cypCar_00001093-RA	cypCar_00001094-RA	cypCar_00001095-RA	cypCar_00001096-RA	cypCar_00001097-RA	cypCar_00001098-RA	cypCar_00001099-RA	cypCar_00001100-RA	cypCar_00001101-RA	cypCar_00001102-RA	cypCar_00001103-RA	cypCar_00001104-RA	cypCar_00001105-RA	cypCar_00001106-RA	cypCar_00001107-RA	cypCar_00001108-RA	cypCar_00001109-RA	cypCar_00001110-RA	cypCar_00001111-RA	cypCar_00001112-RA	cypCar_00001113-RA	cypCar_00001114-RA	cypCar_00001115-RA	cypCar_00001116-RA	cypCar_00001117-RA	cypCar_00001118-RA	cypCar_00001119-RA	cypCar_00001120-RA	cypCar_00001121-RA	cypCar_00001122-RA	cypCar_00001123-RA	cypCar_00001124-RA	cypCar_00001125-RA	cypCar_00001126-RA	cypCar_00001127-RA	cypCar_00001128-RA	cypCar_00001129-RA	cypCar_00001130-RA	cypCar_00001131-RA	cypCar_00001132-RA	cypCar_00001133-RA	cypCar_00001134-RA	cypCar_00001135-RA	cypCar_00001136-RA	cypCar_00001137-RA	cypCar_00001138-RA	cypCar_00001139-RA	cypCar_00001140-RA	cypCar_00001141-RA	cypCar_00001142-RA	cypCar_00001143-RA	cypCar_00001144-RA	cypCar_00001145-RA	cypCar_00001146-RA	cypCar_00001147-RA	cypCar_00001148-RA	cypCar_00001149-RA	cypCar_00001150-RA	cypCar_00001151-RA	cypCar_00001152-RA	cypCar_00001153-RA	cypCar_00001154-RA	cypCar_00001155-RA	cypCar_00001156-RA	cypCar_00001157-RA	cypCar_00001158-RA	cypCar_00001159-RA	cypCar_00001160-RA	cypCar_00001161-RA	cypCar_00001162-RA	cypCar_00001163-RA	cypCar_00001164-RA	cypCar_00001165-RA	cypCar_00001166-RA	cypCar_00001167-RA	cypCar_00001168-RA	cypCar_00001169-RA	cypCar_00001170-RA	cypCar_00001171-RA	cypCar_00001172-RA	cypCar_00001173-RA	cypCar_00001174-RA	cypCar_00001175-RA	cypCar_00001176-RA	cypCar_00001177-RA	cypCar_00001178-RA	cypCar_00001179-RA	cypCar_00001180-RA	cypCar_00001181-RA	cypCar_00001182-RA	cypCar_00001183-RA	cypCar_00001184-RA	cypCar_00001185-RA	cypCar_00001186-RA	cypCar_00001187-RA	cypCar_00001188-RA	cypCar_00001189-RA	cypCar_00001190-RA	cypCar_00001191-RA	cypCar_00001192-RA	cypCar_00001193-RA	cypCar_00001194-RA	cypCar_00001195-RA	cypCar_00001196-RA	cypCar_00001197-RA	cypCar_00001198-RA	cypCar_00001199-RA	cypCar_00001200-RA	cypCar_00001201-RA	cypCar_00001202-RA	cypCar_00001203-RA	cypCar_00001204-RA	cypCar_00001205-RA	cypCar_00001206-RA	cypCar_00001207-RA	cypCar_00001208-RA	cypCar_00001209-RA	cypCar_00001210-RA	cypCar_00001211-RA	cypCar_00001212-RA	cypCar_00001213-RA	cypCar_00001214-RA	cypCar_00001215-RA	cypCar_00001216-RA	cypCar_00001217-RA	cypCar_00001218-RA	cypCar_00001219-RA	cypCar_00001220-RA	cypCar_00001221-RA	cypCar_00001222-RA	cypCar_00001223-RA	cypCar_00001224-RA	cypCar_00001225-RA	cypCar_00001226-RA	cypCar_00001227-RA	cypCar_00001228-RA	cypCar_00001229-RA	cypCar_00001230-RA	cypCar_00001231-RA	cypCar_00001232-RA	cypCar_00001233-RA	cypCar_00001234-RA	cypCar_00001235-RA	cypCar_00001236-RA	cypCar_00001237-RA	cypCar_00001238-RA	cypCar_00001239-RA	cypCar_00001240-RA	cypCar_00001241-RA	cypCar_00001242-RA	cypCar_00001243-RA	cypCar_00001244-RA	cypCar_00001245-RA	cypCar_00001246-RA	cypCar_00001247-RA	cypCar_00001248-RA	cypCar_00001249-RA	cypCar_00001250-RA	cypCar_00001251-RA	cypCar_00001252-RA	cypCar_00001253-RA	cypCar_00001254-RA	cypCar_00001255-RA	cypCar_00001256-RA	cypCar_00001257-RA	cypCar_00001258-RA	cypCar_00001259-RA	cypCar_00001260-RA	cypCar_00001261-RA	cypCar_00001262-RA	cypCar_00001263-RA	cypCar_00001264-RA	cypCar_00001265-RA	cypCar_00001266-RA	cypCar_00001267-RA	cypCar_00001268-RA	cypCar_00001269-RA	cypCar_00001270-RA	cypCar_00001271-RA	cypCar_00001272-RA	cypCar_00001273-RA	cypCar_00001274-RA	cypCar_00001275-RA	cypCar_00001276-RA	cypCar_00001277-RA	cypCar_00001278-RA	cypCar_00001279-RA	cypCar_00001280-RA	cypCar_00001281-RA	cypCar_00001282-RA	cypCar_00001283-RA	cypCar_00001284-RA	cypCar_00001285-RA	cypCar_00001286-RA	cypCar_00001287-RA	cypCar_00001288-RA	cypCar_00001289-RA	cypCar_00001290-RA	cypCar_00001291-RA	cypCar_00001292-RA	cypCar_00001293-RA	cypCar_00001294-RA	cypCar_00001295-RA	cypCar_00001296-RA	cypCar_00001297-RA	cypCar_00001298-RA	cypCar_00001299-RA	cypCar_00001300-RA	cypCar_00001301-RA	cypCar_00001302-RA	cypCar_00001303-RA	cypCar_00001304-RA	cypCar_00001305-RA	cypCar_00001306-RA	cypCar_00001307-RA	cypCar_00001308-RA	cypCar_00001309-RA	cypCar_00001310-RA	cypCar_00001311-RA	cypCar_00001312-RA	cypCar_00001313-RA	cypCar_00001314-RA	cypCar_00001315-RA	cypCar_00001316-RA	cypCar_00001317-RA	cypCar_00001318-RA	cypCar_00001319-RA	cypCar_00001320-RA	cypCar_00001321-RA	cypCar_00001322-RA	cypCar_00001323-RA	cypCar_00001324-RA	cypCar_00001325-RA	cypCar_00001326-RA	cypCar_00001327-RA	cypCar_00001328-RA	cypCar_00001329-RA	cypCar_00001330-RA	cypCar_00001331-RA	cypCar_00001332-RA	cypCar_00001333-RA	cypCar_00001334-RA	cypCar_00001335-RA	cypCar_00001336-RA	cypCar_00001337-RA	cypCar_00001338-RA	cypCar_00001339-RA	cypCar_00001340-RA	cypCar_00001341-RA	cypCar_00001342-RA	cypCar_00001343-RA	cypCar_00001344-RA	cypCar_00001345-RA	cypCar_00001346-RA	cypCar_00001347-RA	cypCar_00001348-RA	cypCar_00001349-RA	cypCar_00001350-RA	cypCar_00001351-RA	cypCar_00001352-RA	cypCar_00001353-RA	cypCar_00001354-RA	cypCar_00001355-RA	cypCar_00001356-RA	cypCar_00001357-RA	cypCar_00001358-RA	cypCar_00001359-RA	cypCar_00001360-RA	cypCar_00001361-RA	cypCar_00001362-RA	cypCar_00001363-RA	cypCar_00001364-RA	cypCar_00001365-RA	cypCar_00001366-RA	cypCar_00001367-RA	cypCar_00001368-RA	cypCar_00001369-RA	cypCar_00001370-RA	cypCar_00001371-RA	cypCar_00001372-RA	cypCar_00001373-RA	cypCar_00001374-RA	cypCar_00001375-RA	cypCar_00001376-RA	cypCar_00001377-RA	cypCar_00001378-RA	cypCar_00001379-RA	cypCar_00001380-RA	cypCar_00001381-RA	cypCar_00001382-RA	cypCar_00001383-RA	cypCar_00001384-RA	cypCar_00001385-RA	cypCar_00001386-RA	cypCar_00001387-RA	cypCar_00001388-RA	cypCar_00001389-RA	cypCar_00001390-RA	cypCar_00001391-RA	cypCar_00001392-RA	cypCar_00001393-RA	cypCar_00001394-RA	cypCar_00001395-RA	cypCar_00001396-RA	cypCar_00001397-RA	cypCar_00001398-RA	cypCar_00001399-RA	cypCar_00001400-RA	cypCar_00001401-RA	cypCar_00001402-RA	cypCar_00001403-RA	cypCar_00001404-RA	cypCar_00001405-RA	cypCar_00001406-RA	cypCar_00001407-RA	cypCar_00001408-RA	cypCar_00001409-RA	cypCar_00001410-RA	cypCar_00001411-RA	cypCar_00001412-RA	cypCar_00001413-RA	cypCar_00001414-RA	cypCar_00001415-RA	cypCar_00001416-RA	cypCar_00001417-RA	cypCar_00001418-RA	cypCar_00001419-RA	cypCar_00001420-RA	cypCar_00001421-RA	cypCar_00001422-RA	cypCar_00001423-RA	cypCar_00001424-RA	cypCar_00001425-RA	cypCar_00001426-RA	cypCar_00001427-RA	cypCar_00001428-RA	cypCar_00001429-RA	cypCar_00001430-RA	cypCar_00001431-RA	cypCar_00001432-RA	cypCar_00001433-RA	cypCar_00001434-RA	cypCar_00001435-RA	cypCar_00001436-RA	cypCar_00001437-RA	cypCar_00001438-RA	cypCar_00001439-RA	cypCar_00001440-RA	cypCar_00001441-RA	cypCar_00001442-RA	cypCar_00001443-RA	cypCar_00001444-RA	cypCar_00001445-RA	cypCar_00001446-RA	cypCar_00001447-RA	cypCar_00001448-RA	cypCar_00001449-RA	cypCar_00001450-RA	cypCar_00001451-RA	cypCar_00001452-RA	cypCar_00001453-RA	cypCar_00001454-RA	cypCar_00001455-RA	cypCar_00001456-RA	cypCar_00001457-RA	cypCar_00001458-RA	cypCar_00001459-RA	cypCar_00001460-RA	cypCar_00001461-RA	cypCar_00001462-RA	cypCar_00001463-RA	cypCar_00001464-RA	cypCar_00001465-RA	cypCar_00001466-RA	cypCar_00001467-RA	cypCar_00001468-RA	cypCar_00001469-RA	cypCar_00001470-RA	cypCar_00001471-RA	cypCar_00001472-RA	cypCar_00001473-RA	cypCar_00001474-RA	cypCar_00001475-RA	cypCar_00001476-RA	cypCar_00001477-RA	cypCar_00001478-RA	cypCar_00001479-RA	cypCar_00001480-RA	cypCar_00001481-RA	cypCar_00001482-RA	cypCar_00001483-RA	cypCar_00001484-RA	cypCar_00001485-RA	cypCar_00001486-RA	cypCar_00001487-RA	cypCar_00001488-RA	cypCar_00001489-RA	cypCar_00001490-RA	cypCar_00001491-RA	cypCar_00001492-RA	cypCar_00001493-RA	cypCar_00001494-RA	cypCar_00001495-RA	cypCar_00001496-RA	cypCar_00001497-RA	cypCar_00001498-RA	cypCar_00001499-RA	cypCar_00001500-RA	cypCar_00001501-RA	cypCar_00001502-RA	cypCar_00001503-RA	cypCar_00001504-RA	cypCar_00001505-RA	cypCar_00001506-RA	cypCar_00001507-RA	cypCar_00001508-RA	cypCar_00001509-RA	cypCar_00001510-RA	cypCar_00001511-RA	cypCar_00001512-RA	cypCar_00001513-RA	cypCar_00001514-RA	cypCar_00001515-RA	cypCar_00001516-RA	cypCar_00001517-RA	cypCar_00001518-RA	cypCar_00001519-RA	cypCar_00001520-RA	cypCar_00001521-RA	cypCar_00001522-RA	cypCar_00001523-RA	cypCar_00001524-RA	cypCar_00001525-RA	cypCar_00001526-RA	cypCar_00001527-RA	cypCar_00001528-RA	cypCar_00001529-RA	cypCar_00001530-RA	cypCar_00001531-RA	cypCar_00001532-RA	cypCar_00001533-RA	cypCar_00001534-RA	cypCar_00001535-RA	cypCar_00001536-RA	cypCar_00001537-RA	cypCar_00001538-RA	cypCar_00001539-RA	cypCar_00001540-RA	cypCar_00001541-RA	cypCar_00001542-RA	cypCar_00001543-RA	cypCar_00001544-RA	cypCar_00001545-RA	cypCar_00001546-RA	cypCar_00001547-RA	cypCar_00001548-RA	cypCar_00001549-RA	cypCar_00001550-RA	cypCar_00001551-RA	cypCar_00001552-RA	cypCar_00001553-RA	cypCar_00001554-RA	cypCar_00001555-RA	cypCar_00001556-RA	cypCar_00001557-RA	cypCar_00001558-RA	cypCar_00001559-RA	cypCar_00001560-RA	cypCar_00001561-RA	cypCar_00001562-RA	cypCar_00001563-RA	cypCar_00001564-RA	cypCar_00001565-RA	cypCar_00001566-RA	cypCar_00001567-RA	cypCar_00001568-RA	cypCar_00001569-RA	cypCar_00001570-RA	cypCar_00001571-RA	cypCar_00001572-RA	cypCar_00001573-RA	cypCar_00001574-RA	cypCar_00001575-RA	cypCar_00001576-RA	cypCar_00001577-RA	cypCar_00001578-RA	cypCar_00001579-RA	cypCar_00001580-RA	cypCar_00001581-RA	cypCar_00001582-RA	cypCar_00001583-RA	cypCar_00001584-RA	cypCar_00001585-RA	cypCar_00001586-RA	cypCar_00001587-RA	cypCar_00001588-RA	cypCar_00001589-RA	cypCar_00001590-RA	cypCar_00001591-RA	cypCar_00001592-RA	cypCar_00001593-RA	cypCar_00001594-RA	cypCar_00001595-RA	cypCar_00001596-RA	cypCar_00001597-RA	cypCar_00001598-RA	cypCar_00001599-RA	cypCar_00001600-RA	cypCar_00001601-RA	cypCar_00001602-RA	cypCar_00001603-RA	cypCar_00001604-RA	cypCar_00001605-RA	cypCar_00001606-RA	cypCar_00001607-RA	cypCar_00001608-RA	cypCar_00001609-RA	cypCar_00001610-RA	cypCar_00001611-RA	cypCar_00001612-RA	cypCar_00001613-RA	cypCar_00001614-RA	cypCar_00001615-RA	cypCar_00001616-RA	cypCar_00001617-RA	cypCar_00001618-RA	cypCar_00001619-RA	cypCar_00001620-RA	cypCar_00001621-RA	cypCar_00001622-RA	cypCar_00001623-RA	cypCar_00001624-RA	cypCar_00001625-RA	cypCar_00001626-RA	cypCar_00001627-RA	cypCar_00001628-RA	cypCar_00001629-RA	cypCar_00001630-RA	cypCar_00001631-RA	cypCar_00001632-RA	cypCar_00001633-RA	cypCar_00001634-RA	cypCar_00001635-RA	cypCar_00001636-RA	cypCar_00001637-RA	cypCar_00001638-RA	cypCar_00001639-RA	cypCar_00001640-RA	cypCar_00001641-RA	cypCar_00001642-RA	cypCar_00001643-RA	cypCar_00001644-RA	cypCar_00001645-RA	cypCar_00001646-RA	cypCar_00001647-RA	cypCar_00001648-RA	cypCar_00001649-RA	cypCar_00001650-RA	cypCar_00001651-RA	cypCar_00001652-RA	cypCar_00001653-RA	cypCar_00001654-RA	cypCar_00001655-RA	cypCar_00001656-RA	cypCar_00001657-RA	cypCar_00001658-RA	cypCar_00001659-RA	cypCar_00001660-RA	cypCar_00001661-RA	cypCar_00001662-RA	cypCar_00001663-RA	cypCar_00001664-RA	cypCar_00001665-RA	cypCar_00001666-RA	cypCar_00001667-RA	cypCar_00001668-RA	cypCar_00001669-RA	cypCar_00001670-RA	cypCar_00001671-RA	cypCar_00001672-RA	cypCar_00001673-RA	cypCar_00001674-RA	cypCar_00001675-RA	cypCar_00001676-RA	cypCar_00001677-RA	cypCar_00001678-RA	cypCar_00001679-RA	cypCar_00001680-RA	cypCar_00001681-RA	cypCar_00001682-RA	cypCar_00001683-RA	cypCar_00001684-RA	cypCar_00001685-RA	cypCar_00001686-RA	cypCar_00001687-RA	cypCar_00001688-RA	cypCar_00001689-RA	cypCar_00001690-RA	cypCar_00001691-RA	cypCar_00001692-RA	cypCar_00001693-RA	cypCar_00001694-RA	cypCar_00001695-RA	cypCar_00001696-RA	cypCar_00001697-RA	cypCar_00001698-RA	cypCar_00001699-RA	cypCar_00001700-RA	cypCar_00001701-RA	cypCar_00001702-RA	cypCar_00001703-RA	cypCar_00001704-RA	cypCar_00001705-RA	cypCar_00001706-RA	cypCar_00001707-RA	cypCar_00001708-RA	cypCar_00001709-RA	cypCar_00001710-RA	cypCar_00001711-RA	cypCar_00001712-RA	cypCar_00001713-RA	cypCar_00001714-RA	cypCar_00001715-RA	cypCar_00001716-RA	cypCar_00001717-RA	cypCar_00001718-RA	cypCar_00001719-RA	cypCar_00001720-RA	cypCar_00001721-RA	cypCar_00001722-RA	cypCar_00001723-RA	cypCar_00001724-RA	cypCar_00001725-RA	cypCar_00001726-RA	cypCar_00001727-RA	cypCar_00001728-RA	cypCar_00001729-RA	cypCar_00001730-RA	cypCar_00001731-RA	cypCar_00001732-RA	cypCar_00001733-RA	cypCar_00001734-RA	cypCar_00001735-RA	cypCar_00001736-RA	cypCar_00001737-RA	cypCar_00001738-RA	cypCar_00001739-RA	cypCar_00001740-RA	cypCar_00001741-RA	cypCar_00001742-RA	cypCar_00001743-RA	cypCar_00001744-RA	cypCar_00001745-RA	cypCar_00001746-RA	cypCar_00001747-RA	cypCar_00001748-RA	cypCar_00001749-RA	cypCar_00001750-RA	cypCar_00001751-RA	cypCar_00001752-RA	cypCar_00001753-RA	cypCar_00001754-RA	cypCar_00001755-RA	cypCar_00001756-RA	cypCar_00001757-RA	cypCar_00001758-RA	cypCar_00001759-RA	cypCar_00001760-RA	cypCar_00001761-RA	cypCar_00001762-RA	cypCar_00001763-RA	cypCar_00001764-RA	cypCar_00001765-RA	cypCar_00001766-RA	cypCar_00001767-RA	cypCar_00001768-RA	cypCar_00001769-RA	cypCar_00001770-RA	cypCar_00001771-RA	cypCar_00001772-RA	cypCar_00001773-RA	cypCar_00001774-RA	cypCar_00001775-RA	cypCar_00001776-RA	cypCar_00001777-RA	cypCar_00001778-RA	cypCar_00001779-RA	cypCar_00001780-RA	cypCar_00001781-RA	cypCar_00001782-RA	cypCar_00001783-RA	cypCar_00001784-RA	cypCar_00001785-RA	cypCar_00001786-RA	cypCar_00001787-RA	cypCar_00001788-RA	cypCar_00001789-RA	cypCar_00001790-RA	cypCar_00001791-RA	cypCar_00001792-RA	cypCar_00001793-RA	cypCar_00001794-RA	cypCar_00001795-RA	cypCar_00001796-RA	cypCar_00001797-RA	cypCar_00001798-RA	cypCar_00001799-RA	cypCar_00001800-RA	cypCar_00001801-RA	cypCar_00001802-RA	cypCar_00001803-RA	cypCar_00001804-RA	cypCar_00001805-RA	cypCar_00001806-RA	cypCar_00001807-RA	cypCar_00001808-RA	cypCar_00001809-RA	cypCar_00001810-RA	cypCar_00001811-RA	cypCar_00001812-RA	cypCar_00001813-RA	cypCar_00001814-RA	cypCar_00001815-RA	cypCar_00001816-RA	cypCar_00001817-RA	cypCar_00001818-RA	cypCar_00001819-RA	cypCar_00001820-RA	cypCar_00001821-RA	cypCar_00001822-RA	cypCar_00001823-RA	cypCar_00001824-RA	cypCar_00001825-RA	cypCar_00001826-RA	cypCar_00001827-RA	cypCar_00001828-RA	cypCar_00001829-RA	cypCar_00001830-RA	cypCar_00001831-RA	cypCar_00001832-RA	cypCar_00001833-RA	cypCar_00001834-RA	cypCar_00001835-RA	cypCar_00001836-RA	cypCar_00001837-RA	cypCar_00001838-RA	cypCar_00001839-RA	cypCar_00001840-RA	cypCar_00001841-RA	cypCar_00001842-RA	cypCar_00001843-RA	cypCar_00001844-RA	cypCar_00001845-RA	cypCar_00001846-RA	cypCar_00001847-RA	cypCar_00001848-RA	cypCar_00001849-RA	cypCar_00001850-RA	cypCar_00001851-RA	cypCar_00001852-RA	cypCar_00001853-RA	cypCar_00001854-RA	cypCar_00001855-RA	cypCar_00001856-RA	cypCar_00001857-RA	cypCar_00001858-RA	cypCar_00001859-RA	cypCar_00001860-RA	cypCar_00001861-RA	cypCar_00001862-RA	cypCar_00001863-RA	cypCar_00001864-RA	cypCar_00001865-RA	cypCar_00001866-RA	cypCar_00001867-RA	cypCar_00001868-RA	cypCar_00001869-RA	cypCar_00001870-RA	cypCar_00001871-RA	cypCar_00001872-RA	cypCar_00001873-RA	cypCar_00001874-RA	cypCar_00001875-RA	cypCar_00001876-RA	cypCar_00001877-RA	cypCar_00001878-RA	cypCar_00001879-RA	cypCar_00001880-RA	cypCar_00001881-RA	cypCar_00001882-RA	cypCar_00001883-RA	cypCar_00001884-RA	cypCar_00001885-RA	cypCar_00001886-RA	cypCar_00001887-RA	cypCar_00001888-RA	cypCar_00001889-RA	cypCar_00001890-RA	cypCar_00001891-RA	cypCar_00001892-RA	cypCar_00001893-RA	cypCar_00001894-RA	cypCar_00001895-RA	cypCar_00001896-RA	cypCar_00001897-RA	cypCar_00001898-RA	cypCar_00001899-RA	cypCar_00001900-RA	cypCar_00001901-RA	cypCar_00001902-RA	cypCar_00001903-RA	cypCar_00001904-RA	cypCar_00001905-RA	cypCar_00001906-RA	cypCar_00001907-RA	cypCar_00001908-RA	cypCar_00001909-RA	cypCar_00001910-RA	cypCar_00001911-RA	cypCar_00001912-RA	cypCar_00001913-RA	cypCar_00001914-RA	cypCar_00001915-RA	cypCar_00001916-RA	cypCar_00001917-RA	cypCar_00001918-RA	cypCar_00001919-RA	cypCar_00001920-RA	cypCar_00001921-RA	cypCar_00001922-RA	cypCar_00001923-RA	cypCar_00001924-RA	cypCar_00001925-RA	cypCar_00001926-RA	cypCar_00001927-RA	cypCar_00001928-RA	cypCar_00001929-RA	cypCar_00001930-RA	cypCar_00001931-RA	cypCar_00001932-RA	cypCar_00001933-RA	cypCar_00001934-RA	cypCar_00001935-RA	cypCar_00001936-RA	cypCar_00001937-RA	cypCar_00001938-RA	cypCar_00001939-RA	cypCar_00001940-RA	cypCar_00001941-RA	cypCar_00001942-RA	cypCar_00001943-RA	cypCar_00001944-RA	cypCar_00001945-RA	cypCar_00001946-RA	cypCar_00001947-RA	cypCar_00001948-RA	cypCar_00001949-RA	cypCar_00001950-RA	cypCar_00001951-RA	cypCar_00001952-RA	cypCar_00001953-RA	cypCar_00001954-RA	cypCar_00001955-RA	cypCar_00001956-RA	cypCar_00001957-RA	cypCar_00001958-RA	cypCar_00001959-RA	cypCar_00001960-RA	cypCar_00001961-RA	cypCar_00001962-RA	cypCar_00001963-RA	cypCar_00001964-RA	cypCar_00001965-RA	cypCar_00001966-RA	cypCar_00001967-RA	cypCar_00001968-RA	cypCar_00001969-RA	cypCar_00001970-RA	cypCar_00001971-RA	cypCar_00001972-RA	cypCar_00001973-RA	cypCar_00001974-RA	cypCar_00001975-RA	cypCar_00001976-RA	cypCar_00001977-RA	cypCar_00001978-RA	cypCar_00001979-RA	cypCar_00001980-RA	cypCar_00001981-RA	cypCar_00001982-RA	cypCar_00001983-RA	cypCar_00001984-RA	cypCar_00001985-RA	cypCar_00001986-RA	cypCar_00001987-RA	cypCar_00001988-RA	cypCar_00001989-RA	cypCar_00001990-RA	cypCar_00001991-RA	cypCar_00001992-RA	cypCar_00001993-RA	cypCar_00001994-RA	cypCar_00001995-RA	cypCar_00001996-RA	cypCar_00001997-RA	cypCar_00001998-RA	cypCar_00001999-RA	cypCar_00002000-RA	cypCar_00002001-RA	cypCar_00002002-RA	cypCar_00002003-RA	cypCar_00002004-RA	cypCar_00002005-RA	cypCar_00002006-RA	cypCar_00002007-RA	cypCar_00002008-RA	cypCar_00002009-RA	cypCar_00002010-RA	cypCar_00002011-RA	cypCar_00002012-RA	cypCar_00002013-RA	cypCar_00002014-RA	cypCar_00002015-RA	cypCar_00002016-RA	cypCar_00002017-RA	cypCar_00002018-RA	cypCar_00002019-RA	cypCar_00002020-RA	cypCar_00002021-RA	cypCar_00002022-RA	cypCar_00002023-RA	cypCar_00002024-RA	cypCar_00002025-RA	cypCar_00002026-RA	cypCar_00002027-RA	cypCar_00002028-RA	cypCar_00002029-RA	cypCar_00002030-RA	cypCar_00002031-RA	cypCar_00002032-RA	cypCar_00002033-RA	cypCar_00002034-RA	cypCar_00002035-RA	cypCar_00002036-RA	cypCar_00002037-RA	cypCar_00002038-RA	cypCar_00002039-RA	cypCar_00002040-RA	cypCar_00002041-RA	cypCar_00002042-RA	cypCar_00002043-RA	cypCar_00002044-RA	cypCar_00002045-RA	cypCar_00002046-RA	cypCar_00002047-RA	cypCar_00002048-RA	cypCar_00002049-RA	cypCar_00002050-RA	cypCar_00002051-RA	cypCar_00002052-RA	cypCar_00002053-RA	cypCar_00002054-RA	cypCar_00002055-RA	cypCar_00002056-RA	cypCar_00002057-RA	cypCar_00002058-RA	cypCar_00002059-RA	cypCar_00002060-RA	cypCar_00002061-RA	cypCar_00002062-RA	cypCar_00002063-RA	cypCar_00002064-RA	cypCar_00002065-RA	cypCar_00002066-RA	cypCar_00002067-RA	cypCar_00002068-RA	cypCar_00002069-RA	cypCar_00002070-RA	cypCar_00002071-RA	cypCar_00002072-RA	cypCar_00002073-RA	cypCar_00002074-RA	cypCar_00002075-RA	cypCar_00002076-RA	cypCar_00002077-RA	cypCar_00002078-RA	cypCar_00002079-RA	cypCar_00002080-RA	cypCar_00002081-RA	cypCar_00002082-RA	cypCar_00002083-RA	cypCar_00002084-RA	cypCar_00002085-RA	cypCar_00002086-RA	cypCar_00002087-RA	cypCar_00002088-RA	cypCar_00002089-RA	cypCar_00002090-RA	cypCar_00002091-RA	cypCar_00002092-RA	cypCar_00002093-RA	cypCar_00002094-RA	cypCar_00002095-RA	cypCar_00002096-RA	cypCar_00002097-RA	cypCar_00002098-RA	cypCar_00002099-RA	cypCar_00002100-RA	cypCar_00002101-RA	cypCar_00002102-RA	cypCar_00002103-RA	cypCar_00002104-RA	cypCar_00002105-RA	cypCar_00002106-RA	cypCar_00002107-RA	cypCar_00002108-RA	cypCar_00002109-RA	cypCar_00002110-RA	cypCar_00002111-RA	cypCar_00002112-RA	cypCar_00002113-RA	cypCar_00002114-RA	cypCar_00002115-RA	cypCar_00002116-RA	cypCar_00002117-RA	cypCar_00002118-RA	cypCar_00002119-RA	cypCar_00002120-RA	cypCar_00002121-RA	cypCar_00002122-RA	cypCar_00002123-RA	cypCar_00002124-RA	cypCar_00002125-RA	cypCar_00002126-RA	cypCar_00002127-RA	cypCar_00002128-RA	cypCar_00002129-RA	cypCar_00002130-RA	cypCar_00002131-RA	cypCar_00002132-RA	cypCar_00002133-RA	cypCar_00002134-RA	cypCar_00002135-RA	cypCar_00002136-RA	cypCar_00002137-RA	cypCar_00002138-RA	cypCar_00002139-RA	cypCar_00002140-RA	cypCar_00002141-RA	cypCar_00002142-RA	cypCar_00002143-RA	cypCar_00002144-RA	cypCar_00002145-RA	cypCar_00002146-RA	cypCar_00002147-RA	cypCar_00002148-RA	cypCar_00002149-RA	cypCar_00002150-RA	cypCar_00002151-RA	cypCar_00002152-RA	cypCar_00002153-RA	cypCar_00002154-RA	cypCar_00002155-RA	cypCar_00002156-RA	cypCar_00002157-RA	cypCar_00002158-RA	cypCar_00002159-RA	cypCar_00002160-RA	cypCar_00002161-RA	cypCar_00002162-RA	cypCar_00002163-RA	cypCar_00002164-RA	cypCar_00002165-RA	cypCar_00002166-RA	cypCar_00002167-RA	cypCar_00002168-RA	cypCar_00002169-RA	cypCar_00002170-RA	cypCar_00002171-RA	cypCar_00002172-RA	cypCar_00002173-RA	cypCar_00002174-RA	cypCar_00002175-RA	cypCar_00002176-RA	cypCar_00002177-RA	cypCar_00002178-RA	cypCar_00002179-RA	cypCar_00002180-RA	cypCar_00002181-RA	cypCar_00002182-RA	cypCar_00002183-RA	cypCar_00002184-RA	cypCar_00002185-RA	cypCar_00002186-RA	cypCar_00002187-RA	cypCar_00002188-RA	cypCar_00002189-RA	cypCar_00002190-RA	cypCar_00002191-RA	cypCar_00002192-RA	cypCar_00002193-RA	cypCar_00002194-RA	cypCar_00002195-RA	cypCar_00002196-RA	cypCar_00002197-RA	cypCar_00002198-RA	cypCar_00002199-RA	cypCar_00002200-RA	cypCar_00002201-RA	cypCar_00002202-RA	cypCar_00002203-RA	cypCar_00002204-RA	cypCar_00002205-RA	cypCar_00002206-RA	cypCar_00002207-RA	cypCar_00002208-RA	cypCar_00002209-RA	cypCar_00002210-RA	cypCar_00002211-RA	cypCar_00002212-RA	cypCar_00002213-RA	cypCar_00002214-RA	cypCar_00002215-RA	cypCar_00002216-RA	cypCar_00002217-RA	cypCar_00002218-RA	cypCar_00002219-RA	cypCar_00002220-RA	cypCar_00002221-RA	cypCar_00002222-RA	cypCar_00002223-RA	cypCar_00002224-RA	cypCar_00002225-RA	cypCar_00002226-RA	cypCar_00002227-RA	cypCar_00002228-RA	cypCar_00002229-RA	cypCar_00002230-RA	cypCar_00002231-RA	cypCar_00002232-RA	cypCar_00002233-RA	cypCar_00002234-RA	cypCar_00002235-RA	cypCar_00002236-RA	cypCar_00002237-RA	cypCar_00002238-RA	cypCar_00002239-RA	cypCar_00002240-RA	cypCar_00002241-RA	cypCar_00002242-RA	cypCar_00002243-RA	cypCar_00002244-RA	cypCar_00002245-RA	cypCar_00002246-RA	cypCar_00002247-RA	cypCar_00002248-RA	cypCar_00002249-RA	cypCar_00002250-RA	cypCar_00002251-RA	cypCar_00002252-RA	cypCar_00002253-RA	cypCar_00002254-RA	cypCar_00002255-RA	cypCar_00002256-RA	cypCar_00002257-RA	cypCar_00002258-RA	cypCar_00002259-RA	cypCar_00002260-RA	cypCar_00002261-RA	cypCar_00002262-RA	cypCar_00002263-RA	cypCar_00002264-RA	cypCar_00002265-RA	cypCar_00002266-RA	cypCar_00002267-RA	cypCar_00002268-RA	cypCar_00002269-RA	cypCar_00002270-RA	cypCar_00002271-RA	cypCar_00002272-RA	cypCar_00002273-RA	cypCar_00002274-RA	cypCar_00002275-RA	cypCar_00002276-RA	cypCar_00002277-RA	cypCar_00002278-RA	cypCar_00002279-RA	cypCar_00002280-RA	cypCar_00002281-RA	cypCar_00002282-RA	cypCar_00002283-RA	cypCar_00002284-RA	cypCar_00002285-RA	cypCar_00002286-RA	cypCar_00002287-RA	cypCar_00002288-RA	cypCar_00002289-RA	cypCar_00002290-RA	cypCar_00002291-RA	cypCar_00002292-RA	cypCar_00002293-RA	cypCar_00002294-RA	cypCar_00002295-RA	cypCar_00002296-RA	cypCar_00002297-RA	cypCar_00002298-RA	cypCar_00002299-RA	cypCar_00002300-RA	cypCar_00002301-RA	cypCar_00002302-RA	cypCar_00002303-RA	cypCar_00002304-RA	cypCar_00002305-RA	cypCar_00002306-RA	cypCar_00002307-RA	cypCar_00002308-RA	cypCar_00002309-RA	cypCar_00002310-RA	cypCar_00002311-RA	cypCar_00002312-RA	cypCar_00002313-RA	cypCar_00002314-RA	cypCar_00002315-RA	cypCar_00002316-RA	cypCar_00002317-RA	cypCar_00002318-RA	cypCar_00002319-RA	cypCar_00002320-RA	cypCar_00002321-RA	cypCar_00002322-RA	cypCar_00002323-RA	cypCar_00002324-RA	cypCar_00002325-RA	cypCar_00002326-RA	cypCar_00002327-RA	cypCar_00002328-RA	cypCar_00002329-RA	cypCar_00002330-RA	cypCar_00002331-RA	cypCar_00002332-RA	cypCar_00002333-RA	cypCar_00002334-RA	cypCar_00002335-RA	cypCar_00002336-RA	cypCar_00002337-RA	cypCar_00002338-RA	cypCar_00002339-RA	cypCar_00002340-RA	cypCar_00002341-RA	cypCar_00002342-RA	cypCar_00002343-RA	cypCar_00002344-RA	cypCar_00002345-RA	cypCar_00002346-RA	cypCar_00002347-RA	cypCar_00002348-RA	cypCar_00002349-RA	cypCar_00002350-RA	cypCar_00002351-RA	cypCar_00002352-RA	cypCar_00002353-RA	cypCar_00002354-RA	cypCar_00002355-RA	cypCar_00002356-RA	cypCar_00002357-RA	cypCar_00002358-RA	cypCar_00002359-RA	cypCar_00002360-RA	cypCar_00002361-RA	cypCar_00002362-RA	cypCar_00002363-RA	cypCar_00002364-RA	cypCar_00002365-RA	cypCar_00002366-RA	cypCar_00002367-RA	cypCar_00002368-RA	cypCar_00002369-RA	cypCar_00002370-RA	cypCar_00002371-RA	cypCar_00002372-RA	cypCar_00002373-RA	cypCar_00002374-RA	cypCar_00002375-RA	cypCar_00002376-RA	cypCar_00002377-RA	cypCar_00002378-RA	cypCar_00002379-RA	cypCar_00002380-RA	cypCar_00002381-RA	cypCar_00002382-RA	cypCar_00002383-RA	cypCar_00002384-RA	cypCar_00002385-RA	cypCar_00002386-RA	cypCar_00002387-RA	cypCar_00002388-RA	cypCar_00002389-RA	cypCar_00002390-RA	cypCar_00002391-RA	cypCar_00002392-RA	cypCar_00002393-RA	cypCar_00002394-RA	cypCar_00002395-RA	cypCar_00002396-RA	cypCar_00002397-RA	cypCar_00002398-RA	cypCar_00002399-RA	cypCar_00002400-RA	cypCar_00002401-RA	cypCar_00002402-RA	cypCar_00002403-RA	cypCar_00002404-RA	cypCar_00002405-RA	cypCar_00002406-RA	cypCar_00002407-RA	cypCar_00002408-RA	cypCar_00002409-RA	cypCar_00002410-RA	cypCar_00002411-RA	cypCar_00002412-RA	cypCar_00002413-RA	cypCar_00002414-RA	cypCar_00002415-RA	cypCar_00002416-RA	cypCar_00002417-RA	cypCar_00002418-RA	cypCar_00002419-RA	cypCar_00002420-RA	cypCar_00002421-RA	cypCar_00002422-RA	cypCar_00002423-RA	cypCar_00002424-RA	cypCar_00002425-RA	cypCar_00002426-RA	cypCar_00002427-RA	cypCar_00002428-RA	cypCar_00002429-RA	cypCar_00002430-RA	cypCar_00002431-RA	cypCar_00002432-RA	cypCar_00002433-RA	cypCar_00002434-RA	cypCar_00002435-RA	cypCar_00002436-RA	cypCar_00002437-RA	cypCar_00002438-RA	cypCar_00002439-RA	cypCar_00002440-RA	cypCar_00002441-RA	cypCar_00002442-RA	cypCar_00002443-RA	cypCar_00002444-RA	cypCar_00002445-RA	cypCar_00002446-RA	cypCar_00002447-RA	cypCar_00002448-RA	cypCar_00002449-RA	cypCar_00002450-RA	cypCar_00002451-RA	cypCar_00002452-RA	cypCar_00002453-RA	cypCar_00002454-RA	cypCar_00002455-RA	cypCar_00002456-RA	cypCar_00002457-RA	cypCar_00002458-RA	cypCar_00002459-RA	cypCar_00002460-RA	cypCar_00002461-RA	cypCar_00002462-RA	cypCar_00002463-RA	cypCar_00002464-RA	cypCar_00002465-RA	cypCar_00002466-RA	cypCar_00002467-RA	cypCar_00002468-RA	cypCar_00002469-RA	cypCar_00002470-RA	cypCar_00002471-RA	cypCar_00002472-RA	cypCar_00002473-RA	cypCar_00002474-RA	cypCar_00002475-RA	cypCar_00002476-RA	cypCar_00002477-RA	cypCar_00002478-RA	cypCar_00002479-RA	cypCar_00002480-RA	cypCar_00002481-RA	cypCar_00002482-RA	cypCar_00002483-RA	cypCar_00002484-RA	cypCar_00002485-RA	cypCar_00002486-RA	cypCar_00002487-RA	cypCar_00002488-RA	cypCar_00002489-RA	cypCar_00002490-RA	cypCar_00002491-RA	cypCar_00002492-RA	cypCar_00002493-RA	cypCar_00002494-RA	cypCar_00002495-RA	cypCar_00002496-RA	cypCar_00002497-RA	cypCar_00002498-RA	cypCar_00002499-RA	cypCar_00002500-RA	cypCar_00002501-RA	cypCar_00002502-RA	cypCar_00002503-RA	cypCar_00002504-RA	cypCar_00002505-RA	cypCar_00002506-RA	cypCar_00002507-RA	cypCar_00002508-RA	cypCar_00002509-RA	cypCar_00002510-RA	cypCar_00002511-RA	cypCar_00002512-RA	cypCar_00002513-RA	cypCar_00002514-RA	cypCar_00002515-RA	cypCar_00002516-RA	cypCar_00002517-RA	cypCar_00002518-RA	cypCar_00002519-RA	cypCar_00002520-RA	cypCar_00002521-RA	cypCar_00002522-RA	cypCar_00002523-RA	cypCar_00002524-RA	cypCar_00002525-RA	cypCar_00002526-RA	cypCar_00002527-RA	cypCar_00002528-RA	cypCar_00002529-RA	cypCar_00002530-RA	cypCar_00002531-RA	cypCar_00002532-RA	cypCar_00002533-RA	cypCar_00002534-RA	cypCar_00002535-RA	cypCar_00002536-RA	cypCar_00002537-RA	cypCar_00002538-RA	cypCar_00002539-RA	cypCar_00002540-RA	cypCar_00002541-RA	cypCar_00002542-RA	cypCar_00002543-RA	cypCar_00002544-RA	cypCar_00002545-RA	cypCar_00002546-RA	cypCar_00002547-RA	cypCar_00002548-RA	cypCar_00002549-RA	cypCar_00002550-RA	cypCar_00002551-RA	cypCar_00002552-RA	cypCar_00002553-RA	cypCar_00002554-RA	cypCar_00002555-RA	cypCar_00002556-RA	cypCar_00002557-RA	cypCar_00002558-RA	cypCar_00002559-RA	cypCar_00002560-RA	cypCar_00002561-RA	cypCar_00002562-RA	cypCar_00002563-RA	cypCar_00002564-RA	cypCar_00002565-RA	cypCar_00002566-RA	cypCar_00002567-RA	cypCar_00002568-RA	cypCar_00002569-RA	cypCar_00002570-RA	cypCar_00002571-RA	cypCar_00002572-RA	cypCar_00002573-RA	cypCar_00002574-RA	cypCar_00002575-RA	cypCar_00002576-RA	cypCar_00002577-RA	cypCar_00002578-RA	cypCar_00002579-RA	cypCar_00002580-RA	cypCar_00002581-RA	cypCar_00002582-RA	cypCar_00002583-RA	cypCar_00002584-RA	cypCar_00002585-RA	cypCar_00002586-RA	cypCar_00002587-RA	cypCar_00002588-RA	cypCar_00002589-RA	cypCar_00002590-RA	cypCar_00002591-RA	cypCar_00002592-RA	cypCar_00002593-RA	cypCar_00002594-RA	cypCar_00002595-RA	cypCar_00002596-RA	cypCar_00002597-RA	cypCar_00002598-RA	cypCar_00002599-RA	cypCar_00002600-RA	cypCar_00002601-RA	cypCar_00002602-RA	cypCar_00002603-RA	cypCar_00002604-RA	cypCar_00002605-RA	cypCar_00002606-RA	cypCar_00002607-RA	cypCar_00002608-RA	cypCar_00002609-RA	cypCar_00002610-RA	cypCar_00002611-RA	cypCar_00002612-RA	cypCar_00002613-RA	cypCar_00002614-RA	cypCar_00002615-RA	cypCar_00002616-RA	cypCar_00002617-RA	cypCar_00002618-RA	cypCar_00002619-RA	cypCar_00002620-RA	cypCar_00002621-RA	cypCar_00002622-RA	cypCar_00002623-RA	cypCar_00002624-RA	cypCar_00002625-RA	cypCar_00002626-RA	cypCar_00002627-RA	cypCar_00002628-RA	cypCar_00002629-RA	cypCar_00002630-RA	cypCar_00002631-RA	cypCar_00002632-RA	cypCar_00002633-RA	cypCar_00002634-RA	cypCar_00002635-RA	cypCar_00002636-RA	cypCar_00002637-RA	cypCar_00002638-RA	cypCar_00002639-RA	cypCar_00002640-RA	cypCar_00002641-RA	cypCar_00002642-RA	cypCar_00002643-RA	cypCar_00002644-RA	cypCar_00002645-RA	cypCar_00002646-RA	cypCar_00002647-RA	cypCar_00002648-RA	cypCar_00002649-RA	cypCar_00002650-RA	cypCar_00002651-RA	cypCar_00002652-RA	cypCar_00002653-RA	cypCar_00002654-RA	cypCar_00002655-RA	cypCar_00002656-RA	cypCar_00002657-RA	cypCar_00002658-RA	cypCar_00002659-RA	cypCar_00002660-RA	cypCar_00002661-RA	cypCar_00002662-RA	cypCar_00002663-RA	cypCar_00002664-RA	cypCar_00002665-RA	cypCar_00002666-RA	cypCar_00002667-RA	cypCar_00002668-RA	cypCar_00002669-RA	cypCar_00002670-RA	cypCar_00002671-RA	cypCar_00002672-RA	cypCar_00002673-RA	cypCar_00002674-RA	cypCar_00002675-RA	cypCar_00002676-RA	cypCar_00002677-RA	cypCar_00002678-RA	cypCar_00002679-RA	cypCar_00002680-RA	cypCar_00002681-RA	cypCar_00002682-RA	cypCar_00002683-RA	cypCar_00002684-RA	cypCar_00002685-RA	cypCar_00002686-RA	cypCar_00002687-RA	cypCar_00002688-RA	cypCar_00002689-RA	cypCar_00002690-RA	cypCar_00002691-RA	cypCar_00002692-RA	cypCar_00002693-RA	cypCar_00002694-RA	cypCar_00002695-RA	cypCar_00002696-RA	cypCar_00002697-RA	cypCar_00002698-RA	cypCar_00002699-RA	cypCar_00002700-RA	cypCar_00002701-RA	cypCar_00002702-RA	cypCar_00002703-RA	cypCar_00002704-RA	cypCar_00002705-RA	cypCar_00002706-RA	cypCar_00002707-RA	cypCar_00002708-RA	cypCar_00002709-RA	cypCar_00002710-RA	cypCar_00002711-RA	cypCar_00002712-RA	cypCar_00002713-RA	cypCar_00002714-RA	cypCar_00002715-RA	cypCar_00002716-RA	cypCar_00002717-RA	cypCar_00002718-RA	cypCar_00002719-RA	cypCar_00002720-RA	cypCar_00002721-RA	cypCar_00002722-RA	cypCar_00002723-RA	cypCar_00002724-RA	cypCar_00002725-RA	cypCar_00002726-RA	cypCar_00002727-RA	cypCar_00002728-RA	cypCar_00002729-RA	cypCar_00002730-RA	cypCar_00002731-RA	cypCar_00002732-RA	cypCar_00002733-RA	cypCar_00002734-RA	cypCar_00002735-RA	cypCar_00002736-RA	cypCar_00002737-RA	cypCar_00002738-RA	cypCar_00002739-RA	cypCar_00002740-RA	cypCar_00002741-RA	cypCar_00002742-RA	cypCar_00002743-RA	cypCar_00002744-RA	cypCar_00002745-RA	cypCar_00002746-RA	cypCar_00002747-RA	cypCar_00002748-RA	cypCar_00002749-RA	cypCar_00002750-RA	cypCar_00002751-RA	cypCar_00002752-RA	cypCar_00002753-RA	cypCar_00002754-RA	cypCar_00002755-RA	cypCar_00002756-RA	cypCar_00002757-RA	cypCar_00002758-RA	cypCar_00002759-RA	cypCar_00002760-RA	cypCar_00002761-RA	cypCar_00002762-RA	cypCar_00002763-RA	cypCar_00002764-RA	cypCar_00002765-RA	cypCar_00002766-RA	cypCar_00002767-RA	cypCar_00002768-RA	cypCar_00002769-RA	cypCar_00002770-RA	cypCar_00002771-RA	cypCar_00002772-RA	cypCar_00002773-RA	cypCar_00002774-RA	cypCar_00002775-RA	cypCar_00002776-RA	cypCar_00002777-RA	cypCar_00002778-RA	cypCar_00002779-RA	cypCar_00002780-RA	cypCar_00002781-RA	cypCar_00002782-RA	cypCar_00002783-RA	cypCar_00002784-RA	cypCar_00002785-RA	cypCar_00002786-RA	cypCar_00002787-RA	cypCar_00002788-RA	cypCar_00002789-RA	cypCar_00002790-RA	cypCar_00002791-RA	cypCar_00002792-RA	cypCar_00002793-RA	cypCar_00002794-RA	cypCar_00002795-RA	cypCar_00002796-RA	cypCar_00002797-RA	cypCar_00002798-RA	cypCar_00002799-RA	cypCar_00002800-RA	cypCar_00002801-RA	cypCar_00002802-RA	cypCar_00002803-RA	cypCar_00002804-RA	cypCar_00002805-RA	cypCar_00002806-RA	cypCar_00002807-RA	cypCar_00002808-RA	cypCar_00002809-RA	cypCar_00002810-RA	cypCar_00002811-RA	cypCar_00002812-RA	cypCar_00002813-RA	cypCar_00002814-RA	cypCar_00002815-RA	cypCar_00002816-RA	cypCar_00002817-RA	cypCar_00002818-RA	cypCar_00002819-RA	cypCar_00002820-RA	cypCar_00002821-RA	cypCar_00002822-RA	cypCar_00002823-RA	cypCar_00002824-RA	cypCar_00002825-RA	cypCar_00002826-RA	cypCar_00002827-RA	cypCar_00002828-RA	cypCar_00002829-RA	cypCar_00002830-RA	cypCar_00002831-RA	cypCar_00002832-RA	cypCar_00002833-RA	cypCar_00002834-RA	cypCar_00002835-RA	cypCar_00002836-RA	cypCar_00002837-RA	cypCar_00002838-RA	cypCar_00002839-RA	cypCar_00002840-RA	cypCar_00002841-RA	cypCar_00002842-RA	cypCar_00002843-RA	cypCar_00002844-RA	cypCar_00002845-RA	cypCar_00002846-RA	cypCar_00002847-RA	cypCar_00002848-RA	cypCar_00002849-RA	cypCar_00002850-RA	cypCar_00002851-RA	cypCar_00002852-RA	cypCar_00002853-RA	cypCar_00002854-RA	cypCar_00002855-RA	cypCar_00002856-RA	cypCar_00002857-RA	cypCar_00002858-RA	cypCar_00002859-RA	cypCar_00002860-RA	cypCar_00002861-RA	cypCar_00002862-RA	cypCar_00002863-RA	cypCar_00002864-RA	cypCar_00002865-RA	cypCar_00002866-RA	cypCar_00002867-RA	cypCar_00002868-RA	cypCar_00002869-RA	cypCar_00002870-RA	cypCar_00002871-RA	cypCar_00002872-RA	cypCar_00002873-RA	cypCar_00002874-RA	cypCar_00002875-RA	cypCar_00002876-RA	cypCar_00002877-RA	cypCar_00002878-RA	cypCar_00002879-RA	cypCar_00002880-RA	cypCar_00002881-RA	cypCar_00002882-RA	cypCar_00002883-RA	cypCar_00002884-RA	cypCar_00002885-RA	cypCar_00002886-RA	cypCar_00002887-RA	cypCar_00002888-RA	cypCar_00002889-RA	cypCar_00002890-RA	cypCar_00002891-RA	cypCar_00002892-RA	cypCar_00002893-RA	cypCar_00002894-RA	cypCar_00002895-RA	cypCar_00002896-RA	cypCar_00002897-RA	cypCar_00002898-RA	cypCar_00002899-RA	cypCar_00002900-RA	cypCar_00002901-RA	cypCar_00002902-RA	cypCar_00002903-RA	cypCar_00002904-RA	cypCar_00002905-RA	cypCar_00002906-RA	cypCar_00002907-RA	cypCar_00002908-RA	cypCar_00002909-RA	cypCar_00002910-RA	cypCar_00002911-RA	cypCar_00002912-RA	cypCar_00002913-RA	cypCar_00002914-RA	cypCar_00002915-RA	cypCar_00002916-RA	cypCar_00002917-RA	cypCar_00002918-RA	cypCar_00002919-RA	cypCar_00002920-RA	cypCar_00002921-RA	cypCar_00002922-RA	cypCar_00002923-RA	cypCar_00002924-RA	cypCar_00002925-RA	cypCar_00002926-RA	cypCar_00002927-RA	cypCar_00002928-RA	cypCar_00002929-RA	cypCar_00002930-RA	cypCar_00002931-RA	cypCar_00002932-RA	cypCar_00002933-RA	cypCar_00002934-RA	cypCar_00002935-RA	cypCar_00002936-RA	cypCar_00002937-RA	cypCar_00002938-RA	cypCar_00002939-RA	cypCar_00002940-RA	cypCar_00002941-RA	cypCar_00002942-RA	cypCar_00002943-RA	cypCar_00002944-RA	cypCar_00002945-RA	cypCar_00002946-RA	cypCar_00002947-RA	cypCar_00002948-RA	cypCar_00002949-RA	cypCar_00002950-RA	cypCar_00002951-RA	cypCar_00002952-RA	cypCar_00002953-RA	cypCar_00002954-RA	cypCar_00002955-RA	cypCar_00002956-RA	cypCar_00002957-RA	cypCar_00002958-RA	cypCar_00002959-RA	cypCar_00002960-RA	cypCar_00002961-RA	cypCar_00002962-RA	cypCar_00002963-RA	cypCar_00002964-RA	cypCar_00002965-RA	cypCar_00002966-RA	cypCar_00002967-RA	cypCar_00002968-RA	cypCar_00002969-RA	cypCar_00002970-RA	cypCar_00002971-RA	cypCar_00002972-RA	cypCar_00002973-RA	cypCar_00002974-RA	cypCar_00002975-RA	cypCar_00002976-RA	cypCar_00002977-RA	cypCar_00002978-RA	cypCar_00002979-RA	cypCar_00002980-RA	cypCar_00002981-RA	cypCar_00002982-RA	cypCar_00002983-RA	cypCar_00002984-RA	cypCar_00002985-RA	cypCar_00002986-RA	cypCar_00002987-RA	cypCar_00002988-RA	cypCar_00002989-RA	cypCar_00002990-RA	cypCar_00002991-RA	cypCar_00002992-RA	cypCar_00002993-RA	cypCar_00002994-RA	cypCar_00002995-RA	cypCar_00002996-RA	cypCar_00002997-RA	cypCar_00002998-RA	cypCar_00002999-RA	cypCar_00003000-RA	cypCar_00003001-RA	cypCar_00003002-RA	cypCar_00003003-RA	cypCar_00003004-RA	cypCar_00003005-RA	cypCar_00003006-RA	cypCar_00003007-RA	cypCar_00003008-RA	cypCar_00003009-RA	cypCar_00003010-RA	cypCar_00003011-RA	cypCar_00003012-RA	cypCar_00003013-RA	cypCar_00003014-RA	cypCar_00003015-RA	cypCar_00003016-RA	cypCar_00003017-RA	cypCar_00003018-RA	cypCar_00003019-RA	cypCar_00003020-RA	cypCar_00003021-RA	cypCar_00003022-RA	cypCar_00003023-RA	cypCar_00003024-RA	cypCar_00003025-RA	cypCar_00003026-RA	cypCar_00003027-RA	cypCar_00003028-RA	cypCar_00003029-RA	cypCar_00003030-RA	cypCar_00003031-RA	cypCar_00003032-RA	cypCar_00003033-RA	cypCar_00003034-RA	cypCar_00003035-RA	cypCar_00003036-RA	cypCar_00003037-RA	cypCar_00003038-RA	cypCar_00003039-RA	cypCar_00003040-RA	cypCar_00003041-RA	cypCar_00003042-RA	cypCar_00003043-RA	cypCar_00003044-RA	cypCar_00003045-RA	cypCar_00003046-RA	cypCar_00003047-RA	cypCar_00003048-RA	cypCar_00003049-RA	cypCar_00003050-RA	cypCar_00003051-RA	cypCar_00003052-RA	cypCar_00003053-RA	cypCar_00003054-RA	cypCar_00003055-RA	cypCar_00003056-RA	cypCar_00003057-RA	cypCar_00003058-RA	cypCar_00003059-RA	cypCar_00003060-RA	cypCar_00003061-RA	cypCar_00003062-RA	cypCar_00003063-RA	cypCar_00003064-RA	cypCar_00003065-RA	cypCar_00003066-RA	cypCar_00003067-RA	cypCar_00003068-RA	cypCar_00003069-RA	cypCar_00003070-RA	cypCar_00003071-RA	cypCar_00003072-RA	cypCar_00003073-RA	cypCar_00003074-RA	cypCar_00003075-RA	cypCar_00003076-RA	cypCar_00003077-RA	cypCar_00003078-RA	cypCar_00003079-RA	cypCar_00003080-RA	cypCar_00003081-RA	cypCar_00003082-RA	cypCar_00003083-RA	cypCar_00003084-RA	cypCar_00003085-RA	cypCar_00003086-RA	cypCar_00003087-RA	cypCar_00003088-RA	cypCar_00003089-RA	cypCar_00003090-RA	cypCar_00003091-RA	cypCar_00003092-RA	cypCar_00003093-RA	cypCar_00003094-RA	cypCar_00003095-RA	cypCar_00003096-RA	cypCar_00003097-RA	cypCar_00003098-RA	cypCar_00003099-RA	cypCar_00003100-RA	cypCar_00003101-RA	cypCar_00003102-RA	cypCar_00003103-RA	cypCar_00003104-RA	cypCar_00003105-RA	cypCar_00003106-RA	cypCar_00003107-RA	cypCar_00003108-RA	cypCar_00003109-RA	cypCar_00003110-RA	cypCar_00003111-RA	cypCar_00003112-RA	cypCar_00003113-RA	cypCar_00003114-RA	cypCar_00003115-RA	cypCar_00003116-RA	cypCar_00003117-RA	cypCar_00003118-RA	cypCar_00003119-RA	cypCar_00003120-RA	cypCar_00003121-RA	cypCar_00003122-RA	cypCar_00003123-RA	cypCar_00003124-RA	cypCar_00003125-RA	cypCar_00003126-RA	cypCar_00003127-RA	cypCar_00003128-RA	cypCar_00003129-RA	cypCar_00003130-RA	cypCar_00003131-RA	cypCar_00003132-RA	cypCar_00003133-RA	cypCar_00003134-RA	cypCar_00003135-RA	cypCar_00003136-RA	cypCar_00003137-RA	cypCar_00003138-RA	cypCar_00003139-RA	cypCar_00003140-RA	cypCar_00003141-RA	cypCar_00003142-RA	cypCar_00003143-RA	cypCar_00003144-RA	cypCar_00003145-RA	cypCar_00003146-RA	cypCar_00003147-RA	cypCar_00003148-RA	cypCar_00003149-RA	cypCar_00003150-RA	cypCar_00003151-RA	cypCar_00003152-RA	cypCar_00003153-RA	cypCar_00003154-RA	cypCar_00003155-RA	cypCar_00003156-RA	cypCar_00003157-RA	cypCar_00003158-RA	cypCar_00003159-RA	cypCar_00003160-RA	cypCar_00003161-RA	cypCar_00003162-RA	cypCar_00003163-RA	cypCar_00003164-RA	cypCar_00003165-RA	cypCar_00003166-RA	cypCar_00003167-RA	cypCar_00003168-RA	cypCar_00003169-RA	cypCar_00003170-RA	cypCar_00003171-RA	cypCar_00003172-RA	cypCar_00003173-RA	cypCar_00003174-RA	cypCar_00003175-RA	cypCar_00003176-RA	cypCar_00003177-RA	cypCar_00003178-RA	cypCar_00003179-RA	cypCar_00003180-RA	cypCar_00003181-RA	cypCar_00003182-RA	cypCar_00003183-RA	cypCar_00003184-RA	cypCar_00003185-RA	cypCar_00003186-RA	cypCar_00003187-RA	cypCar_00003188-RA	cypCar_00003189-RA	cypCar_00003190-RA	cypCar_00003191-RA	cypCar_00003192-RA	cypCar_00003193-RA	cypCar_00003194-RA	cypCar_00003195-RA	cypCar_00003196-RA	cypCar_00003197-RA	cypCar_00003198-RA	cypCar_00003199-RA	cypCar_00003200-RA	cypCar_00003201-RA	cypCar_00003202-RA	cypCar_00003203-RA	cypCar_00003204-RA	cypCar_00003205-RA	cypCar_00003206-RA	cypCar_00003207-RA	cypCar_00003208-RA	cypCar_00003209-RA	cypCar_00003210-RA	cypCar_00003211-RA	cypCar_00003212-RA	cypCar_00003213-RA	cypCar_00003214-RA	cypCar_00003215-RA	cypCar_00003216-RA	cypCar_00003217-RA	cypCar_00003218-RA	cypCar_00003219-RA	cypCar_00003220-RA	cypCar_00003221-RA	cypCar_00003222-RA	cypCar_00003223-RA	cypCar_00003224-RA	cypCar_00003225-RA	cypCar_00003226-RA	cypCar_00003227-RA	cypCar_00003228-RA	cypCar_00003229-RA	cypCar_00003230-RA	cypCar_00003231-RA	cypCar_00003232-RA	cypCar_00003233-RA	cypCar_00003234-RA	cypCar_00003235-RA	cypCar_00003236-RA	cypCar_00003237-RA	cypCar_00003238-RA	cypCar_00003239-RA	cypCar_00003240-RA	cypCar_00003241-RA	cypCar_00003242-RA	cypCar_00003243-RA	cypCar_00003244-RA	cypCar_00003245-RA	cypCar_00003246-RA	cypCar_00003247-RA	cypCar_00003248-RA	cypCar_00003249-RA	cypCar_00003250-RA	cypCar_00003251-RA	cypCar_00003252-RA	cypCar_00003253-RA	cypCar_00003254-RA	cypCar_00003255-RA	cypCar_00003256-RA	cypCar_00003257-RA	cypCar_00003258-RA	cypCar_00003259-RA	cypCar_00003260-RA	cypCar_00003261-RA	cypCar_00003262-RA	cypCar_00003263-RA	cypCar_00003264-RA	cypCar_00003265-RA	cypCar_00003266-RA	cypCar_00003267-RA	cypCar_00003268-RA	cypCar_00003269-RA	cypCar_00003270-RA	cypCar_00003271-RA	cypCar_00003272-RA	cypCar_00003273-RA	cypCar_00003274-RA	cypCar_00003275-RA	cypCar_00003276-RA	cypCar_00003277-RA	cypCar_00003278-RA	cypCar_00003279-RA	cypCar_00003280-RA	cypCar_00003281-RA	cypCar_00003282-RA	cypCar_00003283-RA	cypCar_00003284-RA	cypCar_00003285-RA	cypCar_00003286-RA	cypCar_00003287-RA	cypCar_00003288-RA	cypCar_00003289-RA	cypCar_00003290-RA	cypCar_00003291-RA	cypCar_00003292-RA	cypCar_00003293-RA	cypCar_00003294-RA	cypCar_00003295-RA	cypCar_00003296-RA	cypCar_00003297-RA	cypCar_00003298-RA	cypCar_00003299-RA	cypCar_00003300-RA	cypCar_00003301-RA	cypCar_00003302-RA	cypCar_00003303-RA	cypCar_00003304-RA	cypCar_00003305-RA	cypCar_00003306-RA	cypCar_00003307-RA	cypCar_00003308-RA	cypCar_00003309-RA	cypCar_00003310-RA	cypCar_00003311-RA	cypCar_00003312-RA	cypCar_00003313-RA	cypCar_00003314-RA	cypCar_00003315-RA	cypCar_00003316-RA	cypCar_00003317-RA	cypCar_00003318-RA	cypCar_00003319-RA	cypCar_00003320-RA	cypCar_00003321-RA	cypCar_00003322-RA	cypCar_00003323-RA	cypCar_00003324-RA	cypCar_00003325-RA	cypCar_00003326-RA	cypCar_00003327-RA	cypCar_00003328-RA	cypCar_00003329-RA	cypCar_00003330-RA	cypCar_00003331-RA	cypCar_00003332-RA	cypCar_00003333-RA	cypCar_00003334-RA	cypCar_00003335-RA	cypCar_00003336-RA	cypCar_00003337-RA	cypCar_00003338-RA	cypCar_00003339-RA	cypCar_00003340-RA	cypCar_00003341-RA	cypCar_00003342-RA	cypCar_00003343-RA	cypCar_00003344-RA	cypCar_00003345-RA	cypCar_00003346-RA	cypCar_00003347-RA	cypCar_00003348-RA	cypCar_00003349-RA	cypCar_00003350-RA	cypCar_00003351-RA	cypCar_00003352-RA	cypCar_00003353-RA	cypCar_00003354-RA	cypCar_00003355-RA	cypCar_00003356-RA	cypCar_00003357-RA	cypCar_00003358-RA	cypCar_00003359-RA	cypCar_00003360-RA	cypCar_00003361-RA	cypCar_00003362-RA	cypCar_00003363-RA	cypCar_00003364-RA	cypCar_00003365-RA	cypCar_00003366-RA	cypCar_00003367-RA	cypCar_00003368-RA	cypCar_00003369-RA	cypCar_00003370-RA	cypCar_00003371-RA	cypCar_00003372-RA	cypCar_00003373-RA	cypCar_00003374-RA	cypCar_00003375-RA	cypCar_00003376-RA	cypCar_00003377-RA	cypCar_00003378-RA	cypCar_00003379-RA	cypCar_00003380-RA	cypCar_00003381-RA	cypCar_00003382-RA	cypCar_00003383-RA	cypCar_00003384-RA	cypCar_00003385-RA	cypCar_00003386-RA	cypCar_00003387-RA	cypCar_00003388-RA	cypCar_00003389-RA	cypCar_00003390-RA	cypCar_00003391-RA	cypCar_00003392-RA	cypCar_00003393-RA	cypCar_00003394-RA	cypCar_00003395-RA	cypCar_00003396-RA	cypCar_00003397-RA	cypCar_00003398-RA	cypCar_00003399-RA	cypCar_00003400-RA	cypCar_00003401-RA	cypCar_00003402-RA	cypCar_00003403-RA	cypCar_00003404-RA	cypCar_00003405-RA	cypCar_00003406-RA	cypCar_00003407-RA	cypCar_00003408-RA	cypCar_00003409-RA	cypCar_00003410-RA	cypCar_00003411-RA	cypCar_00003412-RA	cypCar_00003413-RA	cypCar_00003414-RA	cypCar_00003415-RA	cypCar_00003416-RA	cypCar_00003417-RA	cypCar_00003418-RA	cypCar_00003419-RA	cypCar_00003420-RA	cypCar_00003421-RA	cypCar_00003422-RA	cypCar_00003423-RA	cypCar_00003424-RA	cypCar_00003425-RA	cypCar_00003426-RA	cypCar_00003427-RA	cypCar_00003428-RA	cypCar_00003429-RA	cypCar_00003430-RA	cypCar_00003431-RA	cypCar_00003432-RA	cypCar_00003433-RA	cypCar_00003434-RA	cypCar_00003435-RA	cypCar_00003436-RA	cypCar_00003437-RA	cypCar_00003438-RA	cypCar_00003439-RA	cypCar_00003440-RA	cypCar_00003441-RA	cypCar_00003442-RA	cypCar_00003443-RA	cypCar_00003444-RA	cypCar_00003445-RA	cypCar_00003446-RA	cypCar_00003447-RA	cypCar_00003448-RA	cypCar_00003449-RA	cypCar_00003450-RA	cypCar_00003451-RA	cypCar_00003452-RA	cypCar_00003453-RA	cypCar_00003454-RA	cypCar_00003455-RA	cypCar_00003456-RA	cypCar_00003457-RA	cypCar_00003458-RA	cypCar_00003459-RA	cypCar_00003460-RA	cypCar_00003461-RA	cypCar_00003462-RA	cypCar_00003463-RA	cypCar_00003464-RA	cypCar_00003465-RA	cypCar_00003466-RA	cypCar_00003467-RA	cypCar_00003468-RA	cypCar_00003469-RA	cypCar_00003470-RA	cypCar_00003471-RA	cypCar_00003472-RA	cypCar_00003473-RA	cypCar_00003474-RA	cypCar_00003475-RA	cypCar_00003476-RA	cypCar_00003477-RA	cypCar_00003478-RA	cypCar_00003479-RA	cypCar_00003480-RA	cypCar_00003481-RA	cypCar_00003482-RA	cypCar_00003483-RA	cypCar_00003484-RA	cypCar_00003485-RA	cypCar_00003486-RA	cypCar_00003487-RA	cypCar_00003488-RA	cypCar_00003489-RA	cypCar_00003490-RA	cypCar_00003491-RA	cypCar_00003492-RA	cypCar_00003493-RA	cypCar_00003494-RA	cypCar_00003495-RA	cypCar_00003496-RA	cypCar_00003497-RA	cypCar_00003498-RA	cypCar_00003499-RA	cypCar_00003500-RA	cypCar_00003501-RA	cypCar_00003502-RA	cypCar_00003503-RA	cypCar_00003504-RA	cypCar_00003505-RA	cypCar_00003506-RA	cypCar_00003507-RA	cypCar_00003508-RA	cypCar_00003509-RA	cypCar_00003510-RA	cypCar_00003511-RA	cypCar_00003512-RA	cypCar_00003513-RA	cypCar_00003514-RA	cypCar_00003515-RA	cypCar_00003516-RA	cypCar_00003517-RA	cypCar_00003518-RA	cypCar_00003519-RA	cypCar_00003520-RA	cypCar_00003521-RA	cypCar_00003522-RA	cypCar_00003523-RA	cypCar_00003524-RA	cypCar_00003525-RA	cypCar_00003526-RA	cypCar_00003527-RA	cypCar_00003528-RA	cypCar_00003529-RA	cypCar_00003530-RA	cypCar_00003531-RA	cypCar_00003532-RA	cypCar_00003533-RA	cypCar_00003534-RA	cypCar_00003535-RA	cypCar_00003536-RA	cypCar_00003537-RA	cypCar_00003538-RA	cypCar_00003539-RA	cypCar_00003540-RA	cypCar_00003541-RA	cypCar_00003542-RA	cypCar_00003543-RA	cypCar_00003544-RA	cypCar_00003545-RA	cypCar_00003546-RA	cypCar_00003547-RA	cypCar_00003548-RA	cypCar_00003549-RA	cypCar_00003550-RA	cypCar_00003551-RA	cypCar_00003552-RA	cypCar_00003553-RA	cypCar_00003554-RA	cypCar_00003555-RA	cypCar_00003556-RA	cypCar_00003557-RA	cypCar_00003558-RA	cypCar_00003559-RA	cypCar_00003560-RA	cypCar_00003561-RA	cypCar_00003562-RA	cypCar_00003563-RA	cypCar_00003564-RA	cypCar_00003565-RA	cypCar_00003566-RA	cypCar_00003567-RA	cypCar_00003568-RA	cypCar_00003569-RA	cypCar_00003570-RA	cypCar_00003571-RA	cypCar_00003572-RA	cypCar_00003573-RA	cypCar_00003574-RA	cypCar_00003575-RA	cypCar_00003576-RA	cypCar_00003577-RA	cypCar_00003578-RA	cypCar_00003579-RA	cypCar_00003580-RA	cypCar_00003581-RA	cypCar_00003582-RA	cypCar_00003583-RA	cypCar_00003584-RA	cypCar_00003585-RA	cypCar_00003586-RA	cypCar_00003587-RA	cypCar_00003588-RA	cypCar_00003589-RA	cypCar_00003590-RA	cypCar_00003591-RA	cypCar_00003592-RA	cypCar_00003593-RA	cypCar_00003594-RA	cypCar_00003595-RA	cypCar_00003596-RA	cypCar_00003597-RA	cypCar_00003598-RA	cypCar_00003599-RA	cypCar_00003600-RA	cypCar_00003601-RA	cypCar_00003602-RA	cypCar_00003603-RA	cypCar_00003604-RA	cypCar_00003605-RA	cypCar_00003606-RA	cypCar_00003607-RA	cypCar_00003608-RA	cypCar_00003609-RA	cypCar_00003610-RA	cypCar_00003611-RA	cypCar_00003612-RA	cypCar_00003613-RA	cypCar_00003614-RA	cypCar_00003615-RA	cypCar_00003616-RA	cypCar_00003617-RA	cypCar_00003618-RA	cypCar_00003619-RA	cypCar_00003620-RA	cypCar_00003621-RA	cypCar_00003622-RA	cypCar_00003623-RA	cypCar_00003624-RA	cypCar_00003625-RA	cypCar_00003626-RA	cypCar_00003627-RA	cypCar_00003628-RA	cypCar_00003629-RA	cypCar_00003630-RA	cypCar_00003631-RA	cypCar_00003632-RA	cypCar_00003633-RA	cypCar_00003634-RA	cypCar_00003635-RA	cypCar_00003636-RA	cypCar_00003637-RA	cypCar_00003638-RA	cypCar_00003639-RA	cypCar_00003640-RA	cypCar_00003641-RA	cypCar_00003642-RA	cypCar_00003643-RA	cypCar_00003644-RA	cypCar_00003645-RA	cypCar_00003646-RA	cypCar_00003647-RA	cypCar_00003648-RA	cypCar_00003649-RA	cypCar_00003650-RA	cypCar_00003651-RA	cypCar_00003652-RA	cypCar_00003653-RA	cypCar_00003654-RA	cypCar_00003655-RA	cypCar_00003656-RA	cypCar_00003657-RA	cypCar_00003658-RA	cypCar_00003659-RA	cypCar_00003660-RA	cypCar_00003661-RA	cypCar_00003662-RA	cypCar_00003663-RA	cypCar_00003664-RA	cypCar_00003665-RA	cypCar_00003666-RA	cypCar_00003667-RA	cypCar_00003668-RA	cypCar_00003669-RA	cypCar_00003670-RA	cypCar_00003671-RA	cypCar_00003672-RA	cypCar_00003673-RA	cypCar_00003674-RA	cypCar_00003675-RA	cypCar_00003676-RA	cypCar_00003677-RA	cypCar_00003678-RA	cypCar_00003679-RA	cypCar_00003680-RA	cypCar_00003681-RA	cypCar_00003682-RA	cypCar_00003683-RA	cypCar_00003684-RA	cypCar_00003685-RA	cypCar_00003686-RA	cypCar_00003687-RA	cypCar_00003688-RA	cypCar_00003689-RA	cypCar_00003690-RA	cypCar_00003691-RA	cypCar_00003692-RA	cypCar_00003693-RA	cypCar_00003694-RA	cypCar_00003695-RA	cypCar_00003696-RA	cypCar_00003697-RA	cypCar_00003698-RA	cypCar_00003699-RA	cypCar_00003700-RA	cypCar_00003701-RA	cypCar_00003702-RA	cypCar_00003703-RA	cypCar_00003704-RA	cypCar_00003705-RA	cypCar_00003706-RA	cypCar_00003707-RA	cypCar_00003708-RA	cypCar_00003709-RA	cypCar_00003710-RA	cypCar_00003711-RA	cypCar_00003712-RA	cypCar_00003713-RA	cypCar_00003714-RA	cypCar_00003715-RA	cypCar_00003716-RA	cypCar_00003717-RA	cypCar_00003718-RA	cypCar_00003719-RA	cypCar_00003720-RA	cypCar_00003721-RA	cypCar_00003722-RA	cypCar_00003723-RA	cypCar_00003724-RA	cypCar_00003725-RA	cypCar_00003726-RA	cypCar_00003727-RA	cypCar_00003728-RA	cypCar_00003729-RA	cypCar_00003730-RA	cypCar_00003731-RA	cypCar_00003732-RA	cypCar_00003733-RA	cypCar_00003734-RA	cypCar_00003735-RA	cypCar_00003736-RA	cypCar_00003737-RA	cypCar_00003738-RA	cypCar_00003739-RA	cypCar_00003740-RA	cypCar_00003741-RA	cypCar_00003742-RA	cypCar_00003743-RA	cypCar_00003744-RA	cypCar_00003745-RA	cypCar_00003746-RA	cypCar_00003747-RA	cypCar_00003748-RA	cypCar_00003749-RA	cypCar_00003750-RA	cypCar_00003751-RA	cypCar_00003752-RA	cypCar_00003753-RA	cypCar_00003754-RA	cypCar_00003755-RA	cypCar_00003756-RA	cypCar_00003757-RA	cypCar_00003758-RA	cypCar_00003759-RA	cypCar_00003760-RA	cypCar_00003761-RA	cypCar_00003762-RA	cypCar_00003763-RA	cypCar_00003764-RA	cypCar_00003765-RA	cypCar_00003766-RA	cypCar_00003767-RA	cypCar_00003768-RA	cypCar_00003769-RA	cypCar_00003770-RA	cypCar_00003771-RA	cypCar_00003772-RA	cypCar_00003773-RA	cypCar_00003774-RA	cypCar_00003775-RA	cypCar_00003776-RA	cypCar_00003777-RA	cypCar_00003778-RA	cypCar_00003779-RA	cypCar_00003780-RA	cypCar_00003781-RA	cypCar_00003782-RA	cypCar_00003783-RA	cypCar_00003784-RA	cypCar_00003785-RA	cypCar_00003786-RA	cypCar_00003787-RA	cypCar_00003788-RA	cypCar_00003789-RA	cypCar_00003790-RA	cypCar_00003791-RA	cypCar_00003792-RA	cypCar_00003793-RA	cypCar_00003794-RA	cypCar_00003795-RA	cypCar_00003796-RA	cypCar_00003797-RA	cypCar_00003798-RA	cypCar_00003799-RA	cypCar_00003800-RA	cypCar_00003801-RA	cypCar_00003802-RA	cypCar_00003803-RA	cypCar_00003804-RA	cypCar_00003805-RA	cypCar_00003806-RA	cypCar_00003807-RA	cypCar_00003808-RA	cypCar_00003809-RA	cypCar_00003810-RA	cypCar_00003811-RA	cypCar_00003812-RA	cypCar_00003813-RA	cypCar_00003814-RA	cypCar_00003815-RA	cypCar_00003816-RA	cypCar_00003817-RA	cypCar_00003818-RA	cypCar_00003819-RA	cypCar_00003820-RA	cypCar_00003821-RA	cypCar_00003822-RA	cypCar_00003823-RA	cypCar_00003824-RA	cypCar_00003825-RA	cypCar_00003826-RA	cypCar_00003827-RA	cypCar_00003828-RA	cypCar_00003829-RA	cypCar_00003830-RA	cypCar_00003831-RA	cypCar_00003832-RA	cypCar_00003833-RA	cypCar_00003834-RA	cypCar_00003835-RA	cypCar_00003836-RA	cypCar_00003837-RA	cypCar_00003838-RA	cypCar_00003839-RA	cypCar_00003840-RA	cypCar_00003841-RA	cypCar_00003842-RA	cypCar_00003843-RA	cypCar_00003844-RA	cypCar_00003845-RA	cypCar_00003846-RA	cypCar_00003847-RA	cypCar_00003848-RA	cypCar_00003849-RA	cypCar_00003850-RA	cypCar_00003851-RA	cypCar_00003852-RA	cypCar_00003853-RA	cypCar_00003854-RA	cypCar_00003855-RA	cypCar_00003856-RA	cypCar_00003857-RA	cypCar_00003858-RA	cypCar_00003859-RA	cypCar_00003860-RA	cypCar_00003861-RA	cypCar_00003862-RA	cypCar_00003863-RA	cypCar_00003864-RA	cypCar_00003865-RA	cypCar_00003866-RA	cypCar_00003867-RA	cypCar_00003868-RA	cypCar_00003869-RA	cypCar_00003870-RA	cypCar_00003871-RA	cypCar_00003872-RA	cypCar_00003873-RA	cypCar_00003874-RA	cypCar_00003875-RA	cypCar_00003876-RA	cypCar_00003877-RA	cypCar_00003878-RA	cypCar_00003879-RA	cypCar_00003880-RA	cypCar_00003881-RA	cypCar_00003882-RA	cypCar_00003883-RA	cypCar_00003884-RA	cypCar_00003885-RA	cypCar_00003886-RA	cypCar_00003887-RA	cypCar_00003888-RA	cypCar_00003889-RA	cypCar_00003890-RA	cypCar_00003891-RA	cypCar_00003892-RA	cypCar_00003893-RA	cypCar_00003894-RA	cypCar_00003895-RA	cypCar_00003896-RA	cypCar_00003897-RA	cypCar_00003898-RA	cypCar_00003899-RA	cypCar_00003900-RA	cypCar_00003901-RA	cypCar_00003902-RA	cypCar_00003903-RA	cypCar_00003904-RA	cypCar_00003905-RA	cypCar_00003906-RA	cypCar_00003907-RA	cypCar_00003908-RA	cypCar_00003909-RA	cypCar_00003910-RA	cypCar_00003911-RA	cypCar_00003912-RA	cypCar_00003913-RA	cypCar_00003914-RA	cypCar_00003915-RA	cypCar_00003916-RA	cypCar_00003917-RA	cypCar_00003918-RA	cypCar_00003919-RA	cypCar_00003920-RA	cypCar_00003921-RA	cypCar_00003922-RA	cypCar_00003923-RA	cypCar_00003924-RA	cypCar_00003925-RA	cypCar_00003926-RA	cypCar_00003927-RA	cypCar_00003928-RA	cypCar_00003929-RA	cypCar_00003930-RA	cypCar_00003931-RA	cypCar_00003932-RA	cypCar_00003933-RA	cypCar_00003934-RA	cypCar_00003935-RA	cypCar_00003936-RA	cypCar_00003937-RA	cypCar_00003938-RA	cypCar_00003939-RA	cypCar_00003940-RA	cypCar_00003941-RA	cypCar_00003942-RA	cypCar_00003943-RA	cypCar_00003944-RA	cypCar_00003945-RA	cypCar_00003946-RA	cypCar_00003947-RA	cypCar_00003948-RA	cypCar_00003949-RA	cypCar_00003950-RA	cypCar_00003951-RA	cypCar_00003952-RA	cypCar_00003953-RA	cypCar_00003954-RA	cypCar_00003955-RA	cypCar_00003956-RA	cypCar_00003957-RA	cypCar_00003958-RA	cypCar_00003959-RA	cypCar_00003960-RA	cypCar_00003961-RA	cypCar_00003962-RA	cypCar_00003963-RA	cypCar_00003964-RA	cypCar_00003965-RA	cypCar_00003966-RA	cypCar_00003967-RA	cypCar_00003968-RA	cypCar_00003969-RA	cypCar_00003970-RA	cypCar_00003971-RA	cypCar_00003972-RA	cypCar_00003973-RA	cypCar_00003974-RA	cypCar_00003975-RA	cypCar_00003976-RA	cypCar_00003977-RA	cypCar_00003978-RA	cypCar_00003979-RA	cypCar_00003980-RA	cypCar_00003981-RA	cypCar_00003982-RA	cypCar_00003983-RA	cypCar_00003984-RA	cypCar_00003985-RA	cypCar_00003986-RA	cypCar_00003987-RA	cypCar_00003988-RA	cypCar_00003989-RA	cypCar_00003990-RA	cypCar_00003991-RA	cypCar_00003992-RA	cypCar_00003993-RA	cypCar_00003994-RA	cypCar_00003995-RA	cypCar_00003996-RA	cypCar_00003997-RA	cypCar_00003998-RA	cypCar_00003999-RA	cypCar_00004000-RA	cypCar_00004001-RA	cypCar_00004002-RA	cypCar_00004003-RA	cypCar_00004004-RA	cypCar_00004005-RA	cypCar_00004006-RA	cypCar_00004007-RA	cypCar_00004008-RA	cypCar_00004009-RA	cypCar_00004010-RA	cypCar_00004011-RA	cypCar_00004012-RA	cypCar_00004013-RA	cypCar_00004014-RA	cypCar_00004015-RA	cypCar_00004016-RA	cypCar_00004017-RA	cypCar_00004018-RA	cypCar_00004019-RA	cypCar_00004020-RA	cypCar_00004021-RA	cypCar_00004022-RA	cypCar_00004023-RA	cypCar_00004024-RA	cypCar_00004025-RA	cypCar_00004026-RA	cypCar_00004027-RA	cypCar_00004028-RA	cypCar_00004029-RA	cypCar_00004030-RA	cypCar_00004031-RA	cypCar_00004032-RA	cypCar_00004033-RA	cypCar_00004034-RA	cypCar_00004035-RA	cypCar_00004036-RA	cypCar_00004037-RA	cypCar_00004038-RA	cypCar_00004039-RA	cypCar_00004040-RA	cypCar_00004041-RA	cypCar_00004042-RA	cypCar_00004043-RA	cypCar_00004044-RA	cypCar_00004045-RA	cypCar_00004046-RA	cypCar_00004047-RA	cypCar_00004048-RA	cypCar_00004049-RA	cypCar_00004050-RA	cypCar_00004051-RA	cypCar_00004052-RA	cypCar_00004053-RA	cypCar_00004054-RA	cypCar_00004055-RA	cypCar_00004056-RA	cypCar_00004057-RA	cypCar_00004058-RA	cypCar_00004059-RA	cypCar_00004060-RA	cypCar_00004061-RA	cypCar_00004062-RA	cypCar_00004063-RA	cypCar_00004064-RA	cypCar_00004065-RA	cypCar_00004066-RA	cypCar_00004067-RA	cypCar_00004068-RA	cypCar_00004069-RA	cypCar_00004070-RA	cypCar_00004071-RA	cypCar_00004072-RA	cypCar_00004073-RA	cypCar_00004074-RA	cypCar_00004075-RA	cypCar_00004076-RA	cypCar_00004077-RA	cypCar_00004078-RA	cypCar_00004079-RA	cypCar_00004080-RA	cypCar_00004081-RA	cypCar_00004082-RA	cypCar_00004083-RA	cypCar_00004084-RA	cypCar_00004085-RA	cypCar_00004086-RA	cypCar_00004087-RA	cypCar_00004088-RA	cypCar_00004089-RA	cypCar_00004090-RA	cypCar_00004091-RA	cypCar_00004092-RA	cypCar_00004093-RA	cypCar_00004094-RA	cypCar_00004095-RA	cypCar_00004096-RA	cypCar_00004097-RA	cypCar_00004098-RA	cypCar_00004099-RA	cypCar_00004100-RA	cypCar_00004101-RA	cypCar_00004102-RA	cypCar_00004103-RA	cypCar_00004104-RA	cypCar_00004105-RA	cypCar_00004106-RA	cypCar_00004107-RA	cypCar_00004108-RA	cypCar_00004109-RA	cypCar_00004110-RA	cypCar_00004111-RA	cypCar_00004112-RA	cypCar_00004113-RA	cypCar_00004114-RA	cypCar_00004115-RA	cypCar_00004116-RA	cypCar_00004117-RA	cypCar_00004118-RA	cypCar_00004119-RA	cypCar_00004120-RA	cypCar_00004121-RA	cypCar_00004122-RA	cypCar_00004123-RA	cypCar_00004124-RA	cypCar_00004125-RA	cypCar_00004126-RA	cypCar_00004127-RA	cypCar_00004128-RA	cypCar_00004129-RA	cypCar_00004130-RA	cypCar_00004131-RA	cypCar_00004132-RA	cypCar_00004133-RA	cypCar_00004134-RA	cypCar_00004135-RA	cypCar_00004136-RA	cypCar_00004137-RA	cypCar_00004138-RA	cypCar_00004139-RA	cypCar_00004140-RA	cypCar_00004141-RA	cypCar_00004142-RA	cypCar_00004143-RA	cypCar_00004144-RA	cypCar_00004145-RA	cypCar_00004146-RA	cypCar_00004147-RA	cypCar_00004148-RA	cypCar_00004149-RA	cypCar_00004150-RA	cypCar_00004151-RA	cypCar_00004152-RA	cypCar_00004153-RA	cypCar_00004154-RA	cypCar_00004155-RA	cypCar_00004156-RA	cypCar_00004157-RA	cypCar_00004158-RA	cypCar_00004159-RA	cypCar_00004160-RA	cypCar_00004161-RA	cypCar_00004162-RA	cypCar_00004163-RA	cypCar_00004164-RA	cypCar_00004165-RA	cypCar_00004166-RA	cypCar_00004167-RA	cypCar_00004168-RA	cypCar_00004169-RA	cypCar_00004170-RA	cypCar_00004171-RA	cypCar_00004172-RA	cypCar_00004173-RA	cypCar_00004174-RA	cypCar_00004175-RA	cypCar_00004176-RA	cypCar_00004177-RA	cypCar_00004178-RA	cypCar_00004179-RA	cypCar_00004180-RA	cypCar_00004181-RA	cypCar_00004182-RA	cypCar_00004183-RA	cypCar_00004184-RA	cypCar_00004185-RA	cypCar_00004186-RA	cypCar_00004187-RA	cypCar_00004188-RA	cypCar_00004189-RA	cypCar_00004190-RA	cypCar_00004191-RA	cypCar_00004192-RA	cypCar_00004193-RA	cypCar_00004194-RA	cypCar_00004195-RA	cypCar_00004196-RA	cypCar_00004197-RA	cypCar_00004198-RA	cypCar_00004199-RA	cypCar_00004200-RA	cypCar_00004201-RA	cypCar_00004202-RA	cypCar_00004203-RA	cypCar_00004204-RA	cypCar_00004205-RA	cypCar_00004206-RA	cypCar_00004207-RA	cypCar_00004208-RA	cypCar_00004209-RA	cypCar_00004210-RA	cypCar_00004211-RA	cypCar_00004212-RA	cypCar_00004213-RA	cypCar_00004214-RA	cypCar_00004215-RA	cypCar_00004216-RA	cypCar_00004217-RA	cypCar_00004218-RA	cypCar_00004219-RA	cypCar_00004220-RA	cypCar_00004221-RA	cypCar_00004222-RA	cypCar_00004223-RA	cypCar_00004224-RA	cypCar_00004225-RA	cypCar_00004226-RA	cypCar_00004227-RA	cypCar_00004228-RA	cypCar_00004229-RA	cypCar_00004230-RA	cypCar_00004231-RA	cypCar_00004232-RA	cypCar_00004233-RA	cypCar_00004234-RA	cypCar_00004235-RA	cypCar_00004236-RA	cypCar_00004237-RA	cypCar_00004238-RA	cypCar_00004239-RA	cypCar_00004240-RA	cypCar_00004241-RA	cypCar_00004242-RA	cypCar_00004243-RA	cypCar_00004244-RA	cypCar_00004245-RA	cypCar_00004246-RA	cypCar_00004247-RA	cypCar_00004248-RA	cypCar_00004249-RA	cypCar_00004250-RA	cypCar_00004251-RA	cypCar_00004252-RA	cypCar_00004253-RA	cypCar_00004254-RA	cypCar_00004255-RA	cypCar_00004256-RA	cypCar_00004257-RA	cypCar_00004258-RA	cypCar_00004259-RA	cypCar_00004260-RA	cypCar_00004261-RA	cypCar_00004262-RA	cypCar_00004263-RA	cypCar_00004264-RA	cypCar_00004265-RA	cypCar_00004266-RA	cypCar_00004267-RA	cypCar_00004268-RA	cypCar_00004269-RA	cypCar_00004270-RA	cypCar_00004271-RA	cypCar_00004272-RA	cypCar_00004273-RA	cypCar_00004274-RA	cypCar_00004275-RA	cypCar_00004276-RA	cypCar_00004277-RA	cypCar_00004278-RA	cypCar_00004279-RA	cypCar_00004280-RA	cypCar_00004281-RA	cypCar_00004282-RA	cypCar_00004283-RA	cypCar_00004284-RA	cypCar_00004285-RA	cypCar_00004286-RA	cypCar_00004287-RA	cypCar_00004288-RA	cypCar_00004289-RA	cypCar_00004290-RA	cypCar_00004291-RA	cypCar_00004292-RA	cypCar_00004293-RA	cypCar_00004294-RA	cypCar_00004295-RA	cypCar_00004296-RA	cypCar_00004297-RA	cypCar_00004298-RA	cypCar_00004299-RA	cypCar_00004300-RA	cypCar_00004301-RA	cypCar_00004302-RA	cypCar_00004303-RA	cypCar_00004304-RA	cypCar_00004305-RA	cypCar_00004306-RA	cypCar_00004307-RA	cypCar_00004308-RA	cypCar_00004309-RA	cypCar_00004310-RA	cypCar_00004311-RA	cypCar_00004312-RA	cypCar_00004313-RA	cypCar_00004314-RA	cypCar_00004315-RA	cypCar_00004316-RA	cypCar_00004317-RA	cypCar_00004318-RA	cypCar_00004319-RA	cypCar_00004320-RA	cypCar_00004321-RA	cypCar_00004322-RA	cypCar_00004323-RA	cypCar_00004324-RA	cypCar_00004325-RA	cypCar_00004326-RA	cypCar_00004327-RA	cypCar_00004328-RA	cypCar_00004329-RA	cypCar_00004330-RA	cypCar_00004331-RA	cypCar_00004332-RA	cypCar_00004333-RA	cypCar_00004334-RA	cypCar_00004335-RA	cypCar_00004336-RA	cypCar_00004337-RA	cypCar_00004338-RA	cypCar_00004339-RA	cypCar_00004340-RA	cypCar_00004341-RA	cypCar_00004342-RA	cypCar_00004343-RA	cypCar_00004344-RA	cypCar_00004345-RA	cypCar_00004346-RA	cypCar_00004347-RA	cypCar_00004348-RA	cypCar_00004349-RA	cypCar_00004350-RA	cypCar_00004351-RA	cypCar_00004352-RA	cypCar_00004353-RA	cypCar_00004354-RA	cypCar_00004355-RA	cypCar_00004356-RA	cypCar_00004357-RA	cypCar_00004358-RA	cypCar_00004359-RA	cypCar_00004360-RA	cypCar_00004361-RA	cypCar_00004362-RA	cypCar_00004363-RA	cypCar_00004364-RA	cypCar_00004365-RA	cypCar_00004366-RA	cypCar_00004367-RA	cypCar_00004368-RA	cypCar_00004369-RA	cypCar_00004370-RA	cypCar_00004371-RA	cypCar_00004372-RA	cypCar_00004373-RA	cypCar_00004374-RA	cypCar_00004375-RA	cypCar_00004376-RA	cypCar_00004377-RA	cypCar_00004378-RA	cypCar_00004379-RA	cypCar_00004380-RA	cypCar_00004381-RA	cypCar_00004382-RA	cypCar_00004383-RA	cypCar_00004384-RA	cypCar_00004385-RA	cypCar_00004386-RA	cypCar_00004387-RA	cypCar_00004388-RA	cypCar_00004389-RA	cypCar_00004390-RA	cypCar_00004391-RA	cypCar_00004392-RA	cypCar_00004393-RA	cypCar_00004394-RA	cypCar_00004395-RA	cypCar_00004396-RA	cypCar_00004397-RA	cypCar_00004398-RA	cypCar_00004399-RA	cypCar_00004400-RA	cypCar_00004401-RA	cypCar_00004402-RA	cypCar_00004403-RA	cypCar_00004404-RA	cypCar_00004405-RA	cypCar_00004406-RA	cypCar_00004407-RA	cypCar_00004408-RA	cypCar_00004409-RA	cypCar_00004410-RA	cypCar_00004411-RA	cypCar_00004412-RA	cypCar_00004413-RA	cypCar_00004414-RA	cypCar_00004415-RA	cypCar_00004416-RA	cypCar_00004417-RA	cypCar_00004418-RA	cypCar_00004419-RA	cypCar_00004420-RA	cypCar_00004421-RA	cypCar_00004422-RA	cypCar_00004423-RA	cypCar_00004424-RA	cypCar_00004425-RA	cypCar_00004426-RA	cypCar_00004427-RA	cypCar_00004428-RA	cypCar_00004429-RA	cypCar_00004430-RA	cypCar_00004431-RA	cypCar_00004432-RA	cypCar_00004433-RA	cypCar_00004434-RA	cypCar_00004435-RA	cypCar_00004436-RA	cypCar_00004437-RA	cypCar_00004438-RA	cypCar_00004439-RA	cypCar_00004440-RA	cypCar_00004441-RA	cypCar_00004442-RA	cypCar_00004443-RA	cypCar_00004444-RA	cypCar_00004445-RA	cypCar_00004446-RA	cypCar_00004447-RA	cypCar_00004448-RA	cypCar_00004449-RA	cypCar_00004450-RA	cypCar_00004451-RA	cypCar_00004452-RA	cypCar_00004453-RA	cypCar_00004454-RA	cypCar_00004455-RA	cypCar_00004456-RA	cypCar_00004457-RA	cypCar_00004458-RA	cypCar_00004459-RA	cypCar_00004460-RA	cypCar_00004461-RA	cypCar_00004462-RA	cypCar_00004463-RA	cypCar_00004464-RA	cypCar_00004465-RA	cypCar_00004466-RA	cypCar_00004467-RA	cypCar_00004468-RA	cypCar_00004469-RA	cypCar_00004470-RA	cypCar_00004471-RA	cypCar_00004472-RA	cypCar_00004473-RA	cypCar_00004474-RA	cypCar_00004475-RA	cypCar_00004476-RA	cypCar_00004477-RA	cypCar_00004478-RA	cypCar_00004479-RA	cypCar_00004480-RA	cypCar_00004481-RA	cypCar_00004482-RA	cypCar_00004483-RA	cypCar_00004484-RA	cypCar_00004485-RA	cypCar_00004486-RA	cypCar_00004487-RA	cypCar_00004488-RA	cypCar_00004489-RA	cypCar_00004490-RA	cypCar_00004491-RA	cypCar_00004492-RA	cypCar_00004493-RA	cypCar_00004494-RA	cypCar_00004495-RA	cypCar_00004496-RA	cypCar_00004497-RA	cypCar_00004498-RA	cypCar_00004499-RA	cypCar_00004500-RA	cypCar_00004501-RA	cypCar_00004502-RA	cypCar_00004503-RA	cypCar_00004504-RA	cypCar_00004505-RA	cypCar_00004506-RA	cypCar_00004507-RA	cypCar_00004508-RA	cypCar_00004509-RA	cypCar_00004510-RA	cypCar_00004511-RA	cypCar_00004512-RA	cypCar_00004513-RA	cypCar_00004514-RA	cypCar_00004515-RA	cypCar_00004516-RA	cypCar_00004517-RA	cypCar_00004518-RA	cypCar_00004519-RA	cypCar_00004520-RA	cypCar_00004521-RA	cypCar_00004522-RA	cypCar_00004523-RA	cypCar_00004524-RA	cypCar_00004525-RA	cypCar_00004526-RA	cypCar_00004527-RA	cypCar_00004528-RA	cypCar_00004529-RA	cypCar_00004530-RA	cypCar_00004531-RA	cypCar_00004532-RA	cypCar_00004533-RA	cypCar_00004534-RA	cypCar_00004535-RA	cypCar_00004536-RA	cypCar_00004537-RA	cypCar_00004538-RA	cypCar_00004539-RA	cypCar_00004540-RA	cypCar_00004541-RA	cypCar_00004542-RA	cypCar_00004543-RA	cypCar_00004544-RA	cypCar_00004545-RA	cypCar_00004546-RA	cypCar_00004547-RA	cypCar_00004548-RA	cypCar_00004549-RA	cypCar_00004550-RA	cypCar_00004551-RA	cypCar_00004552-RA	cypCar_00004553-RA	cypCar_00004554-RA	cypCar_00004555-RA	cypCar_00004556-RA	cypCar_00004557-RA	cypCar_00004558-RA	cypCar_00004559-RA	cypCar_00004560-RA	cypCar_00004561-RA	cypCar_00004562-RA	cypCar_00004563-RA	cypCar_00004564-RA	cypCar_00004565-RA	cypCar_00004566-RA	cypCar_00004567-RA	cypCar_00004568-RA	cypCar_00004569-RA	cypCar_00004570-RA	cypCar_00004571-RA	cypCar_00004572-RA	cypCar_00004573-RA	cypCar_00004574-RA	cypCar_00004575-RA	cypCar_00004576-RA	cypCar_00004577-RA	cypCar_00004578-RA	cypCar_00004579-RA	cypCar_00004580-RA	cypCar_00004581-RA	cypCar_00004582-RA	cypCar_00004583-RA	cypCar_00004584-RA	cypCar_00004585-RA	cypCar_00004586-RA	cypCar_00004587-RA	cypCar_00004588-RA	cypCar_00004589-RA	cypCar_00004590-RA	cypCar_00004591-RA	cypCar_00004592-RA	cypCar_00004593-RA	cypCar_00004594-RA	cypCar_00004595-RA	cypCar_00004596-RA	cypCar_00004597-RA	cypCar_00004598-RA	cypCar_00004599-RA	cypCar_00004600-RA	cypCar_00004601-RA	cypCar_00004602-RA	cypCar_00004603-RA	cypCar_00004604-RA	cypCar_00004605-RA	cypCar_00004606-RA	cypCar_00004607-RA	cypCar_00004608-RA	cypCar_00004609-RA	cypCar_00004610-RA	cypCar_00004611-RA	cypCar_00004612-RA	cypCar_00004613-RA	cypCar_00004614-RA	cypCar_00004615-RA	cypCar_00004616-RA	cypCar_00004617-RA	cypCar_00004618-RA	cypCar_00004619-RA	cypCar_00004620-RA	cypCar_00004621-RA	cypCar_00004622-RA	cypCar_00004623-RA	cypCar_00004624-RA	cypCar_00004625-RA	cypCar_00004626-RA	cypCar_00004627-RA	cypCar_00004628-RA	cypCar_00004629-RA	cypCar_00004630-RA	cypCar_00004631-RA	cypCar_00004632-RA	cypCar_00004633-RA	cypCar_00004634-RA	cypCar_00004635-RA	cypCar_00004636-RA	cypCar_00004637-RA	cypCar_00004638-RA	cypCar_00004639-RA	cypCar_00004640-RA	cypCar_00004641-RA	cypCar_00004642-RA	cypCar_00004643-RA	cypCar_00004644-RA	cypCar_00004645-RA	cypCar_00004646-RA	cypCar_00004647-RA	cypCar_00004648-RA	cypCar_00004649-RA	cypCar_00004650-RA	cypCar_00004651-RA	cypCar_00004652-RA	cypCar_00004653-RA	cypCar_00004654-RA	cypCar_00004655-RA	cypCar_00004656-RA	cypCar_00004657-RA	cypCar_00004658-RA	cypCar_00004659-RA	cypCar_00004660-RA	cypCar_00004661-RA	cypCar_00004662-RA	cypCar_00004663-RA	cypCar_00004664-RA	cypCar_00004665-RA	cypCar_00004666-RA	cypCar_00004667-RA	cypCar_00004668-RA	cypCar_00004669-RA	cypCar_00004670-RA	cypCar_00004671-RA	cypCar_00004672-RA	cypCar_00004673-RA	cypCar_00004674-RA	cypCar_00004675-RA	cypCar_00004676-RA	cypCar_00004677-RA	cypCar_00004678-RA	cypCar_00004679-RA	cypCar_00004680-RA	cypCar_00004681-RA	cypCar_00004682-RA	cypCar_00004683-RA	cypCar_00004684-RA	cypCar_00004685-RA	cypCar_00004686-RA	cypCar_00004687-RA	cypCar_00004688-RA	cypCar_00004689-RA	cypCar_00004690-RA	cypCar_00004691-RA	cypCar_00004692-RA	cypCar_00004693-RA	cypCar_00004694-RA	cypCar_00004695-RA	cypCar_00004696-RA	cypCar_00004697-RA	cypCar_00004698-RA	cypCar_00004699-RA	cypCar_00004700-RA	cypCar_00004701-RA	cypCar_00004702-RA	cypCar_00004703-RA	cypCar_00004704-RA	cypCar_00004705-RA	cypCar_00004706-RA	cypCar_00004707-RA	cypCar_00004708-RA	cypCar_00004709-RA	cypCar_00004710-RA	cypCar_00004711-RA	cypCar_00004712-RA	cypCar_00004713-RA	cypCar_00004714-RA	cypCar_00004715-RA	cypCar_00004716-RA	cypCar_00004717-RA	cypCar_00004718-RA	cypCar_00004719-RA	cypCar_00004720-RA	cypCar_00004721-RA	cypCar_00004722-RA	cypCar_00004723-RA	cypCar_00004724-RA	cypCar_00004725-RA	cypCar_00004726-RA	cypCar_00004727-RA	cypCar_00004728-RA	cypCar_00004729-RA	cypCar_00004730-RA	cypCar_00004731-RA	cypCar_00004732-RA	cypCar_00004733-RA	cypCar_00004734-RA	cypCar_00004735-RA	cypCar_00004736-RA	cypCar_00004737-RA	cypCar_00004738-RA	cypCar_00004739-RA	cypCar_00004740-RA	cypCar_00004741-RA	cypCar_00004742-RA	cypCar_00004743-RA	cypCar_00004744-RA	cypCar_00004745-RA	cypCar_00004746-RA	cypCar_00004747-RA	cypCar_00004748-RA	cypCar_00004749-RA	cypCar_00004750-RA	cypCar_00004751-RA	cypCar_00004752-RA	cypCar_00004753-RA	cypCar_00004754-RA	cypCar_00004755-RA	cypCar_00004756-RA	cypCar_00004757-RA	cypCar_00004758-RA	cypCar_00004759-RA	cypCar_00004760-RA	cypCar_00004761-RA	cypCar_00004762-RA	cypCar_00004763-RA	cypCar_00004764-RA	cypCar_00004765-RA	cypCar_00004766-RA	cypCar_00004767-RA	cypCar_00004768-RA	cypCar_00004769-RA	cypCar_00004770-RA	cypCar_00004771-RA	cypCar_00004772-RA	cypCar_00004773-RA	cypCar_00004774-RA	cypCar_00004775-RA	cypCar_00004776-RA	cypCar_00004777-RA	cypCar_00004778-RA	cypCar_00004779-RA	cypCar_00004780-RA	cypCar_00004781-RA	cypCar_00004782-RA	cypCar_00004783-RA	cypCar_00004784-RA	cypCar_00004785-RA	cypCar_00004786-RA	cypCar_00004787-RA	cypCar_00004788-RA	cypCar_00004789-RA	cypCar_00004790-RA	cypCar_00004791-RA	cypCar_00004792-RA	cypCar_00004793-RA	cypCar_00004794-RA	cypCar_00004795-RA	cypCar_00004796-RA	cypCar_00004797-RA	cypCar_00004798-RA	cypCar_00004799-RA	cypCar_00004800-RA	cypCar_00004801-RA	cypCar_00004802-RA	cypCar_00004803-RA	cypCar_00004804-RA	cypCar_00004805-RA	cypCar_00004806-RA	cypCar_00004807-RA	cypCar_00004808-RA	cypCar_00004809-RA	cypCar_00004810-RA	cypCar_00004811-RA	cypCar_00004812-RA	cypCar_00004813-RA	cypCar_00004814-RA	cypCar_00004815-RA	cypCar_00004816-RA	cypCar_00004817-RA	cypCar_00004818-RA	cypCar_00004819-RA	cypCar_00004820-RA	cypCar_00004821-RA	cypCar_00004822-RA	cypCar_00004823-RA	cypCar_00004824-RA	cypCar_00004825-RA	cypCar_00004826-RA	cypCar_00004827-RA	cypCar_00004828-RA	cypCar_00004829-RA	cypCar_00004830-RA	cypCar_00004831-RA	cypCar_00004832-RA	cypCar_00004833-RA	cypCar_00004834-RA	cypCar_00004835-RA	cypCar_00004836-RA	cypCar_00004837-RA	cypCar_00004838-RA	cypCar_00004839-RA	cypCar_00004840-RA	cypCar_00004841-RA	cypCar_00004842-RA	cypCar_00004843-RA	cypCar_00004844-RA	cypCar_00004845-RA	cypCar_00004846-RA	cypCar_00004847-RA	cypCar_00004848-RA	cypCar_00004849-RA	cypCar_00004850-RA	cypCar_00004851-RA	cypCar_00004852-RA	cypCar_00004853-RA	cypCar_00004854-RA	cypCar_00004855-RA	cypCar_00004856-RA	cypCar_00004857-RA	cypCar_00004858-RA	cypCar_00004859-RA	cypCar_00004860-RA	cypCar_00004861-RA	cypCar_00004862-RA	cypCar_00004863-RA	cypCar_00004864-RA	cypCar_00004865-RA	cypCar_00004866-RA	cypCar_00004867-RA	cypCar_00004868-RA	cypCar_00004869-RA	cypCar_00004870-RA	cypCar_00004871-RA	cypCar_00004872-RA	cypCar_00004873-RA	cypCar_00004874-RA	cypCar_00004875-RA	cypCar_00004876-RA	cypCar_00004877-RA	cypCar_00004878-RA	cypCar_00004879-RA	cypCar_00004880-RA	cypCar_00004881-RA	cypCar_00004882-RA	cypCar_00004883-RA	cypCar_00004884-RA	cypCar_00004885-RA	cypCar_00004886-RA	cypCar_00004887-RA	cypCar_00004888-RA	cypCar_00004889-RA	cypCar_00004890-RA	cypCar_00004891-RA	cypCar_00004892-RA	cypCar_00004893-RA	cypCar_00004894-RA	cypCar_00004895-RA	cypCar_00004896-RA	cypCar_00004897-RA	cypCar_00004898-RA	cypCar_00004899-RA	cypCar_00004900-RA	cypCar_00004901-RA	cypCar_00004902-RA	cypCar_00004903-RA	cypCar_00004904-RA	cypCar_00004905-RA	cypCar_00004906-RA	cypCar_00004907-RA	cypCar_00004908-RA	cypCar_00004909-RA	cypCar_00004910-RA	cypCar_00004911-RA	cypCar_00004912-RA	cypCar_00004913-RA	cypCar_00004914-RA	cypCar_00004915-RA	cypCar_00004916-RA	cypCar_00004917-RA	cypCar_00004918-RA	cypCar_00004919-RA	cypCar_00004920-RA	cypCar_00004921-RA	cypCar_00004922-RA	cypCar_00004923-RA	cypCar_00004924-RA	cypCar_00004925-RA	cypCar_00004926-RA	cypCar_00004927-RA	cypCar_00004928-RA	cypCar_00004929-RA	cypCar_00004930-RA	cypCar_00004931-RA	cypCar_00004932-RA	cypCar_00004933-RA	cypCar_00004934-RA	cypCar_00004935-RA	cypCar_00004936-RA	cypCar_00004937-RA	cypCar_00004938-RA	cypCar_00004939-RA	cypCar_00004940-RA	cypCar_00004941-RA	cypCar_00004942-RA	cypCar_00004943-RA	cypCar_00004944-RA	cypCar_00004945-RA	cypCar_00004946-RA	cypCar_00004947-RA	cypCar_00004948-RA	cypCar_00004949-RA	cypCar_00004950-RA	cypCar_00004951-RA	cypCar_00004952-RA	cypCar_00004953-RA	cypCar_00004954-RA	cypCar_00004955-RA	cypCar_00004956-RA	cypCar_00004957-RA	cypCar_00004958-RA	cypCar_00004959-RA	cypCar_00004960-RA	cypCar_00004961-RA	cypCar_00004962-RA	cypCar_00004963-RA	cypCar_00004964-RA	cypCar_00004965-RA	cypCar_00004966-RA	cypCar_00004967-RA	cypCar_00004968-RA	cypCar_00004969-RA	cypCar_00004970-RA	cypCar_00004971-RA	cypCar_00004972-RA	cypCar_00004973-RA	cypCar_00004974-RA	cypCar_00004975-RA	cypCar_00004976-RA	cypCar_00004977-RA	cypCar_00004978-RA	cypCar_00004979-RA	cypCar_00004980-RA	cypCar_00004981-RA	cypCar_00004982-RA	cypCar_00004983-RA	cypCar_00004984-RA	cypCar_00004985-RA	cypCar_00004986-RA	cypCar_00004987-RA	cypCar_00004988-RA	cypCar_00004989-RA	cypCar_00004990-RA	cypCar_00004991-RA	cypCar_00004992-RA	cypCar_00004993-RA	cypCar_00004994-RA	cypCar_00004995-RA	cypCar_00004996-RA	cypCar_00004997-RA	cypCar_00004998-RA	cypCar_00004999-RA	cypCar_00005000-RA	cypCar_00005001-RA	cypCar_00005002-RA	cypCar_00005003-RA	cypCar_00005004-RA	cypCar_00005005-RA	cypCar_00005006-RA	cypCar_00005007-RA	cypCar_00005008-RA	cypCar_00005009-RA	cypCar_00005010-RA	cypCar_00005011-RA	cypCar_00005012-RA	cypCar_00005013-RA	cypCar_00005014-RA	cypCar_00005015-RA	cypCar_00005016-RA	cypCar_00005017-RA	cypCar_00005018-RA	cypCar_00005019-RA	cypCar_00005020-RA	cypCar_00005021-RA	cypCar_00005022-RA	cypCar_00005023-RA	cypCar_00005024-RA	cypCar_00005025-RA	cypCar_00005026-RA	cypCar_00005027-RA	cypCar_00005028-RA	cypCar_00005029-RA	cypCar_00005030-RA	cypCar_00005031-RA	cypCar_00005032-RA	cypCar_00005033-RA	cypCar_00005034-RA	cypCar_00005035-RA	cypCar_00005036-RA	cypCar_00005037-RA	cypCar_00005038-RA	cypCar_00005039-RA	cypCar_00005040-RA	cypCar_00005041-RA	cypCar_00005042-RA	cypCar_00005043-RA	cypCar_00005044-RA	cypCar_00005045-RA	cypCar_00005046-RA	cypCar_00005047-RA	cypCar_00005048-RA	cypCar_00005049-RA	cypCar_00005050-RA	cypCar_00005051-RA	cypCar_00005052-RA	cypCar_00005053-RA	cypCar_00005054-RA	cypCar_00005055-RA	cypCar_00005056-RA	cypCar_00005057-RA	cypCar_00005058-RA	cypCar_00005059-RA	cypCar_00005060-RA	cypCar_00005061-RA	cypCar_00005062-RA	cypCar_00005063-RA	cypCar_00005064-RA	cypCar_00005065-RA	cypCar_00005066-RA	cypCar_00005067-RA	cypCar_00005068-RA	cypCar_00005069-RA	cypCar_00005070-RA	cypCar_00005071-RA	cypCar_00005072-RA	cypCar_00005073-RA	cypCar_00005074-RA	cypCar_00005075-RA	cypCar_00005076-RA	cypCar_00005077-RA	cypCar_00005078-RA	cypCar_00005079-RA	cypCar_00005080-RA	cypCar_00005081-RA	cypCar_00005082-RA	cypCar_00005083-RA	cypCar_00005084-RA	cypCar_00005085-RA	cypCar_00005086-RA	cypCar_00005087-RA	cypCar_00005088-RA	cypCar_00005089-RA	cypCar_00005090-RA	cypCar_00005091-RA	cypCar_00005092-RA	cypCar_00005093-RA	cypCar_00005094-RA	cypCar_00005095-RA	cypCar_00005096-RA	cypCar_00005097-RA	cypCar_00005098-RA	cypCar_00005099-RA	cypCar_00005100-RA	cypCar_00005101-RA	cypCar_00005102-RA	cypCar_00005103-RA	cypCar_00005104-RA	cypCar_00005105-RA	cypCar_00005106-RA	cypCar_00005107-RA	cypCar_00005108-RA	cypCar_00005109-RA	cypCar_00005110-RA	cypCar_00005111-RA	cypCar_00005112-RA	cypCar_00005113-RA	cypCar_00005114-RA	cypCar_00005115-RA	cypCar_00005116-RA	cypCar_00005117-RA	cypCar_00005118-RA	cypCar_00005119-RA	cypCar_00005120-RA	cypCar_00005121-RA	cypCar_00005122-RA	cypCar_00005123-RA	cypCar_00005124-RA	cypCar_00005125-RA	cypCar_00005126-RA	cypCar_00005127-RA	cypCar_00005128-RA	cypCar_00005129-RA	cypCar_00005130-RA	cypCar_00005131-RA	cypCar_00005132-RA	cypCar_00005133-RA	cypCar_00005134-RA	cypCar_00005135-RA	cypCar_00005136-RA	cypCar_00005137-RA	cypCar_00005138-RA	cypCar_00005139-RA	cypCar_00005140-RA	cypCar_00005141-RA	cypCar_00005142-RA	cypCar_00005143-RA	cypCar_00005144-RA	cypCar_00005145-RA	cypCar_00005146-RA	cypCar_00005147-RA	cypCar_00005148-RA	cypCar_00005149-RA	cypCar_00005150-RA	cypCar_00005151-RA	cypCar_00005152-RA	cypCar_00005153-RA	cypCar_00005154-RA	cypCar_00005155-RA	cypCar_00005156-RA	cypCar_00005157-RA	cypCar_00005158-RA	cypCar_00005159-RA	cypCar_00005160-RA	cypCar_00005161-RA	cypCar_00005162-RA	cypCar_00005163-RA	cypCar_00005164-RA	cypCar_00005165-RA	cypCar_00005166-RA	cypCar_00005167-RA	cypCar_00005168-RA	cypCar_00005169-RA	cypCar_00005170-RA	cypCar_00005171-RA	cypCar_00005172-RA	cypCar_00005173-RA	cypCar_00005174-RA	cypCar_00005175-RA	cypCar_00005176-RA	cypCar_00005177-RA	cypCar_00005178-RA	cypCar_00005179-RA	cypCar_00005180-RA	cypCar_00005181-RA	cypCar_00005182-RA	cypCar_00005183-RA	cypCar_00005184-RA	cypCar_00005185-RA	cypCar_00005186-RA	cypCar_00005187-RA	cypCar_00005188-RA	cypCar_00005189-RA	cypCar_00005190-RA	cypCar_00005191-RA	cypCar_00005192-RA	cypCar_00005193-RA	cypCar_00005194-RA	cypCar_00005195-RA	cypCar_00005196-RA	cypCar_00005197-RA	cypCar_00005198-RA	cypCar_00005199-RA	cypCar_00005200-RA	cypCar_00005201-RA	cypCar_00005202-RA	cypCar_00005203-RA	cypCar_00005204-RA	cypCar_00005205-RA	cypCar_00005206-RA	cypCar_00005207-RA	cypCar_00005208-RA	cypCar_00005209-RA	cypCar_00005210-RA	cypCar_00005211-RA	cypCar_00005212-RA	cypCar_00005213-RA	cypCar_00005214-RA	cypCar_00005215-RA	cypCar_00005216-RA	cypCar_00005217-RA	cypCar_00005218-RA	cypCar_00005219-RA	cypCar_00005220-RA	cypCar_00005221-RA	cypCar_00005222-RA	cypCar_00005223-RA	cypCar_00005224-RA	cypCar_00005225-RA	cypCar_00005226-RA	cypCar_00005227-RA	cypCar_00005228-RA	cypCar_00005229-RA	cypCar_00005230-RA	cypCar_00005231-RA	cypCar_00005232-RA	cypCar_00005233-RA	cypCar_00005234-RA	cypCar_00005235-RA	cypCar_00005236-RA	cypCar_00005237-RA	cypCar_00005238-RA	cypCar_00005239-RA	cypCar_00005240-RA	cypCar_00005241-RA	cypCar_00005242-RA	cypCar_00005243-RA	cypCar_00005244-RA	cypCar_00005245-RA	cypCar_00005246-RA	cypCar_00005247-RA	cypCar_00005248-RA	cypCar_00005249-RA	cypCar_00005250-RA	cypCar_00005251-RA	cypCar_00005252-RA	cypCar_00005253-RA	cypCar_00005254-RA	cypCar_00005255-RA	cypCar_00005256-RA	cypCar_00005257-RA	cypCar_00005258-RA	cypCar_00005259-RA	cypCar_00005260-RA	cypCar_00005261-RA	cypCar_00005262-RA	cypCar_00005263-RA	cypCar_00005264-RA	cypCar_00005265-RA	cypCar_00005266-RA	cypCar_00005267-RA	cypCar_00005268-RA	cypCar_00005269-RA	cypCar_00005270-RA	cypCar_00005271-RA	cypCar_00005272-RA	cypCar_00005273-RA	cypCar_00005274-RA	cypCar_00005275-RA	cypCar_00005276-RA	cypCar_00005277-RA	cypCar_00005278-RA	cypCar_00005279-RA	cypCar_00005280-RA	cypCar_00005281-RA	cypCar_00005282-RA	cypCar_00005283-RA	cypCar_00005284-RA	cypCar_00005285-RA	cypCar_00005286-RA	cypCar_00005287-RA	cypCar_00005288-RA	cypCar_00005289-RA	cypCar_00005290-RA	cypCar_00005291-RA	cypCar_00005292-RA	cypCar_00005293-RA	cypCar_00005294-RA	cypCar_00005295-RA	cypCar_00005296-RA	cypCar_00005297-RA	cypCar_00005298-RA	cypCar_00005299-RA	cypCar_00005300-RA	cypCar_00005301-RA	cypCar_00005302-RA	cypCar_00005303-RA	cypCar_00005304-RA	cypCar_00005305-RA	cypCar_00005306-RA	cypCar_00005307-RA	cypCar_00005308-RA	cypCar_00005309-RA	cypCar_00005310-RA	cypCar_00005311-RA	cypCar_00005312-RA	cypCar_00005313-RA	cypCar_00005314-RA	cypCar_00005315-RA	cypCar_00005316-RA	cypCar_00005317-RA	cypCar_00005318-RA	cypCar_00005319-RA	cypCar_00005320-RA	cypCar_00005321-RA	cypCar_00005322-RA	cypCar_00005323-RA	cypCar_00005324-RA	cypCar_00005325-RA	cypCar_00005326-RA	cypCar_00005327-RA	cypCar_00005328-RA	cypCar_00005329-RA	cypCar_00005330-RA	cypCar_00005331-RA	cypCar_00005332-RA	cypCar_00005333-RA	cypCar_00005334-RA	cypCar_00005335-RA	cypCar_00005336-RA	cypCar_00005337-RA	cypCar_00005338-RA	cypCar_00005339-RA	cypCar_00005340-RA	cypCar_00005341-RA	cypCar_00005342-RA	cypCar_00005343-RA	cypCar_00005344-RA	cypCar_00005345-RA	cypCar_00005346-RA	cypCar_00005347-RA	cypCar_00005348-RA	cypCar_00005349-RA	cypCar_00005350-RA	cypCar_00005351-RA	cypCar_00005352-RA	cypCar_00005353-RA	cypCar_00005354-RA	cypCar_00005355-RA	cypCar_00005356-RA	cypCar_00005357-RA	cypCar_00005358-RA	cypCar_00005359-RA	cypCar_00005360-RA	cypCar_00005361-RA	cypCar_00005362-RA	cypCar_00005363-RA	cypCar_00005364-RA	cypCar_00005365-RA	cypCar_00005366-RA	cypCar_00005367-RA	cypCar_00005368-RA	cypCar_00005369-RA	cypCar_00005370-RA	cypCar_00005371-RA	cypCar_00005372-RA	cypCar_00005373-RA	cypCar_00005374-RA	cypCar_00005375-RA	cypCar_00005376-RA	cypCar_00005377-RA	cypCar_00005378-RA	cypCar_00005379-RA	cypCar_00005380-RA	cypCar_00005381-RA	cypCar_00005382-RA	cypCar_00005383-RA	cypCar_00005384-RA	cypCar_00005385-RA	cypCar_00005386-RA	cypCar_00005387-RA	cypCar_00005388-RA	cypCar_00005389-RA	cypCar_00005390-RA	cypCar_00005391-RA	cypCar_00005392-RA	cypCar_00005393-RA	cypCar_00005394-RA	cypCar_00005395-RA	cypCar_00005396-RA	cypCar_00005397-RA	cypCar_00005398-RA	cypCar_00005399-RA	cypCar_00005400-RA	cypCar_00005401-RA	cypCar_00005402-RA	cypCar_00005403-RA	cypCar_00005404-RA	cypCar_00005405-RA	cypCar_00005406-RA	cypCar_00005407-RA	cypCar_00005408-RA	cypCar_00005409-RA	cypCar_00005410-RA	cypCar_00005411-RA	cypCar_00005412-RA	cypCar_00005413-RA	cypCar_00005414-RA	cypCar_00005415-RA	cypCar_00005416-RA	cypCar_00005417-RA	cypCar_00005418-RA	cypCar_00005419-RA	cypCar_00005420-RA	cypCar_00005421-RA	cypCar_00005422-RA	cypCar_00005423-RA	cypCar_00005424-RA	cypCar_00005425-RA	cypCar_00005426-RA	cypCar_00005427-RA	cypCar_00005428-RA	cypCar_00005429-RA	cypCar_00005430-RA	cypCar_00005431-RA	cypCar_00005432-RA	cypCar_00005433-RA	cypCar_00005434-RA	cypCar_00005435-RA	cypCar_00005436-RA	cypCar_00005437-RA	cypCar_00005438-RA	cypCar_00005439-RA	cypCar_00005440-RA	cypCar_00005441-RA	cypCar_00005442-RA	cypCar_00005443-RA	cypCar_00005444-RA	cypCar_00005445-RA	cypCar_00005446-RA	cypCar_00005447-RA	cypCar_00005448-RA	cypCar_00005449-RA	cypCar_00005450-RA	cypCar_00005451-RA	cypCar_00005452-RA	cypCar_00005453-RA	cypCar_00005454-RA	cypCar_00005455-RA	cypCar_00005456-RA	cypCar_00005457-RA	cypCar_00005458-RA	cypCar_00005459-RA	cypCar_00005460-RA	cypCar_00005461-RA	cypCar_00005462-RA	cypCar_00005463-RA	cypCar_00005464-RA	cypCar_00005465-RA	cypCar_00005466-RA	cypCar_00005467-RA	cypCar_00005468-RA	cypCar_00005469-RA	cypCar_00005470-RA	cypCar_00005471-RA	cypCar_00005472-RA	cypCar_00005473-RA	cypCar_00005474-RA	cypCar_00005475-RA	cypCar_00005476-RA	cypCar_00005477-RA	cypCar_00005478-RA	cypCar_00005479-RA	cypCar_00005480-RA	cypCar_00005481-RA	cypCar_00005482-RA	cypCar_00005483-RA	cypCar_00005484-RA	cypCar_00005485-RA	cypCar_00005486-RA	cypCar_00005487-RA	cypCar_00005488-RA	cypCar_00005489-RA	cypCar_00005490-RA	cypCar_00005491-RA	cypCar_00005492-RA	cypCar_00005493-RA	cypCar_00005494-RA	cypCar_00005495-RA	cypCar_00005496-RA	cypCar_00005497-RA	cypCar_00005498-RA	cypCar_00005499-RA	cypCar_00005500-RA	cypCar_00005501-RA	cypCar_00005502-RA	cypCar_00005503-RA	cypCar_00005504-RA	cypCar_00005505-RA	cypCar_00005506-RA	cypCar_00005507-RA	cypCar_00005508-RA	cypCar_00005509-RA	cypCar_00005510-RA	cypCar_00005511-RA	cypCar_00005512-RA	cypCar_00005513-RA	cypCar_00005514-RA	cypCar_00005515-RA	cypCar_00005516-RA	cypCar_00005517-RA	cypCar_00005518-RA	cypCar_00005519-RA	cypCar_00005520-RA	cypCar_00005521-RA	cypCar_00005522-RA	cypCar_00005523-RA	cypCar_00005524-RA	cypCar_00005525-RA	cypCar_00005526-RA	cypCar_00005527-RA	cypCar_00005528-RA	cypCar_00005529-RA	cypCar_00005530-RA	cypCar_00005531-RA	cypCar_00005532-RA	cypCar_00005533-RA	cypCar_00005534-RA	cypCar_00005535-RA	cypCar_00005536-RA	cypCar_00005537-RA	cypCar_00005538-RA	cypCar_00005539-RA	cypCar_00005540-RA	cypCar_00005541-RA	cypCar_00005542-RA	cypCar_00005543-RA	cypCar_00005544-RA	cypCar_00005545-RA	cypCar_00005546-RA	cypCar_00005547-RA	cypCar_00005548-RA	cypCar_00005549-RA	cypCar_00005550-RA	cypCar_00005551-RA	cypCar_00005552-RA	cypCar_00005553-RA	cypCar_00005554-RA	cypCar_00005555-RA	cypCar_00005556-RA	cypCar_00005557-RA	cypCar_00005558-RA	cypCar_00005559-RA	cypCar_00005560-RA	cypCar_00005561-RA	cypCar_00005562-RA	cypCar_00005563-RA	cypCar_00005564-RA	cypCar_00005565-RA	cypCar_00005566-RA	cypCar_00005567-RA	cypCar_00005568-RA	cypCar_00005569-RA	cypCar_00005570-RA	cypCar_00005571-RA	cypCar_00005572-RA	cypCar_00005573-RA	cypCar_00005574-RA	cypCar_00005575-RA	cypCar_00005576-RA	cypCar_00005577-RA	cypCar_00005578-RA	cypCar_00005579-RA	cypCar_00005580-RA	cypCar_00005581-RA	cypCar_00005582-RA	cypCar_00005583-RA	cypCar_00005584-RA	cypCar_00005585-RA	cypCar_00005586-RA	cypCar_00005587-RA	cypCar_00005588-RA	cypCar_00005589-RA	cypCar_00005590-RA	cypCar_00005591-RA	cypCar_00005592-RA	cypCar_00005593-RA	cypCar_00005594-RA	cypCar_00005595-RA	cypCar_00005596-RA	cypCar_00005597-RA	cypCar_00005598-RA	cypCar_00005599-RA	cypCar_00005600-RA	cypCar_00005601-RA	cypCar_00005602-RA	cypCar_00005603-RA	cypCar_00005604-RA	cypCar_00005605-RA	cypCar_00005606-RA	cypCar_00005607-RA	cypCar_00005608-RA	cypCar_00005609-RA	cypCar_00005610-RA	cypCar_00005611-RA	cypCar_00005612-RA	cypCar_00005613-RA	cypCar_00005614-RA	cypCar_00005615-RA	cypCar_00005616-RA	cypCar_00005617-RA	cypCar_00005618-RA	cypCar_00005619-RA	cypCar_00005620-RA	cypCar_00005621-RA	cypCar_00005622-RA	cypCar_00005623-RA	cypCar_00005624-RA	cypCar_00005625-RA	cypCar_00005626-RA	cypCar_00005627-RA	cypCar_00005628-RA	cypCar_00005629-RA	cypCar_00005630-RA	cypCar_00005631-RA	cypCar_00005632-RA	cypCar_00005633-RA	cypCar_00005634-RA	cypCar_00005635-RA	cypCar_00005636-RA	cypCar_00005637-RA	cypCar_00005638-RA	cypCar_00005639-RA	cypCar_00005640-RA	cypCar_00005641-RA	cypCar_00005642-RA	cypCar_00005643-RA	cypCar_00005644-RA	cypCar_00005645-RA	cypCar_00005646-RA	cypCar_00005647-RA	cypCar_00005648-RA	cypCar_00005649-RA	cypCar_00005650-RA	cypCar_00005651-RA	cypCar_00005652-RA	cypCar_00005653-RA	cypCar_00005654-RA	cypCar_00005655-RA	cypCar_00005656-RA	cypCar_00005657-RA	cypCar_00005658-RA	cypCar_00005659-RA	cypCar_00005660-RA	cypCar_00005661-RA	cypCar_00005662-RA	cypCar_00005663-RA	cypCar_00005664-RA	cypCar_00005665-RA	cypCar_00005666-RA	cypCar_00005667-RA	cypCar_00005668-RA	cypCar_00005669-RA	cypCar_00005670-RA	cypCar_00005671-RA	cypCar_00005672-RA	cypCar_00005673-RA	cypCar_00005674-RA	cypCar_00005675-RA	cypCar_00005676-RA	cypCar_00005677-RA	cypCar_00005678-RA	cypCar_00005679-RA	cypCar_00005680-RA	cypCar_00005681-RA	cypCar_00005682-RA	cypCar_00005683-RA	cypCar_00005684-RA	cypCar_00005685-RA	cypCar_00005686-RA	cypCar_00005687-RA	cypCar_00005688-RA	cypCar_00005689-RA	cypCar_00005690-RA	cypCar_00005691-RA	cypCar_00005692-RA	cypCar_00005693-RA	cypCar_00005694-RA	cypCar_00005695-RA	cypCar_00005696-RA	cypCar_00005697-RA	cypCar_00005698-RA	cypCar_00005699-RA	cypCar_00005700-RA	cypCar_00005701-RA	cypCar_00005702-RA	cypCar_00005703-RA	cypCar_00005704-RA	cypCar_00005705-RA	cypCar_00005706-RA	cypCar_00005707-RA	cypCar_00005708-RA	cypCar_00005709-RA	cypCar_00005710-RA	cypCar_00005711-RA	cypCar_00005712-RA	cypCar_00005713-RA	cypCar_00005714-RA	cypCar_00005715-RA	cypCar_00005716-RA	cypCar_00005717-RA	cypCar_00005718-RA	cypCar_00005719-RA	cypCar_00005720-RA	cypCar_00005721-RA	cypCar_00005722-RA	cypCar_00005723-RA	cypCar_00005724-RA	cypCar_00005725-RA	cypCar_00005726-RA	cypCar_00005727-RA	cypCar_00005728-RA	cypCar_00005729-RA	cypCar_00005730-RA	cypCar_00005731-RA	cypCar_00005732-RA	cypCar_00005733-RA	cypCar_00005734-RA	cypCar_00005735-RA	cypCar_00005736-RA	cypCar_00005737-RA	cypCar_00005738-RA	cypCar_00005739-RA	cypCar_00005740-RA	cypCar_00005741-RA	cypCar_00005742-RA	cypCar_00005743-RA	cypCar_00005744-RA	cypCar_00005745-RA	cypCar_00005746-RA	cypCar_00005747-RA	cypCar_00005748-RA	cypCar_00005749-RA	cypCar_00005750-RA	cypCar_00005751-RA	cypCar_00005752-RA	cypCar_00005753-RA	cypCar_00005754-RA	cypCar_00005755-RA	cypCar_00005756-RA	cypCar_00005757-RA	cypCar_00005758-RA	cypCar_00005759-RA	cypCar_00005760-RA	cypCar_00005761-RA	cypCar_00005762-RA	cypCar_00005763-RA	cypCar_00005764-RA	cypCar_00005765-RA	cypCar_00005766-RA	cypCar_00005767-RA	cypCar_00005768-RA	cypCar_00005769-RA	cypCar_00005770-RA	cypCar_00005771-RA	cypCar_00005772-RA	cypCar_00005773-RA	cypCar_00005774-RA	cypCar_00005775-RA	cypCar_00005776-RA	cypCar_00005777-RA	cypCar_00005778-RA	cypCar_00005779-RA	cypCar_00005780-RA	cypCar_00005781-RA	cypCar_00005782-RA	cypCar_00005783-RA	cypCar_00005784-RA	cypCar_00005785-RA	cypCar_00005786-RA	cypCar_00005787-RA	cypCar_00005788-RA	cypCar_00005789-RA	cypCar_00005790-RA	cypCar_00005791-RA	cypCar_00005792-RA	cypCar_00005793-RA	cypCar_00005794-RA	cypCar_00005795-RA	cypCar_00005796-RA	cypCar_00005797-RA	cypCar_00005798-RA	cypCar_00005799-RA	cypCar_00005800-RA	cypCar_00005801-RA	cypCar_00005802-RA	cypCar_00005803-RA	cypCar_00005804-RA	cypCar_00005805-RA	cypCar_00005806-RA	cypCar_00005807-RA	cypCar_00005808-RA	cypCar_00005809-RA	cypCar_00005810-RA	cypCar_00005811-RA	cypCar_00005812-RA	cypCar_00005813-RA	cypCar_00005814-RA	cypCar_00005815-RA	cypCar_00005816-RA	cypCar_00005817-RA	cypCar_00005818-RA	cypCar_00005819-RA	cypCar_00005820-RA	cypCar_00005821-RA	cypCar_00005822-RA	cypCar_00005823-RA	cypCar_00005824-RA	cypCar_00005825-RA	cypCar_00005826-RA	cypCar_00005827-RA	cypCar_00005828-RA	cypCar_00005829-RA	cypCar_00005830-RA	cypCar_00005831-RA	cypCar_00005832-RA	cypCar_00005833-RA	cypCar_00005834-RA	cypCar_00005835-RA	cypCar_00005836-RA	cypCar_00005837-RA	cypCar_00005838-RA	cypCar_00005839-RA	cypCar_00005840-RA	cypCar_00005841-RA	cypCar_00005842-RA	cypCar_00005843-RA	cypCar_00005844-RA	cypCar_00005845-RA	cypCar_00005846-RA	cypCar_00005847-RA	cypCar_00005848-RA	cypCar_00005849-RA	cypCar_00005850-RA	cypCar_00005851-RA	cypCar_00005852-RA	cypCar_00005853-RA	cypCar_00005854-RA	cypCar_00005855-RA	cypCar_00005856-RA	cypCar_00005857-RA	cypCar_00005858-RA	cypCar_00005859-RA	cypCar_00005860-RA	cypCar_00005861-RA	cypCar_00005862-RA	cypCar_00005863-RA	cypCar_00005864-RA	cypCar_00005865-RA	cypCar_00005866-RA	cypCar_00005867-RA	cypCar_00005868-RA	cypCar_00005869-RA	cypCar_00005870-RA	cypCar_00005871-RA	cypCar_00005872-RA	cypCar_00005873-RA	cypCar_00005874-RA	cypCar_00005875-RA	cypCar_00005876-RA	cypCar_00005877-RA	cypCar_00005878-RA	cypCar_00005879-RA	cypCar_00005880-RA	cypCar_00005881-RA	cypCar_00005882-RA	cypCar_00005883-RA	cypCar_00005884-RA	cypCar_00005885-RA	cypCar_00005886-RA	cypCar_00005887-RA	cypCar_00005888-RA	cypCar_00005889-RA	cypCar_00005890-RA	cypCar_00005891-RA	cypCar_00005892-RA	cypCar_00005893-RA	cypCar_00005894-RA	cypCar_00005895-RA	cypCar_00005896-RA	cypCar_00005897-RA	cypCar_00005898-RA	cypCar_00005899-RA	cypCar_00005900-RA	cypCar_00005901-RA	cypCar_00005902-RA	cypCar_00005903-RA	cypCar_00005904-RA	cypCar_00005905-RA	cypCar_00005906-RA	cypCar_00005907-RA	cypCar_00005908-RA	cypCar_00005909-RA	cypCar_00005910-RA	cypCar_00005911-RA	cypCar_00005912-RA	cypCar_00005913-RA	cypCar_00005914-RA	cypCar_00005915-RA	cypCar_00005916-RA	cypCar_00005917-RA	cypCar_00005918-RA	cypCar_00005919-RA	cypCar_00005920-RA	cypCar_00005921-RA	cypCar_00005922-RA	cypCar_00005923-RA	cypCar_00005924-RA	cypCar_00005925-RA	cypCar_00005926-RA	cypCar_00005927-RA	cypCar_00005928-RA	cypCar_00005929-RA	cypCar_00005930-RA	cypCar_00005931-RA	cypCar_00005932-RA	cypCar_00005933-RA	cypCar_00005934-RA	cypCar_00005935-RA	cypCar_00005936-RA	cypCar_00005937-RA	cypCar_00005938-RA	cypCar_00005939-RA	cypCar_00005940-RA	cypCar_00005941-RA	cypCar_00005942-RA	cypCar_00005943-RA	cypCar_00005944-RA	cypCar_00005945-RA	cypCar_00005946-RA	cypCar_00005947-RA	cypCar_00005948-RA	cypCar_00005949-RA	cypCar_00005950-RA	cypCar_00005951-RA	cypCar_00005952-RA	cypCar_00005953-RA	cypCar_00005954-RA	cypCar_00005955-RA	cypCar_00005956-RA	cypCar_00005957-RA	cypCar_00005958-RA	cypCar_00005959-RA	cypCar_00005960-RA	cypCar_00005961-RA	cypCar_00005962-RA	cypCar_00005963-RA	cypCar_00005964-RA	cypCar_00005965-RA	cypCar_00005966-RA	cypCar_00005967-RA	cypCar_00005968-RA	cypCar_00005969-RA	cypCar_00005970-RA	cypCar_00005971-RA	cypCar_00005972-RA	cypCar_00005973-RA	cypCar_00005974-RA	cypCar_00005975-RA	cypCar_00005976-RA	cypCar_00005977-RA	cypCar_00005978-RA	cypCar_00005979-RA	cypCar_00005980-RA	cypCar_00005981-RA	cypCar_00005982-RA	cypCar_00005983-RA	cypCar_00005984-RA	cypCar_00005985-RA	cypCar_00005986-RA	cypCar_00005987-RA	cypCar_00005988-RA	cypCar_00005989-RA	cypCar_00005990-RA	cypCar_00005991-RA	cypCar_00005992-RA	cypCar_00005993-RA	cypCar_00005994-RA	cypCar_00005995-RA	cypCar_00005996-RA	cypCar_00005997-RA	cypCar_00005998-RA	cypCar_00005999-RA	cypCar_00006000-RA	cypCar_00006001-RA	cypCar_00006002-RA	cypCar_00006003-RA	cypCar_00006004-RA	cypCar_00006005-RA	cypCar_00006006-RA	cypCar_00006007-RA	cypCar_00006008-RA	cypCar_00006009-RA	cypCar_00006010-RA	cypCar_00006011-RA	cypCar_00006012-RA	cypCar_00006013-RA	cypCar_00006014-RA	cypCar_00006015-RA	cypCar_00006016-RA	cypCar_00006017-RA	cypCar_00006018-RA	cypCar_00006019-RA	cypCar_00006020-RA	cypCar_00006021-RA	cypCar_00006022-RA	cypCar_00006023-RA	cypCar_00006024-RA	cypCar_00006025-RA	cypCar_00006026-RA	cypCar_00006027-RA	cypCar_00006028-RA	cypCar_00006029-RA	cypCar_00006030-RA	cypCar_00006031-RA	cypCar_00006032-RA	cypCar_00006033-RA	cypCar_00006034-RA	cypCar_00006035-RA	cypCar_00006036-RA	cypCar_00006037-RA	cypCar_00006038-RA	cypCar_00006039-RA	cypCar_00006040-RA	cypCar_00006041-RA	cypCar_00006042-RA	cypCar_00006043-RA	cypCar_00006044-RA	cypCar_00006045-RA	cypCar_00006046-RA	cypCar_00006047-RA	cypCar_00006048-RA	cypCar_00006049-RA	cypCar_00006050-RA	cypCar_00006051-RA	cypCar_00006052-RA	cypCar_00006053-RA	cypCar_00006054-RA	cypCar_00006055-RA	cypCar_00006056-RA	cypCar_00006057-RA	cypCar_00006058-RA	cypCar_00006059-RA	cypCar_00006060-RA	cypCar_00006061-RA	cypCar_00006062-RA	cypCar_00006063-RA	cypCar_00006064-RA	cypCar_00006065-RA	cypCar_00006066-RA	cypCar_00006067-RA	cypCar_00006068-RA	cypCar_00006069-RA	cypCar_00006070-RA	cypCar_00006071-RA	cypCar_00006072-RA	cypCar_00006073-RA	cypCar_00006074-RA	cypCar_00006075-RA	cypCar_00006076-RA	cypCar_00006077-RA	cypCar_00006078-RA	cypCar_00006079-RA	cypCar_00006080-RA	cypCar_00006081-RA	cypCar_00006082-RA	cypCar_00006083-RA	cypCar_00006084-RA	cypCar_00006085-RA	cypCar_00006086-RA	cypCar_00006087-RA	cypCar_00006088-RA	cypCar_00006089-RA	cypCar_00006090-RA	cypCar_00006091-RA	cypCar_00006092-RA	cypCar_00006093-RA	cypCar_00006094-RA	cypCar_00006095-RA	cypCar_00006096-RA	cypCar_00006097-RA	cypCar_00006098-RA	cypCar_00006099-RA	cypCar_00006100-RA	cypCar_00006101-RA	cypCar_00006102-RA	cypCar_00006103-RA	cypCar_00006104-RA	cypCar_00006105-RA	cypCar_00006106-RA	cypCar_00006107-RA	cypCar_00006108-RA	cypCar_00006109-RA	cypCar_00006110-RA	cypCar_00006111-RA	cypCar_00006112-RA	cypCar_00006113-RA	cypCar_00006114-RA	cypCar_00006115-RA	cypCar_00006116-RA	cypCar_00006117-RA	cypCar_00006118-RA	cypCar_00006119-RA	cypCar_00006120-RA	cypCar_00006121-RA	cypCar_00006122-RA	cypCar_00006123-RA	cypCar_00006124-RA	cypCar_00006125-RA	cypCar_00006126-RA	cypCar_00006127-RA	cypCar_00006128-RA	cypCar_00006129-RA	cypCar_00006130-RA	cypCar_00006131-RA	cypCar_00006132-RA	cypCar_00006133-RA	cypCar_00006134-RA	cypCar_00006135-RA	cypCar_00006136-RA	cypCar_00006137-RA	cypCar_00006138-RA	cypCar_00006139-RA	cypCar_00006140-RA	cypCar_00006141-RA	cypCar_00006142-RA	cypCar_00006143-RA	cypCar_00006144-RA	cypCar_00006145-RA	cypCar_00006146-RA	cypCar_00006147-RA	cypCar_00006148-RA	cypCar_00006149-RA	cypCar_00006150-RA	cypCar_00006151-RA	cypCar_00006152-RA	cypCar_00006153-RA	cypCar_00006154-RA	cypCar_00006155-RA	cypCar_00006156-RA	cypCar_00006157-RA	cypCar_00006158-RA	cypCar_00006159-RA	cypCar_00006160-RA	cypCar_00006161-RA	cypCar_00006162-RA	cypCar_00006163-RA	cypCar_00006164-RA	cypCar_00006165-RA	cypCar_00006166-RA	cypCar_00006167-RA	cypCar_00006168-RA	cypCar_00006169-RA	cypCar_00006170-RA	cypCar_00006171-RA	cypCar_00006172-RA	cypCar_00006173-RA	cypCar_00006174-RA	cypCar_00006175-RA	cypCar_00006176-RA	cypCar_00006177-RA	cypCar_00006178-RA	cypCar_00006179-RA	cypCar_00006180-RA	cypCar_00006181-RA	cypCar_00006182-RA	cypCar_00006183-RA	cypCar_00006184-RA	cypCar_00006185-RA	cypCar_00006186-RA	cypCar_00006187-RA	cypCar_00006188-RA	cypCar_00006189-RA	cypCar_00006190-RA	cypCar_00006191-RA	cypCar_00006192-RA	cypCar_00006193-RA	cypCar_00006194-RA	cypCar_00006195-RA	cypCar_00006196-RA	cypCar_00006197-RA	cypCar_00006198-RA	cypCar_00006199-RA	cypCar_00006200-RA	cypCar_00006201-RA	cypCar_00006202-RA	cypCar_00006203-RA	cypCar_00006204-RA	cypCar_00006205-RA	cypCar_00006206-RA	cypCar_00006207-RA	cypCar_00006208-RA	cypCar_00006209-RA	cypCar_00006210-RA	cypCar_00006211-RA	cypCar_00006212-RA	cypCar_00006213-RA	cypCar_00006214-RA	cypCar_00006215-RA	cypCar_00006216-RA	cypCar_00006217-RA	cypCar_00006218-RA	cypCar_00006219-RA	cypCar_00006220-RA	cypCar_00006221-RA	cypCar_00006222-RA	cypCar_00006223-RA	cypCar_00006224-RA	cypCar_00006225-RA	cypCar_00006226-RA	cypCar_00006227-RA	cypCar_00006228-RA	cypCar_00006229-RA	cypCar_00006230-RA	cypCar_00006231-RA	cypCar_00006232-RA	cypCar_00006233-RA	cypCar_00006234-RA	cypCar_00006235-RA	cypCar_00006236-RA	cypCar_00006237-RA	cypCar_00006238-RA	cypCar_00006239-RA	cypCar_00006240-RA	cypCar_00006241-RA	cypCar_00006242-RA	cypCar_00006243-RA	cypCar_00006244-RA	cypCar_00006245-RA	cypCar_00006246-RA	cypCar_00006247-RA	cypCar_00006248-RA	cypCar_00006249-RA	cypCar_00006250-RA	cypCar_00006251-RA	cypCar_00006252-RA	cypCar_00006253-RA	cypCar_00006254-RA	cypCar_00006255-RA	cypCar_00006256-RA	cypCar_00006257-RA	cypCar_00006258-RA	cypCar_00006259-RA	cypCar_00006260-RA	cypCar_00006261-RA	cypCar_00006262-RA	cypCar_00006263-RA	cypCar_00006264-RA	cypCar_00006265-RA	cypCar_00006266-RA	cypCar_00006267-RA	cypCar_00006268-RA	cypCar_00006269-RA	cypCar_00006270-RA	cypCar_00006271-RA	cypCar_00006272-RA	cypCar_00006273-RA	cypCar_00006274-RA	cypCar_00006275-RA	cypCar_00006276-RA	cypCar_00006277-RA	cypCar_00006278-RA	cypCar_00006279-RA	cypCar_00006280-RA	cypCar_00006281-RA	cypCar_00006282-RA	cypCar_00006283-RA	cypCar_00006284-RA	cypCar_00006285-RA	cypCar_00006286-RA	cypCar_00006287-RA	cypCar_00006288-RA	cypCar_00006289-RA	cypCar_00006290-RA	cypCar_00006291-RA	cypCar_00006292-RA	cypCar_00006293-RA	cypCar_00006294-RA	cypCar_00006295-RA	cypCar_00006296-RA	cypCar_00006297-RA	cypCar_00006298-RA	cypCar_00006299-RA	cypCar_00006300-RA	cypCar_00006301-RA	cypCar_00006302-RA	cypCar_00006303-RA	cypCar_00006304-RA	cypCar_00006305-RA	cypCar_00006306-RA	cypCar_00006307-RA	cypCar_00006308-RA	cypCar_00006309-RA	cypCar_00006310-RA	cypCar_00006311-RA	cypCar_00006312-RA	cypCar_00006313-RA	cypCar_00006314-RA	cypCar_00006315-RA	cypCar_00006316-RA	cypCar_00006317-RA	cypCar_00006318-RA	cypCar_00006319-RA	cypCar_00006320-RA	cypCar_00006321-RA	cypCar_00006322-RA	cypCar_00006323-RA	cypCar_00006324-RA	cypCar_00006325-RA	cypCar_00006326-RA	cypCar_00006327-RA	cypCar_00006328-RA	cypCar_00006329-RA	cypCar_00006330-RA	cypCar_00006331-RA	cypCar_00006332-RA	cypCar_00006333-RA	cypCar_00006334-RA	cypCar_00006335-RA	cypCar_00006336-RA	cypCar_00006337-RA	cypCar_00006338-RA	cypCar_00006339-RA	cypCar_00006340-RA	cypCar_00006341-RA	cypCar_00006342-RA	cypCar_00006343-RA	cypCar_00006344-RA	cypCar_00006345-RA	cypCar_00006346-RA	cypCar_00006347-RA	cypCar_00006348-RA	cypCar_00006349-RA	cypCar_00006350-RA	cypCar_00006351-RA	cypCar_00006352-RA	cypCar_00006353-RA	cypCar_00006354-RA	cypCar_00006355-RA	cypCar_00006356-RA	cypCar_00006357-RA	cypCar_00006358-RA	cypCar_00006359-RA	cypCar_00006360-RA	cypCar_00006361-RA	cypCar_00006362-RA	cypCar_00006363-RA	cypCar_00006364-RA	cypCar_00006365-RA	cypCar_00006366-RA	cypCar_00006367-RA	cypCar_00006368-RA	cypCar_00006369-RA	cypCar_00006370-RA	cypCar_00006371-RA	cypCar_00006372-RA	cypCar_00006373-RA	cypCar_00006374-RA	cypCar_00006375-RA	cypCar_00006376-RA	cypCar_00006377-RA	cypCar_00006378-RA	cypCar_00006379-RA	cypCar_00006380-RA	cypCar_00006381-RA	cypCar_00006382-RA	cypCar_00006383-RA	cypCar_00006384-RA	cypCar_00006385-RA	cypCar_00006386-RA	cypCar_00006387-RA	cypCar_00006388-RA	cypCar_00006389-RA	cypCar_00006390-RA	cypCar_00006391-RA	cypCar_00006392-RA	cypCar_00006393-RA	cypCar_00006394-RA	cypCar_00006395-RA	cypCar_00006396-RA	cypCar_00006397-RA	cypCar_00006398-RA	cypCar_00006399-RA	cypCar_00006400-RA	cypCar_00006401-RA	cypCar_00006402-RA	cypCar_00006403-RA	cypCar_00006404-RA	cypCar_00006405-RA	cypCar_00006406-RA	cypCar_00006407-RA	cypCar_00006408-RA	cypCar_00006409-RA	cypCar_00006410-RA	cypCar_00006411-RA	cypCar_00006412-RA	cypCar_00006413-RA	cypCar_00006414-RA	cypCar_00006415-RA	cypCar_00006416-RA	cypCar_00006417-RA	cypCar_00006418-RA	cypCar_00006419-RA	cypCar_00006420-RA	cypCar_00006421-RA	cypCar_00006422-RA	cypCar_00006423-RA	cypCar_00006424-RA	cypCar_00006425-RA	cypCar_00006426-RA	cypCar_00006427-RA	cypCar_00006428-RA	cypCar_00006429-RA	cypCar_00006430-RA	cypCar_00006431-RA	cypCar_00006432-RA	cypCar_00006433-RA	cypCar_00006434-RA	cypCar_00006435-RA	cypCar_00006436-RA	cypCar_00006437-RA	cypCar_00006438-RA	cypCar_00006439-RA	cypCar_00006440-RA	cypCar_00006441-RA	cypCar_00006442-RA	cypCar_00006443-RA	cypCar_00006444-RA	cypCar_00006445-RA	cypCar_00006446-RA	cypCar_00006447-RA	cypCar_00006448-RA	cypCar_00006449-RA	cypCar_00006450-RA	cypCar_00006451-RA	cypCar_00006452-RA	cypCar_00006453-RA	cypCar_00006454-RA	cypCar_00006455-RA	cypCar_00006456-RA	cypCar_00006457-RA	cypCar_00006458-RA	cypCar_00006459-RA	cypCar_00006460-RA	cypCar_00006461-RA	cypCar_00006462-RA	cypCar_00006463-RA	cypCar_00006464-RA	cypCar_00006465-RA	cypCar_00006466-RA	cypCar_00006467-RA	cypCar_00006468-RA	cypCar_00006469-RA	cypCar_00006470-RA	cypCar_00006471-RA	cypCar_00006472-RA	cypCar_00006473-RA	cypCar_00006474-RA	cypCar_00006475-RA	cypCar_00006476-RA	cypCar_00006477-RA	cypCar_00006478-RA	cypCar_00006479-RA	cypCar_00006480-RA	cypCar_00006481-RA	cypCar_00006482-RA	cypCar_00006483-RA	cypCar_00006484-RA	cypCar_00006485-RA	cypCar_00006486-RA	cypCar_00006487-RA	cypCar_00006488-RA	cypCar_00006489-RA	cypCar_00006490-RA	cypCar_00006491-RA	cypCar_00006492-RA	cypCar_00006493-RA	cypCar_00006494-RA	cypCar_00006495-RA	cypCar_00006496-RA	cypCar_00006497-RA	cypCar_00006498-RA	cypCar_00006499-RA	cypCar_00006500-RA	cypCar_00006501-RA	cypCar_00006502-RA	cypCar_00006503-RA	cypCar_00006504-RA	cypCar_00006505-RA	cypCar_00006506-RA	cypCar_00006507-RA	cypCar_00006508-RA	cypCar_00006509-RA	cypCar_00006510-RA	cypCar_00006511-RA	cypCar_00006512-RA	cypCar_00006513-RA	cypCar_00006514-RA	cypCar_00006515-RA	cypCar_00006516-RA	cypCar_00006517-RA	cypCar_00006518-RA	cypCar_00006519-RA	cypCar_00006520-RA	cypCar_00006521-RA	cypCar_00006522-RA	cypCar_00006523-RA	cypCar_00006524-RA	cypCar_00006525-RA	cypCar_00006526-RA	cypCar_00006527-RA	cypCar_00006528-RA	cypCar_00006529-RA	cypCar_00006530-RA	cypCar_00006531-RA	cypCar_00006532-RA	cypCar_00006533-RA	cypCar_00006534-RA	cypCar_00006535-RA	cypCar_00006536-RA	cypCar_00006537-RA	cypCar_00006538-RA	cypCar_00006539-RA	cypCar_00006540-RA	cypCar_00006541-RA	cypCar_00006542-RA	cypCar_00006543-RA	cypCar_00006544-RA	cypCar_00006545-RA	cypCar_00006546-RA	cypCar_00006547-RA	cypCar_00006548-RA	cypCar_00006549-RA	cypCar_00006550-RA	cypCar_00006551-RA	cypCar_00006552-RA	cypCar_00006553-RA	cypCar_00006554-RA	cypCar_00006555-RA	cypCar_00006556-RA	cypCar_00006557-RA	cypCar_00006558-RA	cypCar_00006559-RA	cypCar_00006560-RA	cypCar_00006561-RA	cypCar_00006562-RA	cypCar_00006563-RA	cypCar_00006564-RA	cypCar_00006565-RA	cypCar_00006566-RA	cypCar_00006567-RA	cypCar_00006568-RA	cypCar_00006569-RA	cypCar_00006570-RA	cypCar_00006571-RA	cypCar_00006572-RA	cypCar_00006573-RA	cypCar_00006574-RA	cypCar_00006575-RA	cypCar_00006576-RA	cypCar_00006577-RA	cypCar_00006578-RA	cypCar_00006579-RA	cypCar_00006580-RA	cypCar_00006581-RA	cypCar_00006582-RA	cypCar_00006583-RA	cypCar_00006584-RA	cypCar_00006585-RA	cypCar_00006586-RA	cypCar_00006587-RA	cypCar_00006588-RA	cypCar_00006589-RA	cypCar_00006590-RA	cypCar_00006591-RA	cypCar_00006592-RA	cypCar_00006593-RA	cypCar_00006594-RA	cypCar_00006595-RA	cypCar_00006596-RA	cypCar_00006597-RA	cypCar_00006598-RA	cypCar_00006599-RA	cypCar_00006600-RA	cypCar_00006601-RA	cypCar_00006602-RA	cypCar_00006603-RA	cypCar_00006604-RA	cypCar_00006605-RA	cypCar_00006606-RA	cypCar_00006607-RA	cypCar_00006608-RA	cypCar_00006609-RA	cypCar_00006610-RA	cypCar_00006611-RA	cypCar_00006612-RA	cypCar_00006613-RA	cypCar_00006614-RA	cypCar_00006615-RA	cypCar_00006616-RA	cypCar_00006617-RA	cypCar_00006618-RA	cypCar_00006619-RA	cypCar_00006620-RA	cypCar_00006621-RA	cypCar_00006622-RA	cypCar_00006623-RA	cypCar_00006624-RA	cypCar_00006625-RA	cypCar_00006626-RA	cypCar_00006627-RA	cypCar_00006628-RA	cypCar_00006629-RA	cypCar_00006630-RA	cypCar_00006631-RA	cypCar_00006632-RA	cypCar_00006633-RA	cypCar_00006634-RA	cypCar_00006635-RA	cypCar_00006636-RA	cypCar_00006637-RA	cypCar_00006638-RA	cypCar_00006639-RA	cypCar_00006640-RA	cypCar_00006641-RA	cypCar_00006642-RA	cypCar_00006643-RA	cypCar_00006644-RA	cypCar_00006645-RA	cypCar_00006646-RA	cypCar_00006647-RA	cypCar_00006648-RA	cypCar_00006649-RA	cypCar_00006650-RA	cypCar_00006651-RA	cypCar_00006652-RA	cypCar_00006653-RA	cypCar_00006654-RA	cypCar_00006655-RA	cypCar_00006656-RA	cypCar_00006657-RA	cypCar_00006658-RA	cypCar_00006659-RA	cypCar_00006660-RA	cypCar_00006661-RA	cypCar_00006662-RA	cypCar_00006663-RA	cypCar_00006664-RA	cypCar_00006665-RA	cypCar_00006666-RA	cypCar_00006667-RA	cypCar_00006668-RA	cypCar_00006669-RA	cypCar_00006670-RA	cypCar_00006671-RA	cypCar_00006672-RA	cypCar_00006673-RA	cypCar_00006674-RA	cypCar_00006675-RA	cypCar_00006676-RA	cypCar_00006677-RA	cypCar_00006678-RA	cypCar_00006679-RA	cypCar_00006680-RA	cypCar_00006681-RA	cypCar_00006682-RA	cypCar_00006683-RA	cypCar_00006684-RA	cypCar_00006685-RA	cypCar_00006686-RA	cypCar_00006687-RA	cypCar_00006688-RA	cypCar_00006689-RA	cypCar_00006690-RA	cypCar_00006691-RA	cypCar_00006692-RA	cypCar_00006693-RA	cypCar_00006694-RA	cypCar_00006695-RA	cypCar_00006696-RA	cypCar_00006697-RA	cypCar_00006698-RA	cypCar_00006699-RA	cypCar_00006700-RA	cypCar_00006701-RA	cypCar_00006702-RA	cypCar_00006703-RA	cypCar_00006704-RA	cypCar_00006705-RA	cypCar_00006706-RA	cypCar_00006707-RA	cypCar_00006708-RA	cypCar_00006709-RA	cypCar_00006710-RA	cypCar_00006711-RA	cypCar_00006712-RA	cypCar_00006713-RA	cypCar_00006714-RA	cypCar_00006715-RA	cypCar_00006716-RA	cypCar_00006717-RA	cypCar_00006718-RA	cypCar_00006719-RA	cypCar_00006720-RA	cypCar_00006721-RA	cypCar_00006722-RA	cypCar_00006723-RA	cypCar_00006724-RA	cypCar_00006725-RA	cypCar_00006726-RA	cypCar_00006727-RA	cypCar_00006728-RA	cypCar_00006729-RA	cypCar_00006730-RA	cypCar_00006731-RA	cypCar_00006732-RA	cypCar_00006733-RA	cypCar_00006734-RA	cypCar_00006735-RA	cypCar_00006736-RA	cypCar_00006737-RA	cypCar_00006738-RA	cypCar_00006739-RA	cypCar_00006740-RA	cypCar_00006741-RA	cypCar_00006742-RA	cypCar_00006743-RA	cypCar_00006744-RA	cypCar_00006745-RA	cypCar_00006746-RA	cypCar_00006747-RA	cypCar_00006748-RA	cypCar_00006749-RA	cypCar_00006750-RA	cypCar_00006751-RA	cypCar_00006752-RA	cypCar_00006753-RA	cypCar_00006754-RA	cypCar_00006755-RA	cypCar_00006756-RA	cypCar_00006757-RA	cypCar_00006758-RA	cypCar_00006759-RA	cypCar_00006760-RA	cypCar_00006761-RA	cypCar_00006762-RA	cypCar_00006763-RA	cypCar_00006764-RA	cypCar_00006765-RA	cypCar_00006766-RA	cypCar_00006767-RA	cypCar_00006768-RA	cypCar_00006769-RA	cypCar_00006770-RA	cypCar_00006771-RA	cypCar_00006772-RA	cypCar_00006773-RA	cypCar_00006774-RA	cypCar_00006775-RA	cypCar_00006776-RA	cypCar_00006777-RA	cypCar_00006778-RA	cypCar_00006779-RA	cypCar_00006780-RA	cypCar_00006781-RA	cypCar_00006782-RA	cypCar_00006783-RA	cypCar_00006784-RA	cypCar_00006785-RA	cypCar_00006786-RA	cypCar_00006787-RA	cypCar_00006788-RA	cypCar_00006789-RA	cypCar_00006790-RA	cypCar_00006791-RA	cypCar_00006792-RA	cypCar_00006793-RA	cypCar_00006794-RA	cypCar_00006795-RA	cypCar_00006796-RA	cypCar_00006797-RA	cypCar_00006798-RA	cypCar_00006799-RA	cypCar_00006800-RA	cypCar_00006801-RA	cypCar_00006802-RA	cypCar_00006803-RA	cypCar_00006804-RA	cypCar_00006805-RA	cypCar_00006806-RA	cypCar_00006807-RA	cypCar_00006808-RA	cypCar_00006809-RA	cypCar_00006810-RA	cypCar_00006811-RA	cypCar_00006812-RA	cypCar_00006813-RA	cypCar_00006814-RA	cypCar_00006815-RA	cypCar_00006816-RA	cypCar_00006817-RA	cypCar_00006818-RA	cypCar_00006819-RA	cypCar_00006820-RA	cypCar_00006821-RA	cypCar_00006822-RA	cypCar_00006823-RA	cypCar_00006824-RA	cypCar_00006825-RA	cypCar_00006826-RA	cypCar_00006827-RA	cypCar_00006828-RA	cypCar_00006829-RA	cypCar_00006830-RA	cypCar_00006831-RA	cypCar_00006832-RA	cypCar_00006833-RA	cypCar_00006834-RA	cypCar_00006835-RA	cypCar_00006836-RA	cypCar_00006837-RA	cypCar_00006838-RA	cypCar_00006839-RA	cypCar_00006840-RA	cypCar_00006841-RA	cypCar_00006842-RA	cypCar_00006843-RA	cypCar_00006844-RA	cypCar_00006845-RA	cypCar_00006846-RA	cypCar_00006847-RA	cypCar_00006848-RA	cypCar_00006849-RA	cypCar_00006850-RA	cypCar_00006851-RA	cypCar_00006852-RA	cypCar_00006853-RA	cypCar_00006854-RA	cypCar_00006855-RA	cypCar_00006856-RA	cypCar_00006857-RA	cypCar_00006858-RA	cypCar_00006859-RA	cypCar_00006860-RA	cypCar_00006861-RA	cypCar_00006862-RA	cypCar_00006863-RA	cypCar_00006864-RA	cypCar_00006865-RA	cypCar_00006866-RA	cypCar_00006867-RA	cypCar_00006868-RA	cypCar_00006869-RA	cypCar_00006870-RA	cypCar_00006871-RA	cypCar_00006872-RA	cypCar_00006873-RA	cypCar_00006874-RA	cypCar_00006875-RA	cypCar_00006876-RA	cypCar_00006877-RA	cypCar_00006878-RA	cypCar_00006879-RA	cypCar_00006880-RA	cypCar_00006881-RA	cypCar_00006882-RA	cypCar_00006883-RA	cypCar_00006884-RA	cypCar_00006885-RA	cypCar_00006886-RA	cypCar_00006887-RA	cypCar_00006888-RA	cypCar_00006889-RA	cypCar_00006890-RA	cypCar_00006891-RA	cypCar_00006892-RA	cypCar_00006893-RA	cypCar_00006894-RA	cypCar_00006895-RA	cypCar_00006896-RA	cypCar_00006897-RA	cypCar_00006898-RA	cypCar_00006899-RA	cypCar_00006900-RA	cypCar_00006901-RA	cypCar_00006902-RA	cypCar_00006903-RA	cypCar_00006904-RA	cypCar_00006905-RA	cypCar_00006906-RA	cypCar_00006907-RA	cypCar_00006908-RA	cypCar_00006909-RA	cypCar_00006910-RA	cypCar_00006911-RA	cypCar_00006912-RA	cypCar_00006913-RA	cypCar_00006914-RA	cypCar_00006915-RA	cypCar_00006916-RA	cypCar_00006917-RA	cypCar_00006918-RA	cypCar_00006919-RA	cypCar_00006920-RA	cypCar_00006921-RA	cypCar_00006922-RA	cypCar_00006923-RA	cypCar_00006924-RA	cypCar_00006925-RA	cypCar_00006926-RA	cypCar_00006927-RA	cypCar_00006928-RA	cypCar_00006929-RA	cypCar_00006930-RA	cypCar_00006931-RA	cypCar_00006932-RA	cypCar_00006933-RA	cypCar_00006934-RA	cypCar_00006935-RA	cypCar_00006936-RA	cypCar_00006937-RA	cypCar_00006938-RA	cypCar_00006939-RA	cypCar_00006940-RA	cypCar_00006941-RA	cypCar_00006942-RA	cypCar_00006943-RA	cypCar_00006944-RA	cypCar_00006945-RA	cypCar_00006946-RA	cypCar_00006947-RA	cypCar_00006948-RA	cypCar_00006949-RA	cypCar_00006950-RA	cypCar_00006951-RA	cypCar_00006952-RA	cypCar_00006953-RA	cypCar_00006954-RA	cypCar_00006955-RA	cypCar_00006956-RA	cypCar_00006957-RA	cypCar_00006958-RA	cypCar_00006959-RA	cypCar_00006960-RA	cypCar_00006961-RA	cypCar_00006962-RA	cypCar_00006963-RA	cypCar_00006964-RA	cypCar_00006965-RA	cypCar_00006966-RA	cypCar_00006967-RA	cypCar_00006968-RA	cypCar_00006969-RA	cypCar_00006970-RA	cypCar_00006971-RA	cypCar_00006972-RA	cypCar_00006973-RA	cypCar_00006974-RA	cypCar_00006975-RA	cypCar_00006976-RA	cypCar_00006977-RA	cypCar_00006978-RA	cypCar_00006979-RA	cypCar_00006980-RA	cypCar_00006981-RA	cypCar_00006982-RA	cypCar_00006983-RA	cypCar_00006984-RA	cypCar_00006985-RA	cypCar_00006986-RA	cypCar_00006987-RA	cypCar_00006988-RA	cypCar_00006989-RA	cypCar_00006990-RA	cypCar_00006991-RA	cypCar_00006992-RA	cypCar_00006993-RA	cypCar_00006994-RA	cypCar_00006995-RA	cypCar_00006996-RA	cypCar_00006997-RA	cypCar_00006998-RA	cypCar_00006999-RA	cypCar_00007000-RA	cypCar_00007001-RA	cypCar_00007002-RA	cypCar_00007003-RA	cypCar_00007004-RA	cypCar_00007005-RA	cypCar_00007006-RA	cypCar_00007007-RA	cypCar_00007008-RA	cypCar_00007009-RA	cypCar_00007010-RA	cypCar_00007011-RA	cypCar_00007012-RA	cypCar_00007013-RA	cypCar_00007014-RA	cypCar_00007015-RA	cypCar_00007016-RA	cypCar_00007017-RA	cypCar_00007018-RA	cypCar_00007019-RA	cypCar_00007020-RA	cypCar_00007021-RA	cypCar_00007022-RA	cypCar_00007023-RA	cypCar_00007024-RA	cypCar_00007025-RA	cypCar_00007026-RA	cypCar_00007027-RA	cypCar_00007028-RA	cypCar_00007029-RA	cypCar_00007030-RA	cypCar_00007031-RA	cypCar_00007032-RA	cypCar_00007033-RA	cypCar_00007034-RA	cypCar_00007035-RA	cypCar_00007036-RA	cypCar_00007037-RA	cypCar_00007038-RA	cypCar_00007039-RA	cypCar_00007040-RA	cypCar_00007041-RA	cypCar_00007042-RA	cypCar_00007043-RA	cypCar_00007044-RA	cypCar_00007045-RA	cypCar_00007046-RA	cypCar_00007047-RA	cypCar_00007048-RA	cypCar_00007049-RA	cypCar_00007050-RA	cypCar_00007051-RA	cypCar_00007052-RA	cypCar_00007053-RA	cypCar_00007054-RA	cypCar_00007055-RA	cypCar_00007056-RA	cypCar_00007057-RA	cypCar_00007058-RA	cypCar_00007059-RA	cypCar_00007060-RA	cypCar_00007061-RA	cypCar_00007062-RA	cypCar_00007063-RA	cypCar_00007064-RA	cypCar_00007065-RA	cypCar_00007066-RA	cypCar_00007067-RA	cypCar_00007068-RA	cypCar_00007069-RA	cypCar_00007070-RA	cypCar_00007071-RA	cypCar_00007072-RA	cypCar_00007073-RA	cypCar_00007074-RA	cypCar_00007075-RA	cypCar_00007076-RA	cypCar_00007077-RA	cypCar_00007078-RA	cypCar_00007079-RA	cypCar_00007080-RA	cypCar_00007081-RA	cypCar_00007082-RA	cypCar_00007083-RA	cypCar_00007084-RA	cypCar_00007085-RA	cypCar_00007086-RA	cypCar_00007087-RA	cypCar_00007088-RA	cypCar_00007089-RA	cypCar_00007090-RA	cypCar_00007091-RA	cypCar_00007092-RA	cypCar_00007093-RA	cypCar_00007094-RA	cypCar_00007095-RA	cypCar_00007096-RA	cypCar_00007097-RA	cypCar_00007098-RA	cypCar_00007099-RA	cypCar_00007100-RA	cypCar_00007101-RA	cypCar_00007102-RA	cypCar_00007103-RA	cypCar_00007104-RA	cypCar_00007105-RA	cypCar_00007106-RA	cypCar_00007107-RA	cypCar_00007108-RA	cypCar_00007109-RA	cypCar_00007110-RA	cypCar_00007111-RA	cypCar_00007112-RA	cypCar_00007113-RA	cypCar_00007114-RA	cypCar_00007115-RA	cypCar_00007116-RA	cypCar_00007117-RA	cypCar_00007118-RA	cypCar_00007119-RA	cypCar_00007120-RA	cypCar_00007121-RA	cypCar_00007122-RA	cypCar_00007123-RA	cypCar_00007124-RA	cypCar_00007125-RA	cypCar_00007126-RA	cypCar_00007127-RA	cypCar_00007128-RA	cypCar_00007129-RA	cypCar_00007130-RA	cypCar_00007131-RA	cypCar_00007132-RA	cypCar_00007133-RA	cypCar_00007134-RA	cypCar_00007135-RA	cypCar_00007136-RA	cypCar_00007137-RA	cypCar_00007138-RA	cypCar_00007139-RA	cypCar_00007140-RA	cypCar_00007141-RA	cypCar_00007142-RA	cypCar_00007143-RA	cypCar_00007144-RA	cypCar_00007145-RA	cypCar_00007146-RA	cypCar_00007147-RA	cypCar_00007148-RA	cypCar_00007149-RA	cypCar_00007150-RA	cypCar_00007151-RA	cypCar_00007152-RA	cypCar_00007153-RA	cypCar_00007154-RA	cypCar_00007155-RA	cypCar_00007156-RA	cypCar_00007157-RA	cypCar_00007158-RA	cypCar_00007159-RA	cypCar_00007160-RA	cypCar_00007161-RA	cypCar_00007162-RA	cypCar_00007163-RA	cypCar_00007164-RA	cypCar_00007165-RA	cypCar_00007166-RA	cypCar_00007167-RA	cypCar_00007168-RA	cypCar_00007169-RA	cypCar_00007170-RA	cypCar_00007171-RA	cypCar_00007172-RA	cypCar_00007173-RA	cypCar_00007174-RA	cypCar_00007175-RA	cypCar_00007176-RA	cypCar_00007177-RA	cypCar_00007178-RA	cypCar_00007179-RA	cypCar_00007180-RA	cypCar_00007181-RA	cypCar_00007182-RA	cypCar_00007183-RA	cypCar_00007184-RA	cypCar_00007185-RA	cypCar_00007186-RA	cypCar_00007187-RA	cypCar_00007188-RA	cypCar_00007189-RA	cypCar_00007190-RA	cypCar_00007191-RA	cypCar_00007192-RA	cypCar_00007193-RA	cypCar_00007194-RA	cypCar_00007195-RA	cypCar_00007196-RA	cypCar_00007197-RA	cypCar_00007198-RA	cypCar_00007199-RA	cypCar_00007200-RA	cypCar_00007201-RA	cypCar_00007202-RA	cypCar_00007203-RA	cypCar_00007204-RA	cypCar_00007205-RA	cypCar_00007206-RA	cypCar_00007207-RA	cypCar_00007208-RA	cypCar_00007209-RA	cypCar_00007210-RA	cypCar_00007211-RA	cypCar_00007212-RA	cypCar_00007213-RA	cypCar_00007214-RA	cypCar_00007215-RA	cypCar_00007216-RA	cypCar_00007217-RA	cypCar_00007218-RA	cypCar_00007219-RA	cypCar_00007220-RA	cypCar_00007221-RA	cypCar_00007222-RA	cypCar_00007223-RA	cypCar_00007224-RA	cypCar_00007225-RA	cypCar_00007226-RA	cypCar_00007227-RA	cypCar_00007228-RA	cypCar_00007229-RA	cypCar_00007230-RA	cypCar_00007231-RA	cypCar_00007232-RA	cypCar_00007233-RA	cypCar_00007234-RA	cypCar_00007235-RA	cypCar_00007236-RA	cypCar_00007237-RA	cypCar_00007238-RA	cypCar_00007239-RA	cypCar_00007240-RA	cypCar_00007241-RA	cypCar_00007242-RA	cypCar_00007243-RA	cypCar_00007244-RA	cypCar_00007245-RA	cypCar_00007246-RA	cypCar_00007247-RA	cypCar_00007248-RA	cypCar_00007249-RA	cypCar_00007250-RA	cypCar_00007251-RA	cypCar_00007252-RA	cypCar_00007253-RA	cypCar_00007254-RA	cypCar_00007255-RA	cypCar_00007256-RA	cypCar_00007257-RA	cypCar_00007258-RA	cypCar_00007259-RA	cypCar_00007260-RA	cypCar_00007261-RA	cypCar_00007262-RA	cypCar_00007263-RA	cypCar_00007264-RA	cypCar_00007265-RA	cypCar_00007266-RA	cypCar_00007267-RA	cypCar_00007268-RA	cypCar_00007269-RA	cypCar_00007270-RA	cypCar_00007271-RA	cypCar_00007272-RA	cypCar_00007273-RA	cypCar_00007274-RA	cypCar_00007275-RA	cypCar_00007276-RA	cypCar_00007277-RA	cypCar_00007278-RA	cypCar_00007279-RA	cypCar_00007280-RA	cypCar_00007281-RA	cypCar_00007282-RA	cypCar_00007283-RA	cypCar_00007284-RA	cypCar_00007285-RA	cypCar_00007286-RA	cypCar_00007287-RA	cypCar_00007288-RA	cypCar_00007289-RA	cypCar_00007290-RA	cypCar_00007291-RA	cypCar_00007292-RA	cypCar_00007293-RA	cypCar_00007294-RA	cypCar_00007295-RA	cypCar_00007296-RA	cypCar_00007297-RA	cypCar_00007298-RA	cypCar_00007299-RA	cypCar_00007300-RA	cypCar_00007301-RA	cypCar_00007302-RA	cypCar_00007303-RA	cypCar_00007304-RA	cypCar_00007305-RA	cypCar_00007306-RA	cypCar_00007307-RA	cypCar_00007308-RA	cypCar_00007309-RA	cypCar_00007310-RA	cypCar_00007311-RA	cypCar_00007312-RA	cypCar_00007313-RA	cypCar_00007314-RA	cypCar_00007315-RA	cypCar_00007316-RA	cypCar_00007317-RA	cypCar_00007318-RA	cypCar_00007319-RA	cypCar_00007320-RA	cypCar_00007321-RA	cypCar_00007322-RA	cypCar_00007323-RA	cypCar_00007324-RA	cypCar_00007325-RA	cypCar_00007326-RA	cypCar_00007327-RA	cypCar_00007328-RA	cypCar_00007329-RA	cypCar_00007330-RA	cypCar_00007331-RA	cypCar_00007332-RA	cypCar_00007333-RA	cypCar_00007334-RA	cypCar_00007335-RA	cypCar_00007336-RA	cypCar_00007337-RA	cypCar_00007338-RA	cypCar_00007339-RA	cypCar_00007340-RA	cypCar_00007341-RA	cypCar_00007342-RA	cypCar_00007343-RA	cypCar_00007344-RA	cypCar_00007345-RA	cypCar_00007346-RA	cypCar_00007347-RA	cypCar_00007348-RA	cypCar_00007349-RA	cypCar_00007350-RA	cypCar_00007351-RA	cypCar_00007352-RA	cypCar_00007353-RA	cypCar_00007354-RA	cypCar_00007355-RA	cypCar_00007356-RA	cypCar_00007357-RA	cypCar_00007358-RA	cypCar_00007359-RA	cypCar_00007360-RA	cypCar_00007361-RA	cypCar_00007362-RA	cypCar_00007363-RA	cypCar_00007364-RA	cypCar_00007365-RA	cypCar_00007366-RA	cypCar_00007367-RA	cypCar_00007368-RA	cypCar_00007369-RA	cypCar_00007370-RA	cypCar_00007371-RA	cypCar_00007372-RA	cypCar_00007373-RA	cypCar_00007374-RA	cypCar_00007375-RA	cypCar_00007376-RA	cypCar_00007377-RA	cypCar_00007378-RA	cypCar_00007379-RA	cypCar_00007380-RA	cypCar_00007381-RA	cypCar_00007382-RA	cypCar_00007383-RA	cypCar_00007384-RA	cypCar_00007385-RA	cypCar_00007386-RA	cypCar_00007387-RA	cypCar_00007388-RA	cypCar_00007389-RA	cypCar_00007390-RA	cypCar_00007391-RA	cypCar_00007392-RA	cypCar_00007393-RA	cypCar_00007394-RA	cypCar_00007395-RA	cypCar_00007396-RA	cypCar_00007397-RA	cypCar_00007398-RA	cypCar_00007399-RA	cypCar_00007400-RA	cypCar_00007401-RA	cypCar_00007402-RA	cypCar_00007403-RA	cypCar_00007404-RA	cypCar_00007405-RA	cypCar_00007406-RA	cypCar_00007407-RA	cypCar_00007408-RA	cypCar_00007409-RA	cypCar_00007410-RA	cypCar_00007411-RA	cypCar_00007412-RA	cypCar_00007413-RA	cypCar_00007414-RA	cypCar_00007415-RA	cypCar_00007416-RA	cypCar_00007417-RA	cypCar_00007418-RA	cypCar_00007419-RA	cypCar_00007420-RA	cypCar_00007421-RA	cypCar_00007422-RA	cypCar_00007423-RA	cypCar_00007424-RA	cypCar_00007425-RA	cypCar_00007426-RA	cypCar_00007427-RA	cypCar_00007428-RA	cypCar_00007429-RA	cypCar_00007430-RA	cypCar_00007431-RA	cypCar_00007432-RA	cypCar_00007433-RA	cypCar_00007434-RA	cypCar_00007435-RA	cypCar_00007436-RA	cypCar_00007437-RA	cypCar_00007438-RA	cypCar_00007439-RA	cypCar_00007440-RA	cypCar_00007441-RA	cypCar_00007442-RA	cypCar_00007443-RA	cypCar_00007444-RA	cypCar_00007445-RA	cypCar_00007446-RA	cypCar_00007447-RA	cypCar_00007448-RA	cypCar_00007449-RA	cypCar_00007450-RA	cypCar_00007451-RA	cypCar_00007452-RA	cypCar_00007453-RA	cypCar_00007454-RA	cypCar_00007455-RA	cypCar_00007456-RA	cypCar_00007457-RA	cypCar_00007458-RA	cypCar_00007459-RA	cypCar_00007460-RA	cypCar_00007461-RA	cypCar_00007462-RA	cypCar_00007463-RA	cypCar_00007464-RA	cypCar_00007465-RA	cypCar_00007466-RA	cypCar_00007467-RA	cypCar_00007468-RA	cypCar_00007469-RA	cypCar_00007470-RA	cypCar_00007471-RA	cypCar_00007472-RA	cypCar_00007473-RA	cypCar_00007474-RA	cypCar_00007475-RA	cypCar_00007476-RA	cypCar_00007477-RA	cypCar_00007478-RA	cypCar_00007479-RA	cypCar_00007480-RA	cypCar_00007481-RA	cypCar_00007482-RA	cypCar_00007483-RA	cypCar_00007484-RA	cypCar_00007485-RA	cypCar_00007486-RA	cypCar_00007487-RA	cypCar_00007488-RA	cypCar_00007489-RA	cypCar_00007490-RA	cypCar_00007491-RA	cypCar_00007492-RA	cypCar_00007493-RA	cypCar_00007494-RA	cypCar_00007495-RA	cypCar_00007496-RA	cypCar_00007497-RA	cypCar_00007498-RA	cypCar_00007499-RA	cypCar_00007500-RA	cypCar_00007501-RA	cypCar_00007502-RA	cypCar_00007503-RA	cypCar_00007504-RA	cypCar_00007505-RA	cypCar_00007506-RA	cypCar_00007507-RA	cypCar_00007508-RA	cypCar_00007509-RA	cypCar_00007510-RA	cypCar_00007511-RA	cypCar_00007512-RA	cypCar_00007513-RA	cypCar_00007514-RA	cypCar_00007515-RA	cypCar_00007516-RA	cypCar_00007517-RA	cypCar_00007518-RA	cypCar_00007519-RA	cypCar_00007520-RA	cypCar_00007521-RA	cypCar_00007522-RA	cypCar_00007523-RA	cypCar_00007524-RA	cypCar_00007525-RA	cypCar_00007526-RA	cypCar_00007527-RA	cypCar_00007528-RA	cypCar_00007529-RA	cypCar_00007530-RA	cypCar_00007531-RA	cypCar_00007532-RA	cypCar_00007533-RA	cypCar_00007534-RA	cypCar_00007535-RA	cypCar_00007536-RA	cypCar_00007537-RA	cypCar_00007538-RA	cypCar_00007539-RA	cypCar_00007540-RA	cypCar_00007541-RA	cypCar_00007542-RA	cypCar_00007543-RA	cypCar_00007544-RA	cypCar_00007545-RA	cypCar_00007546-RA	cypCar_00007547-RA	cypCar_00007548-RA	cypCar_00007549-RA	cypCar_00007550-RA	cypCar_00007551-RA	cypCar_00007552-RA	cypCar_00007553-RA	cypCar_00007554-RA	cypCar_00007555-RA	cypCar_00007556-RA	cypCar_00007557-RA	cypCar_00007558-RA	cypCar_00007559-RA	cypCar_00007560-RA	cypCar_00007561-RA	cypCar_00007562-RA	cypCar_00007563-RA	cypCar_00007564-RA	cypCar_00007565-RA	cypCar_00007566-RA	cypCar_00007567-RA	cypCar_00007568-RA	cypCar_00007569-RA	cypCar_00007570-RA	cypCar_00007571-RA	cypCar_00007572-RA	cypCar_00007573-RA	cypCar_00007574-RA	cypCar_00007575-RA	cypCar_00007576-RA	cypCar_00007577-RA	cypCar_00007578-RA	cypCar_00007579-RA	cypCar_00007580-RA	cypCar_00007581-RA	cypCar_00007582-RA	cypCar_00007583-RA	cypCar_00007584-RA	cypCar_00007585-RA	cypCar_00007586-RA	cypCar_00007587-RA	cypCar_00007588-RA	cypCar_00007589-RA	cypCar_00007590-RA	cypCar_00007591-RA	cypCar_00007592-RA	cypCar_00007593-RA	cypCar_00007594-RA	cypCar_00007595-RA	cypCar_00007596-RA	cypCar_00007597-RA	cypCar_00007598-RA	cypCar_00007599-RA	cypCar_00007600-RA	cypCar_00007601-RA	cypCar_00007602-RA	cypCar_00007603-RA	cypCar_00007604-RA	cypCar_00007605-RA	cypCar_00007606-RA	cypCar_00007607-RA	cypCar_00007608-RA	cypCar_00007609-RA	cypCar_00007610-RA	cypCar_00007611-RA	cypCar_00007612-RA	cypCar_00007613-RA	cypCar_00007614-RA	cypCar_00007615-RA	cypCar_00007616-RA	cypCar_00007617-RA	cypCar_00007618-RA	cypCar_00007619-RA	cypCar_00007620-RA	cypCar_00007621-RA	cypCar_00007622-RA	cypCar_00007623-RA	cypCar_00007624-RA	cypCar_00007625-RA	cypCar_00007626-RA	cypCar_00007627-RA	cypCar_00007628-RA	cypCar_00007629-RA	cypCar_00007630-RA	cypCar_00007631-RA	cypCar_00007632-RA	cypCar_00007633-RA	cypCar_00007634-RA	cypCar_00007635-RA	cypCar_00007636-RA	cypCar_00007637-RA	cypCar_00007638-RA	cypCar_00007639-RA	cypCar_00007640-RA	cypCar_00007641-RA	cypCar_00007642-RA	cypCar_00007643-RA	cypCar_00007644-RA	cypCar_00007645-RA	cypCar_00007646-RA	cypCar_00007647-RA	cypCar_00007648-RA	cypCar_00007649-RA	cypCar_00007650-RA	cypCar_00007651-RA	cypCar_00007652-RA	cypCar_00007653-RA	cypCar_00007654-RA	cypCar_00007655-RA	cypCar_00007656-RA	cypCar_00007657-RA	cypCar_00007658-RA	cypCar_00007659-RA	cypCar_00007660-RA	cypCar_00007661-RA	cypCar_00007662-RA	cypCar_00007663-RA	cypCar_00007664-RA	cypCar_00007665-RA	cypCar_00007666-RA	cypCar_00007667-RA	cypCar_00007668-RA	cypCar_00007669-RA	cypCar_00007670-RA	cypCar_00007671-RA	cypCar_00007672-RA	cypCar_00007673-RA	cypCar_00007674-RA	cypCar_00007675-RA	cypCar_00007676-RA	cypCar_00007677-RA	cypCar_00007678-RA	cypCar_00007679-RA	cypCar_00007680-RA	cypCar_00007681-RA	cypCar_00007682-RA	cypCar_00007683-RA	cypCar_00007684-RA	cypCar_00007685-RA	cypCar_00007686-RA	cypCar_00007687-RA	cypCar_00007688-RA	cypCar_00007689-RA	cypCar_00007690-RA	cypCar_00007691-RA	cypCar_00007692-RA	cypCar_00007693-RA	cypCar_00007694-RA	cypCar_00007695-RA	cypCar_00007696-RA	cypCar_00007697-RA	cypCar_00007698-RA	cypCar_00007699-RA	cypCar_00007700-RA	cypCar_00007701-RA	cypCar_00007702-RA	cypCar_00007703-RA	cypCar_00007704-RA	cypCar_00007705-RA	cypCar_00007706-RA	cypCar_00007707-RA	cypCar_00007708-RA	cypCar_00007709-RA	cypCar_00007710-RA	cypCar_00007711-RA	cypCar_00007712-RA	cypCar_00007713-RA	cypCar_00007714-RA	cypCar_00007715-RA	cypCar_00007716-RA	cypCar_00007717-RA	cypCar_00007718-RA	cypCar_00007719-RA	cypCar_00007720-RA	cypCar_00007721-RA	cypCar_00007722-RA	cypCar_00007723-RA	cypCar_00007724-RA	cypCar_00007725-RA	cypCar_00007726-RA	cypCar_00007727-RA	cypCar_00007728-RA	cypCar_00007729-RA	cypCar_00007730-RA	cypCar_00007731-RA	cypCar_00007732-RA	cypCar_00007733-RA	cypCar_00007734-RA	cypCar_00007735-RA	cypCar_00007736-RA	cypCar_00007737-RA	cypCar_00007738-RA	cypCar_00007739-RA	cypCar_00007740-RA	cypCar_00007741-RA	cypCar_00007742-RA	cypCar_00007743-RA	cypCar_00007744-RA	cypCar_00007745-RA	cypCar_00007746-RA	cypCar_00007747-RA	cypCar_00007748-RA	cypCar_00007749-RA	cypCar_00007750-RA	cypCar_00007751-RA	cypCar_00007752-RA	cypCar_00007753-RA	cypCar_00007754-RA	cypCar_00007755-RA	cypCar_00007756-RA	cypCar_00007757-RA	cypCar_00007758-RA	cypCar_00007759-RA	cypCar_00007760-RA	cypCar_00007761-RA	cypCar_00007762-RA	cypCar_00007763-RA	cypCar_00007764-RA	cypCar_00007765-RA	cypCar_00007766-RA	cypCar_00007767-RA	cypCar_00007768-RA	cypCar_00007769-RA	cypCar_00007770-RA	cypCar_00007771-RA	cypCar_00007772-RA	cypCar_00007773-RA	cypCar_00007774-RA	cypCar_00007775-RA	cypCar_00007776-RA	cypCar_00007777-RA	cypCar_00007778-RA	cypCar_00007779-RA	cypCar_00007780-RA	cypCar_00007781-RA	cypCar_00007782-RA	cypCar_00007783-RA	cypCar_00007784-RA	cypCar_00007785-RA	cypCar_00007786-RA	cypCar_00007787-RA	cypCar_00007788-RA	cypCar_00007789-RA	cypCar_00007790-RA	cypCar_00007791-RA	cypCar_00007792-RA	cypCar_00007793-RA	cypCar_00007794-RA	cypCar_00007795-RA	cypCar_00007796-RA	cypCar_00007797-RA	cypCar_00007798-RA	cypCar_00007799-RA	cypCar_00007800-RA	cypCar_00007801-RA	cypCar_00007802-RA	cypCar_00007803-RA	cypCar_00007804-RA	cypCar_00007805-RA	cypCar_00007806-RA	cypCar_00007807-RA	cypCar_00007808-RA	cypCar_00007809-RA	cypCar_00007810-RA	cypCar_00007811-RA	cypCar_00007812-RA	cypCar_00007813-RA	cypCar_00007814-RA	cypCar_00007815-RA	cypCar_00007816-RA	cypCar_00007817-RA	cypCar_00007818-RA	cypCar_00007819-RA	cypCar_00007820-RA	cypCar_00007821-RA	cypCar_00007822-RA	cypCar_00007823-RA	cypCar_00007824-RA	cypCar_00007825-RA	cypCar_00007826-RA	cypCar_00007827-RA	cypCar_00007828-RA	cypCar_00007829-RA	cypCar_00007830-RA	cypCar_00007831-RA	cypCar_00007832-RA	cypCar_00007833-RA	cypCar_00007834-RA	cypCar_00007835-RA	cypCar_00007836-RA	cypCar_00007837-RA	cypCar_00007838-RA	cypCar_00007839-RA	cypCar_00007840-RA	cypCar_00007841-RA	cypCar_00007842-RA	cypCar_00007843-RA	cypCar_00007844-RA	cypCar_00007845-RA	cypCar_00007846-RA	cypCar_00007847-RA	cypCar_00007848-RA	cypCar_00007849-RA	cypCar_00007850-RA	cypCar_00007851-RA	cypCar_00007852-RA	cypCar_00007853-RA	cypCar_00007854-RA	cypCar_00007855-RA	cypCar_00007856-RA	cypCar_00007857-RA	cypCar_00007858-RA	cypCar_00007859-RA	cypCar_00007860-RA	cypCar_00007861-RA	cypCar_00007862-RA	cypCar_00007863-RA	cypCar_00007864-RA	cypCar_00007865-RA	cypCar_00007866-RA	cypCar_00007867-RA	cypCar_00007868-RA	cypCar_00007869-RA	cypCar_00007870-RA	cypCar_00007871-RA	cypCar_00007872-RA	cypCar_00007873-RA	cypCar_00007874-RA	cypCar_00007875-RA	cypCar_00007876-RA	cypCar_00007877-RA	cypCar_00007878-RA	cypCar_00007879-RA	cypCar_00007880-RA	cypCar_00007881-RA	cypCar_00007882-RA	cypCar_00007883-RA	cypCar_00007884-RA	cypCar_00007885-RA	cypCar_00007886-RA	cypCar_00007887-RA	cypCar_00007888-RA	cypCar_00007889-RA	cypCar_00007890-RA	cypCar_00007891-RA	cypCar_00007892-RA	cypCar_00007893-RA	cypCar_00007894-RA	cypCar_00007895-RA	cypCar_00007896-RA	cypCar_00007897-RA	cypCar_00007898-RA	cypCar_00007899-RA	cypCar_00007900-RA	cypCar_00007901-RA	cypCar_00007902-RA	cypCar_00007903-RA	cypCar_00007904-RA	cypCar_00007905-RA	cypCar_00007906-RA	cypCar_00007907-RA	cypCar_00007908-RA	cypCar_00007909-RA	cypCar_00007910-RA	cypCar_00007911-RA	cypCar_00007912-RA	cypCar_00007913-RA	cypCar_00007914-RA	cypCar_00007915-RA	cypCar_00007916-RA	cypCar_00007917-RA	cypCar_00007918-RA	cypCar_00007919-RA	cypCar_00007920-RA	cypCar_00007921-RA	cypCar_00007922-RA	cypCar_00007923-RA	cypCar_00007924-RA	cypCar_00007925-RA	cypCar_00007926-RA	cypCar_00007927-RA	cypCar_00007928-RA	cypCar_00007929-RA	cypCar_00007930-RA	cypCar_00007931-RA	cypCar_00007932-RA	cypCar_00007933-RA	cypCar_00007934-RA	cypCar_00007935-RA	cypCar_00007936-RA	cypCar_00007937-RA	cypCar_00007938-RA	cypCar_00007939-RA	cypCar_00007940-RA	cypCar_00007941-RA	cypCar_00007942-RA	cypCar_00007943-RA	cypCar_00007944-RA	cypCar_00007945-RA	cypCar_00007946-RA	cypCar_00007947-RA	cypCar_00007948-RA	cypCar_00007949-RA	cypCar_00007950-RA	cypCar_00007951-RA	cypCar_00007952-RA	cypCar_00007953-RA	cypCar_00007954-RA	cypCar_00007955-RA	cypCar_00007956-RA	cypCar_00007957-RA	cypCar_00007958-RA	cypCar_00007959-RA	cypCar_00007960-RA	cypCar_00007961-RA	cypCar_00007962-RA	cypCar_00007963-RA	cypCar_00007964-RA	cypCar_00007965-RA	cypCar_00007966-RA	cypCar_00007967-RA	cypCar_00007968-RA	cypCar_00007969-RA	cypCar_00007970-RA	cypCar_00007971-RA	cypCar_00007972-RA	cypCar_00007973-RA	cypCar_00007974-RA	cypCar_00007975-RA	cypCar_00007976-RA	cypCar_00007977-RA	cypCar_00007978-RA	cypCar_00007979-RA	cypCar_00007980-RA	cypCar_00007981-RA	cypCar_00007982-RA	cypCar_00007983-RA	cypCar_00007984-RA	cypCar_00007985-RA	cypCar_00007986-RA	cypCar_00007987-RA	cypCar_00007988-RA	cypCar_00007989-RA	cypCar_00007990-RA	cypCar_00007991-RA	cypCar_00007992-RA	cypCar_00007993-RA	cypCar_00007994-RA	cypCar_00007995-RA	cypCar_00007996-RA	cypCar_00007997-RA	cypCar_00007998-RA	cypCar_00007999-RA	cypCar_00008000-RA	cypCar_00008001-RA	cypCar_00008002-RA	cypCar_00008003-RA	cypCar_00008004-RA	cypCar_00008005-RA	cypCar_00008006-RA	cypCar_00008007-RA	cypCar_00008008-RA	cypCar_00008009-RA	cypCar_00008010-RA	cypCar_00008011-RA	cypCar_00008012-RA	cypCar_00008013-RA	cypCar_00008014-RA	cypCar_00008015-RA	cypCar_00008016-RA	cypCar_00008017-RA	cypCar_00008018-RA	cypCar_00008019-RA	cypCar_00008020-RA	cypCar_00008021-RA	cypCar_00008022-RA	cypCar_00008023-RA	cypCar_00008024-RA	cypCar_00008025-RA	cypCar_00008026-RA	cypCar_00008027-RA	cypCar_00008028-RA	cypCar_00008029-RA	cypCar_00008030-RA	cypCar_00008031-RA	cypCar_00008032-RA	cypCar_00008033-RA	cypCar_00008034-RA	cypCar_00008035-RA	cypCar_00008036-RA	cypCar_00008037-RA	cypCar_00008038-RA	cypCar_00008039-RA	cypCar_00008040-RA	cypCar_00008041-RA	cypCar_00008042-RA	cypCar_00008043-RA	cypCar_00008044-RA	cypCar_00008045-RA	cypCar_00008046-RA	cypCar_00008047-RA	cypCar_00008048-RA	cypCar_00008049-RA	cypCar_00008050-RA	cypCar_00008051-RA	cypCar_00008052-RA	cypCar_00008053-RA	cypCar_00008054-RA	cypCar_00008055-RA	cypCar_00008056-RA	cypCar_00008057-RA	cypCar_00008058-RA	cypCar_00008059-RA	cypCar_00008060-RA	cypCar_00008061-RA	cypCar_00008062-RA	cypCar_00008063-RA	cypCar_00008064-RA	cypCar_00008065-RA	cypCar_00008066-RA	cypCar_00008067-RA	cypCar_00008068-RA	cypCar_00008069-RA	cypCar_00008070-RA	cypCar_00008071-RA	cypCar_00008072-RA	cypCar_00008073-RA	cypCar_00008074-RA	cypCar_00008075-RA	cypCar_00008076-RA	cypCar_00008077-RA	cypCar_00008078-RA	cypCar_00008079-RA	cypCar_00008080-RA	cypCar_00008081-RA	cypCar_00008082-RA	cypCar_00008083-RA	cypCar_00008084-RA	cypCar_00008085-RA	cypCar_00008086-RA	cypCar_00008087-RA	cypCar_00008088-RA	cypCar_00008089-RA	cypCar_00008090-RA	cypCar_00008091-RA	cypCar_00008092-RA	cypCar_00008093-RA	cypCar_00008094-RA	cypCar_00008095-RA	cypCar_00008096-RA	cypCar_00008097-RA	cypCar_00008098-RA	cypCar_00008099-RA	cypCar_00008100-RA	cypCar_00008101-RA	cypCar_00008102-RA	cypCar_00008103-RA	cypCar_00008104-RA	cypCar_00008105-RA	cypCar_00008106-RA	cypCar_00008107-RA	cypCar_00008108-RA	cypCar_00008109-RA	cypCar_00008110-RA	cypCar_00008111-RA	cypCar_00008112-RA	cypCar_00008113-RA	cypCar_00008114-RA	cypCar_00008115-RA	cypCar_00008116-RA	cypCar_00008117-RA	cypCar_00008118-RA	cypCar_00008119-RA	cypCar_00008120-RA	cypCar_00008121-RA	cypCar_00008122-RA	cypCar_00008123-RA	cypCar_00008124-RA	cypCar_00008125-RA	cypCar_00008126-RA	cypCar_00008127-RA	cypCar_00008128-RA	cypCar_00008129-RA	cypCar_00008130-RA	cypCar_00008131-RA	cypCar_00008132-RA	cypCar_00008133-RA	cypCar_00008134-RA	cypCar_00008135-RA	cypCar_00008136-RA	cypCar_00008137-RA	cypCar_00008138-RA	cypCar_00008139-RA	cypCar_00008140-RA	cypCar_00008141-RA	cypCar_00008142-RA	cypCar_00008143-RA	cypCar_00008144-RA	cypCar_00008145-RA	cypCar_00008146-RA	cypCar_00008147-RA	cypCar_00008148-RA	cypCar_00008149-RA	cypCar_00008150-RA	cypCar_00008151-RA	cypCar_00008152-RA	cypCar_00008153-RA	cypCar_00008154-RA	cypCar_00008155-RA	cypCar_00008156-RA	cypCar_00008157-RA	cypCar_00008158-RA	cypCar_00008159-RA	cypCar_00008160-RA	cypCar_00008161-RA	cypCar_00008162-RA	cypCar_00008163-RA	cypCar_00008164-RA	cypCar_00008165-RA	cypCar_00008166-RA	cypCar_00008167-RA	cypCar_00008168-RA	cypCar_00008169-RA	cypCar_00008170-RA	cypCar_00008171-RA	cypCar_00008172-RA	cypCar_00008173-RA	cypCar_00008174-RA	cypCar_00008175-RA	cypCar_00008176-RA	cypCar_00008177-RA	cypCar_00008178-RA	cypCar_00008179-RA	cypCar_00008180-RA	cypCar_00008181-RA	cypCar_00008182-RA	cypCar_00008183-RA	cypCar_00008184-RA	cypCar_00008185-RA	cypCar_00008186-RA	cypCar_00008187-RA	cypCar_00008188-RA	cypCar_00008189-RA	cypCar_00008190-RA	cypCar_00008191-RA	cypCar_00008192-RA	cypCar_00008193-RA	cypCar_00008194-RA	cypCar_00008195-RA	cypCar_00008196-RA	cypCar_00008197-RA	cypCar_00008198-RA	cypCar_00008199-RA	cypCar_00008200-RA	cypCar_00008201-RA	cypCar_00008202-RA	cypCar_00008203-RA	cypCar_00008204-RA	cypCar_00008205-RA	cypCar_00008206-RA	cypCar_00008207-RA	cypCar_00008208-RA	cypCar_00008209-RA	cypCar_00008210-RA	cypCar_00008211-RA	cypCar_00008212-RA	cypCar_00008213-RA	cypCar_00008214-RA	cypCar_00008215-RA	cypCar_00008216-RA	cypCar_00008217-RA	cypCar_00008218-RA	cypCar_00008219-RA	cypCar_00008220-RA	cypCar_00008221-RA	cypCar_00008222-RA	cypCar_00008223-RA	cypCar_00008224-RA	cypCar_00008225-RA	cypCar_00008226-RA	cypCar_00008227-RA	cypCar_00008228-RA	cypCar_00008229-RA	cypCar_00008230-RA	cypCar_00008231-RA	cypCar_00008232-RA	cypCar_00008233-RA	cypCar_00008234-RA	cypCar_00008235-RA	cypCar_00008236-RA	cypCar_00008237-RA	cypCar_00008238-RA	cypCar_00008239-RA	cypCar_00008240-RA	cypCar_00008241-RA	cypCar_00008242-RA	cypCar_00008243-RA	cypCar_00008244-RA	cypCar_00008245-RA	cypCar_00008246-RA	cypCar_00008247-RA	cypCar_00008248-RA	cypCar_00008249-RA	cypCar_00008250-RA	cypCar_00008251-RA	cypCar_00008252-RA	cypCar_00008253-RA	cypCar_00008254-RA	cypCar_00008255-RA	cypCar_00008256-RA	cypCar_00008257-RA	cypCar_00008258-RA	cypCar_00008259-RA	cypCar_00008260-RA	cypCar_00008261-RA	cypCar_00008262-RA	cypCar_00008263-RA	cypCar_00008264-RA	cypCar_00008265-RA	cypCar_00008266-RA	cypCar_00008267-RA	cypCar_00008268-RA	cypCar_00008269-RA	cypCar_00008270-RA	cypCar_00008271-RA	cypCar_00008272-RA	cypCar_00008273-RA	cypCar_00008274-RA	cypCar_00008275-RA	cypCar_00008276-RA	cypCar_00008277-RA	cypCar_00008278-RA	cypCar_00008279-RA	cypCar_00008280-RA	cypCar_00008281-RA	cypCar_00008282-RA	cypCar_00008283-RA	cypCar_00008284-RA	cypCar_00008285-RA	cypCar_00008286-RA	cypCar_00008287-RA	cypCar_00008288-RA	cypCar_00008289-RA	cypCar_00008290-RA	cypCar_00008291-RA	cypCar_00008292-RA	cypCar_00008293-RA	cypCar_00008294-RA	cypCar_00008295-RA	cypCar_00008296-RA	cypCar_00008297-RA	cypCar_00008298-RA	cypCar_00008299-RA	cypCar_00008300-RA	cypCar_00008301-RA	cypCar_00008302-RA	cypCar_00008303-RA	cypCar_00008304-RA	cypCar_00008305-RA	cypCar_00008306-RA	cypCar_00008307-RA	cypCar_00008308-RA	cypCar_00008309-RA	cypCar_00008310-RA	cypCar_00008311-RA	cypCar_00008312-RA	cypCar_00008313-RA	cypCar_00008314-RA	cypCar_00008315-RA	cypCar_00008316-RA	cypCar_00008317-RA	cypCar_00008318-RA	cypCar_00008319-RA	cypCar_00008320-RA	cypCar_00008321-RA	cypCar_00008322-RA	cypCar_00008323-RA	cypCar_00008324-RA	cypCar_00008325-RA	cypCar_00008326-RA	cypCar_00008327-RA	cypCar_00008328-RA	cypCar_00008329-RA	cypCar_00008330-RA	cypCar_00008331-RA	cypCar_00008332-RA	cypCar_00008333-RA	cypCar_00008334-RA	cypCar_00008335-RA	cypCar_00008336-RA	cypCar_00008337-RA	cypCar_00008338-RA	cypCar_00008339-RA	cypCar_00008340-RA	cypCar_00008341-RA	cypCar_00008342-RA	cypCar_00008343-RA	cypCar_00008344-RA	cypCar_00008345-RA	cypCar_00008346-RA	cypCar_00008347-RA	cypCar_00008348-RA	cypCar_00008349-RA	cypCar_00008350-RA	cypCar_00008351-RA	cypCar_00008352-RA	cypCar_00008353-RA	cypCar_00008354-RA	cypCar_00008355-RA	cypCar_00008356-RA	cypCar_00008357-RA	cypCar_00008358-RA	cypCar_00008359-RA	cypCar_00008360-RA	cypCar_00008361-RA	cypCar_00008362-RA	cypCar_00008363-RA	cypCar_00008364-RA	cypCar_00008365-RA	cypCar_00008366-RA	cypCar_00008367-RA	cypCar_00008368-RA	cypCar_00008369-RA	cypCar_00008370-RA	cypCar_00008371-RA	cypCar_00008372-RA	cypCar_00008373-RA	cypCar_00008374-RA	cypCar_00008375-RA	cypCar_00008376-RA	cypCar_00008377-RA	cypCar_00008378-RA	cypCar_00008379-RA	cypCar_00008380-RA	cypCar_00008381-RA	cypCar_00008382-RA	cypCar_00008383-RA	cypCar_00008384-RA	cypCar_00008385-RA	cypCar_00008386-RA	cypCar_00008387-RA	cypCar_00008388-RA	cypCar_00008389-RA	cypCar_00008390-RA	cypCar_00008391-RA	cypCar_00008392-RA	cypCar_00008393-RA	cypCar_00008394-RA	cypCar_00008395-RA	cypCar_00008396-RA	cypCar_00008397-RA	cypCar_00008398-RA	cypCar_00008399-RA	cypCar_00008400-RA	cypCar_00008401-RA	cypCar_00008402-RA	cypCar_00008403-RA	cypCar_00008404-RA	cypCar_00008405-RA	cypCar_00008406-RA	cypCar_00008407-RA	cypCar_00008408-RA	cypCar_00008409-RA	cypCar_00008410-RA	cypCar_00008411-RA	cypCar_00008412-RA	cypCar_00008413-RA	cypCar_00008414-RA	cypCar_00008415-RA	cypCar_00008416-RA	cypCar_00008417-RA	cypCar_00008418-RA	cypCar_00008419-RA	cypCar_00008420-RA	cypCar_00008421-RA	cypCar_00008422-RA	cypCar_00008423-RA	cypCar_00008424-RA	cypCar_00008425-RA	cypCar_00008426-RA	cypCar_00008427-RA	cypCar_00008428-RA	cypCar_00008429-RA	cypCar_00008430-RA	cypCar_00008431-RA	cypCar_00008432-RA	cypCar_00008433-RA	cypCar_00008434-RA	cypCar_00008435-RA	cypCar_00008436-RA	cypCar_00008437-RA	cypCar_00008438-RA	cypCar_00008439-RA	cypCar_00008440-RA	cypCar_00008441-RA	cypCar_00008442-RA	cypCar_00008443-RA	cypCar_00008444-RA	cypCar_00008445-RA	cypCar_00008446-RA	cypCar_00008447-RA	cypCar_00008448-RA	cypCar_00008449-RA	cypCar_00008450-RA	cypCar_00008451-RA	cypCar_00008452-RA	cypCar_00008453-RA	cypCar_00008454-RA	cypCar_00008455-RA	cypCar_00008456-RA	cypCar_00008457-RA	cypCar_00008458-RA	cypCar_00008459-RA	cypCar_00008460-RA	cypCar_00008461-RA	cypCar_00008462-RA	cypCar_00008463-RA	cypCar_00008464-RA	cypCar_00008465-RA	cypCar_00008466-RA	cypCar_00008467-RA	cypCar_00008468-RA	cypCar_00008469-RA	cypCar_00008470-RA	cypCar_00008471-RA	cypCar_00008472-RA	cypCar_00008473-RA	cypCar_00008474-RA	cypCar_00008475-RA	cypCar_00008476-RA	cypCar_00008477-RA	cypCar_00008478-RA	cypCar_00008479-RA	cypCar_00008480-RA	cypCar_00008481-RA	cypCar_00008482-RA	cypCar_00008483-RA	cypCar_00008484-RA	cypCar_00008485-RA	cypCar_00008486-RA	cypCar_00008487-RA	cypCar_00008488-RA	cypCar_00008489-RA	cypCar_00008490-RA	cypCar_00008491-RA	cypCar_00008492-RA	cypCar_00008493-RA	cypCar_00008494-RA	cypCar_00008495-RA	cypCar_00008496-RA	cypCar_00008497-RA	cypCar_00008498-RA	cypCar_00008499-RA	cypCar_00008500-RA	cypCar_00008501-RA	cypCar_00008502-RA	cypCar_00008503-RA	cypCar_00008504-RA	cypCar_00008505-RA	cypCar_00008506-RA	cypCar_00008507-RA	cypCar_00008508-RA	cypCar_00008509-RA	cypCar_00008510-RA	cypCar_00008511-RA	cypCar_00008512-RA	cypCar_00008513-RA	cypCar_00008514-RA	cypCar_00008515-RA	cypCar_00008516-RA	cypCar_00008517-RA	cypCar_00008518-RA	cypCar_00008519-RA	cypCar_00008520-RA	cypCar_00008521-RA	cypCar_00008522-RA	cypCar_00008523-RA	cypCar_00008524-RA	cypCar_00008525-RA	cypCar_00008526-RA	cypCar_00008527-RA	cypCar_00008528-RA	cypCar_00008529-RA	cypCar_00008530-RA	cypCar_00008531-RA	cypCar_00008532-RA	cypCar_00008533-RA	cypCar_00008534-RA	cypCar_00008535-RA	cypCar_00008536-RA	cypCar_00008537-RA	cypCar_00008538-RA	cypCar_00008539-RA	cypCar_00008540-RA	cypCar_00008541-RA	cypCar_00008542-RA	cypCar_00008543-RA	cypCar_00008544-RA	cypCar_00008545-RA	cypCar_00008546-RA	cypCar_00008547-RA	cypCar_00008548-RA	cypCar_00008549-RA	cypCar_00008550-RA	cypCar_00008551-RA	cypCar_00008552-RA	cypCar_00008553-RA	cypCar_00008554-RA	cypCar_00008555-RA	cypCar_00008556-RA	cypCar_00008557-RA	cypCar_00008558-RA	cypCar_00008559-RA	cypCar_00008560-RA	cypCar_00008561-RA	cypCar_00008562-RA	cypCar_00008563-RA	cypCar_00008564-RA	cypCar_00008565-RA	cypCar_00008566-RA	cypCar_00008567-RA	cypCar_00008568-RA	cypCar_00008569-RA	cypCar_00008570-RA	cypCar_00008571-RA	cypCar_00008572-RA	cypCar_00008573-RA	cypCar_00008574-RA	cypCar_00008575-RA	cypCar_00008576-RA	cypCar_00008577-RA	cypCar_00008578-RA	cypCar_00008579-RA	cypCar_00008580-RA	cypCar_00008581-RA	cypCar_00008582-RA	cypCar_00008583-RA	cypCar_00008584-RA	cypCar_00008585-RA	cypCar_00008586-RA	cypCar_00008587-RA	cypCar_00008588-RA	cypCar_00008589-RA	cypCar_00008590-RA	cypCar_00008591-RA	cypCar_00008592-RA	cypCar_00008593-RA	cypCar_00008594-RA	cypCar_00008595-RA	cypCar_00008596-RA	cypCar_00008597-RA	cypCar_00008598-RA	cypCar_00008599-RA	cypCar_00008600-RA	cypCar_00008601-RA	cypCar_00008602-RA	cypCar_00008603-RA	cypCar_00008604-RA	cypCar_00008605-RA	cypCar_00008606-RA	cypCar_00008607-RA	cypCar_00008608-RA	cypCar_00008609-RA	cypCar_00008610-RA	cypCar_00008611-RA	cypCar_00008612-RA	cypCar_00008613-RA	cypCar_00008614-RA	cypCar_00008615-RA	cypCar_00008616-RA	cypCar_00008617-RA	cypCar_00008618-RA	cypCar_00008619-RA	cypCar_00008620-RA	cypCar_00008621-RA	cypCar_00008622-RA	cypCar_00008623-RA	cypCar_00008624-RA	cypCar_00008625-RA	cypCar_00008626-RA	cypCar_00008627-RA	cypCar_00008628-RA	cypCar_00008629-RA	cypCar_00008630-RA	cypCar_00008631-RA	cypCar_00008632-RA	cypCar_00008633-RA	cypCar_00008634-RA	cypCar_00008635-RA	cypCar_00008636-RA	cypCar_00008637-RA	cypCar_00008638-RA	cypCar_00008639-RA	cypCar_00008640-RA	cypCar_00008641-RA	cypCar_00008642-RA	cypCar_00008643-RA	cypCar_00008644-RA	cypCar_00008645-RA	cypCar_00008646-RA	cypCar_00008647-RA	cypCar_00008648-RA	cypCar_00008649-RA	cypCar_00008650-RA	cypCar_00008651-RA	cypCar_00008652-RA	cypCar_00008653-RA	cypCar_00008654-RA	cypCar_00008655-RA	cypCar_00008656-RA	cypCar_00008657-RA	cypCar_00008658-RA	cypCar_00008659-RA	cypCar_00008660-RA	cypCar_00008661-RA	cypCar_00008662-RA	cypCar_00008663-RA	cypCar_00008664-RA	cypCar_00008665-RA	cypCar_00008666-RA	cypCar_00008667-RA	cypCar_00008668-RA	cypCar_00008669-RA	cypCar_00008670-RA	cypCar_00008671-RA	cypCar_00008672-RA	cypCar_00008673-RA	cypCar_00008674-RA	cypCar_00008675-RA	cypCar_00008676-RA	cypCar_00008677-RA	cypCar_00008678-RA	cypCar_00008679-RA	cypCar_00008680-RA	cypCar_00008681-RA	cypCar_00008682-RA	cypCar_00008683-RA	cypCar_00008684-RA	cypCar_00008685-RA	cypCar_00008686-RA	cypCar_00008687-RA	cypCar_00008688-RA	cypCar_00008689-RA	cypCar_00008690-RA	cypCar_00008691-RA	cypCar_00008692-RA	cypCar_00008693-RA	cypCar_00008694-RA	cypCar_00008695-RA	cypCar_00008696-RA	cypCar_00008697-RA	cypCar_00008698-RA	cypCar_00008699-RA	cypCar_00008700-RA	cypCar_00008701-RA	cypCar_00008702-RA	cypCar_00008703-RA	cypCar_00008704-RA	cypCar_00008705-RA	cypCar_00008706-RA	cypCar_00008707-RA	cypCar_00008708-RA	cypCar_00008709-RA	cypCar_00008710-RA	cypCar_00008711-RA	cypCar_00008712-RA	cypCar_00008713-RA	cypCar_00008714-RA	cypCar_00008715-RA	cypCar_00008716-RA	cypCar_00008717-RA	cypCar_00008718-RA	cypCar_00008719-RA	cypCar_00008720-RA	cypCar_00008721-RA	cypCar_00008722-RA	cypCar_00008723-RA	cypCar_00008724-RA	cypCar_00008725-RA	cypCar_00008726-RA	cypCar_00008727-RA	cypCar_00008728-RA	cypCar_00008729-RA	cypCar_00008730-RA	cypCar_00008731-RA	cypCar_00008732-RA	cypCar_00008733-RA	cypCar_00008734-RA	cypCar_00008735-RA	cypCar_00008736-RA	cypCar_00008737-RA	cypCar_00008738-RA	cypCar_00008739-RA	cypCar_00008740-RA	cypCar_00008741-RA	cypCar_00008742-RA	cypCar_00008743-RA	cypCar_00008744-RA	cypCar_00008745-RA	cypCar_00008746-RA	cypCar_00008747-RA	cypCar_00008748-RA	cypCar_00008749-RA	cypCar_00008750-RA	cypCar_00008751-RA	cypCar_00008752-RA	cypCar_00008753-RA	cypCar_00008754-RA	cypCar_00008755-RA	cypCar_00008756-RA	cypCar_00008757-RA	cypCar_00008758-RA	cypCar_00008759-RA	cypCar_00008760-RA	cypCar_00008761-RA	cypCar_00008762-RA	cypCar_00008763-RA	cypCar_00008764-RA	cypCar_00008765-RA	cypCar_00008766-RA	cypCar_00008767-RA	cypCar_00008768-RA	cypCar_00008769-RA	cypCar_00008770-RA	cypCar_00008771-RA	cypCar_00008772-RA	cypCar_00008773-RA	cypCar_00008774-RA	cypCar_00008775-RA	cypCar_00008776-RA	cypCar_00008777-RA	cypCar_00008778-RA	cypCar_00008779-RA	cypCar_00008780-RA	cypCar_00008781-RA	cypCar_00008782-RA	cypCar_00008783-RA	cypCar_00008784-RA	cypCar_00008785-RA	cypCar_00008786-RA	cypCar_00008787-RA	cypCar_00008788-RA	cypCar_00008789-RA	cypCar_00008790-RA	cypCar_00008791-RA	cypCar_00008792-RA	cypCar_00008793-RA	cypCar_00008794-RA	cypCar_00008795-RA	cypCar_00008796-RA	cypCar_00008797-RA	cypCar_00008798-RA	cypCar_00008799-RA	cypCar_00008800-RA	cypCar_00008801-RA	cypCar_00008802-RA	cypCar_00008803-RA	cypCar_00008804-RA	cypCar_00008805-RA	cypCar_00008806-RA	cypCar_00008807-RA	cypCar_00008808-RA	cypCar_00008809-RA	cypCar_00008810-RA	cypCar_00008811-RA	cypCar_00008812-RA	cypCar_00008813-RA	cypCar_00008814-RA	cypCar_00008815-RA	cypCar_00008816-RA	cypCar_00008817-RA	cypCar_00008818-RA	cypCar_00008819-RA	cypCar_00008820-RA	cypCar_00008821-RA	cypCar_00008822-RA	cypCar_00008823-RA	cypCar_00008824-RA	cypCar_00008825-RA	cypCar_00008826-RA	cypCar_00008827-RA	cypCar_00008828-RA	cypCar_00008829-RA	cypCar_00008830-RA	cypCar_00008831-RA	cypCar_00008832-RA	cypCar_00008833-RA	cypCar_00008834-RA	cypCar_00008835-RA	cypCar_00008836-RA	cypCar_00008837-RA	cypCar_00008838-RA	cypCar_00008839-RA	cypCar_00008840-RA	cypCar_00008841-RA	cypCar_00008842-RA	cypCar_00008843-RA	cypCar_00008844-RA	cypCar_00008845-RA	cypCar_00008846-RA	cypCar_00008847-RA	cypCar_00008848-RA	cypCar_00008849-RA	cypCar_00008850-RA	cypCar_00008851-RA	cypCar_00008852-RA	cypCar_00008853-RA	cypCar_00008854-RA	cypCar_00008855-RA	cypCar_00008856-RA	cypCar_00008857-RA	cypCar_00008858-RA	cypCar_00008859-RA	cypCar_00008860-RA	cypCar_00008861-RA	cypCar_00008862-RA	cypCar_00008863-RA	cypCar_00008864-RA	cypCar_00008865-RA	cypCar_00008866-RA	cypCar_00008867-RA	cypCar_00008868-RA	cypCar_00008869-RA	cypCar_00008870-RA	cypCar_00008871-RA	cypCar_00008872-RA	cypCar_00008873-RA	cypCar_00008874-RA	cypCar_00008875-RA	cypCar_00008876-RA	cypCar_00008877-RA	cypCar_00008878-RA	cypCar_00008879-RA	cypCar_00008880-RA	cypCar_00008881-RA	cypCar_00008882-RA	cypCar_00008883-RA	cypCar_00008884-RA	cypCar_00008885-RA	cypCar_00008886-RA	cypCar_00008887-RA	cypCar_00008888-RA	cypCar_00008889-RA	cypCar_00008890-RA	cypCar_00008891-RA	cypCar_00008892-RA	cypCar_00008893-RA	cypCar_00008894-RA	cypCar_00008895-RA	cypCar_00008896-RA	cypCar_00008897-RA	cypCar_00008898-RA	cypCar_00008899-RA	cypCar_00008900-RA	cypCar_00008901-RA	cypCar_00008902-RA	cypCar_00008903-RA	cypCar_00008904-RA	cypCar_00008905-RA	cypCar_00008906-RA	cypCar_00008907-RA	cypCar_00008908-RA	cypCar_00008909-RA	cypCar_00008910-RA	cypCar_00008911-RA	cypCar_00008912-RA	cypCar_00008913-RA	cypCar_00008914-RA	cypCar_00008915-RA	cypCar_00008916-RA	cypCar_00008917-RA	cypCar_00008918-RA	cypCar_00008919-RA	cypCar_00008920-RA	cypCar_00008921-RA	cypCar_00008922-RA	cypCar_00008923-RA	cypCar_00008924-RA	cypCar_00008925-RA	cypCar_00008926-RA	cypCar_00008927-RA	cypCar_00008928-RA	cypCar_00008929-RA	cypCar_00008930-RA	cypCar_00008931-RA	cypCar_00008932-RA	cypCar_00008933-RA	cypCar_00008934-RA	cypCar_00008935-RA	cypCar_00008936-RA	cypCar_00008937-RA	cypCar_00008938-RA	cypCar_00008939-RA	cypCar_00008940-RA	cypCar_00008941-RA	cypCar_00008942-RA	cypCar_00008943-RA	cypCar_00008944-RA	cypCar_00008945-RA	cypCar_00008946-RA	cypCar_00008947-RA	cypCar_00008948-RA	cypCar_00008949-RA	cypCar_00008950-RA	cypCar_00008951-RA	cypCar_00008952-RA	cypCar_00008953-RA	cypCar_00008954-RA	cypCar_00008955-RA	cypCar_00008956-RA	cypCar_00008957-RA	cypCar_00008958-RA	cypCar_00008959-RA	cypCar_00008960-RA	cypCar_00008961-RA	cypCar_00008962-RA	cypCar_00008963-RA	cypCar_00008964-RA	cypCar_00008965-RA	cypCar_00008966-RA	cypCar_00008967-RA	cypCar_00008968-RA	cypCar_00008969-RA	cypCar_00008970-RA	cypCar_00008971-RA	cypCar_00008972-RA	cypCar_00008973-RA	cypCar_00008974-RA	cypCar_00008975-RA	cypCar_00008976-RA	cypCar_00008977-RA	cypCar_00008978-RA	cypCar_00008979-RA	cypCar_00008980-RA	cypCar_00008981-RA	cypCar_00008982-RA	cypCar_00008983-RA	cypCar_00008984-RA	cypCar_00008985-RA	cypCar_00008986-RA	cypCar_00008987-RA	cypCar_00008988-RA	cypCar_00008989-RA	cypCar_00008990-RA	cypCar_00008991-RA	cypCar_00008992-RA	cypCar_00008993-RA	cypCar_00008994-RA	cypCar_00008995-RA	cypCar_00008996-RA	cypCar_00008997-RA	cypCar_00008998-RA	cypCar_00008999-RA	cypCar_00009000-RA	cypCar_00009001-RA	cypCar_00009002-RA	cypCar_00009003-RA	cypCar_00009004-RA	cypCar_00009005-RA	cypCar_00009006-RA	cypCar_00009007-RA	cypCar_00009008-RA	cypCar_00009009-RA	cypCar_00009010-RA	cypCar_00009011-RA	cypCar_00009012-RA	cypCar_00009013-RA	cypCar_00009014-RA	cypCar_00009015-RA	cypCar_00009016-RA	cypCar_00009017-RA	cypCar_00009018-RA	cypCar_00009019-RA	cypCar_00009020-RA	cypCar_00009021-RA	cypCar_00009022-RA	cypCar_00009023-RA	cypCar_00009024-RA	cypCar_00009025-RA	cypCar_00009026-RA	cypCar_00009027-RA	cypCar_00009028-RA	cypCar_00009029-RA	cypCar_00009030-RA	cypCar_00009031-RA	cypCar_00009032-RA	cypCar_00009033-RA	cypCar_00009034-RA	cypCar_00009035-RA	cypCar_00009036-RA	cypCar_00009037-RA	cypCar_00009038-RA	cypCar_00009039-RA	cypCar_00009040-RA	cypCar_00009041-RA	cypCar_00009042-RA	cypCar_00009043-RA	cypCar_00009044-RA	cypCar_00009045-RA	cypCar_00009046-RA	cypCar_00009047-RA	cypCar_00009048-RA	cypCar_00009049-RA	cypCar_00009050-RA	cypCar_00009051-RA	cypCar_00009052-RA	cypCar_00009053-RA	cypCar_00009054-RA	cypCar_00009055-RA	cypCar_00009056-RA	cypCar_00009057-RA	cypCar_00009058-RA	cypCar_00009059-RA	cypCar_00009060-RA	cypCar_00009061-RA	cypCar_00009062-RA	cypCar_00009063-RA	cypCar_00009064-RA	cypCar_00009065-RA	cypCar_00009066-RA	cypCar_00009067-RA	cypCar_00009068-RA	cypCar_00009069-RA	cypCar_00009070-RA	cypCar_00009071-RA	cypCar_00009072-RA	cypCar_00009073-RA	cypCar_00009074-RA	cypCar_00009075-RA	cypCar_00009076-RA	cypCar_00009077-RA	cypCar_00009078-RA	cypCar_00009079-RA	cypCar_00009080-RA	cypCar_00009081-RA	cypCar_00009082-RA	cypCar_00009083-RA	cypCar_00009084-RA	cypCar_00009085-RA	cypCar_00009086-RA	cypCar_00009087-RA	cypCar_00009088-RA	cypCar_00009089-RA	cypCar_00009090-RA	cypCar_00009091-RA	cypCar_00009092-RA	cypCar_00009093-RA	cypCar_00009094-RA	cypCar_00009095-RA	cypCar_00009096-RA	cypCar_00009097-RA	cypCar_00009098-RA	cypCar_00009099-RA	cypCar_00009100-RA	cypCar_00009101-RA	cypCar_00009102-RA	cypCar_00009103-RA	cypCar_00009104-RA	cypCar_00009105-RA	cypCar_00009106-RA	cypCar_00009107-RA	cypCar_00009108-RA	cypCar_00009109-RA	cypCar_00009110-RA	cypCar_00009111-RA	cypCar_00009112-RA	cypCar_00009113-RA	cypCar_00009114-RA	cypCar_00009115-RA	cypCar_00009116-RA	cypCar_00009117-RA	cypCar_00009118-RA	cypCar_00009119-RA	cypCar_00009120-RA	cypCar_00009121-RA	cypCar_00009122-RA	cypCar_00009123-RA	cypCar_00009124-RA	cypCar_00009125-RA	cypCar_00009126-RA	cypCar_00009127-RA	cypCar_00009128-RA	cypCar_00009129-RA	cypCar_00009130-RA	cypCar_00009131-RA	cypCar_00009132-RA	cypCar_00009133-RA	cypCar_00009134-RA	cypCar_00009135-RA	cypCar_00009136-RA	cypCar_00009137-RA	cypCar_00009138-RA	cypCar_00009139-RA	cypCar_00009140-RA	cypCar_00009141-RA	cypCar_00009142-RA	cypCar_00009143-RA	cypCar_00009144-RA	cypCar_00009145-RA	cypCar_00009146-RA	cypCar_00009147-RA	cypCar_00009148-RA	cypCar_00009149-RA	cypCar_00009150-RA	cypCar_00009151-RA	cypCar_00009152-RA	cypCar_00009153-RA	cypCar_00009154-RA	cypCar_00009155-RA	cypCar_00009156-RA	cypCar_00009157-RA	cypCar_00009158-RA	cypCar_00009159-RA	cypCar_00009160-RA	cypCar_00009161-RA	cypCar_00009162-RA	cypCar_00009163-RA	cypCar_00009164-RA	cypCar_00009165-RA	cypCar_00009166-RA	cypCar_00009167-RA	cypCar_00009168-RA	cypCar_00009169-RA	cypCar_00009170-RA	cypCar_00009171-RA	cypCar_00009172-RA	cypCar_00009173-RA	cypCar_00009174-RA	cypCar_00009175-RA	cypCar_00009176-RA	cypCar_00009177-RA	cypCar_00009178-RA	cypCar_00009179-RA	cypCar_00009180-RA	cypCar_00009181-RA	cypCar_00009182-RA	cypCar_00009183-RA	cypCar_00009184-RA	cypCar_00009185-RA	cypCar_00009186-RA	cypCar_00009187-RA	cypCar_00009188-RA	cypCar_00009189-RA	cypCar_00009190-RA	cypCar_00009191-RA	cypCar_00009192-RA	cypCar_00009193-RA	cypCar_00009194-RA	cypCar_00009195-RA	cypCar_00009196-RA	cypCar_00009197-RA	cypCar_00009198-RA	cypCar_00009199-RA	cypCar_00009200-RA	cypCar_00009201-RA	cypCar_00009202-RA	cypCar_00009203-RA	cypCar_00009204-RA	cypCar_00009205-RA	cypCar_00009206-RA	cypCar_00009207-RA	cypCar_00009208-RA	cypCar_00009209-RA	cypCar_00009210-RA	cypCar_00009211-RA	cypCar_00009212-RA	cypCar_00009213-RA	cypCar_00009214-RA	cypCar_00009215-RA	cypCar_00009216-RA	cypCar_00009217-RA	cypCar_00009218-RA	cypCar_00009219-RA	cypCar_00009220-RA	cypCar_00009221-RA	cypCar_00009222-RA	cypCar_00009223-RA	cypCar_00009224-RA	cypCar_00009225-RA	cypCar_00009226-RA	cypCar_00009227-RA	cypCar_00009228-RA	cypCar_00009229-RA	cypCar_00009230-RA	cypCar_00009231-RA	cypCar_00009232-RA	cypCar_00009233-RA	cypCar_00009234-RA	cypCar_00009235-RA	cypCar_00009236-RA	cypCar_00009237-RA	cypCar_00009238-RA	cypCar_00009239-RA	cypCar_00009240-RA	cypCar_00009241-RA	cypCar_00009242-RA	cypCar_00009243-RA	cypCar_00009244-RA	cypCar_00009245-RA	cypCar_00009246-RA	cypCar_00009247-RA	cypCar_00009248-RA	cypCar_00009249-RA	cypCar_00009250-RA	cypCar_00009251-RA	cypCar_00009252-RA	cypCar_00009253-RA	cypCar_00009254-RA	cypCar_00009255-RA	cypCar_00009256-RA	cypCar_00009257-RA	cypCar_00009258-RA	cypCar_00009259-RA	cypCar_00009260-RA	cypCar_00009261-RA	cypCar_00009262-RA	cypCar_00009263-RA	cypCar_00009264-RA	cypCar_00009265-RA	cypCar_00009266-RA	cypCar_00009267-RA	cypCar_00009268-RA	cypCar_00009269-RA	cypCar_00009270-RA	cypCar_00009271-RA	cypCar_00009272-RA	cypCar_00009273-RA	cypCar_00009274-RA	cypCar_00009275-RA	cypCar_00009276-RA	cypCar_00009277-RA	cypCar_00009278-RA	cypCar_00009279-RA	cypCar_00009280-RA	cypCar_00009281-RA	cypCar_00009282-RA	cypCar_00009283-RA	cypCar_00009284-RA	cypCar_00009285-RA	cypCar_00009286-RA	cypCar_00009287-RA	cypCar_00009288-RA	cypCar_00009289-RA	cypCar_00009290-RA	cypCar_00009291-RA	cypCar_00009292-RA	cypCar_00009293-RA	cypCar_00009294-RA	cypCar_00009295-RA	cypCar_00009296-RA	cypCar_00009297-RA	cypCar_00009298-RA	cypCar_00009299-RA	cypCar_00009300-RA	cypCar_00009301-RA	cypCar_00009302-RA	cypCar_00009303-RA	cypCar_00009304-RA	cypCar_00009305-RA	cypCar_00009306-RA	cypCar_00009307-RA	cypCar_00009308-RA	cypCar_00009309-RA	cypCar_00009310-RA	cypCar_00009311-RA	cypCar_00009312-RA	cypCar_00009313-RA	cypCar_00009314-RA	cypCar_00009315-RA	cypCar_00009316-RA	cypCar_00009317-RA	cypCar_00009318-RA	cypCar_00009319-RA	cypCar_00009320-RA	cypCar_00009321-RA	cypCar_00009322-RA	cypCar_00009323-RA	cypCar_00009324-RA	cypCar_00009325-RA	cypCar_00009326-RA	cypCar_00009327-RA	cypCar_00009328-RA	cypCar_00009329-RA	cypCar_00009330-RA	cypCar_00009331-RA	cypCar_00009332-RA	cypCar_00009333-RA	cypCar_00009334-RA	cypCar_00009335-RA	cypCar_00009336-RA	cypCar_00009337-RA	cypCar_00009338-RA	cypCar_00009339-RA	cypCar_00009340-RA	cypCar_00009341-RA	cypCar_00009342-RA	cypCar_00009343-RA	cypCar_00009344-RA	cypCar_00009345-RA	cypCar_00009346-RA	cypCar_00009347-RA	cypCar_00009348-RA	cypCar_00009349-RA	cypCar_00009350-RA	cypCar_00009351-RA	cypCar_00009352-RA	cypCar_00009353-RA	cypCar_00009354-RA	cypCar_00009355-RA	cypCar_00009356-RA	cypCar_00009357-RA	cypCar_00009358-RA	cypCar_00009359-RA	cypCar_00009360-RA	cypCar_00009361-RA	cypCar_00009362-RA	cypCar_00009363-RA	cypCar_00009364-RA	cypCar_00009365-RA	cypCar_00009366-RA	cypCar_00009367-RA	cypCar_00009368-RA	cypCar_00009369-RA	cypCar_00009370-RA	cypCar_00009371-RA	cypCar_00009372-RA	cypCar_00009373-RA	cypCar_00009374-RA	cypCar_00009375-RA	cypCar_00009376-RA	cypCar_00009377-RA	cypCar_00009378-RA	cypCar_00009379-RA	cypCar_00009380-RA	cypCar_00009381-RA	cypCar_00009382-RA	cypCar_00009383-RA	cypCar_00009384-RA	cypCar_00009385-RA	cypCar_00009386-RA	cypCar_00009387-RA	cypCar_00009388-RA	cypCar_00009389-RA	cypCar_00009390-RA	cypCar_00009391-RA	cypCar_00009392-RA	cypCar_00009393-RA	cypCar_00009394-RA	cypCar_00009395-RA	cypCar_00009396-RA	cypCar_00009397-RA	cypCar_00009398-RA	cypCar_00009399-RA	cypCar_00009400-RA	cypCar_00009401-RA	cypCar_00009402-RA	cypCar_00009403-RA	cypCar_00009404-RA	cypCar_00009405-RA	cypCar_00009406-RA	cypCar_00009407-RA	cypCar_00009408-RA	cypCar_00009409-RA	cypCar_00009410-RA	cypCar_00009411-RA	cypCar_00009412-RA	cypCar_00009413-RA	cypCar_00009414-RA	cypCar_00009415-RA	cypCar_00009416-RA	cypCar_00009417-RA	cypCar_00009418-RA	cypCar_00009419-RA	cypCar_00009420-RA	cypCar_00009421-RA	cypCar_00009422-RA	cypCar_00009423-RA	cypCar_00009424-RA	cypCar_00009425-RA	cypCar_00009426-RA	cypCar_00009427-RA	cypCar_00009428-RA	cypCar_00009429-RA	cypCar_00009430-RA	cypCar_00009431-RA	cypCar_00009432-RA	cypCar_00009433-RA	cypCar_00009434-RA	cypCar_00009435-RA	cypCar_00009436-RA	cypCar_00009437-RA	cypCar_00009438-RA	cypCar_00009439-RA	cypCar_00009440-RA	cypCar_00009441-RA	cypCar_00009442-RA	cypCar_00009443-RA	cypCar_00009444-RA	cypCar_00009445-RA	cypCar_00009446-RA	cypCar_00009447-RA	cypCar_00009448-RA	cypCar_00009449-RA	cypCar_00009450-RA	cypCar_00009451-RA	cypCar_00009452-RA	cypCar_00009453-RA	cypCar_00009454-RA	cypCar_00009455-RA	cypCar_00009456-RA	cypCar_00009457-RA	cypCar_00009458-RA	cypCar_00009459-RA	cypCar_00009460-RA	cypCar_00009461-RA	cypCar_00009462-RA	cypCar_00009463-RA	cypCar_00009464-RA	cypCar_00009465-RA	cypCar_00009466-RA	cypCar_00009467-RA	cypCar_00009468-RA	cypCar_00009469-RA	cypCar_00009470-RA	cypCar_00009471-RA	cypCar_00009472-RA	cypCar_00009473-RA	cypCar_00009474-RA	cypCar_00009475-RA	cypCar_00009476-RA	cypCar_00009477-RA	cypCar_00009478-RA	cypCar_00009479-RA	cypCar_00009480-RA	cypCar_00009481-RA	cypCar_00009482-RA	cypCar_00009483-RA	cypCar_00009484-RA	cypCar_00009485-RA	cypCar_00009486-RA	cypCar_00009487-RA	cypCar_00009488-RA	cypCar_00009489-RA	cypCar_00009490-RA	cypCar_00009491-RA	cypCar_00009492-RA	cypCar_00009493-RA	cypCar_00009494-RA	cypCar_00009495-RA	cypCar_00009496-RA	cypCar_00009497-RA	cypCar_00009498-RA	cypCar_00009499-RA	cypCar_00009500-RA	cypCar_00009501-RA	cypCar_00009502-RA	cypCar_00009503-RA	cypCar_00009504-RA	cypCar_00009505-RA	cypCar_00009506-RA	cypCar_00009507-RA	cypCar_00009508-RA	cypCar_00009509-RA	cypCar_00009510-RA	cypCar_00009511-RA	cypCar_00009512-RA	cypCar_00009513-RA	cypCar_00009514-RA	cypCar_00009515-RA	cypCar_00009516-RA	cypCar_00009517-RA	cypCar_00009518-RA	cypCar_00009519-RA	cypCar_00009520-RA	cypCar_00009521-RA	cypCar_00009522-RA	cypCar_00009523-RA	cypCar_00009524-RA	cypCar_00009525-RA	cypCar_00009526-RA	cypCar_00009527-RA	cypCar_00009528-RA	cypCar_00009529-RA	cypCar_00009530-RA	cypCar_00009531-RA	cypCar_00009532-RA	cypCar_00009533-RA	cypCar_00009534-RA	cypCar_00009535-RA	cypCar_00009536-RA	cypCar_00009537-RA	cypCar_00009538-RA	cypCar_00009539-RA	cypCar_00009540-RA	cypCar_00009541-RA	cypCar_00009542-RA	cypCar_00009543-RA	cypCar_00009544-RA	cypCar_00009545-RA	cypCar_00009546-RA	cypCar_00009547-RA	cypCar_00009548-RA	cypCar_00009549-RA	cypCar_00009550-RA	cypCar_00009551-RA	cypCar_00009552-RA	cypCar_00009553-RA	cypCar_00009554-RA	cypCar_00009555-RA	cypCar_00009556-RA	cypCar_00009557-RA	cypCar_00009558-RA	cypCar_00009559-RA	cypCar_00009560-RA	cypCar_00009561-RA	cypCar_00009562-RA	cypCar_00009563-RA	cypCar_00009564-RA	cypCar_00009565-RA	cypCar_00009566-RA	cypCar_00009567-RA	cypCar_00009568-RA	cypCar_00009569-RA	cypCar_00009570-RA	cypCar_00009571-RA	cypCar_00009572-RA	cypCar_00009573-RA	cypCar_00009574-RA	cypCar_00009575-RA	cypCar_00009576-RA	cypCar_00009577-RA	cypCar_00009578-RA	cypCar_00009579-RA	cypCar_00009580-RA	cypCar_00009581-RA	cypCar_00009582-RA	cypCar_00009583-RA	cypCar_00009584-RA	cypCar_00009585-RA	cypCar_00009586-RA	cypCar_00009587-RA	cypCar_00009588-RA	cypCar_00009589-RA	cypCar_00009590-RA	cypCar_00009591-RA	cypCar_00009592-RA	cypCar_00009593-RA	cypCar_00009594-RA	cypCar_00009595-RA	cypCar_00009596-RA	cypCar_00009597-RA	cypCar_00009598-RA	cypCar_00009599-RA	cypCar_00009600-RA	cypCar_00009601-RA	cypCar_00009602-RA	cypCar_00009603-RA	cypCar_00009604-RA	cypCar_00009605-RA	cypCar_00009606-RA	cypCar_00009607-RA	cypCar_00009608-RA	cypCar_00009609-RA	cypCar_00009610-RA	cypCar_00009611-RA	cypCar_00009612-RA	cypCar_00009613-RA	cypCar_00009614-RA	cypCar_00009615-RA	cypCar_00009616-RA	cypCar_00009617-RA	cypCar_00009618-RA	cypCar_00009619-RA	cypCar_00009620-RA	cypCar_00009621-RA	cypCar_00009622-RA	cypCar_00009623-RA	cypCar_00009624-RA	cypCar_00009625-RA	cypCar_00009626-RA	cypCar_00009627-RA	cypCar_00009628-RA	cypCar_00009629-RA	cypCar_00009630-RA	cypCar_00009631-RA	cypCar_00009632-RA	cypCar_00009633-RA	cypCar_00009634-RA	cypCar_00009635-RA	cypCar_00009636-RA	cypCar_00009637-RA	cypCar_00009638-RA	cypCar_00009639-RA	cypCar_00009640-RA	cypCar_00009641-RA	cypCar_00009642-RA	cypCar_00009643-RA	cypCar_00009644-RA	cypCar_00009645-RA	cypCar_00009646-RA	cypCar_00009647-RA	cypCar_00009648-RA	cypCar_00009649-RA	cypCar_00009650-RA	cypCar_00009651-RA	cypCar_00009652-RA	cypCar_00009653-RA	cypCar_00009654-RA	cypCar_00009655-RA	cypCar_00009656-RA	cypCar_00009657-RA	cypCar_00009658-RA	cypCar_00009659-RA	cypCar_00009660-RA	cypCar_00009661-RA	cypCar_00009662-RA	cypCar_00009663-RA	cypCar_00009664-RA	cypCar_00009665-RA	cypCar_00009666-RA	cypCar_00009667-RA	cypCar_00009668-RA	cypCar_00009669-RA	cypCar_00009670-RA	cypCar_00009671-RA	cypCar_00009672-RA	cypCar_00009673-RA	cypCar_00009674-RA	cypCar_00009675-RA	cypCar_00009676-RA	cypCar_00009677-RA	cypCar_00009678-RA	cypCar_00009679-RA	cypCar_00009680-RA	cypCar_00009681-RA	cypCar_00009682-RA	cypCar_00009683-RA	cypCar_00009684-RA	cypCar_00009685-RA	cypCar_00009686-RA	cypCar_00009687-RA	cypCar_00009688-RA	cypCar_00009689-RA	cypCar_00009690-RA	cypCar_00009691-RA	cypCar_00009692-RA	cypCar_00009693-RA	cypCar_00009694-RA	cypCar_00009695-RA	cypCar_00009696-RA	cypCar_00009697-RA	cypCar_00009698-RA	cypCar_00009699-RA	cypCar_00009700-RA	cypCar_00009701-RA	cypCar_00009702-RA	cypCar_00009703-RA	cypCar_00009704-RA	cypCar_00009705-RA	cypCar_00009706-RA	cypCar_00009707-RA	cypCar_00009708-RA	cypCar_00009709-RA	cypCar_00009710-RA	cypCar_00009711-RA	cypCar_00009712-RA	cypCar_00009713-RA	cypCar_00009714-RA	cypCar_00009715-RA	cypCar_00009716-RA	cypCar_00009717-RA	cypCar_00009718-RA	cypCar_00009719-RA	cypCar_00009720-RA	cypCar_00009721-RA	cypCar_00009722-RA	cypCar_00009723-RA	cypCar_00009724-RA	cypCar_00009725-RA	cypCar_00009726-RA	cypCar_00009727-RA	cypCar_00009728-RA	cypCar_00009729-RA	cypCar_00009730-RA	cypCar_00009731-RA	cypCar_00009732-RA	cypCar_00009733-RA	cypCar_00009734-RA	cypCar_00009735-RA	cypCar_00009736-RA	cypCar_00009737-RA	cypCar_00009738-RA	cypCar_00009739-RA	cypCar_00009740-RA	cypCar_00009741-RA	cypCar_00009742-RA	cypCar_00009743-RA	cypCar_00009744-RA	cypCar_00009745-RA	cypCar_00009746-RA	cypCar_00009747-RA	cypCar_00009748-RA	cypCar_00009749-RA	cypCar_00009750-RA	cypCar_00009751-RA	cypCar_00009752-RA	cypCar_00009753-RA	cypCar_00009754-RA	cypCar_00009755-RA	cypCar_00009756-RA	cypCar_00009757-RA	cypCar_00009758-RA	cypCar_00009759-RA	cypCar_00009760-RA	cypCar_00009761-RA	cypCar_00009762-RA	cypCar_00009763-RA	cypCar_00009764-RA	cypCar_00009765-RA	cypCar_00009766-RA	cypCar_00009767-RA	cypCar_00009768-RA	cypCar_00009769-RA	cypCar_00009770-RA	cypCar_00009771-RA	cypCar_00009772-RA	cypCar_00009773-RA	cypCar_00009774-RA	cypCar_00009775-RA	cypCar_00009776-RA	cypCar_00009777-RA	cypCar_00009778-RA	cypCar_00009779-RA	cypCar_00009780-RA	cypCar_00009781-RA	cypCar_00009782-RA	cypCar_00009783-RA	cypCar_00009784-RA	cypCar_00009785-RA	cypCar_00009786-RA	cypCar_00009787-RA	cypCar_00009788-RA	cypCar_00009789-RA	cypCar_00009790-RA	cypCar_00009791-RA	cypCar_00009792-RA	cypCar_00009793-RA	cypCar_00009794-RA	cypCar_00009795-RA	cypCar_00009796-RA	cypCar_00009797-RA	cypCar_00009798-RA	cypCar_00009799-RA	cypCar_00009800-RA	cypCar_00009801-RA	cypCar_00009802-RA	cypCar_00009803-RA	cypCar_00009804-RA	cypCar_00009805-RA	cypCar_00009806-RA	cypCar_00009807-RA	cypCar_00009808-RA	cypCar_00009809-RA	cypCar_00009810-RA	cypCar_00009811-RA	cypCar_00009812-RA	cypCar_00009813-RA	cypCar_00009814-RA	cypCar_00009815-RA	cypCar_00009816-RA	cypCar_00009817-RA	cypCar_00009818-RA	cypCar_00009819-RA	cypCar_00009820-RA	cypCar_00009821-RA	cypCar_00009822-RA	cypCar_00009823-RA	cypCar_00009824-RA	cypCar_00009825-RA	cypCar_00009826-RA	cypCar_00009827-RA	cypCar_00009828-RA	cypCar_00009829-RA	cypCar_00009830-RA	cypCar_00009831-RA	cypCar_00009832-RA	cypCar_00009833-RA	cypCar_00009834-RA	cypCar_00009835-RA	cypCar_00009836-RA	cypCar_00009837-RA	cypCar_00009838-RA	cypCar_00009839-RA	cypCar_00009840-RA	cypCar_00009841-RA	cypCar_00009842-RA	cypCar_00009843-RA	cypCar_00009844-RA	cypCar_00009845-RA	cypCar_00009846-RA	cypCar_00009847-RA	cypCar_00009848-RA	cypCar_00009849-RA	cypCar_00009850-RA	cypCar_00009851-RA	cypCar_00009852-RA	cypCar_00009853-RA	cypCar_00009854-RA	cypCar_00009855-RA	cypCar_00009856-RA	cypCar_00009857-RA	cypCar_00009858-RA	cypCar_00009859-RA	cypCar_00009860-RA	cypCar_00009861-RA	cypCar_00009862-RA	cypCar_00009863-RA	cypCar_00009864-RA	cypCar_00009865-RA	cypCar_00009866-RA	cypCar_00009867-RA	cypCar_00009868-RA	cypCar_00009869-RA	cypCar_00009870-RA	cypCar_00009871-RA	cypCar_00009872-RA	cypCar_00009873-RA	cypCar_00009874-RA	cypCar_00009875-RA	cypCar_00009876-RA	cypCar_00009877-RA	cypCar_00009878-RA	cypCar_00009879-RA	cypCar_00009880-RA	cypCar_00009881-RA	cypCar_00009882-RA	cypCar_00009883-RA	cypCar_00009884-RA	cypCar_00009885-RA	cypCar_00009886-RA	cypCar_00009887-RA	cypCar_00009888-RA	cypCar_00009889-RA	cypCar_00009890-RA	cypCar_00009891-RA	cypCar_00009892-RA	cypCar_00009893-RA	cypCar_00009894-RA	cypCar_00009895-RA	cypCar_00009896-RA	cypCar_00009897-RA	cypCar_00009898-RA	cypCar_00009899-RA	cypCar_00009900-RA	cypCar_00009901-RA	cypCar_00009902-RA	cypCar_00009903-RA	cypCar_00009904-RA	cypCar_00009905-RA	cypCar_00009906-RA	cypCar_00009907-RA	cypCar_00009908-RA	cypCar_00009909-RA	cypCar_00009910-RA	cypCar_00009911-RA	cypCar_00009912-RA	cypCar_00009913-RA	cypCar_00009914-RA	cypCar_00009915-RA	cypCar_00009916-RA	cypCar_00009917-RA	cypCar_00009918-RA	cypCar_00009919-RA	cypCar_00009920-RA	cypCar_00009921-RA	cypCar_00009922-RA	cypCar_00009923-RA	cypCar_00009924-RA	cypCar_00009925-RA	cypCar_00009926-RA	cypCar_00009927-RA	cypCar_00009928-RA	cypCar_00009929-RA	cypCar_00009930-RA	cypCar_00009931-RA	cypCar_00009932-RA	cypCar_00009933-RA	cypCar_00009934-RA	cypCar_00009935-RA	cypCar_00009936-RA	cypCar_00009937-RA	cypCar_00009938-RA	cypCar_00009939-RA	cypCar_00009940-RA	cypCar_00009941-RA	cypCar_00009942-RA	cypCar_00009943-RA	cypCar_00009944-RA	cypCar_00009945-RA	cypCar_00009946-RA	cypCar_00009947-RA	cypCar_00009948-RA	cypCar_00009949-RA	cypCar_00009950-RA	cypCar_00009951-RA	cypCar_00009952-RA	cypCar_00009953-RA	cypCar_00009954-RA	cypCar_00009955-RA	cypCar_00009956-RA	cypCar_00009957-RA	cypCar_00009958-RA	cypCar_00009959-RA	cypCar_00009960-RA	cypCar_00009961-RA	cypCar_00009962-RA	cypCar_00009963-RA	cypCar_00009964-RA	cypCar_00009965-RA	cypCar_00009966-RA	cypCar_00009967-RA	cypCar_00009968-RA	cypCar_00009969-RA	cypCar_00009970-RA	cypCar_00009971-RA	cypCar_00009972-RA	cypCar_00009973-RA	cypCar_00009974-RA	cypCar_00009975-RA	cypCar_00009976-RA	cypCar_00009977-RA	cypCar_00009978-RA	cypCar_00009979-RA	cypCar_00009980-RA	cypCar_00009981-RA	cypCar_00009982-RA	cypCar_00009983-RA	cypCar_00009984-RA	cypCar_00009985-RA	cypCar_00009986-RA	cypCar_00009987-RA	cypCar_00009988-RA	cypCar_00009989-RA	cypCar_00009990-RA	cypCar_00009991-RA	cypCar_00009992-RA	cypCar_00009993-RA	cypCar_00009994-RA	cypCar_00009995-RA	cypCar_00009996-RA	cypCar_00009997-RA	cypCar_00009998-RA	cypCar_00009999-RA	cypCar_00010000-RA	cypCar_00010001-RA	cypCar_00010002-RA	cypCar_00010003-RA	cypCar_00010004-RA	cypCar_00010005-RA	cypCar_00010006-RA	cypCar_00010007-RA	cypCar_00010008-RA	cypCar_00010009-RA	cypCar_00010010-RA	cypCar_00010011-RA	cypCar_00010012-RA	cypCar_00010013-RA	cypCar_00010014-RA	cypCar_00010015-RA	cypCar_00010016-RA	cypCar_00010017-RA	cypCar_00010018-RA	cypCar_00010019-RA	cypCar_00010020-RA	cypCar_00010021-RA	cypCar_00010022-RA	cypCar_00010023-RA	cypCar_00010024-RA	cypCar_00010025-RA	cypCar_00010026-RA	cypCar_00010027-RA	cypCar_00010028-RA	cypCar_00010029-RA	cypCar_00010030-RA	cypCar_00010031-RA	cypCar_00010032-RA	cypCar_00010033-RA	cypCar_00010034-RA	cypCar_00010035-RA	cypCar_00010036-RA	cypCar_00010037-RA	cypCar_00010038-RA	cypCar_00010039-RA	cypCar_00010040-RA	cypCar_00010041-RA	cypCar_00010042-RA	cypCar_00010043-RA	cypCar_00010044-RA	cypCar_00010045-RA	cypCar_00010046-RA	cypCar_00010047-RA	cypCar_00010048-RA	cypCar_00010049-RA	cypCar_00010050-RA	cypCar_00010051-RA	cypCar_00010052-RA	cypCar_00010053-RA	cypCar_00010054-RA	cypCar_00010055-RA	cypCar_00010056-RA	cypCar_00010057-RA	cypCar_00010058-RA	cypCar_00010059-RA	cypCar_00010060-RA	cypCar_00010061-RA	cypCar_00010062-RA	cypCar_00010063-RA	cypCar_00010064-RA	cypCar_00010065-RA	cypCar_00010066-RA	cypCar_00010067-RA	cypCar_00010068-RA	cypCar_00010069-RA	cypCar_00010070-RA	cypCar_00010071-RA	cypCar_00010072-RA	cypCar_00010073-RA	cypCar_00010074-RA	cypCar_00010075-RA	cypCar_00010076-RA	cypCar_00010077-RA	cypCar_00010078-RA	cypCar_00010079-RA	cypCar_00010080-RA	cypCar_00010081-RA	cypCar_00010082-RA	cypCar_00010083-RA	cypCar_00010084-RA	cypCar_00010085-RA	cypCar_00010086-RA	cypCar_00010087-RA	cypCar_00010088-RA	cypCar_00010089-RA	cypCar_00010090-RA	cypCar_00010091-RA	cypCar_00010092-RA	cypCar_00010093-RA	cypCar_00010094-RA	cypCar_00010095-RA	cypCar_00010096-RA	cypCar_00010097-RA	cypCar_00010098-RA	cypCar_00010099-RA	cypCar_00010100-RA	cypCar_00010101-RA	cypCar_00010102-RA	cypCar_00010103-RA	cypCar_00010104-RA	cypCar_00010105-RA	cypCar_00010106-RA	cypCar_00010107-RA	cypCar_00010108-RA	cypCar_00010109-RA	cypCar_00010110-RA	cypCar_00010111-RA	cypCar_00010112-RA	cypCar_00010113-RA	cypCar_00010114-RA	cypCar_00010115-RA	cypCar_00010116-RA	cypCar_00010117-RA	cypCar_00010118-RA	cypCar_00010119-RA	cypCar_00010120-RA	cypCar_00010121-RA	cypCar_00010122-RA	cypCar_00010123-RA	cypCar_00010124-RA	cypCar_00010125-RA	cypCar_00010126-RA	cypCar_00010127-RA	cypCar_00010128-RA	cypCar_00010129-RA	cypCar_00010130-RA	cypCar_00010131-RA	cypCar_00010132-RA	cypCar_00010133-RA	cypCar_00010134-RA	cypCar_00010135-RA	cypCar_00010136-RA	cypCar_00010137-RA	cypCar_00010138-RA	cypCar_00010139-RA	cypCar_00010140-RA	cypCar_00010141-RA	cypCar_00010142-RA	cypCar_00010143-RA	cypCar_00010144-RA	cypCar_00010145-RA	cypCar_00010146-RA	cypCar_00010147-RA	cypCar_00010148-RA	cypCar_00010149-RA	cypCar_00010150-RA	cypCar_00010151-RA	cypCar_00010152-RA	cypCar_00010153-RA	cypCar_00010154-RA	cypCar_00010155-RA	cypCar_00010156-RA	cypCar_00010157-RA	cypCar_00010158-RA	cypCar_00010159-RA	cypCar_00010160-RA	cypCar_00010161-RA	cypCar_00010162-RA	cypCar_00010163-RA	cypCar_00010164-RA	cypCar_00010165-RA	cypCar_00010166-RA	cypCar_00010167-RA	cypCar_00010168-RA	cypCar_00010169-RA	cypCar_00010170-RA	cypCar_00010171-RA	cypCar_00010172-RA	cypCar_00010173-RA	cypCar_00010174-RA	cypCar_00010175-RA	cypCar_00010176-RA	cypCar_00010177-RA	cypCar_00010178-RA	cypCar_00010179-RA	cypCar_00010180-RA	cypCar_00010181-RA	cypCar_00010182-RA	cypCar_00010183-RA	cypCar_00010184-RA	cypCar_00010185-RA	cypCar_00010186-RA	cypCar_00010187-RA	cypCar_00010188-RA	cypCar_00010189-RA	cypCar_00010190-RA	cypCar_00010191-RA	cypCar_00010192-RA	cypCar_00010193-RA	cypCar_00010194-RA	cypCar_00010195-RA	cypCar_00010196-RA	cypCar_00010197-RA	cypCar_00010198-RA	cypCar_00010199-RA	cypCar_00010200-RA	cypCar_00010201-RA	cypCar_00010202-RA	cypCar_00010203-RA	cypCar_00010204-RA	cypCar_00010205-RA	cypCar_00010206-RA	cypCar_00010207-RA	cypCar_00010208-RA	cypCar_00010209-RA	cypCar_00010210-RA	cypCar_00010211-RA	cypCar_00010212-RA	cypCar_00010213-RA	cypCar_00010214-RA	cypCar_00010215-RA	cypCar_00010216-RA	cypCar_00010217-RA	cypCar_00010218-RA	cypCar_00010219-RA	cypCar_00010220-RA	cypCar_00010221-RA	cypCar_00010222-RA	cypCar_00010223-RA	cypCar_00010224-RA	cypCar_00010225-RA	cypCar_00010226-RA	cypCar_00010227-RA	cypCar_00010228-RA	cypCar_00010229-RA	cypCar_00010230-RA	cypCar_00010231-RA	cypCar_00010232-RA	cypCar_00010233-RA	cypCar_00010234-RA	cypCar_00010235-RA	cypCar_00010236-RA	cypCar_00010237-RA	cypCar_00010238-RA	cypCar_00010239-RA	cypCar_00010240-RA	cypCar_00010241-RA	cypCar_00010242-RA	cypCar_00010243-RA	cypCar_00010244-RA	cypCar_00010245-RA	cypCar_00010246-RA	cypCar_00010247-RA	cypCar_00010248-RA	cypCar_00010249-RA	cypCar_00010250-RA	cypCar_00010251-RA	cypCar_00010252-RA	cypCar_00010253-RA	cypCar_00010254-RA	cypCar_00010255-RA	cypCar_00010256-RA	cypCar_00010257-RA	cypCar_00010258-RA	cypCar_00010259-RA	cypCar_00010260-RA	cypCar_00010261-RA	cypCar_00010262-RA	cypCar_00010263-RA	cypCar_00010264-RA	cypCar_00010265-RA	cypCar_00010266-RA	cypCar_00010267-RA	cypCar_00010268-RA	cypCar_00010269-RA	cypCar_00010270-RA	cypCar_00010271-RA	cypCar_00010272-RA	cypCar_00010273-RA	cypCar_00010274-RA	cypCar_00010275-RA	cypCar_00010276-RA	cypCar_00010277-RA	cypCar_00010278-RA	cypCar_00010279-RA	cypCar_00010280-RA	cypCar_00010281-RA	cypCar_00010282-RA	cypCar_00010283-RA	cypCar_00010284-RA	cypCar_00010285-RA	cypCar_00010286-RA	cypCar_00010287-RA	cypCar_00010288-RA	cypCar_00010289-RA	cypCar_00010290-RA	cypCar_00010291-RA	cypCar_00010292-RA	cypCar_00010293-RA	cypCar_00010294-RA	cypCar_00010295-RA	cypCar_00010296-RA	cypCar_00010297-RA	cypCar_00010298-RA	cypCar_00010299-RA	cypCar_00010300-RA	cypCar_00010301-RA	cypCar_00010302-RA	cypCar_00010303-RA	cypCar_00010304-RA	cypCar_00010305-RA	cypCar_00010306-RA	cypCar_00010307-RA	cypCar_00010308-RA	cypCar_00010309-RA	cypCar_00010310-RA	cypCar_00010311-RA	cypCar_00010312-RA	cypCar_00010313-RA	cypCar_00010314-RA	cypCar_00010315-RA	cypCar_00010316-RA	cypCar_00010317-RA	cypCar_00010318-RA	cypCar_00010319-RA	cypCar_00010320-RA	cypCar_00010321-RA	cypCar_00010322-RA	cypCar_00010323-RA	cypCar_00010324-RA	cypCar_00010325-RA	cypCar_00010326-RA	cypCar_00010327-RA	cypCar_00010328-RA	cypCar_00010329-RA	cypCar_00010330-RA	cypCar_00010331-RA	cypCar_00010332-RA	cypCar_00010333-RA	cypCar_00010334-RA	cypCar_00010335-RA	cypCar_00010336-RA	cypCar_00010337-RA	cypCar_00010338-RA	cypCar_00010339-RA	cypCar_00010340-RA	cypCar_00010341-RA	cypCar_00010342-RA	cypCar_00010343-RA	cypCar_00010344-RA	cypCar_00010345-RA	cypCar_00010346-RA	cypCar_00010347-RA	cypCar_00010348-RA	cypCar_00010349-RA	cypCar_00010350-RA	cypCar_00010351-RA	cypCar_00010352-RA	cypCar_00010353-RA	cypCar_00010354-RA	cypCar_00010355-RA	cypCar_00010356-RA	cypCar_00010357-RA	cypCar_00010358-RA	cypCar_00010359-RA	cypCar_00010360-RA	cypCar_00010361-RA	cypCar_00010362-RA	cypCar_00010363-RA	cypCar_00010364-RA	cypCar_00010365-RA	cypCar_00010366-RA	cypCar_00010367-RA	cypCar_00010368-RA	cypCar_00010369-RA	cypCar_00010370-RA	cypCar_00010371-RA	cypCar_00010372-RA	cypCar_00010373-RA	cypCar_00010374-RA	cypCar_00010375-RA	cypCar_00010376-RA	cypCar_00010377-RA	cypCar_00010378-RA	cypCar_00010379-RA	cypCar_00010380-RA	cypCar_00010381-RA	cypCar_00010382-RA	cypCar_00010383-RA	cypCar_00010384-RA	cypCar_00010385-RA	cypCar_00010386-RA	cypCar_00010387-RA	cypCar_00010388-RA	cypCar_00010389-RA	cypCar_00010390-RA	cypCar_00010391-RA	cypCar_00010392-RA	cypCar_00010393-RA	cypCar_00010394-RA	cypCar_00010395-RA	cypCar_00010396-RA	cypCar_00010397-RA	cypCar_00010398-RA	cypCar_00010399-RA	cypCar_00010400-RA	cypCar_00010401-RA	cypCar_00010402-RA	cypCar_00010403-RA	cypCar_00010404-RA	cypCar_00010405-RA	cypCar_00010406-RA	cypCar_00010407-RA	cypCar_00010408-RA	cypCar_00010409-RA	cypCar_00010410-RA	cypCar_00010411-RA	cypCar_00010412-RA	cypCar_00010413-RA	cypCar_00010414-RA	cypCar_00010415-RA	cypCar_00010416-RA	cypCar_00010417-RA	cypCar_00010418-RA	cypCar_00010419-RA	cypCar_00010420-RA	cypCar_00010421-RA	cypCar_00010422-RA	cypCar_00010423-RA	cypCar_00010424-RA	cypCar_00010425-RA	cypCar_00010426-RA	cypCar_00010427-RA	cypCar_00010428-RA	cypCar_00010429-RA	cypCar_00010430-RA	cypCar_00010431-RA	cypCar_00010432-RA	cypCar_00010433-RA	cypCar_00010434-RA	cypCar_00010435-RA	cypCar_00010436-RA	cypCar_00010437-RA	cypCar_00010438-RA	cypCar_00010439-RA	cypCar_00010440-RA	cypCar_00010441-RA	cypCar_00010442-RA	cypCar_00010443-RA	cypCar_00010444-RA	cypCar_00010445-RA	cypCar_00010446-RA	cypCar_00010447-RA	cypCar_00010448-RA	cypCar_00010449-RA	cypCar_00010450-RA	cypCar_00010451-RA	cypCar_00010452-RA	cypCar_00010453-RA	cypCar_00010454-RA	cypCar_00010455-RA	cypCar_00010456-RA	cypCar_00010457-RA	cypCar_00010458-RA	cypCar_00010459-RA	cypCar_00010460-RA	cypCar_00010461-RA	cypCar_00010462-RA	cypCar_00010463-RA	cypCar_00010464-RA	cypCar_00010465-RA	cypCar_00010466-RA	cypCar_00010467-RA	cypCar_00010468-RA	cypCar_00010469-RA	cypCar_00010470-RA	cypCar_00010471-RA	cypCar_00010472-RA	cypCar_00010473-RA	cypCar_00010474-RA	cypCar_00010475-RA	cypCar_00010476-RA	cypCar_00010477-RA	cypCar_00010478-RA	cypCar_00010479-RA	cypCar_00010480-RA	cypCar_00010481-RA	cypCar_00010482-RA	cypCar_00010483-RA	cypCar_00010484-RA	cypCar_00010485-RA	cypCar_00010486-RA	cypCar_00010487-RA	cypCar_00010488-RA	cypCar_00010489-RA	cypCar_00010490-RA	cypCar_00010491-RA	cypCar_00010492-RA	cypCar_00010493-RA	cypCar_00010494-RA	cypCar_00010495-RA	cypCar_00010496-RA	cypCar_00010497-RA	cypCar_00010498-RA	cypCar_00010499-RA	cypCar_00010500-RA	cypCar_00010501-RA	cypCar_00010502-RA	cypCar_00010503-RA	cypCar_00010504-RA	cypCar_00010505-RA	cypCar_00010506-RA	cypCar_00010507-RA	cypCar_00010508-RA	cypCar_00010509-RA	cypCar_00010510-RA	cypCar_00010511-RA	cypCar_00010512-RA	cypCar_00010513-RA	cypCar_00010514-RA	cypCar_00010515-RA	cypCar_00010516-RA	cypCar_00010517-RA	cypCar_00010518-RA	cypCar_00010519-RA	cypCar_00010520-RA	cypCar_00010521-RA	cypCar_00010522-RA	cypCar_00010523-RA	cypCar_00010524-RA	cypCar_00010525-RA	cypCar_00010526-RA	cypCar_00010527-RA	cypCar_00010528-RA	cypCar_00010529-RA	cypCar_00010530-RA	cypCar_00010531-RA	cypCar_00010532-RA	cypCar_00010533-RA	cypCar_00010534-RA	cypCar_00010535-RA	cypCar_00010536-RA	cypCar_00010537-RA	cypCar_00010538-RA	cypCar_00010539-RA	cypCar_00010540-RA	cypCar_00010541-RA	cypCar_00010542-RA	cypCar_00010543-RA	cypCar_00010544-RA	cypCar_00010545-RA	cypCar_00010546-RA	cypCar_00010547-RA	cypCar_00010548-RA	cypCar_00010549-RA	cypCar_00010550-RA	cypCar_00010551-RA	cypCar_00010552-RA	cypCar_00010553-RA	cypCar_00010554-RA	cypCar_00010555-RA	cypCar_00010556-RA	cypCar_00010557-RA	cypCar_00010558-RA	cypCar_00010559-RA	cypCar_00010560-RA	cypCar_00010561-RA	cypCar_00010562-RA	cypCar_00010563-RA	cypCar_00010564-RA	cypCar_00010565-RA	cypCar_00010566-RA	cypCar_00010567-RA	cypCar_00010568-RA	cypCar_00010569-RA	cypCar_00010570-RA	cypCar_00010571-RA	cypCar_00010572-RA	cypCar_00010573-RA	cypCar_00010574-RA	cypCar_00010575-RA	cypCar_00010576-RA	cypCar_00010577-RA	cypCar_00010578-RA	cypCar_00010579-RA	cypCar_00010580-RA	cypCar_00010581-RA	cypCar_00010582-RA	cypCar_00010583-RA	cypCar_00010584-RA	cypCar_00010585-RA	cypCar_00010586-RA	cypCar_00010587-RA	cypCar_00010588-RA	cypCar_00010589-RA	cypCar_00010590-RA	cypCar_00010591-RA	cypCar_00010592-RA	cypCar_00010593-RA	cypCar_00010594-RA	cypCar_00010595-RA	cypCar_00010596-RA	cypCar_00010597-RA	cypCar_00010598-RA	cypCar_00010599-RA	cypCar_00010600-RA	cypCar_00010601-RA	cypCar_00010602-RA	cypCar_00010603-RA	cypCar_00010604-RA	cypCar_00010605-RA	cypCar_00010606-RA	cypCar_00010607-RA	cypCar_00010608-RA	cypCar_00010609-RA	cypCar_00010610-RA	cypCar_00010611-RA	cypCar_00010612-RA	cypCar_00010613-RA	cypCar_00010614-RA	cypCar_00010615-RA	cypCar_00010616-RA	cypCar_00010617-RA	cypCar_00010618-RA	cypCar_00010619-RA	cypCar_00010620-RA	cypCar_00010621-RA	cypCar_00010622-RA	cypCar_00010623-RA	cypCar_00010624-RA	cypCar_00010625-RA	cypCar_00010626-RA	cypCar_00010627-RA	cypCar_00010628-RA	cypCar_00010629-RA	cypCar_00010630-RA	cypCar_00010631-RA	cypCar_00010632-RA	cypCar_00010633-RA	cypCar_00010634-RA	cypCar_00010635-RA	cypCar_00010636-RA	cypCar_00010637-RA	cypCar_00010638-RA	cypCar_00010639-RA	cypCar_00010640-RA	cypCar_00010641-RA	cypCar_00010642-RA	cypCar_00010643-RA	cypCar_00010644-RA	cypCar_00010645-RA	cypCar_00010646-RA	cypCar_00010647-RA	cypCar_00010648-RA	cypCar_00010649-RA	cypCar_00010650-RA	cypCar_00010651-RA	cypCar_00010652-RA	cypCar_00010653-RA	cypCar_00010654-RA	cypCar_00010655-RA	cypCar_00010656-RA	cypCar_00010657-RA	cypCar_00010658-RA	cypCar_00010659-RA	cypCar_00010660-RA	cypCar_00010661-RA	cypCar_00010662-RA	cypCar_00010663-RA	cypCar_00010664-RA	cypCar_00010665-RA	cypCar_00010666-RA	cypCar_00010667-RA	cypCar_00010668-RA	cypCar_00010669-RA	cypCar_00010670-RA	cypCar_00010671-RA	cypCar_00010672-RA	cypCar_00010673-RA	cypCar_00010674-RA	cypCar_00010675-RA	cypCar_00010676-RA	cypCar_00010677-RA	cypCar_00010678-RA	cypCar_00010679-RA	cypCar_00010680-RA	cypCar_00010681-RA	cypCar_00010682-RA	cypCar_00010683-RA	cypCar_00010684-RA	cypCar_00010685-RA	cypCar_00010686-RA	cypCar_00010687-RA	cypCar_00010688-RA	cypCar_00010689-RA	cypCar_00010690-RA	cypCar_00010691-RA	cypCar_00010692-RA	cypCar_00010693-RA	cypCar_00010694-RA	cypCar_00010695-RA	cypCar_00010696-RA	cypCar_00010697-RA	cypCar_00010698-RA	cypCar_00010699-RA	cypCar_00010700-RA	cypCar_00010701-RA	cypCar_00010702-RA	cypCar_00010703-RA	cypCar_00010704-RA	cypCar_00010705-RA	cypCar_00010706-RA	cypCar_00010707-RA	cypCar_00010708-RA	cypCar_00010709-RA	cypCar_00010710-RA	cypCar_00010711-RA	cypCar_00010712-RA	cypCar_00010713-RA	cypCar_00010714-RA	cypCar_00010715-RA	cypCar_00010716-RA	cypCar_00010717-RA	cypCar_00010718-RA	cypCar_00010719-RA	cypCar_00010720-RA	cypCar_00010721-RA	cypCar_00010722-RA	cypCar_00010723-RA	cypCar_00010724-RA	cypCar_00010725-RA	cypCar_00010726-RA	cypCar_00010727-RA	cypCar_00010728-RA	cypCar_00010729-RA	cypCar_00010730-RA	cypCar_00010731-RA	cypCar_00010732-RA	cypCar_00010733-RA	cypCar_00010734-RA	cypCar_00010735-RA	cypCar_00010736-RA	cypCar_00010737-RA	cypCar_00010738-RA	cypCar_00010739-RA	cypCar_00010740-RA	cypCar_00010741-RA	cypCar_00010742-RA	cypCar_00010743-RA	cypCar_00010744-RA	cypCar_00010745-RA	cypCar_00010746-RA	cypCar_00010747-RA	cypCar_00010748-RA	cypCar_00010749-RA	cypCar_00010750-RA	cypCar_00010751-RA	cypCar_00010752-RA	cypCar_00010753-RA	cypCar_00010754-RA	cypCar_00010755-RA	cypCar_00010756-RA	cypCar_00010757-RA	cypCar_00010758-RA	cypCar_00010759-RA	cypCar_00010760-RA	cypCar_00010761-RA	cypCar_00010762-RA	cypCar_00010763-RA	cypCar_00010764-RA	cypCar_00010765-RA	cypCar_00010766-RA	cypCar_00010767-RA	cypCar_00010768-RA	cypCar_00010769-RA	cypCar_00010770-RA	cypCar_00010771-RA	cypCar_00010772-RA	cypCar_00010773-RA	cypCar_00010774-RA	cypCar_00010775-RA	cypCar_00010776-RA	cypCar_00010777-RA	cypCar_00010778-RA	cypCar_00010779-RA	cypCar_00010780-RA	cypCar_00010781-RA	cypCar_00010782-RA	cypCar_00010783-RA	cypCar_00010784-RA	cypCar_00010785-RA	cypCar_00010786-RA	cypCar_00010787-RA	cypCar_00010788-RA	cypCar_00010789-RA	cypCar_00010790-RA	cypCar_00010791-RA	cypCar_00010792-RA	cypCar_00010793-RA	cypCar_00010794-RA	cypCar_00010795-RA	cypCar_00010796-RA	cypCar_00010797-RA	cypCar_00010798-RA	cypCar_00010799-RA	cypCar_00010800-RA	cypCar_00010801-RA	cypCar_00010802-RA	cypCar_00010803-RA	cypCar_00010804-RA	cypCar_00010805-RA	cypCar_00010806-RA	cypCar_00010807-RA	cypCar_00010808-RA	cypCar_00010809-RA	cypCar_00010810-RA	cypCar_00010811-RA	cypCar_00010812-RA	cypCar_00010813-RA	cypCar_00010814-RA	cypCar_00010815-RA	cypCar_00010816-RA	cypCar_00010817-RA	cypCar_00010818-RA	cypCar_00010819-RA	cypCar_00010820-RA	cypCar_00010821-RA	cypCar_00010822-RA	cypCar_00010823-RA	cypCar_00010824-RA	cypCar_00010825-RA	cypCar_00010826-RA	cypCar_00010827-RA	cypCar_00010828-RA	cypCar_00010829-RA	cypCar_00010830-RA	cypCar_00010831-RA	cypCar_00010832-RA	cypCar_00010833-RA	cypCar_00010834-RA	cypCar_00010835-RA	cypCar_00010836-RA	cypCar_00010837-RA	cypCar_00010838-RA	cypCar_00010839-RA	cypCar_00010840-RA	cypCar_00010841-RA	cypCar_00010842-RA	cypCar_00010843-RA	cypCar_00010844-RA	cypCar_00010845-RA	cypCar_00010846-RA	cypCar_00010847-RA	cypCar_00010848-RA	cypCar_00010849-RA	cypCar_00010850-RA	cypCar_00010851-RA	cypCar_00010852-RA	cypCar_00010853-RA	cypCar_00010854-RA	cypCar_00010855-RA	cypCar_00010856-RA	cypCar_00010857-RA	cypCar_00010858-RA	cypCar_00010859-RA	cypCar_00010860-RA	cypCar_00010861-RA	cypCar_00010862-RA	cypCar_00010863-RA	cypCar_00010864-RA	cypCar_00010865-RA	cypCar_00010866-RA	cypCar_00010867-RA	cypCar_00010868-RA	cypCar_00010869-RA	cypCar_00010870-RA	cypCar_00010871-RA	cypCar_00010872-RA	cypCar_00010873-RA	cypCar_00010874-RA	cypCar_00010875-RA	cypCar_00010876-RA	cypCar_00010877-RA	cypCar_00010878-RA	cypCar_00010879-RA	cypCar_00010880-RA	cypCar_00010881-RA	cypCar_00010882-RA	cypCar_00010883-RA	cypCar_00010884-RA	cypCar_00010885-RA	cypCar_00010886-RA	cypCar_00010887-RA	cypCar_00010888-RA	cypCar_00010889-RA	cypCar_00010890-RA	cypCar_00010891-RA	cypCar_00010892-RA	cypCar_00010893-RA	cypCar_00010894-RA	cypCar_00010895-RA	cypCar_00010896-RA	cypCar_00010897-RA	cypCar_00010898-RA	cypCar_00010899-RA	cypCar_00010900-RA	cypCar_00010901-RA	cypCar_00010902-RA	cypCar_00010903-RA	cypCar_00010904-RA	cypCar_00010905-RA	cypCar_00010906-RA	cypCar_00010907-RA	cypCar_00010908-RA	cypCar_00010909-RA	cypCar_00010910-RA	cypCar_00010911-RA	cypCar_00010912-RA	cypCar_00010913-RA	cypCar_00010914-RA	cypCar_00010915-RA	cypCar_00010916-RA	cypCar_00010917-RA	cypCar_00010918-RA	cypCar_00010919-RA	cypCar_00010920-RA	cypCar_00010921-RA	cypCar_00010922-RA	cypCar_00010923-RA	cypCar_00010924-RA	cypCar_00010925-RA	cypCar_00010926-RA	cypCar_00010927-RA	cypCar_00010928-RA	cypCar_00010929-RA	cypCar_00010930-RA	cypCar_00010931-RA	cypCar_00010932-RA	cypCar_00010933-RA	cypCar_00010934-RA	cypCar_00010935-RA	cypCar_00010936-RA	cypCar_00010937-RA	cypCar_00010938-RA	cypCar_00010939-RA	cypCar_00010940-RA	cypCar_00010941-RA	cypCar_00010942-RA	cypCar_00010943-RA	cypCar_00010944-RA	cypCar_00010945-RA	cypCar_00010946-RA	cypCar_00010947-RA	cypCar_00010948-RA	cypCar_00010949-RA	cypCar_00010950-RA	cypCar_00010951-RA	cypCar_00010952-RA	cypCar_00010953-RA	cypCar_00010954-RA	cypCar_00010955-RA	cypCar_00010956-RA	cypCar_00010957-RA	cypCar_00010958-RA	cypCar_00010959-RA	cypCar_00010960-RA	cypCar_00010961-RA	cypCar_00010962-RA	cypCar_00010963-RA	cypCar_00010964-RA	cypCar_00010965-RA	cypCar_00010966-RA	cypCar_00010967-RA	cypCar_00010968-RA	cypCar_00010969-RA	cypCar_00010970-RA	cypCar_00010971-RA	cypCar_00010972-RA	cypCar_00010973-RA	cypCar_00010974-RA	cypCar_00010975-RA	cypCar_00010976-RA	cypCar_00010977-RA	cypCar_00010978-RA	cypCar_00010979-RA	cypCar_00010980-RA	cypCar_00010981-RA	cypCar_00010982-RA	cypCar_00010983-RA	cypCar_00010984-RA	cypCar_00010985-RA	cypCar_00010986-RA	cypCar_00010987-RA	cypCar_00010988-RA	cypCar_00010989-RA	cypCar_00010990-RA	cypCar_00010991-RA	cypCar_00010992-RA	cypCar_00010993-RA	cypCar_00010994-RA	cypCar_00010995-RA	cypCar_00010996-RA	cypCar_00010997-RA	cypCar_00010998-RA	cypCar_00010999-RA	cypCar_00011000-RA	cypCar_00011001-RA	cypCar_00011002-RA	cypCar_00011003-RA	cypCar_00011004-RA	cypCar_00011005-RA	cypCar_00011006-RA	cypCar_00011007-RA	cypCar_00011008-RA	cypCar_00011009-RA	cypCar_00011010-RA	cypCar_00011011-RA	cypCar_00011012-RA	cypCar_00011013-RA	cypCar_00011014-RA	cypCar_00011015-RA	cypCar_00011016-RA	cypCar_00011017-RA	cypCar_00011018-RA	cypCar_00011019-RA	cypCar_00011020-RA	cypCar_00011021-RA	cypCar_00011022-RA	cypCar_00011023-RA	cypCar_00011024-RA	cypCar_00011025-RA	cypCar_00011026-RA	cypCar_00011027-RA	cypCar_00011028-RA	cypCar_00011029-RA	cypCar_00011030-RA	cypCar_00011031-RA	cypCar_00011032-RA	cypCar_00011033-RA	cypCar_00011034-RA	cypCar_00011035-RA	cypCar_00011036-RA	cypCar_00011037-RA	cypCar_00011038-RA	cypCar_00011039-RA	cypCar_00011040-RA	cypCar_00011041-RA	cypCar_00011042-RA	cypCar_00011043-RA	cypCar_00011044-RA	cypCar_00011045-RA	cypCar_00011046-RA	cypCar_00011047-RA	cypCar_00011048-RA	cypCar_00011049-RA	cypCar_00011050-RA	cypCar_00011051-RA	cypCar_00011052-RA	cypCar_00011053-RA	cypCar_00011054-RA	cypCar_00011055-RA	cypCar_00011056-RA	cypCar_00011057-RA	cypCar_00011058-RA	cypCar_00011059-RA	cypCar_00011060-RA	cypCar_00011061-RA	cypCar_00011062-RA	cypCar_00011063-RA	cypCar_00011064-RA	cypCar_00011065-RA	cypCar_00011066-RA	cypCar_00011067-RA	cypCar_00011068-RA	cypCar_00011069-RA	cypCar_00011070-RA	cypCar_00011071-RA	cypCar_00011072-RA	cypCar_00011073-RA	cypCar_00011074-RA	cypCar_00011075-RA	cypCar_00011076-RA	cypCar_00011077-RA	cypCar_00011078-RA	cypCar_00011079-RA	cypCar_00011080-RA	cypCar_00011081-RA	cypCar_00011082-RA	cypCar_00011083-RA	cypCar_00011084-RA	cypCar_00011085-RA	cypCar_00011086-RA	cypCar_00011087-RA	cypCar_00011088-RA	cypCar_00011089-RA	cypCar_00011090-RA	cypCar_00011091-RA	cypCar_00011092-RA	cypCar_00011093-RA	cypCar_00011094-RA	cypCar_00011095-RA	cypCar_00011096-RA	cypCar_00011097-RA	cypCar_00011098-RA	cypCar_00011099-RA	cypCar_00011100-RA	cypCar_00011101-RA	cypCar_00011102-RA	cypCar_00011103-RA	cypCar_00011104-RA	cypCar_00011105-RA	cypCar_00011106-RA	cypCar_00011107-RA	cypCar_00011108-RA	cypCar_00011109-RA	cypCar_00011110-RA	cypCar_00011111-RA	cypCar_00011112-RA	cypCar_00011113-RA	cypCar_00011114-RA	cypCar_00011115-RA	cypCar_00011116-RA	cypCar_00011117-RA	cypCar_00011118-RA	cypCar_00011119-RA	cypCar_00011120-RA	cypCar_00011121-RA	cypCar_00011122-RA	cypCar_00011123-RA	cypCar_00011124-RA	cypCar_00011125-RA	cypCar_00011126-RA	cypCar_00011127-RA	cypCar_00011128-RA	cypCar_00011129-RA	cypCar_00011130-RA	cypCar_00011131-RA	cypCar_00011132-RA	cypCar_00011133-RA	cypCar_00011134-RA	cypCar_00011135-RA	cypCar_00011136-RA	cypCar_00011137-RA	cypCar_00011138-RA	cypCar_00011139-RA	cypCar_00011140-RA	cypCar_00011141-RA	cypCar_00011142-RA	cypCar_00011143-RA	cypCar_00011144-RA	cypCar_00011145-RA	cypCar_00011146-RA	cypCar_00011147-RA	cypCar_00011148-RA	cypCar_00011149-RA	cypCar_00011150-RA	cypCar_00011151-RA	cypCar_00011152-RA	cypCar_00011153-RA	cypCar_00011154-RA	cypCar_00011155-RA	cypCar_00011156-RA	cypCar_00011157-RA	cypCar_00011158-RA	cypCar_00011159-RA	cypCar_00011160-RA	cypCar_00011161-RA	cypCar_00011162-RA	cypCar_00011163-RA	cypCar_00011164-RA	cypCar_00011165-RA	cypCar_00011166-RA	cypCar_00011167-RA	cypCar_00011168-RA	cypCar_00011169-RA	cypCar_00011170-RA	cypCar_00011171-RA	cypCar_00011172-RA	cypCar_00011173-RA	cypCar_00011174-RA	cypCar_00011175-RA	cypCar_00011176-RA	cypCar_00011177-RA	cypCar_00011178-RA	cypCar_00011179-RA	cypCar_00011180-RA	cypCar_00011181-RA	cypCar_00011182-RA	cypCar_00011183-RA	cypCar_00011184-RA	cypCar_00011185-RA	cypCar_00011186-RA	cypCar_00011187-RA	cypCar_00011188-RA	cypCar_00011189-RA	cypCar_00011190-RA	cypCar_00011191-RA	cypCar_00011192-RA	cypCar_00011193-RA	cypCar_00011194-RA	cypCar_00011195-RA	cypCar_00011196-RA	cypCar_00011197-RA	cypCar_00011198-RA	cypCar_00011199-RA	cypCar_00011200-RA	cypCar_00011201-RA	cypCar_00011202-RA	cypCar_00011203-RA	cypCar_00011204-RA	cypCar_00011205-RA	cypCar_00011206-RA	cypCar_00011207-RA	cypCar_00011208-RA	cypCar_00011209-RA	cypCar_00011210-RA	cypCar_00011211-RA	cypCar_00011212-RA	cypCar_00011213-RA	cypCar_00011214-RA	cypCar_00011215-RA	cypCar_00011216-RA	cypCar_00011217-RA	cypCar_00011218-RA	cypCar_00011219-RA	cypCar_00011220-RA	cypCar_00011221-RA	cypCar_00011222-RA	cypCar_00011223-RA	cypCar_00011224-RA	cypCar_00011225-RA	cypCar_00011226-RA	cypCar_00011227-RA	cypCar_00011228-RA	cypCar_00011229-RA	cypCar_00011230-RA	cypCar_00011231-RA	cypCar_00011232-RA	cypCar_00011233-RA	cypCar_00011234-RA	cypCar_00011235-RA	cypCar_00011236-RA	cypCar_00011237-RA	cypCar_00011238-RA	cypCar_00011239-RA	cypCar_00011240-RA	cypCar_00011241-RA	cypCar_00011242-RA	cypCar_00011243-RA	cypCar_00011244-RA	cypCar_00011245-RA	cypCar_00011246-RA	cypCar_00011247-RA	cypCar_00011248-RA	cypCar_00011249-RA	cypCar_00011250-RA	cypCar_00011251-RA	cypCar_00011252-RA	cypCar_00011253-RA	cypCar_00011254-RA	cypCar_00011255-RA	cypCar_00011256-RA	cypCar_00011257-RA	cypCar_00011258-RA	cypCar_00011259-RA	cypCar_00011260-RA	cypCar_00011261-RA	cypCar_00011262-RA	cypCar_00011263-RA	cypCar_00011264-RA	cypCar_00011265-RA	cypCar_00011266-RA	cypCar_00011267-RA	cypCar_00011268-RA	cypCar_00011269-RA	cypCar_00011270-RA	cypCar_00011271-RA	cypCar_00011272-RA	cypCar_00011273-RA	cypCar_00011274-RA	cypCar_00011275-RA	cypCar_00011276-RA	cypCar_00011277-RA	cypCar_00011278-RA	cypCar_00011279-RA	cypCar_00011280-RA	cypCar_00011281-RA	cypCar_00011282-RA	cypCar_00011283-RA	cypCar_00011284-RA	cypCar_00011285-RA	cypCar_00011286-RA	cypCar_00011287-RA	cypCar_00011288-RA	cypCar_00011289-RA	cypCar_00011290-RA	cypCar_00011291-RA	cypCar_00011292-RA	cypCar_00011293-RA	cypCar_00011294-RA	cypCar_00011295-RA	cypCar_00011296-RA	cypCar_00011297-RA	cypCar_00011298-RA	cypCar_00011299-RA	cypCar_00011300-RA	cypCar_00011301-RA	cypCar_00011302-RA	cypCar_00011303-RA	cypCar_00011304-RA	cypCar_00011305-RA	cypCar_00011306-RA	cypCar_00011307-RA	cypCar_00011308-RA	cypCar_00011309-RA	cypCar_00011310-RA	cypCar_00011311-RA	cypCar_00011312-RA	cypCar_00011313-RA	cypCar_00011314-RA	cypCar_00011315-RA	cypCar_00011316-RA	cypCar_00011317-RA	cypCar_00011318-RA	cypCar_00011319-RA	cypCar_00011320-RA	cypCar_00011321-RA	cypCar_00011322-RA	cypCar_00011323-RA	cypCar_00011324-RA	cypCar_00011325-RA	cypCar_00011326-RA	cypCar_00011327-RA	cypCar_00011328-RA	cypCar_00011329-RA	cypCar_00011330-RA	cypCar_00011331-RA	cypCar_00011332-RA	cypCar_00011333-RA	cypCar_00011334-RA	cypCar_00011335-RA	cypCar_00011336-RA	cypCar_00011337-RA	cypCar_00011338-RA	cypCar_00011339-RA	cypCar_00011340-RA	cypCar_00011341-RA	cypCar_00011342-RA	cypCar_00011343-RA	cypCar_00011344-RA	cypCar_00011345-RA	cypCar_00011346-RA	cypCar_00011347-RA	cypCar_00011348-RA	cypCar_00011349-RA	cypCar_00011350-RA	cypCar_00011351-RA	cypCar_00011352-RA	cypCar_00011353-RA	cypCar_00011354-RA	cypCar_00011355-RA	cypCar_00011356-RA	cypCar_00011357-RA	cypCar_00011358-RA	cypCar_00011359-RA	cypCar_00011360-RA	cypCar_00011361-RA	cypCar_00011362-RA	cypCar_00011363-RA	cypCar_00011364-RA	cypCar_00011365-RA	cypCar_00011366-RA	cypCar_00011367-RA	cypCar_00011368-RA	cypCar_00011369-RA	cypCar_00011370-RA	cypCar_00011371-RA	cypCar_00011372-RA	cypCar_00011373-RA	cypCar_00011374-RA	cypCar_00011375-RA	cypCar_00011376-RA	cypCar_00011377-RA	cypCar_00011378-RA	cypCar_00011379-RA	cypCar_00011380-RA	cypCar_00011381-RA	cypCar_00011382-RA	cypCar_00011383-RA	cypCar_00011384-RA	cypCar_00011385-RA	cypCar_00011386-RA	cypCar_00011387-RA	cypCar_00011388-RA	cypCar_00011389-RA	cypCar_00011390-RA	cypCar_00011391-RA	cypCar_00011392-RA	cypCar_00011393-RA	cypCar_00011394-RA	cypCar_00011395-RA	cypCar_00011396-RA	cypCar_00011397-RA	cypCar_00011398-RA	cypCar_00011399-RA	cypCar_00011400-RA	cypCar_00011401-RA	cypCar_00011402-RA	cypCar_00011403-RA	cypCar_00011404-RA	cypCar_00011405-RA	cypCar_00011406-RA	cypCar_00011407-RA	cypCar_00011408-RA	cypCar_00011409-RA	cypCar_00011410-RA	cypCar_00011411-RA	cypCar_00011412-RA	cypCar_00011413-RA	cypCar_00011414-RA	cypCar_00011415-RA	cypCar_00011416-RA	cypCar_00011417-RA	cypCar_00011418-RA	cypCar_00011419-RA	cypCar_00011420-RA	cypCar_00011421-RA	cypCar_00011422-RA	cypCar_00011423-RA	cypCar_00011424-RA	cypCar_00011425-RA	cypCar_00011426-RA	cypCar_00011427-RA	cypCar_00011428-RA	cypCar_00011429-RA	cypCar_00011430-RA	cypCar_00011431-RA	cypCar_00011432-RA	cypCar_00011433-RA	cypCar_00011434-RA	cypCar_00011435-RA	cypCar_00011436-RA	cypCar_00011437-RA	cypCar_00011438-RA	cypCar_00011439-RA	cypCar_00011440-RA	cypCar_00011441-RA	cypCar_00011442-RA	cypCar_00011443-RA	cypCar_00011444-RA	cypCar_00011445-RA	cypCar_00011446-RA	cypCar_00011447-RA	cypCar_00011448-RA	cypCar_00011449-RA	cypCar_00011450-RA	cypCar_00011451-RA	cypCar_00011452-RA	cypCar_00011453-RA	cypCar_00011454-RA	cypCar_00011455-RA	cypCar_00011456-RA	cypCar_00011457-RA	cypCar_00011458-RA	cypCar_00011459-RA	cypCar_00011460-RA	cypCar_00011461-RA	cypCar_00011462-RA	cypCar_00011463-RA	cypCar_00011464-RA	cypCar_00011465-RA	cypCar_00011466-RA	cypCar_00011467-RA	cypCar_00011468-RA	cypCar_00011469-RA	cypCar_00011470-RA	cypCar_00011471-RA	cypCar_00011472-RA	cypCar_00011473-RA	cypCar_00011474-RA	cypCar_00011475-RA	cypCar_00011476-RA	cypCar_00011477-RA	cypCar_00011478-RA	cypCar_00011479-RA	cypCar_00011480-RA	cypCar_00011481-RA	cypCar_00011482-RA	cypCar_00011483-RA	cypCar_00011484-RA	cypCar_00011485-RA	cypCar_00011486-RA	cypCar_00011487-RA	cypCar_00011488-RA	cypCar_00011489-RA	cypCar_00011490-RA	cypCar_00011491-RA	cypCar_00011492-RA	cypCar_00011493-RA	cypCar_00011494-RA	cypCar_00011495-RA	cypCar_00011496-RA	cypCar_00011497-RA	cypCar_00011498-RA	cypCar_00011499-RA	cypCar_00011500-RA	cypCar_00011501-RA	cypCar_00011502-RA	cypCar_00011503-RA	cypCar_00011504-RA	cypCar_00011505-RA	cypCar_00011506-RA	cypCar_00011507-RA	cypCar_00011508-RA	cypCar_00011509-RA	cypCar_00011510-RA	cypCar_00011511-RA	cypCar_00011512-RA	cypCar_00011513-RA	cypCar_00011514-RA	cypCar_00011515-RA	cypCar_00011516-RA	cypCar_00011517-RA	cypCar_00011518-RA	cypCar_00011519-RA	cypCar_00011520-RA	cypCar_00011521-RA	cypCar_00011522-RA	cypCar_00011523-RA	cypCar_00011524-RA	cypCar_00011525-RA	cypCar_00011526-RA	cypCar_00011527-RA	cypCar_00011528-RA	cypCar_00011529-RA	cypCar_00011530-RA	cypCar_00011531-RA	cypCar_00011532-RA	cypCar_00011533-RA	cypCar_00011534-RA	cypCar_00011535-RA	cypCar_00011536-RA	cypCar_00011537-RA	cypCar_00011538-RA	cypCar_00011539-RA	cypCar_00011540-RA	cypCar_00011541-RA	cypCar_00011542-RA	cypCar_00011543-RA	cypCar_00011544-RA	cypCar_00011545-RA	cypCar_00011546-RA	cypCar_00011547-RA	cypCar_00011548-RA	cypCar_00011549-RA	cypCar_00011550-RA	cypCar_00011551-RA	cypCar_00011552-RA	cypCar_00011553-RA	cypCar_00011554-RA	cypCar_00011555-RA	cypCar_00011556-RA	cypCar_00011557-RA	cypCar_00011558-RA	cypCar_00011559-RA	cypCar_00011560-RA	cypCar_00011561-RA	cypCar_00011562-RA	cypCar_00011563-RA	cypCar_00011564-RA	cypCar_00011565-RA	cypCar_00011566-RA	cypCar_00011567-RA	cypCar_00011568-RA	cypCar_00011569-RA	cypCar_00011570-RA	cypCar_00011571-RA	cypCar_00011572-RA	cypCar_00011573-RA	cypCar_00011574-RA	cypCar_00011575-RA	cypCar_00011576-RA	cypCar_00011577-RA	cypCar_00011578-RA	cypCar_00011579-RA	cypCar_00011580-RA	cypCar_00011581-RA	cypCar_00011582-RA	cypCar_00011583-RA	cypCar_00011584-RA	cypCar_00011585-RA	cypCar_00011586-RA	cypCar_00011587-RA	cypCar_00011588-RA	cypCar_00011589-RA	cypCar_00011590-RA	cypCar_00011591-RA	cypCar_00011592-RA	cypCar_00011593-RA	cypCar_00011594-RA	cypCar_00011595-RA	cypCar_00011596-RA	cypCar_00011597-RA	cypCar_00011598-RA	cypCar_00011599-RA	cypCar_00011600-RA	cypCar_00011601-RA	cypCar_00011602-RA	cypCar_00011603-RA	cypCar_00011604-RA	cypCar_00011605-RA	cypCar_00011606-RA	cypCar_00011607-RA	cypCar_00011608-RA	cypCar_00011609-RA	cypCar_00011610-RA	cypCar_00011611-RA	cypCar_00011612-RA	cypCar_00011613-RA	cypCar_00011614-RA	cypCar_00011615-RA	cypCar_00011616-RA	cypCar_00011617-RA	cypCar_00011618-RA	cypCar_00011619-RA	cypCar_00011620-RA	cypCar_00011621-RA	cypCar_00011622-RA	cypCar_00011623-RA	cypCar_00011624-RA	cypCar_00011625-RA	cypCar_00011626-RA	cypCar_00011627-RA	cypCar_00011628-RA	cypCar_00011629-RA	cypCar_00011630-RA	cypCar_00011631-RA	cypCar_00011632-RA	cypCar_00011633-RA	cypCar_00011634-RA	cypCar_00011635-RA	cypCar_00011636-RA	cypCar_00011637-RA	cypCar_00011638-RA	cypCar_00011639-RA	cypCar_00011640-RA	cypCar_00011641-RA	cypCar_00011642-RA	cypCar_00011643-RA	cypCar_00011644-RA	cypCar_00011645-RA	cypCar_00011646-RA	cypCar_00011647-RA	cypCar_00011648-RA	cypCar_00011649-RA	cypCar_00011650-RA	cypCar_00011651-RA	cypCar_00011652-RA	cypCar_00011653-RA	cypCar_00011654-RA	cypCar_00011655-RA	cypCar_00011656-RA	cypCar_00011657-RA	cypCar_00011658-RA	cypCar_00011659-RA	cypCar_00011660-RA	cypCar_00011661-RA	cypCar_00011662-RA	cypCar_00011663-RA	cypCar_00011664-RA	cypCar_00011665-RA	cypCar_00011666-RA	cypCar_00011667-RA	cypCar_00011668-RA	cypCar_00011669-RA	cypCar_00011670-RA	cypCar_00011671-RA	cypCar_00011672-RA	cypCar_00011673-RA	cypCar_00011674-RA	cypCar_00011675-RA	cypCar_00011676-RA	cypCar_00011677-RA	cypCar_00011678-RA	cypCar_00011679-RA	cypCar_00011680-RA	cypCar_00011681-RA	cypCar_00011682-RA	cypCar_00011683-RA	cypCar_00011684-RA	cypCar_00011685-RA	cypCar_00011686-RA	cypCar_00011687-RA	cypCar_00011688-RA	cypCar_00011689-RA	cypCar_00011690-RA	cypCar_00011691-RA	cypCar_00011692-RA	cypCar_00011693-RA	cypCar_00011694-RA	cypCar_00011695-RA	cypCar_00011696-RA	cypCar_00011697-RA	cypCar_00011698-RA	cypCar_00011699-RA	cypCar_00011700-RA	cypCar_00011701-RA	cypCar_00011702-RA	cypCar_00011703-RA	cypCar_00011704-RA	cypCar_00011705-RA	cypCar_00011706-RA	cypCar_00011707-RA	cypCar_00011708-RA	cypCar_00011709-RA	cypCar_00011710-RA	cypCar_00011711-RA	cypCar_00011712-RA	cypCar_00011713-RA	cypCar_00011714-RA	cypCar_00011715-RA	cypCar_00011716-RA	cypCar_00011717-RA	cypCar_00011718-RA	cypCar_00011719-RA	cypCar_00011720-RA	cypCar_00011721-RA	cypCar_00011722-RA	cypCar_00011723-RA	cypCar_00011724-RA	cypCar_00011725-RA	cypCar_00011726-RA	cypCar_00011727-RA	cypCar_00011728-RA	cypCar_00011729-RA	cypCar_00011730-RA	cypCar_00011731-RA	cypCar_00011732-RA	cypCar_00011733-RA	cypCar_00011734-RA	cypCar_00011735-RA	cypCar_00011736-RA	cypCar_00011737-RA	cypCar_00011738-RA	cypCar_00011739-RA	cypCar_00011740-RA	cypCar_00011741-RA	cypCar_00011742-RA	cypCar_00011743-RA	cypCar_00011744-RA	cypCar_00011745-RA	cypCar_00011746-RA	cypCar_00011747-RA	cypCar_00011748-RA	cypCar_00011749-RA	cypCar_00011750-RA	cypCar_00011751-RA	cypCar_00011752-RA	cypCar_00011753-RA	cypCar_00011754-RA	cypCar_00011755-RA	cypCar_00011756-RA	cypCar_00011757-RA	cypCar_00011758-RA	cypCar_00011759-RA	cypCar_00011760-RA	cypCar_00011761-RA	cypCar_00011762-RA	cypCar_00011763-RA	cypCar_00011764-RA	cypCar_00011765-RA	cypCar_00011766-RA	cypCar_00011767-RA	cypCar_00011768-RA	cypCar_00011769-RA	cypCar_00011770-RA	cypCar_00011771-RA	cypCar_00011772-RA	cypCar_00011773-RA	cypCar_00011774-RA	cypCar_00011775-RA	cypCar_00011776-RA	cypCar_00011777-RA	cypCar_00011778-RA	cypCar_00011779-RA	cypCar_00011780-RA	cypCar_00011781-RA	cypCar_00011782-RA	cypCar_00011783-RA	cypCar_00011784-RA	cypCar_00011785-RA	cypCar_00011786-RA	cypCar_00011787-RA	cypCar_00011788-RA	cypCar_00011789-RA	cypCar_00011790-RA	cypCar_00011791-RA	cypCar_00011792-RA	cypCar_00011793-RA	cypCar_00011794-RA	cypCar_00011795-RA	cypCar_00011796-RA	cypCar_00011797-RA	cypCar_00011798-RA	cypCar_00011799-RA	cypCar_00011800-RA	cypCar_00011801-RA	cypCar_00011802-RA	cypCar_00011803-RA	cypCar_00011804-RA	cypCar_00011805-RA	cypCar_00011806-RA	cypCar_00011807-RA	cypCar_00011808-RA	cypCar_00011809-RA	cypCar_00011810-RA	cypCar_00011811-RA	cypCar_00011812-RA	cypCar_00011813-RA	cypCar_00011814-RA	cypCar_00011815-RA	cypCar_00011816-RA	cypCar_00011817-RA	cypCar_00011818-RA	cypCar_00011819-RA	cypCar_00011820-RA	cypCar_00011821-RA	cypCar_00011822-RA	cypCar_00011823-RA	cypCar_00011824-RA	cypCar_00011825-RA	cypCar_00011826-RA	cypCar_00011827-RA	cypCar_00011828-RA	cypCar_00011829-RA	cypCar_00011830-RA	cypCar_00011831-RA	cypCar_00011832-RA	cypCar_00011833-RA	cypCar_00011834-RA	cypCar_00011835-RA	cypCar_00011836-RA	cypCar_00011837-RA	cypCar_00011838-RA	cypCar_00011839-RA	cypCar_00011840-RA	cypCar_00011841-RA	cypCar_00011842-RA	cypCar_00011843-RA	cypCar_00011844-RA	cypCar_00011845-RA	cypCar_00011846-RA	cypCar_00011847-RA	cypCar_00011848-RA	cypCar_00011849-RA	cypCar_00011850-RA	cypCar_00011851-RA	cypCar_00011852-RA	cypCar_00011853-RA	cypCar_00011854-RA	cypCar_00011855-RA	cypCar_00011856-RA	cypCar_00011857-RA	cypCar_00011858-RA	cypCar_00011859-RA	cypCar_00011860-RA	cypCar_00011861-RA	cypCar_00011862-RA	cypCar_00011863-RA	cypCar_00011864-RA	cypCar_00011865-RA	cypCar_00011866-RA	cypCar_00011867-RA	cypCar_00011868-RA	cypCar_00011869-RA	cypCar_00011870-RA	cypCar_00011871-RA	cypCar_00011872-RA	cypCar_00011873-RA	cypCar_00011874-RA	cypCar_00011875-RA	cypCar_00011876-RA	cypCar_00011877-RA	cypCar_00011878-RA	cypCar_00011879-RA	cypCar_00011880-RA	cypCar_00011881-RA	cypCar_00011882-RA	cypCar_00011883-RA	cypCar_00011884-RA	cypCar_00011885-RA	cypCar_00011886-RA	cypCar_00011887-RA	cypCar_00011888-RA	cypCar_00011889-RA	cypCar_00011890-RA	cypCar_00011891-RA	cypCar_00011892-RA	cypCar_00011893-RA	cypCar_00011894-RA	cypCar_00011895-RA	cypCar_00011896-RA	cypCar_00011897-RA	cypCar_00011898-RA	cypCar_00011899-RA	cypCar_00011900-RA	cypCar_00011901-RA	cypCar_00011902-RA	cypCar_00011903-RA	cypCar_00011904-RA	cypCar_00011905-RA	cypCar_00011906-RA	cypCar_00011907-RA	cypCar_00011908-RA	cypCar_00011909-RA	cypCar_00011910-RA	cypCar_00011911-RA	cypCar_00011912-RA	cypCar_00011913-RA	cypCar_00011914-RA	cypCar_00011915-RA	cypCar_00011916-RA	cypCar_00011917-RA	cypCar_00011918-RA	cypCar_00011919-RA	cypCar_00011920-RA	cypCar_00011921-RA	cypCar_00011922-RA	cypCar_00011923-RA	cypCar_00011924-RA	cypCar_00011925-RA	cypCar_00011926-RA	cypCar_00011927-RA	cypCar_00011928-RA	cypCar_00011929-RA	cypCar_00011930-RA	cypCar_00011931-RA	cypCar_00011932-RA	cypCar_00011933-RA	cypCar_00011934-RA	cypCar_00011935-RA	cypCar_00011936-RA	cypCar_00011937-RA	cypCar_00011938-RA	cypCar_00011939-RA	cypCar_00011940-RA	cypCar_00011941-RA	cypCar_00011942-RA	cypCar_00011943-RA	cypCar_00011944-RA	cypCar_00011945-RA	cypCar_00011946-RA	cypCar_00011947-RA	cypCar_00011948-RA	cypCar_00011949-RA	cypCar_00011950-RA	cypCar_00011951-RA	cypCar_00011952-RA	cypCar_00011953-RA	cypCar_00011954-RA	cypCar_00011955-RA	cypCar_00011956-RA	cypCar_00011957-RA	cypCar_00011958-RA	cypCar_00011959-RA	cypCar_00011960-RA	cypCar_00011961-RA	cypCar_00011962-RA	cypCar_00011963-RA	cypCar_00011964-RA	cypCar_00011965-RA	cypCar_00011966-RA	cypCar_00011967-RA	cypCar_00011968-RA	cypCar_00011969-RA	cypCar_00011970-RA	cypCar_00011971-RA	cypCar_00011972-RA	cypCar_00011973-RA	cypCar_00011974-RA	cypCar_00011975-RA	cypCar_00011976-RA	cypCar_00011977-RA	cypCar_00011978-RA	cypCar_00011979-RA	cypCar_00011980-RA	cypCar_00011981-RA	cypCar_00011982-RA	cypCar_00011983-RA	cypCar_00011984-RA	cypCar_00011985-RA	cypCar_00011986-RA	cypCar_00011987-RA	cypCar_00011988-RA	cypCar_00011989-RA	cypCar_00011990-RA	cypCar_00011991-RA	cypCar_00011992-RA	cypCar_00011993-RA	cypCar_00011994-RA	cypCar_00011995-RA	cypCar_00011996-RA	cypCar_00011997-RA	cypCar_00011998-RA	cypCar_00011999-RA	cypCar_00012000-RA	cypCar_00012001-RA	cypCar_00012002-RA	cypCar_00012003-RA	cypCar_00012004-RA	cypCar_00012005-RA	cypCar_00012006-RA	cypCar_00012007-RA	cypCar_00012008-RA	cypCar_00012009-RA	cypCar_00012010-RA	cypCar_00012011-RA	cypCar_00012012-RA	cypCar_00012013-RA	cypCar_00012014-RA	cypCar_00012015-RA	cypCar_00012016-RA	cypCar_00012017-RA	cypCar_00012018-RA	cypCar_00012019-RA	cypCar_00012020-RA	cypCar_00012021-RA	cypCar_00012022-RA	cypCar_00012023-RA	cypCar_00012024-RA	cypCar_00012025-RA	cypCar_00012026-RA	cypCar_00012027-RA	cypCar_00012028-RA	cypCar_00012029-RA	cypCar_00012030-RA	cypCar_00012031-RA	cypCar_00012032-RA	cypCar_00012033-RA	cypCar_00012034-RA	cypCar_00012035-RA	cypCar_00012036-RA	cypCar_00012037-RA	cypCar_00012038-RA	cypCar_00012039-RA	cypCar_00012040-RA	cypCar_00012041-RA	cypCar_00012042-RA	cypCar_00012043-RA	cypCar_00012044-RA	cypCar_00012045-RA	cypCar_00012046-RA	cypCar_00012047-RA	cypCar_00012048-RA	cypCar_00012049-RA	cypCar_00012050-RA	cypCar_00012051-RA	cypCar_00012052-RA	cypCar_00012053-RA	cypCar_00012054-RA	cypCar_00012055-RA	cypCar_00012056-RA	cypCar_00012057-RA	cypCar_00012058-RA	cypCar_00012059-RA	cypCar_00012060-RA	cypCar_00012061-RA	cypCar_00012062-RA	cypCar_00012063-RA	cypCar_00012064-RA	cypCar_00012065-RA	cypCar_00012066-RA	cypCar_00012067-RA	cypCar_00012068-RA	cypCar_00012069-RA	cypCar_00012070-RA	cypCar_00012071-RA	cypCar_00012072-RA	cypCar_00012073-RA	cypCar_00012074-RA	cypCar_00012075-RA	cypCar_00012076-RA	cypCar_00012077-RA	cypCar_00012078-RA	cypCar_00012079-RA	cypCar_00012080-RA	cypCar_00012081-RA	cypCar_00012082-RA	cypCar_00012083-RA	cypCar_00012084-RA	cypCar_00012085-RA	cypCar_00012086-RA	cypCar_00012087-RA	cypCar_00012088-RA	cypCar_00012089-RA	cypCar_00012090-RA	cypCar_00012091-RA	cypCar_00012092-RA	cypCar_00012093-RA	cypCar_00012094-RA	cypCar_00012095-RA	cypCar_00012096-RA	cypCar_00012097-RA	cypCar_00012098-RA	cypCar_00012099-RA	cypCar_00012100-RA	cypCar_00012101-RA	cypCar_00012102-RA	cypCar_00012103-RA	cypCar_00012104-RA	cypCar_00012105-RA	cypCar_00012106-RA	cypCar_00012107-RA	cypCar_00012108-RA	cypCar_00012109-RA	cypCar_00012110-RA	cypCar_00012111-RA	cypCar_00012112-RA	cypCar_00012113-RA	cypCar_00012114-RA	cypCar_00012115-RA	cypCar_00012116-RA	cypCar_00012117-RA	cypCar_00012118-RA	cypCar_00012119-RA	cypCar_00012120-RA	cypCar_00012121-RA	cypCar_00012122-RA	cypCar_00012123-RA	cypCar_00012124-RA	cypCar_00012125-RA	cypCar_00012126-RA	cypCar_00012127-RA	cypCar_00012128-RA	cypCar_00012129-RA	cypCar_00012130-RA	cypCar_00012131-RA	cypCar_00012132-RA	cypCar_00012133-RA	cypCar_00012134-RA	cypCar_00012135-RA	cypCar_00012136-RA	cypCar_00012137-RA	cypCar_00012138-RA	cypCar_00012139-RA	cypCar_00012140-RA	cypCar_00012141-RA	cypCar_00012142-RA	cypCar_00012143-RA	cypCar_00012144-RA	cypCar_00012145-RA	cypCar_00012146-RA	cypCar_00012147-RA	cypCar_00012148-RA	cypCar_00012149-RA	cypCar_00012150-RA	cypCar_00012151-RA	cypCar_00012152-RA	cypCar_00012153-RA	cypCar_00012154-RA	cypCar_00012155-RA	cypCar_00012156-RA	cypCar_00012157-RA	cypCar_00012158-RA	cypCar_00012159-RA	cypCar_00012160-RA	cypCar_00012161-RA	cypCar_00012162-RA	cypCar_00012163-RA	cypCar_00012164-RA	cypCar_00012165-RA	cypCar_00012166-RA	cypCar_00012167-RA	cypCar_00012168-RA	cypCar_00012169-RA	cypCar_00012170-RA	cypCar_00012171-RA	cypCar_00012172-RA	cypCar_00012173-RA	cypCar_00012174-RA	cypCar_00012175-RA	cypCar_00012176-RA	cypCar_00012177-RA	cypCar_00012178-RA	cypCar_00012179-RA	cypCar_00012180-RA	cypCar_00012181-RA	cypCar_00012182-RA	cypCar_00012183-RA	cypCar_00012184-RA	cypCar_00012185-RA	cypCar_00012186-RA	cypCar_00012187-RA	cypCar_00012188-RA	cypCar_00012189-RA	cypCar_00012190-RA	cypCar_00012191-RA	cypCar_00012192-RA	cypCar_00012193-RA	cypCar_00012194-RA	cypCar_00012195-RA	cypCar_00012196-RA	cypCar_00012197-RA	cypCar_00012198-RA	cypCar_00012199-RA	cypCar_00012200-RA	cypCar_00012201-RA	cypCar_00012202-RA	cypCar_00012203-RA	cypCar_00012204-RA	cypCar_00012205-RA	cypCar_00012206-RA	cypCar_00012207-RA	cypCar_00012208-RA	cypCar_00012209-RA	cypCar_00012210-RA	cypCar_00012211-RA	cypCar_00012212-RA	cypCar_00012213-RA	cypCar_00012214-RA	cypCar_00012215-RA	cypCar_00012216-RA	cypCar_00012217-RA	cypCar_00012218-RA	cypCar_00012219-RA	cypCar_00012220-RA	cypCar_00012221-RA	cypCar_00012222-RA	cypCar_00012223-RA	cypCar_00012224-RA	cypCar_00012225-RA	cypCar_00012226-RA	cypCar_00012227-RA	cypCar_00012228-RA	cypCar_00012229-RA	cypCar_00012230-RA	cypCar_00012231-RA	cypCar_00012232-RA	cypCar_00012233-RA	cypCar_00012234-RA	cypCar_00012235-RA	cypCar_00012236-RA	cypCar_00012237-RA	cypCar_00012238-RA	cypCar_00012239-RA	cypCar_00012240-RA	cypCar_00012241-RA	cypCar_00012242-RA	cypCar_00012243-RA	cypCar_00012244-RA	cypCar_00012245-RA	cypCar_00012246-RA	cypCar_00012247-RA	cypCar_00012248-RA	cypCar_00012249-RA	cypCar_00012250-RA	cypCar_00012251-RA	cypCar_00012252-RA	cypCar_00012253-RA	cypCar_00012254-RA	cypCar_00012255-RA	cypCar_00012256-RA	cypCar_00012257-RA	cypCar_00012258-RA	cypCar_00012259-RA	cypCar_00012260-RA	cypCar_00012261-RA	cypCar_00012262-RA	cypCar_00012263-RA	cypCar_00012264-RA	cypCar_00012265-RA	cypCar_00012266-RA	cypCar_00012267-RA	cypCar_00012268-RA	cypCar_00012269-RA	cypCar_00012270-RA	cypCar_00012271-RA	cypCar_00012272-RA	cypCar_00012273-RA	cypCar_00012274-RA	cypCar_00012275-RA	cypCar_00012276-RA	cypCar_00012277-RA	cypCar_00012278-RA	cypCar_00012279-RA	cypCar_00012280-RA	cypCar_00012281-RA	cypCar_00012282-RA	cypCar_00012283-RA	cypCar_00012284-RA	cypCar_00012285-RA	cypCar_00012286-RA	cypCar_00012287-RA	cypCar_00012288-RA	cypCar_00012289-RA	cypCar_00012290-RA	cypCar_00012291-RA	cypCar_00012292-RA	cypCar_00012293-RA	cypCar_00012294-RA	cypCar_00012295-RA	cypCar_00012296-RA	cypCar_00012297-RA	cypCar_00012298-RA	cypCar_00012299-RA	cypCar_00012300-RA	cypCar_00012301-RA	cypCar_00012302-RA	cypCar_00012303-RA	cypCar_00012304-RA	cypCar_00012305-RA	cypCar_00012306-RA	cypCar_00012307-RA	cypCar_00012308-RA	cypCar_00012309-RA	cypCar_00012310-RA	cypCar_00012311-RA	cypCar_00012312-RA	cypCar_00012313-RA	cypCar_00012314-RA	cypCar_00012315-RA	cypCar_00012316-RA	cypCar_00012317-RA	cypCar_00012318-RA	cypCar_00012319-RA	cypCar_00012320-RA	cypCar_00012321-RA	cypCar_00012322-RA	cypCar_00012323-RA	cypCar_00012324-RA	cypCar_00012325-RA	cypCar_00012326-RA	cypCar_00012327-RA	cypCar_00012328-RA	cypCar_00012329-RA	cypCar_00012330-RA	cypCar_00012331-RA	cypCar_00012332-RA	cypCar_00012333-RA	cypCar_00012334-RA	cypCar_00012335-RA	cypCar_00012336-RA	cypCar_00012337-RA	cypCar_00012338-RA	cypCar_00012339-RA	cypCar_00012340-RA	cypCar_00012341-RA	cypCar_00012342-RA	cypCar_00012343-RA	cypCar_00012344-RA	cypCar_00012345-RA	cypCar_00012346-RA	cypCar_00012347-RA	cypCar_00012348-RA	cypCar_00012349-RA	cypCar_00012350-RA	cypCar_00012351-RA	cypCar_00012352-RA	cypCar_00012353-RA	cypCar_00012354-RA	cypCar_00012355-RA	cypCar_00012356-RA	cypCar_00012357-RA	cypCar_00012358-RA	cypCar_00012359-RA	cypCar_00012360-RA	cypCar_00012361-RA	cypCar_00012362-RA	cypCar_00012363-RA	cypCar_00012364-RA	cypCar_00012365-RA	cypCar_00012366-RA	cypCar_00012367-RA	cypCar_00012368-RA	cypCar_00012369-RA	cypCar_00012370-RA	cypCar_00012371-RA	cypCar_00012372-RA	cypCar_00012373-RA	cypCar_00012374-RA	cypCar_00012375-RA	cypCar_00012376-RA	cypCar_00012377-RA	cypCar_00012378-RA	cypCar_00012379-RA	cypCar_00012380-RA	cypCar_00012381-RA	cypCar_00012382-RA	cypCar_00012383-RA	cypCar_00012384-RA	cypCar_00012385-RA	cypCar_00012386-RA	cypCar_00012387-RA	cypCar_00012388-RA	cypCar_00012389-RA	cypCar_00012390-RA	cypCar_00012391-RA	cypCar_00012392-RA	cypCar_00012393-RA	cypCar_00012394-RA	cypCar_00012395-RA	cypCar_00012396-RA	cypCar_00012397-RA	cypCar_00012398-RA	cypCar_00012399-RA	cypCar_00012400-RA	cypCar_00012401-RA	cypCar_00012402-RA	cypCar_00012403-RA	cypCar_00012404-RA	cypCar_00012405-RA	cypCar_00012406-RA	cypCar_00012407-RA	cypCar_00012408-RA	cypCar_00012409-RA	cypCar_00012410-RA	cypCar_00012411-RA	cypCar_00012412-RA	cypCar_00012413-RA	cypCar_00012414-RA	cypCar_00012415-RA	cypCar_00012416-RA	cypCar_00012417-RA	cypCar_00012418-RA	cypCar_00012419-RA	cypCar_00012420-RA	cypCar_00012421-RA	cypCar_00012422-RA	cypCar_00012423-RA	cypCar_00012424-RA	cypCar_00012425-RA	cypCar_00012426-RA	cypCar_00012427-RA	cypCar_00012428-RA	cypCar_00012429-RA	cypCar_00012430-RA	cypCar_00012431-RA	cypCar_00012432-RA	cypCar_00012433-RA	cypCar_00012434-RA	cypCar_00012435-RA	cypCar_00012436-RA	cypCar_00012437-RA	cypCar_00012438-RA	cypCar_00012439-RA	cypCar_00012440-RA	cypCar_00012441-RA	cypCar_00012442-RA	cypCar_00012443-RA	cypCar_00012444-RA	cypCar_00012445-RA	cypCar_00012446-RA	cypCar_00012447-RA	cypCar_00012448-RA	cypCar_00012449-RA	cypCar_00012450-RA	cypCar_00012451-RA	cypCar_00012452-RA	cypCar_00012453-RA	cypCar_00012454-RA	cypCar_00012455-RA	cypCar_00012456-RA	cypCar_00012457-RA	cypCar_00012458-RA	cypCar_00012459-RA	cypCar_00012460-RA	cypCar_00012461-RA	cypCar_00012462-RA	cypCar_00012463-RA	cypCar_00012464-RA	cypCar_00012465-RA	cypCar_00012466-RA	cypCar_00012467-RA	cypCar_00012468-RA	cypCar_00012469-RA	cypCar_00012470-RA	cypCar_00012471-RA	cypCar_00012472-RA	cypCar_00012473-RA	cypCar_00012474-RA	cypCar_00012475-RA	cypCar_00012476-RA	cypCar_00012477-RA	cypCar_00012478-RA	cypCar_00012479-RA	cypCar_00012480-RA	cypCar_00012481-RA	cypCar_00012482-RA	cypCar_00012483-RA	cypCar_00012484-RA	cypCar_00012485-RA	cypCar_00012486-RA	cypCar_00012487-RA	cypCar_00012488-RA	cypCar_00012489-RA	cypCar_00012490-RA	cypCar_00012491-RA	cypCar_00012492-RA	cypCar_00012493-RA	cypCar_00012494-RA	cypCar_00012495-RA	cypCar_00012496-RA	cypCar_00012497-RA	cypCar_00012498-RA	cypCar_00012499-RA	cypCar_00012500-RA	cypCar_00012501-RA	cypCar_00012502-RA	cypCar_00012503-RA	cypCar_00012504-RA	cypCar_00012505-RA	cypCar_00012506-RA	cypCar_00012507-RA	cypCar_00012508-RA	cypCar_00012509-RA	cypCar_00012510-RA	cypCar_00012511-RA	cypCar_00012512-RA	cypCar_00012513-RA	cypCar_00012514-RA	cypCar_00012515-RA	cypCar_00012516-RA	cypCar_00012517-RA	cypCar_00012518-RA	cypCar_00012519-RA	cypCar_00012520-RA	cypCar_00012521-RA	cypCar_00012522-RA	cypCar_00012523-RA	cypCar_00012524-RA	cypCar_00012525-RA	cypCar_00012526-RA	cypCar_00012527-RA	cypCar_00012528-RA	cypCar_00012529-RA	cypCar_00012530-RA	cypCar_00012531-RA	cypCar_00012532-RA	cypCar_00012533-RA	cypCar_00012534-RA	cypCar_00012535-RA	cypCar_00012536-RA	cypCar_00012537-RA	cypCar_00012538-RA	cypCar_00012539-RA	cypCar_00012540-RA	cypCar_00012541-RA	cypCar_00012542-RA	cypCar_00012543-RA	cypCar_00012544-RA	cypCar_00012545-RA	cypCar_00012546-RA	cypCar_00012547-RA	cypCar_00012548-RA	cypCar_00012549-RA	cypCar_00012550-RA	cypCar_00012551-RA	cypCar_00012552-RA	cypCar_00012553-RA	cypCar_00012554-RA	cypCar_00012555-RA	cypCar_00012556-RA	cypCar_00012557-RA	cypCar_00012558-RA	cypCar_00012559-RA	cypCar_00012560-RA	cypCar_00012561-RA	cypCar_00012562-RA	cypCar_00012563-RA	cypCar_00012564-RA	cypCar_00012565-RA	cypCar_00012566-RA	cypCar_00012567-RA	cypCar_00012568-RA	cypCar_00012569-RA	cypCar_00012570-RA	cypCar_00012571-RA	cypCar_00012572-RA	cypCar_00012573-RA	cypCar_00012574-RA	cypCar_00012575-RA	cypCar_00012576-RA	cypCar_00012577-RA	cypCar_00012578-RA	cypCar_00012579-RA	cypCar_00012580-RA	cypCar_00012581-RA	cypCar_00012582-RA	cypCar_00012583-RA	cypCar_00012584-RA	cypCar_00012585-RA	cypCar_00012586-RA	cypCar_00012587-RA	cypCar_00012588-RA	cypCar_00012589-RA	cypCar_00012590-RA	cypCar_00012591-RA	cypCar_00012592-RA	cypCar_00012593-RA	cypCar_00012594-RA	cypCar_00012595-RA	cypCar_00012596-RA	cypCar_00012597-RA	cypCar_00012598-RA	cypCar_00012599-RA	cypCar_00012600-RA	cypCar_00012601-RA	cypCar_00012602-RA	cypCar_00012603-RA	cypCar_00012604-RA	cypCar_00012605-RA	cypCar_00012606-RA	cypCar_00012607-RA	cypCar_00012608-RA	cypCar_00012609-RA	cypCar_00012610-RA	cypCar_00012611-RA	cypCar_00012612-RA	cypCar_00012613-RA	cypCar_00012614-RA	cypCar_00012615-RA	cypCar_00012616-RA	cypCar_00012617-RA	cypCar_00012618-RA	cypCar_00012619-RA	cypCar_00012620-RA	cypCar_00012621-RA	cypCar_00012622-RA	cypCar_00012623-RA	cypCar_00012624-RA	cypCar_00012625-RA	cypCar_00012626-RA	cypCar_00012627-RA	cypCar_00012628-RA	cypCar_00012629-RA	cypCar_00012630-RA	cypCar_00012631-RA	cypCar_00012632-RA	cypCar_00012633-RA	cypCar_00012634-RA	cypCar_00012635-RA	cypCar_00012636-RA	cypCar_00012637-RA	cypCar_00012638-RA	cypCar_00012639-RA	cypCar_00012640-RA	cypCar_00012641-RA	cypCar_00012642-RA	cypCar_00012643-RA	cypCar_00012644-RA	cypCar_00012645-RA	cypCar_00012646-RA	cypCar_00012647-RA	cypCar_00012648-RA	cypCar_00012649-RA	cypCar_00012650-RA	cypCar_00012651-RA	cypCar_00012652-RA	cypCar_00012653-RA	cypCar_00012654-RA	cypCar_00012655-RA	cypCar_00012656-RA	cypCar_00012657-RA	cypCar_00012658-RA	cypCar_00012659-RA	cypCar_00012660-RA	cypCar_00012661-RA	cypCar_00012662-RA	cypCar_00012663-RA	cypCar_00012664-RA	cypCar_00012665-RA	cypCar_00012666-RA	cypCar_00012667-RA	cypCar_00012668-RA	cypCar_00012669-RA	cypCar_00012670-RA	cypCar_00012671-RA	cypCar_00012672-RA	cypCar_00012673-RA	cypCar_00012674-RA	cypCar_00012675-RA	cypCar_00012676-RA	cypCar_00012677-RA	cypCar_00012678-RA	cypCar_00012679-RA	cypCar_00012680-RA	cypCar_00012681-RA	cypCar_00012682-RA	cypCar_00012683-RA	cypCar_00012684-RA	cypCar_00012685-RA	cypCar_00012686-RA	cypCar_00012687-RA	cypCar_00012688-RA	cypCar_00012689-RA	cypCar_00012690-RA	cypCar_00012691-RA	cypCar_00012692-RA	cypCar_00012693-RA	cypCar_00012694-RA	cypCar_00012695-RA	cypCar_00012696-RA	cypCar_00012697-RA	cypCar_00012698-RA	cypCar_00012699-RA	cypCar_00012700-RA	cypCar_00012701-RA	cypCar_00012702-RA	cypCar_00012703-RA	cypCar_00012704-RA	cypCar_00012705-RA	cypCar_00012706-RA	cypCar_00012707-RA	cypCar_00012708-RA	cypCar_00012709-RA	cypCar_00012710-RA	cypCar_00012711-RA	cypCar_00012712-RA	cypCar_00012713-RA	cypCar_00012714-RA	cypCar_00012715-RA	cypCar_00012716-RA	cypCar_00012717-RA	cypCar_00012718-RA	cypCar_00012719-RA	cypCar_00012720-RA	cypCar_00012721-RA	cypCar_00012722-RA	cypCar_00012723-RA	cypCar_00012724-RA	cypCar_00012725-RA	cypCar_00012726-RA	cypCar_00012727-RA	cypCar_00012728-RA	cypCar_00012729-RA	cypCar_00012730-RA	cypCar_00012731-RA	cypCar_00012732-RA	cypCar_00012733-RA	cypCar_00012734-RA	cypCar_00012735-RA	cypCar_00012736-RA	cypCar_00012737-RA	cypCar_00012738-RA	cypCar_00012739-RA	cypCar_00012740-RA	cypCar_00012741-RA	cypCar_00012742-RA	cypCar_00012743-RA	cypCar_00012744-RA	cypCar_00012745-RA	cypCar_00012746-RA	cypCar_00012747-RA	cypCar_00012748-RA	cypCar_00012749-RA	cypCar_00012750-RA	cypCar_00012751-RA	cypCar_00012752-RA	cypCar_00012753-RA	cypCar_00012754-RA	cypCar_00012755-RA	cypCar_00012756-RA	cypCar_00012757-RA	cypCar_00012758-RA	cypCar_00012759-RA	cypCar_00012760-RA	cypCar_00012761-RA	cypCar_00012762-RA	cypCar_00012763-RA	cypCar_00012764-RA	cypCar_00012765-RA	cypCar_00012766-RA	cypCar_00012767-RA	cypCar_00012768-RA	cypCar_00012769-RA	cypCar_00012770-RA	cypCar_00012771-RA	cypCar_00012772-RA	cypCar_00012773-RA	cypCar_00012774-RA	cypCar_00012775-RA	cypCar_00012776-RA	cypCar_00012777-RA	cypCar_00012778-RA	cypCar_00012779-RA	cypCar_00012780-RA	cypCar_00012781-RA	cypCar_00012782-RA	cypCar_00012783-RA	cypCar_00012784-RA	cypCar_00012785-RA	cypCar_00012786-RA	cypCar_00012787-RA	cypCar_00012788-RA	cypCar_00012789-RA	cypCar_00012790-RA	cypCar_00012791-RA	cypCar_00012792-RA	cypCar_00012793-RA	cypCar_00012794-RA	cypCar_00012795-RA	cypCar_00012796-RA	cypCar_00012797-RA	cypCar_00012798-RA	cypCar_00012799-RA	cypCar_00012800-RA	cypCar_00012801-RA	cypCar_00012802-RA	cypCar_00012803-RA	cypCar_00012804-RA	cypCar_00012805-RA	cypCar_00012806-RA	cypCar_00012807-RA	cypCar_00012808-RA	cypCar_00012809-RA	cypCar_00012810-RA	cypCar_00012811-RA	cypCar_00012812-RA	cypCar_00012813-RA	cypCar_00012814-RA	cypCar_00012815-RA	cypCar_00012816-RA	cypCar_00012817-RA	cypCar_00012818-RA	cypCar_00012819-RA	cypCar_00012820-RA	cypCar_00012821-RA	cypCar_00012822-RA	cypCar_00012823-RA	cypCar_00012824-RA	cypCar_00012825-RA	cypCar_00012826-RA	cypCar_00012827-RA	cypCar_00012828-RA	cypCar_00012829-RA	cypCar_00012830-RA	cypCar_00012831-RA	cypCar_00012832-RA	cypCar_00012833-RA	cypCar_00012834-RA	cypCar_00012835-RA	cypCar_00012836-RA	cypCar_00012837-RA	cypCar_00012838-RA	cypCar_00012839-RA	cypCar_00012840-RA	cypCar_00012841-RA	cypCar_00012842-RA	cypCar_00012843-RA	cypCar_00012844-RA	cypCar_00012845-RA	cypCar_00012846-RA	cypCar_00012847-RA	cypCar_00012848-RA	cypCar_00012849-RA	cypCar_00012850-RA	cypCar_00012851-RA	cypCar_00012852-RA	cypCar_00012853-RA	cypCar_00012854-RA	cypCar_00012855-RA	cypCar_00012856-RA	cypCar_00012857-RA	cypCar_00012858-RA	cypCar_00012859-RA	cypCar_00012860-RA	cypCar_00012861-RA	cypCar_00012862-RA	cypCar_00012863-RA	cypCar_00012864-RA	cypCar_00012865-RA	cypCar_00012866-RA	cypCar_00012867-RA	cypCar_00012868-RA	cypCar_00012869-RA	cypCar_00012870-RA	cypCar_00012871-RA	cypCar_00012872-RA	cypCar_00012873-RA	cypCar_00012874-RA	cypCar_00012875-RA	cypCar_00012876-RA	cypCar_00012877-RA	cypCar_00012878-RA	cypCar_00012879-RA	cypCar_00012880-RA	cypCar_00012881-RA	cypCar_00012882-RA	cypCar_00012883-RA	cypCar_00012884-RA	cypCar_00012885-RA	cypCar_00012886-RA	cypCar_00012887-RA	cypCar_00012888-RA	cypCar_00012889-RA	cypCar_00012890-RA	cypCar_00012891-RA	cypCar_00012892-RA	cypCar_00012893-RA	cypCar_00012894-RA	cypCar_00012895-RA	cypCar_00012896-RA	cypCar_00012897-RA	cypCar_00012898-RA	cypCar_00012899-RA	cypCar_00012900-RA	cypCar_00012901-RA	cypCar_00012902-RA	cypCar_00012903-RA	cypCar_00012904-RA	cypCar_00012905-RA	cypCar_00012906-RA	cypCar_00012907-RA	cypCar_00012908-RA	cypCar_00012909-RA	cypCar_00012910-RA	cypCar_00012911-RA	cypCar_00012912-RA	cypCar_00012913-RA	cypCar_00012914-RA	cypCar_00012915-RA	cypCar_00012916-RA	cypCar_00012917-RA	cypCar_00012918-RA	cypCar_00012919-RA	cypCar_00012920-RA	cypCar_00012921-RA	cypCar_00012922-RA	cypCar_00012923-RA	cypCar_00012924-RA	cypCar_00012925-RA	cypCar_00012926-RA	cypCar_00012927-RA	cypCar_00012928-RA	cypCar_00012929-RA	cypCar_00012930-RA	cypCar_00012931-RA	cypCar_00012932-RA	cypCar_00012933-RA	cypCar_00012934-RA	cypCar_00012935-RA	cypCar_00012936-RA	cypCar_00012937-RA	cypCar_00012938-RA	cypCar_00012939-RA	cypCar_00012940-RA	cypCar_00012941-RA	cypCar_00012942-RA	cypCar_00012943-RA	cypCar_00012944-RA	cypCar_00012945-RA	cypCar_00012946-RA	cypCar_00012947-RA	cypCar_00012948-RA	cypCar_00012949-RA	cypCar_00012950-RA	cypCar_00012951-RA	cypCar_00012952-RA	cypCar_00012953-RA	cypCar_00012954-RA	cypCar_00012955-RA	cypCar_00012956-RA	cypCar_00012957-RA	cypCar_00012958-RA	cypCar_00012959-RA	cypCar_00012960-RA	cypCar_00012961-RA	cypCar_00012962-RA	cypCar_00012963-RA	cypCar_00012964-RA	cypCar_00012965-RA	cypCar_00012966-RA	cypCar_00012967-RA	cypCar_00012968-RA	cypCar_00012969-RA	cypCar_00012970-RA	cypCar_00012971-RA	cypCar_00012972-RA	cypCar_00012973-RA	cypCar_00012974-RA	cypCar_00012975-RA	cypCar_00012976-RA	cypCar_00012977-RA	cypCar_00012978-RA	cypCar_00012979-RA	cypCar_00012980-RA	cypCar_00012981-RA	cypCar_00012982-RA	cypCar_00012983-RA	cypCar_00012984-RA	cypCar_00012985-RA	cypCar_00012986-RA	cypCar_00012987-RA	cypCar_00012988-RA	cypCar_00012989-RA	cypCar_00012990-RA	cypCar_00012991-RA	cypCar_00012992-RA	cypCar_00012993-RA	cypCar_00012994-RA	cypCar_00012995-RA	cypCar_00012996-RA	cypCar_00012997-RA	cypCar_00012998-RA	cypCar_00012999-RA	cypCar_00013000-RA	cypCar_00013001-RA	cypCar_00013002-RA	cypCar_00013003-RA	cypCar_00013004-RA	cypCar_00013005-RA	cypCar_00013006-RA	cypCar_00013007-RA	cypCar_00013008-RA	cypCar_00013009-RA	cypCar_00013010-RA	cypCar_00013011-RA	cypCar_00013012-RA	cypCar_00013013-RA	cypCar_00013014-RA	cypCar_00013015-RA	cypCar_00013016-RA	cypCar_00013017-RA	cypCar_00013018-RA	cypCar_00013019-RA	cypCar_00013020-RA	cypCar_00013021-RA	cypCar_00013022-RA	cypCar_00013023-RA	cypCar_00013024-RA	cypCar_00013025-RA	cypCar_00013026-RA	cypCar_00013027-RA	cypCar_00013028-RA	cypCar_00013029-RA	cypCar_00013030-RA	cypCar_00013031-RA	cypCar_00013032-RA	cypCar_00013033-RA	cypCar_00013034-RA	cypCar_00013035-RA	cypCar_00013036-RA	cypCar_00013037-RA	cypCar_00013038-RA	cypCar_00013039-RA	cypCar_00013040-RA	cypCar_00013041-RA	cypCar_00013042-RA	cypCar_00013043-RA	cypCar_00013044-RA	cypCar_00013045-RA	cypCar_00013046-RA	cypCar_00013047-RA	cypCar_00013048-RA	cypCar_00013049-RA	cypCar_00013050-RA	cypCar_00013051-RA	cypCar_00013052-RA	cypCar_00013053-RA	cypCar_00013054-RA	cypCar_00013055-RA	cypCar_00013056-RA	cypCar_00013057-RA	cypCar_00013058-RA	cypCar_00013059-RA	cypCar_00013060-RA	cypCar_00013061-RA	cypCar_00013062-RA	cypCar_00013063-RA	cypCar_00013064-RA	cypCar_00013065-RA	cypCar_00013066-RA	cypCar_00013067-RA	cypCar_00013068-RA	cypCar_00013069-RA	cypCar_00013070-RA	cypCar_00013071-RA	cypCar_00013072-RA	cypCar_00013073-RA	cypCar_00013074-RA	cypCar_00013075-RA	cypCar_00013076-RA	cypCar_00013077-RA	cypCar_00013078-RA	cypCar_00013079-RA	cypCar_00013080-RA	cypCar_00013081-RA	cypCar_00013082-RA	cypCar_00013083-RA	cypCar_00013084-RA	cypCar_00013085-RA	cypCar_00013086-RA	cypCar_00013087-RA	cypCar_00013088-RA	cypCar_00013089-RA	cypCar_00013090-RA	cypCar_00013091-RA	cypCar_00013092-RA	cypCar_00013093-RA	cypCar_00013094-RA	cypCar_00013095-RA	cypCar_00013096-RA	cypCar_00013097-RA	cypCar_00013098-RA	cypCar_00013099-RA	cypCar_00013100-RA	cypCar_00013101-RA	cypCar_00013102-RA	cypCar_00013103-RA	cypCar_00013104-RA	cypCar_00013105-RA	cypCar_00013106-RA	cypCar_00013107-RA	cypCar_00013108-RA	cypCar_00013109-RA	cypCar_00013110-RA	cypCar_00013111-RA	cypCar_00013112-RA	cypCar_00013113-RA	cypCar_00013114-RA	cypCar_00013115-RA	cypCar_00013116-RA	cypCar_00013117-RA	cypCar_00013118-RA	cypCar_00013119-RA	cypCar_00013120-RA	cypCar_00013121-RA	cypCar_00013122-RA	cypCar_00013123-RA	cypCar_00013124-RA	cypCar_00013125-RA	cypCar_00013126-RA	cypCar_00013127-RA	cypCar_00013128-RA	cypCar_00013129-RA	cypCar_00013130-RA	cypCar_00013131-RA	cypCar_00013132-RA	cypCar_00013133-RA	cypCar_00013134-RA	cypCar_00013135-RA	cypCar_00013136-RA	cypCar_00013137-RA	cypCar_00013138-RA	cypCar_00013139-RA	cypCar_00013140-RA	cypCar_00013141-RA	cypCar_00013142-RA	cypCar_00013143-RA	cypCar_00013144-RA	cypCar_00013145-RA	cypCar_00013146-RA	cypCar_00013147-RA	cypCar_00013148-RA	cypCar_00013149-RA	cypCar_00013150-RA	cypCar_00013151-RA	cypCar_00013152-RA	cypCar_00013153-RA	cypCar_00013154-RA	cypCar_00013155-RA	cypCar_00013156-RA	cypCar_00013157-RA	cypCar_00013158-RA	cypCar_00013159-RA	cypCar_00013160-RA	cypCar_00013161-RA	cypCar_00013162-RA	cypCar_00013163-RA	cypCar_00013164-RA	cypCar_00013165-RA	cypCar_00013166-RA	cypCar_00013167-RA	cypCar_00013168-RA	cypCar_00013169-RA	cypCar_00013170-RA	cypCar_00013171-RA	cypCar_00013172-RA	cypCar_00013173-RA	cypCar_00013174-RA	cypCar_00013175-RA	cypCar_00013176-RA	cypCar_00013177-RA	cypCar_00013178-RA	cypCar_00013179-RA	cypCar_00013180-RA	cypCar_00013181-RA	cypCar_00013182-RA	cypCar_00013183-RA	cypCar_00013184-RA	cypCar_00013185-RA	cypCar_00013186-RA	cypCar_00013187-RA	cypCar_00013188-RA	cypCar_00013189-RA	cypCar_00013190-RA	cypCar_00013191-RA	cypCar_00013192-RA	cypCar_00013193-RA	cypCar_00013194-RA	cypCar_00013195-RA	cypCar_00013196-RA	cypCar_00013197-RA	cypCar_00013198-RA	cypCar_00013199-RA	cypCar_00013200-RA	cypCar_00013201-RA	cypCar_00013202-RA	cypCar_00013203-RA	cypCar_00013204-RA	cypCar_00013205-RA	cypCar_00013206-RA	cypCar_00013207-RA	cypCar_00013208-RA	cypCar_00013209-RA	cypCar_00013210-RA	cypCar_00013211-RA	cypCar_00013212-RA	cypCar_00013213-RA	cypCar_00013214-RA	cypCar_00013215-RA	cypCar_00013216-RA	cypCar_00013217-RA	cypCar_00013218-RA	cypCar_00013219-RA	cypCar_00013220-RA	cypCar_00013221-RA	cypCar_00013222-RA	cypCar_00013223-RA	cypCar_00013224-RA	cypCar_00013225-RA	cypCar_00013226-RA	cypCar_00013227-RA	cypCar_00013228-RA	cypCar_00013229-RA	cypCar_00013230-RA	cypCar_00013231-RA	cypCar_00013232-RA	cypCar_00013233-RA	cypCar_00013234-RA	cypCar_00013235-RA	cypCar_00013236-RA	cypCar_00013237-RA	cypCar_00013238-RA	cypCar_00013239-RA	cypCar_00013240-RA	cypCar_00013241-RA	cypCar_00013242-RA	cypCar_00013243-RA	cypCar_00013244-RA	cypCar_00013245-RA	cypCar_00013246-RA	cypCar_00013247-RA	cypCar_00013248-RA	cypCar_00013249-RA	cypCar_00013250-RA	cypCar_00013251-RA	cypCar_00013252-RA	cypCar_00013253-RA	cypCar_00013254-RA	cypCar_00013255-RA	cypCar_00013256-RA	cypCar_00013257-RA	cypCar_00013258-RA	cypCar_00013259-RA	cypCar_00013260-RA	cypCar_00013261-RA	cypCar_00013262-RA	cypCar_00013263-RA	cypCar_00013264-RA	cypCar_00013265-RA	cypCar_00013266-RA	cypCar_00013267-RA	cypCar_00013268-RA	cypCar_00013269-RA	cypCar_00013270-RA	cypCar_00013271-RA	cypCar_00013272-RA	cypCar_00013273-RA	cypCar_00013274-RA	cypCar_00013275-RA	cypCar_00013276-RA	cypCar_00013277-RA	cypCar_00013278-RA	cypCar_00013279-RA	cypCar_00013280-RA	cypCar_00013281-RA	cypCar_00013282-RA	cypCar_00013283-RA	cypCar_00013284-RA	cypCar_00013285-RA	cypCar_00013286-RA	cypCar_00013287-RA	cypCar_00013288-RA	cypCar_00013289-RA	cypCar_00013290-RA	cypCar_00013291-RA	cypCar_00013292-RA	cypCar_00013293-RA	cypCar_00013294-RA	cypCar_00013295-RA	cypCar_00013296-RA	cypCar_00013297-RA	cypCar_00013298-RA	cypCar_00013299-RA	cypCar_00013300-RA	cypCar_00013301-RA	cypCar_00013302-RA	cypCar_00013303-RA	cypCar_00013304-RA	cypCar_00013305-RA	cypCar_00013306-RA	cypCar_00013307-RA	cypCar_00013308-RA	cypCar_00013309-RA	cypCar_00013310-RA	cypCar_00013311-RA	cypCar_00013312-RA	cypCar_00013313-RA	cypCar_00013314-RA	cypCar_00013315-RA	cypCar_00013316-RA	cypCar_00013317-RA	cypCar_00013318-RA	cypCar_00013319-RA	cypCar_00013320-RA	cypCar_00013321-RA	cypCar_00013322-RA	cypCar_00013323-RA	cypCar_00013324-RA	cypCar_00013325-RA	cypCar_00013326-RA	cypCar_00013327-RA	cypCar_00013328-RA	cypCar_00013329-RA	cypCar_00013330-RA	cypCar_00013331-RA	cypCar_00013332-RA	cypCar_00013333-RA	cypCar_00013334-RA	cypCar_00013335-RA	cypCar_00013336-RA	cypCar_00013337-RA	cypCar_00013338-RA	cypCar_00013339-RA	cypCar_00013340-RA	cypCar_00013341-RA	cypCar_00013342-RA	cypCar_00013343-RA	cypCar_00013344-RA	cypCar_00013345-RA	cypCar_00013346-RA	cypCar_00013347-RA	cypCar_00013348-RA	cypCar_00013349-RA	cypCar_00013350-RA	cypCar_00013351-RA	cypCar_00013352-RA	cypCar_00013353-RA	cypCar_00013354-RA	cypCar_00013355-RA	cypCar_00013356-RA	cypCar_00013357-RA	cypCar_00013358-RA	cypCar_00013359-RA	cypCar_00013360-RA	cypCar_00013361-RA	cypCar_00013362-RA	cypCar_00013363-RA	cypCar_00013364-RA	cypCar_00013365-RA	cypCar_00013366-RA	cypCar_00013367-RA	cypCar_00013368-RA	cypCar_00013369-RA	cypCar_00013370-RA	cypCar_00013371-RA	cypCar_00013372-RA	cypCar_00013373-RA	cypCar_00013374-RA	cypCar_00013375-RA	cypCar_00013376-RA	cypCar_00013377-RA	cypCar_00013378-RA	cypCar_00013379-RA	cypCar_00013380-RA	cypCar_00013381-RA	cypCar_00013382-RA	cypCar_00013383-RA	cypCar_00013384-RA	cypCar_00013385-RA	cypCar_00013386-RA	cypCar_00013387-RA	cypCar_00013388-RA	cypCar_00013389-RA	cypCar_00013390-RA	cypCar_00013391-RA	cypCar_00013392-RA	cypCar_00013393-RA	cypCar_00013394-RA	cypCar_00013395-RA	cypCar_00013396-RA	cypCar_00013397-RA	cypCar_00013398-RA	cypCar_00013399-RA	cypCar_00013400-RA	cypCar_00013401-RA	cypCar_00013402-RA	cypCar_00013403-RA	cypCar_00013404-RA	cypCar_00013405-RA	cypCar_00013406-RA	cypCar_00013407-RA	cypCar_00013408-RA	cypCar_00013409-RA	cypCar_00013410-RA	cypCar_00013411-RA	cypCar_00013412-RA	cypCar_00013413-RA	cypCar_00013414-RA	cypCar_00013415-RA	cypCar_00013416-RA	cypCar_00013417-RA	cypCar_00013418-RA	cypCar_00013419-RA	cypCar_00013420-RA	cypCar_00013421-RA	cypCar_00013422-RA	cypCar_00013423-RA	cypCar_00013424-RA	cypCar_00013425-RA	cypCar_00013426-RA	cypCar_00013427-RA	cypCar_00013428-RA	cypCar_00013429-RA	cypCar_00013430-RA	cypCar_00013431-RA	cypCar_00013432-RA	cypCar_00013433-RA	cypCar_00013434-RA	cypCar_00013435-RA	cypCar_00013436-RA	cypCar_00013437-RA	cypCar_00013438-RA	cypCar_00013439-RA	cypCar_00013440-RA	cypCar_00013441-RA	cypCar_00013442-RA	cypCar_00013443-RA	cypCar_00013444-RA	cypCar_00013445-RA	cypCar_00013446-RA	cypCar_00013447-RA	cypCar_00013448-RA	cypCar_00013449-RA	cypCar_00013450-RA	cypCar_00013451-RA	cypCar_00013452-RA	cypCar_00013453-RA	cypCar_00013454-RA	cypCar_00013455-RA	cypCar_00013456-RA	cypCar_00013457-RA	cypCar_00013458-RA	cypCar_00013459-RA	cypCar_00013460-RA	cypCar_00013461-RA	cypCar_00013462-RA	cypCar_00013463-RA	cypCar_00013464-RA	cypCar_00013465-RA	cypCar_00013466-RA	cypCar_00013467-RA	cypCar_00013468-RA	cypCar_00013469-RA	cypCar_00013470-RA	cypCar_00013471-RA	cypCar_00013472-RA	cypCar_00013473-RA	cypCar_00013474-RA	cypCar_00013475-RA	cypCar_00013476-RA	cypCar_00013477-RA	cypCar_00013478-RA	cypCar_00013479-RA	cypCar_00013480-RA	cypCar_00013481-RA	cypCar_00013482-RA	cypCar_00013483-RA	cypCar_00013484-RA	cypCar_00013485-RA	cypCar_00013486-RA	cypCar_00013487-RA	cypCar_00013488-RA	cypCar_00013489-RA	cypCar_00013490-RA	cypCar_00013491-RA	cypCar_00013492-RA	cypCar_00013493-RA	cypCar_00013494-RA	cypCar_00013495-RA	cypCar_00013496-RA	cypCar_00013497-RA	cypCar_00013498-RA	cypCar_00013499-RA	cypCar_00013500-RA	cypCar_00013501-RA	cypCar_00013502-RA	cypCar_00013503-RA	cypCar_00013504-RA	cypCar_00013505-RA	cypCar_00013506-RA	cypCar_00013507-RA	cypCar_00013508-RA	cypCar_00013509-RA	cypCar_00013510-RA	cypCar_00013511-RA	cypCar_00013512-RA	cypCar_00013513-RA	cypCar_00013514-RA	cypCar_00013515-RA	cypCar_00013516-RA	cypCar_00013517-RA	cypCar_00013518-RA	cypCar_00013519-RA	cypCar_00013520-RA	cypCar_00013521-RA	cypCar_00013522-RA	cypCar_00013523-RA	cypCar_00013524-RA	cypCar_00013525-RA	cypCar_00013526-RA	cypCar_00013527-RA	cypCar_00013528-RA	cypCar_00013529-RA	cypCar_00013530-RA	cypCar_00013531-RA	cypCar_00013532-RA	cypCar_00013533-RA	cypCar_00013534-RA	cypCar_00013535-RA	cypCar_00013536-RA	cypCar_00013537-RA	cypCar_00013538-RA	cypCar_00013539-RA	cypCar_00013540-RA	cypCar_00013541-RA	cypCar_00013542-RA	cypCar_00013543-RA	cypCar_00013544-RA	cypCar_00013545-RA	cypCar_00013546-RA	cypCar_00013547-RA	cypCar_00013548-RA	cypCar_00013549-RA	cypCar_00013550-RA	cypCar_00013551-RA	cypCar_00013552-RA	cypCar_00013553-RA	cypCar_00013554-RA	cypCar_00013555-RA	cypCar_00013556-RA	cypCar_00013557-RA	cypCar_00013558-RA	cypCar_00013559-RA	cypCar_00013560-RA	cypCar_00013561-RA	cypCar_00013562-RA	cypCar_00013563-RA	cypCar_00013564-RA	cypCar_00013565-RA	cypCar_00013566-RA	cypCar_00013567-RA	cypCar_00013568-RA	cypCar_00013569-RA	cypCar_00013570-RA	cypCar_00013571-RA	cypCar_00013572-RA	cypCar_00013573-RA	cypCar_00013574-RA	cypCar_00013575-RA	cypCar_00013576-RA	cypCar_00013577-RA	cypCar_00013578-RA	cypCar_00013579-RA	cypCar_00013580-RA	cypCar_00013581-RA	cypCar_00013582-RA	cypCar_00013583-RA	cypCar_00013584-RA	cypCar_00013585-RA	cypCar_00013586-RA	cypCar_00013587-RA	cypCar_00013588-RA	cypCar_00013589-RA	cypCar_00013590-RA	cypCar_00013591-RA	cypCar_00013592-RA	cypCar_00013593-RA	cypCar_00013594-RA	cypCar_00013595-RA	cypCar_00013596-RA	cypCar_00013597-RA	cypCar_00013598-RA	cypCar_00013599-RA	cypCar_00013600-RA	cypCar_00013601-RA	cypCar_00013602-RA	cypCar_00013603-RA	cypCar_00013604-RA	cypCar_00013605-RA	cypCar_00013606-RA	cypCar_00013607-RA	cypCar_00013608-RA	cypCar_00013609-RA	cypCar_00013610-RA	cypCar_00013611-RA	cypCar_00013612-RA	cypCar_00013613-RA	cypCar_00013614-RA	cypCar_00013615-RA	cypCar_00013616-RA	cypCar_00013617-RA	cypCar_00013618-RA	cypCar_00013619-RA	cypCar_00013620-RA	cypCar_00013621-RA	cypCar_00013622-RA	cypCar_00013623-RA	cypCar_00013624-RA	cypCar_00013625-RA	cypCar_00013626-RA	cypCar_00013627-RA	cypCar_00013628-RA	cypCar_00013629-RA	cypCar_00013630-RA	cypCar_00013631-RA	cypCar_00013632-RA	cypCar_00013633-RA	cypCar_00013634-RA	cypCar_00013635-RA	cypCar_00013636-RA	cypCar_00013637-RA	cypCar_00013638-RA	cypCar_00013639-RA	cypCar_00013640-RA	cypCar_00013641-RA	cypCar_00013642-RA	cypCar_00013643-RA	cypCar_00013644-RA	cypCar_00013645-RA	cypCar_00013646-RA	cypCar_00013647-RA	cypCar_00013648-RA	cypCar_00013649-RA	cypCar_00013650-RA	cypCar_00013651-RA	cypCar_00013652-RA	cypCar_00013653-RA	cypCar_00013654-RA	cypCar_00013655-RA	cypCar_00013656-RA	cypCar_00013657-RA	cypCar_00013658-RA	cypCar_00013659-RA	cypCar_00013660-RA	cypCar_00013661-RA	cypCar_00013662-RA	cypCar_00013663-RA	cypCar_00013664-RA	cypCar_00013665-RA	cypCar_00013666-RA	cypCar_00013667-RA	cypCar_00013668-RA	cypCar_00013669-RA	cypCar_00013670-RA	cypCar_00013671-RA	cypCar_00013672-RA	cypCar_00013673-RA	cypCar_00013674-RA	cypCar_00013675-RA	cypCar_00013676-RA	cypCar_00013677-RA	cypCar_00013678-RA	cypCar_00013679-RA	cypCar_00013680-RA	cypCar_00013681-RA	cypCar_00013682-RA	cypCar_00013683-RA	cypCar_00013684-RA	cypCar_00013685-RA	cypCar_00013686-RA	cypCar_00013687-RA	cypCar_00013688-RA	cypCar_00013689-RA	cypCar_00013690-RA	cypCar_00013691-RA	cypCar_00013692-RA	cypCar_00013693-RA	cypCar_00013694-RA	cypCar_00013695-RA	cypCar_00013696-RA	cypCar_00013697-RA	cypCar_00013698-RA	cypCar_00013699-RA	cypCar_00013700-RA	cypCar_00013701-RA	cypCar_00013702-RA	cypCar_00013703-RA	cypCar_00013704-RA	cypCar_00013705-RA	cypCar_00013706-RA	cypCar_00013707-RA	cypCar_00013708-RA	cypCar_00013709-RA	cypCar_00013710-RA	cypCar_00013711-RA	cypCar_00013712-RA	cypCar_00013713-RA	cypCar_00013714-RA	cypCar_00013715-RA	cypCar_00013716-RA	cypCar_00013717-RA	cypCar_00013718-RA	cypCar_00013719-RA	cypCar_00013720-RA	cypCar_00013721-RA	cypCar_00013722-RA	cypCar_00013723-RA	cypCar_00013724-RA	cypCar_00013725-RA	cypCar_00013726-RA	cypCar_00013727-RA	cypCar_00013728-RA	cypCar_00013729-RA	cypCar_00013730-RA	cypCar_00013731-RA	cypCar_00013732-RA	cypCar_00013733-RA	cypCar_00013734-RA	cypCar_00013735-RA	cypCar_00013736-RA	cypCar_00013737-RA	cypCar_00013738-RA	cypCar_00013739-RA	cypCar_00013740-RA	cypCar_00013741-RA	cypCar_00013742-RA	cypCar_00013743-RA	cypCar_00013744-RA	cypCar_00013745-RA	cypCar_00013746-RA	cypCar_00013747-RA	cypCar_00013748-RA	cypCar_00013749-RA	cypCar_00013750-RA	cypCar_00013751-RA	cypCar_00013752-RA	cypCar_00013753-RA	cypCar_00013754-RA	cypCar_00013755-RA	cypCar_00013756-RA	cypCar_00013757-RA	cypCar_00013758-RA	cypCar_00013759-RA	cypCar_00013760-RA	cypCar_00013761-RA	cypCar_00013762-RA	cypCar_00013763-RA	cypCar_00013764-RA	cypCar_00013765-RA	cypCar_00013766-RA	cypCar_00013767-RA	cypCar_00013768-RA	cypCar_00013769-RA	cypCar_00013770-RA	cypCar_00013771-RA	cypCar_00013772-RA	cypCar_00013773-RA	cypCar_00013774-RA	cypCar_00013775-RA	cypCar_00013776-RA	cypCar_00013777-RA	cypCar_00013778-RA	cypCar_00013779-RA	cypCar_00013780-RA	cypCar_00013781-RA	cypCar_00013782-RA	cypCar_00013783-RA	cypCar_00013784-RA	cypCar_00013785-RA	cypCar_00013786-RA	cypCar_00013787-RA	cypCar_00013788-RA	cypCar_00013789-RA	cypCar_00013790-RA	cypCar_00013791-RA	cypCar_00013792-RA	cypCar_00013793-RA	cypCar_00013794-RA	cypCar_00013795-RA	cypCar_00013796-RA	cypCar_00013797-RA	cypCar_00013798-RA	cypCar_00013799-RA	cypCar_00013800-RA	cypCar_00013801-RA	cypCar_00013802-RA	cypCar_00013803-RA	cypCar_00013804-RA	cypCar_00013805-RA	cypCar_00013806-RA	cypCar_00013807-RA	cypCar_00013808-RA	cypCar_00013809-RA	cypCar_00013810-RA	cypCar_00013811-RA	cypCar_00013812-RA	cypCar_00013813-RA	cypCar_00013814-RA	cypCar_00013815-RA	cypCar_00013816-RA	cypCar_00013817-RA	cypCar_00013818-RA	cypCar_00013819-RA	cypCar_00013820-RA	cypCar_00013821-RA	cypCar_00013822-RA	cypCar_00013823-RA	cypCar_00013824-RA	cypCar_00013825-RA	cypCar_00013826-RA	cypCar_00013827-RA	cypCar_00013828-RA	cypCar_00013829-RA	cypCar_00013830-RA	cypCar_00013831-RA	cypCar_00013832-RA	cypCar_00013833-RA	cypCar_00013834-RA	cypCar_00013835-RA	cypCar_00013836-RA	cypCar_00013837-RA	cypCar_00013838-RA	cypCar_00013839-RA	cypCar_00013840-RA	cypCar_00013841-RA	cypCar_00013842-RA	cypCar_00013843-RA	cypCar_00013844-RA	cypCar_00013845-RA	cypCar_00013846-RA	cypCar_00013847-RA	cypCar_00013848-RA	cypCar_00013849-RA	cypCar_00013850-RA	cypCar_00013851-RA	cypCar_00013852-RA	cypCar_00013853-RA	cypCar_00013854-RA	cypCar_00013855-RA	cypCar_00013856-RA	cypCar_00013857-RA	cypCar_00013858-RA	cypCar_00013859-RA	cypCar_00013860-RA	cypCar_00013861-RA	cypCar_00013862-RA	cypCar_00013863-RA	cypCar_00013864-RA	cypCar_00013865-RA	cypCar_00013866-RA	cypCar_00013867-RA	cypCar_00013868-RA	cypCar_00013869-RA	cypCar_00013870-RA	cypCar_00013871-RA	cypCar_00013872-RA	cypCar_00013873-RA	cypCar_00013874-RA	cypCar_00013875-RA	cypCar_00013876-RA	cypCar_00013877-RA	cypCar_00013878-RA	cypCar_00013879-RA	cypCar_00013880-RA	cypCar_00013881-RA	cypCar_00013882-RA	cypCar_00013883-RA	cypCar_00013884-RA	cypCar_00013885-RA	cypCar_00013886-RA	cypCar_00013887-RA	cypCar_00013888-RA	cypCar_00013889-RA	cypCar_00013890-RA	cypCar_00013891-RA	cypCar_00013892-RA	cypCar_00013893-RA	cypCar_00013894-RA	cypCar_00013895-RA	cypCar_00013896-RA	cypCar_00013897-RA	cypCar_00013898-RA	cypCar_00013899-RA	cypCar_00013900-RA	cypCar_00013901-RA	cypCar_00013902-RA	cypCar_00013903-RA	cypCar_00013904-RA	cypCar_00013905-RA	cypCar_00013906-RA	cypCar_00013907-RA	cypCar_00013908-RA	cypCar_00013909-RA	cypCar_00013910-RA	cypCar_00013911-RA	cypCar_00013912-RA	cypCar_00013913-RA	cypCar_00013914-RA	cypCar_00013915-RA	cypCar_00013916-RA	cypCar_00013917-RA	cypCar_00013918-RA	cypCar_00013919-RA	cypCar_00013920-RA	cypCar_00013921-RA	cypCar_00013922-RA	cypCar_00013923-RA	cypCar_00013924-RA	cypCar_00013925-RA	cypCar_00013926-RA	cypCar_00013927-RA	cypCar_00013928-RA	cypCar_00013929-RA	cypCar_00013930-RA	cypCar_00013931-RA	cypCar_00013932-RA	cypCar_00013933-RA	cypCar_00013934-RA	cypCar_00013935-RA	cypCar_00013936-RA	cypCar_00013937-RA	cypCar_00013938-RA	cypCar_00013939-RA	cypCar_00013940-RA	cypCar_00013941-RA	cypCar_00013942-RA	cypCar_00013943-RA	cypCar_00013944-RA	cypCar_00013945-RA	cypCar_00013946-RA	cypCar_00013947-RA	cypCar_00013948-RA	cypCar_00013949-RA	cypCar_00013950-RA	cypCar_00013951-RA	cypCar_00013952-RA	cypCar_00013953-RA	cypCar_00013954-RA	cypCar_00013955-RA	cypCar_00013956-RA	cypCar_00013957-RA	cypCar_00013958-RA	cypCar_00013959-RA	cypCar_00013960-RA	cypCar_00013961-RA	cypCar_00013962-RA	cypCar_00013963-RA	cypCar_00013964-RA	cypCar_00013965-RA	cypCar_00013966-RA	cypCar_00013967-RA	cypCar_00013968-RA	cypCar_00013969-RA	cypCar_00013970-RA	cypCar_00013971-RA	cypCar_00013972-RA	cypCar_00013973-RA	cypCar_00013974-RA	cypCar_00013975-RA	cypCar_00013976-RA	cypCar_00013977-RA	cypCar_00013978-RA	cypCar_00013979-RA	cypCar_00013980-RA	cypCar_00013981-RA	cypCar_00013982-RA	cypCar_00013983-RA	cypCar_00013984-RA	cypCar_00013985-RA	cypCar_00013986-RA	cypCar_00013987-RA	cypCar_00013988-RA	cypCar_00013989-RA	cypCar_00013990-RA	cypCar_00013991-RA	cypCar_00013992-RA	cypCar_00013993-RA	cypCar_00013994-RA	cypCar_00013995-RA	cypCar_00013996-RA	cypCar_00013997-RA	cypCar_00013998-RA	cypCar_00013999-RA	cypCar_00014000-RA	cypCar_00014001-RA	cypCar_00014002-RA	cypCar_00014003-RA	cypCar_00014004-RA	cypCar_00014005-RA	cypCar_00014006-RA	cypCar_00014007-RA	cypCar_00014008-RA	cypCar_00014009-RA	cypCar_00014010-RA	cypCar_00014011-RA	cypCar_00014012-RA	cypCar_00014013-RA	cypCar_00014014-RA	cypCar_00014015-RA	cypCar_00014016-RA	cypCar_00014017-RA	cypCar_00014018-RA	cypCar_00014019-RA	cypCar_00014020-RA	cypCar_00014021-RA	cypCar_00014022-RA	cypCar_00014023-RA	cypCar_00014024-RA	cypCar_00014025-RA	cypCar_00014026-RA	cypCar_00014027-RA	cypCar_00014028-RA	cypCar_00014029-RA	cypCar_00014030-RA	cypCar_00014031-RA	cypCar_00014032-RA	cypCar_00014033-RA	cypCar_00014034-RA	cypCar_00014035-RA	cypCar_00014036-RA	cypCar_00014037-RA	cypCar_00014038-RA	cypCar_00014039-RA	cypCar_00014040-RA	cypCar_00014041-RA	cypCar_00014042-RA	cypCar_00014043-RA	cypCar_00014044-RA	cypCar_00014045-RA	cypCar_00014046-RA	cypCar_00014047-RA	cypCar_00014048-RA	cypCar_00014049-RA	cypCar_00014050-RA	cypCar_00014051-RA	cypCar_00014052-RA	cypCar_00014053-RA	cypCar_00014054-RA	cypCar_00014055-RA	cypCar_00014056-RA	cypCar_00014057-RA	cypCar_00014058-RA	cypCar_00014059-RA	cypCar_00014060-RA	cypCar_00014061-RA	cypCar_00014062-RA	cypCar_00014063-RA	cypCar_00014064-RA	cypCar_00014065-RA	cypCar_00014066-RA	cypCar_00014067-RA	cypCar_00014068-RA	cypCar_00014069-RA	cypCar_00014070-RA	cypCar_00014071-RA	cypCar_00014072-RA	cypCar_00014073-RA	cypCar_00014074-RA	cypCar_00014075-RA	cypCar_00014076-RA	cypCar_00014077-RA	cypCar_00014078-RA	cypCar_00014079-RA	cypCar_00014080-RA	cypCar_00014081-RA	cypCar_00014082-RA	cypCar_00014083-RA	cypCar_00014084-RA	cypCar_00014085-RA	cypCar_00014086-RA	cypCar_00014087-RA	cypCar_00014088-RA	cypCar_00014089-RA	cypCar_00014090-RA	cypCar_00014091-RA	cypCar_00014092-RA	cypCar_00014093-RA	cypCar_00014094-RA	cypCar_00014095-RA	cypCar_00014096-RA	cypCar_00014097-RA	cypCar_00014098-RA	cypCar_00014099-RA	cypCar_00014100-RA	cypCar_00014101-RA	cypCar_00014102-RA	cypCar_00014103-RA	cypCar_00014104-RA	cypCar_00014105-RA	cypCar_00014106-RA	cypCar_00014107-RA	cypCar_00014108-RA	cypCar_00014109-RA	cypCar_00014110-RA	cypCar_00014111-RA	cypCar_00014112-RA	cypCar_00014113-RA	cypCar_00014114-RA	cypCar_00014115-RA	cypCar_00014116-RA	cypCar_00014117-RA	cypCar_00014118-RA	cypCar_00014119-RA	cypCar_00014120-RA	cypCar_00014121-RA	cypCar_00014122-RA	cypCar_00014123-RA	cypCar_00014124-RA	cypCar_00014125-RA	cypCar_00014126-RA	cypCar_00014127-RA	cypCar_00014128-RA	cypCar_00014129-RA	cypCar_00014130-RA	cypCar_00014131-RA	cypCar_00014132-RA	cypCar_00014133-RA	cypCar_00014134-RA	cypCar_00014135-RA	cypCar_00014136-RA	cypCar_00014137-RA	cypCar_00014138-RA	cypCar_00014139-RA	cypCar_00014140-RA	cypCar_00014141-RA	cypCar_00014142-RA	cypCar_00014143-RA	cypCar_00014144-RA	cypCar_00014145-RA	cypCar_00014146-RA	cypCar_00014147-RA	cypCar_00014148-RA	cypCar_00014149-RA	cypCar_00014150-RA	cypCar_00014151-RA	cypCar_00014152-RA	cypCar_00014153-RA	cypCar_00014154-RA	cypCar_00014155-RA	cypCar_00014156-RA	cypCar_00014157-RA	cypCar_00014158-RA	cypCar_00014159-RA	cypCar_00014160-RA	cypCar_00014161-RA	cypCar_00014162-RA	cypCar_00014163-RA	cypCar_00014164-RA	cypCar_00014165-RA	cypCar_00014166-RA	cypCar_00014167-RA	cypCar_00014168-RA	cypCar_00014169-RA	cypCar_00014170-RA	cypCar_00014171-RA	cypCar_00014172-RA	cypCar_00014173-RA	cypCar_00014174-RA	cypCar_00014175-RA	cypCar_00014176-RA	cypCar_00014177-RA	cypCar_00014178-RA	cypCar_00014179-RA	cypCar_00014180-RA	cypCar_00014181-RA	cypCar_00014182-RA	cypCar_00014183-RA	cypCar_00014184-RA	cypCar_00014185-RA	cypCar_00014186-RA	cypCar_00014187-RA	cypCar_00014188-RA	cypCar_00014189-RA	cypCar_00014190-RA	cypCar_00014191-RA	cypCar_00014192-RA	cypCar_00014193-RA	cypCar_00014194-RA	cypCar_00014195-RA	cypCar_00014196-RA	cypCar_00014197-RA	cypCar_00014198-RA	cypCar_00014199-RA	cypCar_00014200-RA	cypCar_00014201-RA	cypCar_00014202-RA	cypCar_00014203-RA	cypCar_00014204-RA	cypCar_00014205-RA	cypCar_00014206-RA	cypCar_00014207-RA	cypCar_00014208-RA	cypCar_00014209-RA	cypCar_00014210-RA	cypCar_00014211-RA	cypCar_00014212-RA	cypCar_00014213-RA	cypCar_00014214-RA	cypCar_00014215-RA	cypCar_00014216-RA	cypCar_00014217-RA	cypCar_00014218-RA	cypCar_00014219-RA	cypCar_00014220-RA	cypCar_00014221-RA	cypCar_00014222-RA	cypCar_00014223-RA	cypCar_00014224-RA	cypCar_00014225-RA	cypCar_00014226-RA	cypCar_00014227-RA	cypCar_00014228-RA	cypCar_00014229-RA	cypCar_00014230-RA	cypCar_00014231-RA	cypCar_00014232-RA	cypCar_00014233-RA	cypCar_00014234-RA	cypCar_00014235-RA	cypCar_00014236-RA	cypCar_00014237-RA	cypCar_00014238-RA	cypCar_00014239-RA	cypCar_00014240-RA	cypCar_00014241-RA	cypCar_00014242-RA	cypCar_00014243-RA	cypCar_00014244-RA	cypCar_00014245-RA	cypCar_00014246-RA	cypCar_00014247-RA	cypCar_00014248-RA	cypCar_00014249-RA	cypCar_00014250-RA	cypCar_00014251-RA	cypCar_00014252-RA	cypCar_00014253-RA	cypCar_00014254-RA	cypCar_00014255-RA	cypCar_00014256-RA	cypCar_00014257-RA	cypCar_00014258-RA	cypCar_00014259-RA	cypCar_00014260-RA	cypCar_00014261-RA	cypCar_00014262-RA	cypCar_00014263-RA	cypCar_00014264-RA	cypCar_00014265-RA	cypCar_00014266-RA	cypCar_00014267-RA	cypCar_00014268-RA	cypCar_00014269-RA	cypCar_00014270-RA	cypCar_00014271-RA	cypCar_00014272-RA	cypCar_00014273-RA	cypCar_00014274-RA	cypCar_00014275-RA	cypCar_00014276-RA	cypCar_00014277-RA	cypCar_00014278-RA	cypCar_00014279-RA	cypCar_00014280-RA	cypCar_00014281-RA	cypCar_00014282-RA	cypCar_00014283-RA	cypCar_00014284-RA	cypCar_00014285-RA	cypCar_00014286-RA	cypCar_00014287-RA	cypCar_00014288-RA	cypCar_00014289-RA	cypCar_00014290-RA	cypCar_00014291-RA	cypCar_00014292-RA	cypCar_00014293-RA	cypCar_00014294-RA	cypCar_00014295-RA	cypCar_00014296-RA	cypCar_00014297-RA	cypCar_00014298-RA	cypCar_00014299-RA	cypCar_00014300-RA	cypCar_00014301-RA	cypCar_00014302-RA	cypCar_00014303-RA	cypCar_00014304-RA	cypCar_00014305-RA	cypCar_00014306-RA	cypCar_00014307-RA	cypCar_00014308-RA	cypCar_00014309-RA	cypCar_00014310-RA	cypCar_00014311-RA	cypCar_00014312-RA	cypCar_00014313-RA	cypCar_00014314-RA	cypCar_00014315-RA	cypCar_00014316-RA	cypCar_00014317-RA	cypCar_00014318-RA	cypCar_00014319-RA	cypCar_00014320-RA	cypCar_00014321-RA	cypCar_00014322-RA	cypCar_00014323-RA	cypCar_00014324-RA	cypCar_00014325-RA	cypCar_00014326-RA	cypCar_00014327-RA	cypCar_00014328-RA	cypCar_00014329-RA	cypCar_00014330-RA	cypCar_00014331-RA	cypCar_00014332-RA	cypCar_00014333-RA	cypCar_00014334-RA	cypCar_00014335-RA	cypCar_00014336-RA	cypCar_00014337-RA	cypCar_00014338-RA	cypCar_00014339-RA	cypCar_00014340-RA	cypCar_00014341-RA	cypCar_00014342-RA	cypCar_00014343-RA	cypCar_00014344-RA	cypCar_00014345-RA	cypCar_00014346-RA	cypCar_00014347-RA	cypCar_00014348-RA	cypCar_00014349-RA	cypCar_00014350-RA	cypCar_00014351-RA	cypCar_00014352-RA	cypCar_00014353-RA	cypCar_00014354-RA	cypCar_00014355-RA	cypCar_00014356-RA	cypCar_00014357-RA	cypCar_00014358-RA	cypCar_00014359-RA	cypCar_00014360-RA	cypCar_00014361-RA	cypCar_00014362-RA	cypCar_00014363-RA	cypCar_00014364-RA	cypCar_00014365-RA	cypCar_00014366-RA	cypCar_00014367-RA	cypCar_00014368-RA	cypCar_00014369-RA	cypCar_00014370-RA	cypCar_00014371-RA	cypCar_00014372-RA	cypCar_00014373-RA	cypCar_00014374-RA	cypCar_00014375-RA	cypCar_00014376-RA	cypCar_00014377-RA	cypCar_00014378-RA	cypCar_00014379-RA	cypCar_00014380-RA	cypCar_00014381-RA	cypCar_00014382-RA	cypCar_00014383-RA	cypCar_00014384-RA	cypCar_00014385-RA	cypCar_00014386-RA	cypCar_00014387-RA	cypCar_00014388-RA	cypCar_00014389-RA	cypCar_00014390-RA	cypCar_00014391-RA	cypCar_00014392-RA	cypCar_00014393-RA	cypCar_00014394-RA	cypCar_00014395-RA	cypCar_00014396-RA	cypCar_00014397-RA	cypCar_00014398-RA	cypCar_00014399-RA	cypCar_00014400-RA	cypCar_00014401-RA	cypCar_00014402-RA	cypCar_00014403-RA	cypCar_00014404-RA	cypCar_00014405-RA	cypCar_00014406-RA	cypCar_00014407-RA	cypCar_00014408-RA	cypCar_00014409-RA	cypCar_00014410-RA	cypCar_00014411-RA	cypCar_00014412-RA	cypCar_00014413-RA	cypCar_00014414-RA	cypCar_00014415-RA	cypCar_00014416-RA	cypCar_00014417-RA	cypCar_00014418-RA	cypCar_00014419-RA	cypCar_00014420-RA	cypCar_00014421-RA	cypCar_00014422-RA	cypCar_00014423-RA	cypCar_00014424-RA	cypCar_00014425-RA	cypCar_00014426-RA	cypCar_00014427-RA	cypCar_00014428-RA	cypCar_00014429-RA	cypCar_00014430-RA	cypCar_00014431-RA	cypCar_00014432-RA	cypCar_00014433-RA	cypCar_00014434-RA	cypCar_00014435-RA	cypCar_00014436-RA	cypCar_00014437-RA	cypCar_00014438-RA	cypCar_00014439-RA	cypCar_00014440-RA	cypCar_00014441-RA	cypCar_00014442-RA	cypCar_00014443-RA	cypCar_00014444-RA	cypCar_00014445-RA	cypCar_00014446-RA	cypCar_00014447-RA	cypCar_00014448-RA	cypCar_00014449-RA	cypCar_00014450-RA	cypCar_00014451-RA	cypCar_00014452-RA	cypCar_00014453-RA	cypCar_00014454-RA	cypCar_00014455-RA	cypCar_00014456-RA	cypCar_00014457-RA	cypCar_00014458-RA	cypCar_00014459-RA	cypCar_00014460-RA	cypCar_00014461-RA	cypCar_00014462-RA	cypCar_00014463-RA	cypCar_00014464-RA	cypCar_00014465-RA	cypCar_00014466-RA	cypCar_00014467-RA	cypCar_00014468-RA	cypCar_00014469-RA	cypCar_00014470-RA	cypCar_00014471-RA	cypCar_00014472-RA	cypCar_00014473-RA	cypCar_00014474-RA	cypCar_00014475-RA	cypCar_00014476-RA	cypCar_00014477-RA	cypCar_00014478-RA	cypCar_00014479-RA	cypCar_00014480-RA	cypCar_00014481-RA	cypCar_00014482-RA	cypCar_00014483-RA	cypCar_00014484-RA	cypCar_00014485-RA	cypCar_00014486-RA	cypCar_00014487-RA	cypCar_00014488-RA	cypCar_00014489-RA	cypCar_00014490-RA	cypCar_00014491-RA	cypCar_00014492-RA	cypCar_00014493-RA	cypCar_00014494-RA	cypCar_00014495-RA	cypCar_00014496-RA	cypCar_00014497-RA	cypCar_00014498-RA	cypCar_00014499-RA	cypCar_00014500-RA	cypCar_00014501-RA	cypCar_00014502-RA	cypCar_00014503-RA	cypCar_00014504-RA	cypCar_00014505-RA	cypCar_00014506-RA	cypCar_00014507-RA	cypCar_00014508-RA	cypCar_00014509-RA	cypCar_00014510-RA	cypCar_00014511-RA	cypCar_00014512-RA	cypCar_00014513-RA	cypCar_00014514-RA	cypCar_00014515-RA	cypCar_00014516-RA	cypCar_00014517-RA	cypCar_00014518-RA	cypCar_00014519-RA	cypCar_00014520-RA	cypCar_00014521-RA	cypCar_00014522-RA	cypCar_00014523-RA	cypCar_00014524-RA	cypCar_00014525-RA	cypCar_00014526-RA	cypCar_00014527-RA	cypCar_00014528-RA	cypCar_00014529-RA	cypCar_00014530-RA	cypCar_00014531-RA	cypCar_00014532-RA	cypCar_00014533-RA	cypCar_00014534-RA	cypCar_00014535-RA	cypCar_00014536-RA	cypCar_00014537-RA	cypCar_00014538-RA	cypCar_00014539-RA	cypCar_00014540-RA	cypCar_00014541-RA	cypCar_00014542-RA	cypCar_00014543-RA	cypCar_00014544-RA	cypCar_00014545-RA	cypCar_00014546-RA	cypCar_00014547-RA	cypCar_00014548-RA	cypCar_00014549-RA	cypCar_00014550-RA	cypCar_00014551-RA	cypCar_00014552-RA	cypCar_00014553-RA	cypCar_00014554-RA	cypCar_00014555-RA	cypCar_00014556-RA	cypCar_00014557-RA	cypCar_00014558-RA	cypCar_00014559-RA	cypCar_00014560-RA	cypCar_00014561-RA	cypCar_00014562-RA	cypCar_00014563-RA	cypCar_00014564-RA	cypCar_00014565-RA	cypCar_00014566-RA	cypCar_00014567-RA	cypCar_00014568-RA	cypCar_00014569-RA	cypCar_00014570-RA	cypCar_00014571-RA	cypCar_00014572-RA	cypCar_00014573-RA	cypCar_00014574-RA	cypCar_00014575-RA	cypCar_00014576-RA	cypCar_00014577-RA	cypCar_00014578-RA	cypCar_00014579-RA	cypCar_00014580-RA	cypCar_00014581-RA	cypCar_00014582-RA	cypCar_00014583-RA	cypCar_00014584-RA	cypCar_00014585-RA	cypCar_00014586-RA	cypCar_00014587-RA	cypCar_00014588-RA	cypCar_00014589-RA	cypCar_00014590-RA	cypCar_00014591-RA	cypCar_00014592-RA	cypCar_00014593-RA	cypCar_00014594-RA	cypCar_00014595-RA	cypCar_00014596-RA	cypCar_00014597-RA	cypCar_00014598-RA	cypCar_00014599-RA	cypCar_00014600-RA	cypCar_00014601-RA	cypCar_00014602-RA	cypCar_00014603-RA	cypCar_00014604-RA	cypCar_00014605-RA	cypCar_00014606-RA	cypCar_00014607-RA	cypCar_00014608-RA	cypCar_00014609-RA	cypCar_00014610-RA	cypCar_00014611-RA	cypCar_00014612-RA	cypCar_00014613-RA	cypCar_00014614-RA	cypCar_00014615-RA	cypCar_00014616-RA	cypCar_00014617-RA	cypCar_00014618-RA	cypCar_00014619-RA	cypCar_00014620-RA	cypCar_00014621-RA	cypCar_00014622-RA	cypCar_00014623-RA	cypCar_00014624-RA	cypCar_00014625-RA	cypCar_00014626-RA	cypCar_00014627-RA	cypCar_00014628-RA	cypCar_00014629-RA	cypCar_00014630-RA	cypCar_00014631-RA	cypCar_00014632-RA	cypCar_00014633-RA	cypCar_00014634-RA	cypCar_00014635-RA	cypCar_00014636-RA	cypCar_00014637-RA	cypCar_00014638-RA	cypCar_00014639-RA	cypCar_00014640-RA	cypCar_00014641-RA	cypCar_00014642-RA	cypCar_00014643-RA	cypCar_00014644-RA	cypCar_00014645-RA	cypCar_00014646-RA	cypCar_00014647-RA	cypCar_00014648-RA	cypCar_00014649-RA	cypCar_00014650-RA	cypCar_00014651-RA	cypCar_00014652-RA	cypCar_00014653-RA	cypCar_00014654-RA	cypCar_00014655-RA	cypCar_00014656-RA	cypCar_00014657-RA	cypCar_00014658-RA	cypCar_00014659-RA	cypCar_00014660-RA	cypCar_00014661-RA	cypCar_00014662-RA	cypCar_00014663-RA	cypCar_00014664-RA	cypCar_00014665-RA	cypCar_00014666-RA	cypCar_00014667-RA	cypCar_00014668-RA	cypCar_00014669-RA	cypCar_00014670-RA	cypCar_00014671-RA	cypCar_00014672-RA	cypCar_00014673-RA	cypCar_00014674-RA	cypCar_00014675-RA	cypCar_00014676-RA	cypCar_00014677-RA	cypCar_00014678-RA	cypCar_00014679-RA	cypCar_00014680-RA	cypCar_00014681-RA	cypCar_00014682-RA	cypCar_00014683-RA	cypCar_00014684-RA	cypCar_00014685-RA	cypCar_00014686-RA	cypCar_00014687-RA	cypCar_00014688-RA	cypCar_00014689-RA	cypCar_00014690-RA	cypCar_00014691-RA	cypCar_00014692-RA	cypCar_00014693-RA	cypCar_00014694-RA	cypCar_00014695-RA	cypCar_00014696-RA	cypCar_00014697-RA	cypCar_00014698-RA	cypCar_00014699-RA	cypCar_00014700-RA	cypCar_00014701-RA	cypCar_00014702-RA	cypCar_00014703-RA	cypCar_00014704-RA	cypCar_00014705-RA	cypCar_00014706-RA	cypCar_00014707-RA	cypCar_00014708-RA	cypCar_00014709-RA	cypCar_00014710-RA	cypCar_00014711-RA	cypCar_00014712-RA	cypCar_00014713-RA	cypCar_00014714-RA	cypCar_00014715-RA	cypCar_00014716-RA	cypCar_00014717-RA	cypCar_00014718-RA	cypCar_00014719-RA	cypCar_00014720-RA	cypCar_00014721-RA	cypCar_00014722-RA	cypCar_00014723-RA	cypCar_00014724-RA	cypCar_00014725-RA	cypCar_00014726-RA	cypCar_00014727-RA	cypCar_00014728-RA	cypCar_00014729-RA	cypCar_00014730-RA	cypCar_00014731-RA	cypCar_00014732-RA	cypCar_00014733-RA	cypCar_00014734-RA	cypCar_00014735-RA	cypCar_00014736-RA	cypCar_00014737-RA	cypCar_00014738-RA	cypCar_00014739-RA	cypCar_00014740-RA	cypCar_00014741-RA	cypCar_00014742-RA	cypCar_00014743-RA	cypCar_00014744-RA	cypCar_00014745-RA	cypCar_00014746-RA	cypCar_00014747-RA	cypCar_00014748-RA	cypCar_00014749-RA	cypCar_00014750-RA	cypCar_00014751-RA	cypCar_00014752-RA	cypCar_00014753-RA	cypCar_00014754-RA	cypCar_00014755-RA	cypCar_00014756-RA	cypCar_00014757-RA	cypCar_00014758-RA	cypCar_00014759-RA	cypCar_00014760-RA	cypCar_00014761-RA	cypCar_00014762-RA	cypCar_00014763-RA	cypCar_00014764-RA	cypCar_00014765-RA	cypCar_00014766-RA	cypCar_00014767-RA	cypCar_00014768-RA	cypCar_00014769-RA	cypCar_00014770-RA	cypCar_00014771-RA	cypCar_00014772-RA	cypCar_00014773-RA	cypCar_00014774-RA	cypCar_00014775-RA	cypCar_00014776-RA	cypCar_00014777-RA	cypCar_00014778-RA	cypCar_00014779-RA	cypCar_00014780-RA	cypCar_00014781-RA	cypCar_00014782-RA	cypCar_00014783-RA	cypCar_00014784-RA	cypCar_00014785-RA	cypCar_00014786-RA	cypCar_00014787-RA	cypCar_00014788-RA	cypCar_00014789-RA	cypCar_00014790-RA	cypCar_00014791-RA	cypCar_00014792-RA	cypCar_00014793-RA	cypCar_00014794-RA	cypCar_00014795-RA	cypCar_00014796-RA	cypCar_00014797-RA	cypCar_00014798-RA	cypCar_00014799-RA	cypCar_00014800-RA	cypCar_00014801-RA	cypCar_00014802-RA	cypCar_00014803-RA	cypCar_00014804-RA	cypCar_00014805-RA	cypCar_00014806-RA	cypCar_00014807-RA	cypCar_00014808-RA	cypCar_00014809-RA	cypCar_00014810-RA	cypCar_00014811-RA	cypCar_00014812-RA	cypCar_00014813-RA	cypCar_00014814-RA	cypCar_00014815-RA	cypCar_00014816-RA	cypCar_00014817-RA	cypCar_00014818-RA	cypCar_00014819-RA	cypCar_00014820-RA	cypCar_00014821-RA	cypCar_00014822-RA	cypCar_00014823-RA	cypCar_00014824-RA	cypCar_00014825-RA	cypCar_00014826-RA	cypCar_00014827-RA	cypCar_00014828-RA	cypCar_00014829-RA	cypCar_00014830-RA	cypCar_00014831-RA	cypCar_00014832-RA	cypCar_00014833-RA	cypCar_00014834-RA	cypCar_00014835-RA	cypCar_00014836-RA	cypCar_00014837-RA	cypCar_00014838-RA	cypCar_00014839-RA	cypCar_00014840-RA	cypCar_00014841-RA	cypCar_00014842-RA	cypCar_00014843-RA	cypCar_00014844-RA	cypCar_00014845-RA	cypCar_00014846-RA	cypCar_00014847-RA	cypCar_00014848-RA	cypCar_00014849-RA	cypCar_00014850-RA	cypCar_00014851-RA	cypCar_00014852-RA	cypCar_00014853-RA	cypCar_00014854-RA	cypCar_00014855-RA	cypCar_00014856-RA	cypCar_00014857-RA	cypCar_00014858-RA	cypCar_00014859-RA	cypCar_00014860-RA	cypCar_00014861-RA	cypCar_00014862-RA	cypCar_00014863-RA	cypCar_00014864-RA	cypCar_00014865-RA	cypCar_00014866-RA	cypCar_00014867-RA	cypCar_00014868-RA	cypCar_00014869-RA	cypCar_00014870-RA	cypCar_00014871-RA	cypCar_00014872-RA	cypCar_00014873-RA	cypCar_00014874-RA	cypCar_00014875-RA	cypCar_00014876-RA	cypCar_00014877-RA	cypCar_00014878-RA	cypCar_00014879-RA	cypCar_00014880-RA	cypCar_00014881-RA	cypCar_00014882-RA	cypCar_00014883-RA	cypCar_00014884-RA	cypCar_00014885-RA	cypCar_00014886-RA	cypCar_00014887-RA	cypCar_00014888-RA	cypCar_00014889-RA	cypCar_00014890-RA	cypCar_00014891-RA	cypCar_00014892-RA	cypCar_00014893-RA	cypCar_00014894-RA	cypCar_00014895-RA	cypCar_00014896-RA	cypCar_00014897-RA	cypCar_00014898-RA	cypCar_00014899-RA	cypCar_00014900-RA	cypCar_00014901-RA	cypCar_00014902-RA	cypCar_00014903-RA	cypCar_00014904-RA	cypCar_00014905-RA	cypCar_00014906-RA	cypCar_00014907-RA	cypCar_00014908-RA	cypCar_00014909-RA	cypCar_00014910-RA	cypCar_00014911-RA	cypCar_00014912-RA	cypCar_00014913-RA	cypCar_00014914-RA	cypCar_00014915-RA	cypCar_00014916-RA	cypCar_00014917-RA	cypCar_00014918-RA	cypCar_00014919-RA	cypCar_00014920-RA	cypCar_00014921-RA	cypCar_00014922-RA	cypCar_00014923-RA	cypCar_00014924-RA	cypCar_00014925-RA	cypCar_00014926-RA	cypCar_00014927-RA	cypCar_00014928-RA	cypCar_00014929-RA	cypCar_00014930-RA	cypCar_00014931-RA	cypCar_00014932-RA	cypCar_00014933-RA	cypCar_00014934-RA	cypCar_00014935-RA	cypCar_00014936-RA	cypCar_00014937-RA	cypCar_00014938-RA	cypCar_00014939-RA	cypCar_00014940-RA	cypCar_00014941-RA	cypCar_00014942-RA	cypCar_00014943-RA	cypCar_00014944-RA	cypCar_00014945-RA	cypCar_00014946-RA	cypCar_00014947-RA	cypCar_00014948-RA	cypCar_00014949-RA	cypCar_00014950-RA	cypCar_00014951-RA	cypCar_00014952-RA	cypCar_00014953-RA	cypCar_00014954-RA	cypCar_00014955-RA	cypCar_00014956-RA	cypCar_00014957-RA	cypCar_00014958-RA	cypCar_00014959-RA	cypCar_00014960-RA	cypCar_00014961-RA	cypCar_00014962-RA	cypCar_00014963-RA	cypCar_00014964-RA	cypCar_00014965-RA	cypCar_00014966-RA	cypCar_00014967-RA	cypCar_00014968-RA	cypCar_00014969-RA	cypCar_00014970-RA	cypCar_00014971-RA	cypCar_00014972-RA	cypCar_00014973-RA	cypCar_00014974-RA	cypCar_00014975-RA	cypCar_00014976-RA	cypCar_00014977-RA	cypCar_00014978-RA	cypCar_00014979-RA	cypCar_00014980-RA	cypCar_00014981-RA	cypCar_00014982-RA	cypCar_00014983-RA	cypCar_00014984-RA	cypCar_00014985-RA	cypCar_00014986-RA	cypCar_00014987-RA	cypCar_00014988-RA	cypCar_00014989-RA	cypCar_00014990-RA	cypCar_00014991-RA	cypCar_00014992-RA	cypCar_00014993-RA	cypCar_00014994-RA	cypCar_00014995-RA	cypCar_00014996-RA	cypCar_00014997-RA	cypCar_00014998-RA	cypCar_00014999-RA	cypCar_00015000-RA	cypCar_00015001-RA	cypCar_00015002-RA	cypCar_00015003-RA	cypCar_00015004-RA	cypCar_00015005-RA	cypCar_00015006-RA	cypCar_00015007-RA	cypCar_00015008-RA	cypCar_00015009-RA	cypCar_00015010-RA	cypCar_00015011-RA	cypCar_00015012-RA	cypCar_00015013-RA	cypCar_00015014-RA	cypCar_00015015-RA	cypCar_00015016-RA	cypCar_00015017-RA	cypCar_00015018-RA	cypCar_00015019-RA	cypCar_00015020-RA	cypCar_00015021-RA	cypCar_00015022-RA	cypCar_00015023-RA	cypCar_00015024-RA	cypCar_00015025-RA	cypCar_00015026-RA	cypCar_00015027-RA	cypCar_00015028-RA	cypCar_00015029-RA	cypCar_00015030-RA	cypCar_00015031-RA	cypCar_00015032-RA	cypCar_00015033-RA	cypCar_00015034-RA	cypCar_00015035-RA	cypCar_00015036-RA	cypCar_00015037-RA	cypCar_00015038-RA	cypCar_00015039-RA	cypCar_00015040-RA	cypCar_00015041-RA	cypCar_00015042-RA	cypCar_00015043-RA	cypCar_00015044-RA	cypCar_00015045-RA	cypCar_00015046-RA	cypCar_00015047-RA	cypCar_00015048-RA	cypCar_00015049-RA	cypCar_00015050-RA	cypCar_00015051-RA	cypCar_00015052-RA	cypCar_00015053-RA	cypCar_00015054-RA	cypCar_00015055-RA	cypCar_00015056-RA	cypCar_00015057-RA	cypCar_00015058-RA	cypCar_00015059-RA	cypCar_00015060-RA	cypCar_00015061-RA	cypCar_00015062-RA	cypCar_00015063-RA	cypCar_00015064-RA	cypCar_00015065-RA	cypCar_00015066-RA	cypCar_00015067-RA	cypCar_00015068-RA	cypCar_00015069-RA	cypCar_00015070-RA	cypCar_00015071-RA	cypCar_00015072-RA	cypCar_00015073-RA	cypCar_00015074-RA	cypCar_00015075-RA	cypCar_00015076-RA	cypCar_00015077-RA	cypCar_00015078-RA	cypCar_00015079-RA	cypCar_00015080-RA	cypCar_00015081-RA	cypCar_00015082-RA	cypCar_00015083-RA	cypCar_00015084-RA	cypCar_00015085-RA	cypCar_00015086-RA	cypCar_00015087-RA	cypCar_00015088-RA	cypCar_00015089-RA	cypCar_00015090-RA	cypCar_00015091-RA	cypCar_00015092-RA	cypCar_00015093-RA	cypCar_00015094-RA	cypCar_00015095-RA	cypCar_00015096-RA	cypCar_00015097-RA	cypCar_00015098-RA	cypCar_00015099-RA	cypCar_00015100-RA	cypCar_00015101-RA	cypCar_00015102-RA	cypCar_00015103-RA	cypCar_00015104-RA	cypCar_00015105-RA	cypCar_00015106-RA	cypCar_00015107-RA	cypCar_00015108-RA	cypCar_00015109-RA	cypCar_00015110-RA	cypCar_00015111-RA	cypCar_00015112-RA	cypCar_00015113-RA	cypCar_00015114-RA	cypCar_00015115-RA	cypCar_00015116-RA	cypCar_00015117-RA	cypCar_00015118-RA	cypCar_00015119-RA	cypCar_00015120-RA	cypCar_00015121-RA	cypCar_00015122-RA	cypCar_00015123-RA	cypCar_00015124-RA	cypCar_00015125-RA	cypCar_00015126-RA	cypCar_00015127-RA	cypCar_00015128-RA	cypCar_00015129-RA	cypCar_00015130-RA	cypCar_00015131-RA	cypCar_00015132-RA	cypCar_00015133-RA	cypCar_00015134-RA	cypCar_00015135-RA	cypCar_00015136-RA	cypCar_00015137-RA	cypCar_00015138-RA	cypCar_00015139-RA	cypCar_00015140-RA	cypCar_00015141-RA	cypCar_00015142-RA	cypCar_00015143-RA	cypCar_00015144-RA	cypCar_00015145-RA	cypCar_00015146-RA	cypCar_00015147-RA	cypCar_00015148-RA	cypCar_00015149-RA	cypCar_00015150-RA	cypCar_00015151-RA	cypCar_00015152-RA	cypCar_00015153-RA	cypCar_00015154-RA	cypCar_00015155-RA	cypCar_00015156-RA	cypCar_00015157-RA	cypCar_00015158-RA	cypCar_00015159-RA	cypCar_00015160-RA	cypCar_00015161-RA	cypCar_00015162-RA	cypCar_00015163-RA	cypCar_00015164-RA	cypCar_00015165-RA	cypCar_00015166-RA	cypCar_00015167-RA	cypCar_00015168-RA	cypCar_00015169-RA	cypCar_00015170-RA	cypCar_00015171-RA	cypCar_00015172-RA	cypCar_00015173-RA	cypCar_00015174-RA	cypCar_00015175-RA	cypCar_00015176-RA	cypCar_00015177-RA	cypCar_00015178-RA	cypCar_00015179-RA	cypCar_00015180-RA	cypCar_00015181-RA	cypCar_00015182-RA	cypCar_00015183-RA	cypCar_00015184-RA	cypCar_00015185-RA	cypCar_00015186-RA	cypCar_00015187-RA	cypCar_00015188-RA	cypCar_00015189-RA	cypCar_00015190-RA	cypCar_00015191-RA	cypCar_00015192-RA	cypCar_00015193-RA	cypCar_00015194-RA	cypCar_00015195-RA	cypCar_00015196-RA	cypCar_00015197-RA	cypCar_00015198-RA	cypCar_00015199-RA	cypCar_00015200-RA	cypCar_00015201-RA	cypCar_00015202-RA	cypCar_00015203-RA	cypCar_00015204-RA	cypCar_00015205-RA	cypCar_00015206-RA	cypCar_00015207-RA	cypCar_00015208-RA	cypCar_00015209-RA	cypCar_00015210-RA	cypCar_00015211-RA	cypCar_00015212-RA	cypCar_00015213-RA	cypCar_00015214-RA	cypCar_00015215-RA	cypCar_00015216-RA	cypCar_00015217-RA	cypCar_00015218-RA	cypCar_00015219-RA	cypCar_00015220-RA	cypCar_00015221-RA	cypCar_00015222-RA	cypCar_00015223-RA	cypCar_00015224-RA	cypCar_00015225-RA	cypCar_00015226-RA	cypCar_00015227-RA	cypCar_00015228-RA	cypCar_00015229-RA	cypCar_00015230-RA	cypCar_00015231-RA	cypCar_00015232-RA	cypCar_00015233-RA	cypCar_00015234-RA	cypCar_00015235-RA	cypCar_00015236-RA	cypCar_00015237-RA	cypCar_00015238-RA	cypCar_00015239-RA	cypCar_00015240-RA	cypCar_00015241-RA	cypCar_00015242-RA	cypCar_00015243-RA	cypCar_00015244-RA	cypCar_00015245-RA	cypCar_00015246-RA	cypCar_00015247-RA	cypCar_00015248-RA	cypCar_00015249-RA	cypCar_00015250-RA	cypCar_00015251-RA	cypCar_00015252-RA	cypCar_00015253-RA	cypCar_00015254-RA	cypCar_00015255-RA	cypCar_00015256-RA	cypCar_00015257-RA	cypCar_00015258-RA	cypCar_00015259-RA	cypCar_00015260-RA	cypCar_00015261-RA	cypCar_00015262-RA	cypCar_00015263-RA	cypCar_00015264-RA	cypCar_00015265-RA	cypCar_00015266-RA	cypCar_00015267-RA	cypCar_00015268-RA	cypCar_00015269-RA	cypCar_00015270-RA	cypCar_00015271-RA	cypCar_00015272-RA	cypCar_00015273-RA	cypCar_00015274-RA	cypCar_00015275-RA	cypCar_00015276-RA	cypCar_00015277-RA	cypCar_00015278-RA	cypCar_00015279-RA	cypCar_00015280-RA	cypCar_00015281-RA	cypCar_00015282-RA	cypCar_00015283-RA	cypCar_00015284-RA	cypCar_00015285-RA	cypCar_00015286-RA	cypCar_00015287-RA	cypCar_00015288-RA	cypCar_00015289-RA	cypCar_00015290-RA	cypCar_00015291-RA	cypCar_00015292-RA	cypCar_00015293-RA	cypCar_00015294-RA	cypCar_00015295-RA	cypCar_00015296-RA	cypCar_00015297-RA	cypCar_00015298-RA	cypCar_00015299-RA	cypCar_00015300-RA	cypCar_00015301-RA	cypCar_00015302-RA	cypCar_00015303-RA	cypCar_00015304-RA	cypCar_00015305-RA	cypCar_00015306-RA	cypCar_00015307-RA	cypCar_00015308-RA	cypCar_00015309-RA	cypCar_00015310-RA	cypCar_00015311-RA	cypCar_00015312-RA	cypCar_00015313-RA	cypCar_00015314-RA	cypCar_00015315-RA	cypCar_00015316-RA	cypCar_00015317-RA	cypCar_00015318-RA	cypCar_00015319-RA	cypCar_00015320-RA	cypCar_00015321-RA	cypCar_00015322-RA	cypCar_00015323-RA	cypCar_00015324-RA	cypCar_00015325-RA	cypCar_00015326-RA	cypCar_00015327-RA	cypCar_00015328-RA	cypCar_00015329-RA	cypCar_00015330-RA	cypCar_00015331-RA	cypCar_00015332-RA	cypCar_00015333-RA	cypCar_00015334-RA	cypCar_00015335-RA	cypCar_00015336-RA	cypCar_00015337-RA	cypCar_00015338-RA	cypCar_00015339-RA	cypCar_00015340-RA	cypCar_00015341-RA	cypCar_00015342-RA	cypCar_00015343-RA	cypCar_00015344-RA	cypCar_00015345-RA	cypCar_00015346-RA	cypCar_00015347-RA	cypCar_00015348-RA	cypCar_00015349-RA	cypCar_00015350-RA	cypCar_00015351-RA	cypCar_00015352-RA	cypCar_00015353-RA	cypCar_00015354-RA	cypCar_00015355-RA	cypCar_00015356-RA	cypCar_00015357-RA	cypCar_00015358-RA	cypCar_00015359-RA	cypCar_00015360-RA	cypCar_00015361-RA	cypCar_00015362-RA	cypCar_00015363-RA	cypCar_00015364-RA	cypCar_00015365-RA	cypCar_00015366-RA	cypCar_00015367-RA	cypCar_00015368-RA	cypCar_00015369-RA	cypCar_00015370-RA	cypCar_00015371-RA	cypCar_00015372-RA	cypCar_00015373-RA	cypCar_00015374-RA	cypCar_00015375-RA	cypCar_00015376-RA	cypCar_00015377-RA	cypCar_00015378-RA	cypCar_00015379-RA	cypCar_00015380-RA	cypCar_00015381-RA	cypCar_00015382-RA	cypCar_00015383-RA	cypCar_00015384-RA	cypCar_00015385-RA	cypCar_00015386-RA	cypCar_00015387-RA	cypCar_00015388-RA	cypCar_00015389-RA	cypCar_00015390-RA	cypCar_00015391-RA	cypCar_00015392-RA	cypCar_00015393-RA	cypCar_00015394-RA	cypCar_00015395-RA	cypCar_00015396-RA	cypCar_00015397-RA	cypCar_00015398-RA	cypCar_00015399-RA	cypCar_00015400-RA	cypCar_00015401-RA	cypCar_00015402-RA	cypCar_00015403-RA	cypCar_00015404-RA	cypCar_00015405-RA	cypCar_00015406-RA	cypCar_00015407-RA	cypCar_00015408-RA	cypCar_00015409-RA	cypCar_00015410-RA	cypCar_00015411-RA	cypCar_00015412-RA	cypCar_00015413-RA	cypCar_00015414-RA	cypCar_00015415-RA	cypCar_00015416-RA	cypCar_00015417-RA	cypCar_00015418-RA	cypCar_00015419-RA	cypCar_00015420-RA	cypCar_00015421-RA	cypCar_00015422-RA	cypCar_00015423-RA	cypCar_00015424-RA	cypCar_00015425-RA	cypCar_00015426-RA	cypCar_00015427-RA	cypCar_00015428-RA	cypCar_00015429-RA	cypCar_00015430-RA	cypCar_00015431-RA	cypCar_00015432-RA	cypCar_00015433-RA	cypCar_00015434-RA	cypCar_00015435-RA	cypCar_00015436-RA	cypCar_00015437-RA	cypCar_00015438-RA	cypCar_00015439-RA	cypCar_00015440-RA	cypCar_00015441-RA	cypCar_00015442-RA	cypCar_00015443-RA	cypCar_00015444-RA	cypCar_00015445-RA	cypCar_00015446-RA	cypCar_00015447-RA	cypCar_00015448-RA	cypCar_00015449-RA	cypCar_00015450-RA	cypCar_00015451-RA	cypCar_00015452-RA	cypCar_00015453-RA	cypCar_00015454-RA	cypCar_00015455-RA	cypCar_00015456-RA	cypCar_00015457-RA	cypCar_00015458-RA	cypCar_00015459-RA	cypCar_00015460-RA	cypCar_00015461-RA	cypCar_00015462-RA	cypCar_00015463-RA	cypCar_00015464-RA	cypCar_00015465-RA	cypCar_00015466-RA	cypCar_00015467-RA	cypCar_00015468-RA	cypCar_00015469-RA	cypCar_00015470-RA	cypCar_00015471-RA	cypCar_00015472-RA	cypCar_00015473-RA	cypCar_00015474-RA	cypCar_00015475-RA	cypCar_00015476-RA	cypCar_00015477-RA	cypCar_00015478-RA	cypCar_00015479-RA	cypCar_00015480-RA	cypCar_00015481-RA	cypCar_00015482-RA	cypCar_00015483-RA	cypCar_00015484-RA	cypCar_00015485-RA	cypCar_00015486-RA	cypCar_00015487-RA	cypCar_00015488-RA	cypCar_00015489-RA	cypCar_00015490-RA	cypCar_00015491-RA	cypCar_00015492-RA	cypCar_00015493-RA	cypCar_00015494-RA	cypCar_00015495-RA	cypCar_00015496-RA	cypCar_00015497-RA	cypCar_00015498-RA	cypCar_00015499-RA	cypCar_00015500-RA	cypCar_00015501-RA	cypCar_00015502-RA	cypCar_00015503-RA	cypCar_00015504-RA	cypCar_00015505-RA	cypCar_00015506-RA	cypCar_00015507-RA	cypCar_00015508-RA	cypCar_00015509-RA	cypCar_00015510-RA	cypCar_00015511-RA	cypCar_00015512-RA	cypCar_00015513-RA	cypCar_00015514-RA	cypCar_00015515-RA	cypCar_00015516-RA	cypCar_00015517-RA	cypCar_00015518-RA	cypCar_00015519-RA	cypCar_00015520-RA	cypCar_00015521-RA	cypCar_00015522-RA	cypCar_00015523-RA	cypCar_00015524-RA	cypCar_00015525-RA	cypCar_00015526-RA	cypCar_00015527-RA	cypCar_00015528-RA	cypCar_00015529-RA	cypCar_00015530-RA	cypCar_00015531-RA	cypCar_00015532-RA	cypCar_00015533-RA	cypCar_00015534-RA	cypCar_00015535-RA	cypCar_00015536-RA	cypCar_00015537-RA	cypCar_00015538-RA	cypCar_00015539-RA	cypCar_00015540-RA	cypCar_00015541-RA	cypCar_00015542-RA	cypCar_00015543-RA	cypCar_00015544-RA	cypCar_00015545-RA	cypCar_00015546-RA	cypCar_00015547-RA	cypCar_00015548-RA	cypCar_00015549-RA	cypCar_00015550-RA	cypCar_00015551-RA	cypCar_00015552-RA	cypCar_00015553-RA	cypCar_00015554-RA	cypCar_00015555-RA	cypCar_00015556-RA	cypCar_00015557-RA	cypCar_00015558-RA	cypCar_00015559-RA	cypCar_00015560-RA	cypCar_00015561-RA	cypCar_00015562-RA	cypCar_00015563-RA	cypCar_00015564-RA	cypCar_00015565-RA	cypCar_00015566-RA	cypCar_00015567-RA	cypCar_00015568-RA	cypCar_00015569-RA	cypCar_00015570-RA	cypCar_00015571-RA	cypCar_00015572-RA	cypCar_00015573-RA	cypCar_00015574-RA	cypCar_00015575-RA	cypCar_00015576-RA	cypCar_00015577-RA	cypCar_00015578-RA	cypCar_00015579-RA	cypCar_00015580-RA	cypCar_00015581-RA	cypCar_00015582-RA	cypCar_00015583-RA	cypCar_00015584-RA	cypCar_00015585-RA	cypCar_00015586-RA	cypCar_00015587-RA	cypCar_00015588-RA	cypCar_00015589-RA	cypCar_00015590-RA	cypCar_00015591-RA	cypCar_00015592-RA	cypCar_00015593-RA	cypCar_00015594-RA	cypCar_00015595-RA	cypCar_00015596-RA	cypCar_00015597-RA	cypCar_00015598-RA	cypCar_00015599-RA	cypCar_00015600-RA	cypCar_00015601-RA	cypCar_00015602-RA	cypCar_00015603-RA	cypCar_00015604-RA	cypCar_00015605-RA	cypCar_00015606-RA	cypCar_00015607-RA	cypCar_00015608-RA	cypCar_00015609-RA	cypCar_00015610-RA	cypCar_00015611-RA	cypCar_00015612-RA	cypCar_00015613-RA	cypCar_00015614-RA	cypCar_00015615-RA	cypCar_00015616-RA	cypCar_00015617-RA	cypCar_00015618-RA	cypCar_00015619-RA	cypCar_00015620-RA	cypCar_00015621-RA	cypCar_00015622-RA	cypCar_00015623-RA	cypCar_00015624-RA	cypCar_00015625-RA	cypCar_00015626-RA	cypCar_00015627-RA	cypCar_00015628-RA	cypCar_00015629-RA	cypCar_00015630-RA	cypCar_00015631-RA	cypCar_00015632-RA	cypCar_00015633-RA	cypCar_00015634-RA	cypCar_00015635-RA	cypCar_00015636-RA	cypCar_00015637-RA	cypCar_00015638-RA	cypCar_00015639-RA	cypCar_00015640-RA	cypCar_00015641-RA	cypCar_00015642-RA	cypCar_00015643-RA	cypCar_00015644-RA	cypCar_00015645-RA	cypCar_00015646-RA	cypCar_00015647-RA	cypCar_00015648-RA	cypCar_00015649-RA	cypCar_00015650-RA	cypCar_00015651-RA	cypCar_00015652-RA	cypCar_00015653-RA	cypCar_00015654-RA	cypCar_00015655-RA	cypCar_00015656-RA	cypCar_00015657-RA	cypCar_00015658-RA	cypCar_00015659-RA	cypCar_00015660-RA	cypCar_00015661-RA	cypCar_00015662-RA	cypCar_00015663-RA	cypCar_00015664-RA	cypCar_00015665-RA	cypCar_00015666-RA	cypCar_00015667-RA	cypCar_00015668-RA	cypCar_00015669-RA	cypCar_00015670-RA	cypCar_00015671-RA	cypCar_00015672-RA	cypCar_00015673-RA	cypCar_00015674-RA	cypCar_00015675-RA	cypCar_00015676-RA	cypCar_00015677-RA	cypCar_00015678-RA	cypCar_00015679-RA	cypCar_00015680-RA	cypCar_00015681-RA	cypCar_00015682-RA	cypCar_00015683-RA	cypCar_00015684-RA	cypCar_00015685-RA	cypCar_00015686-RA	cypCar_00015687-RA	cypCar_00015688-RA	cypCar_00015689-RA	cypCar_00015690-RA	cypCar_00015691-RA	cypCar_00015692-RA	cypCar_00015693-RA	cypCar_00015694-RA	cypCar_00015695-RA	cypCar_00015696-RA	cypCar_00015697-RA	cypCar_00015698-RA	cypCar_00015699-RA	cypCar_00015700-RA	cypCar_00015701-RA	cypCar_00015702-RA	cypCar_00015703-RA	cypCar_00015704-RA	cypCar_00015705-RA	cypCar_00015706-RA	cypCar_00015707-RA	cypCar_00015708-RA	cypCar_00015709-RA	cypCar_00015710-RA	cypCar_00015711-RA	cypCar_00015712-RA	cypCar_00015713-RA	cypCar_00015714-RA	cypCar_00015715-RA	cypCar_00015716-RA	cypCar_00015717-RA	cypCar_00015718-RA	cypCar_00015719-RA	cypCar_00015720-RA	cypCar_00015721-RA	cypCar_00015722-RA	cypCar_00015723-RA	cypCar_00015724-RA	cypCar_00015725-RA	cypCar_00015726-RA	cypCar_00015727-RA	cypCar_00015728-RA	cypCar_00015729-RA	cypCar_00015730-RA	cypCar_00015731-RA	cypCar_00015732-RA	cypCar_00015733-RA	cypCar_00015734-RA	cypCar_00015735-RA	cypCar_00015736-RA	cypCar_00015737-RA	cypCar_00015738-RA	cypCar_00015739-RA	cypCar_00015740-RA	cypCar_00015741-RA	cypCar_00015742-RA	cypCar_00015743-RA	cypCar_00015744-RA	cypCar_00015745-RA	cypCar_00015746-RA	cypCar_00015747-RA	cypCar_00015748-RA	cypCar_00015749-RA	cypCar_00015750-RA	cypCar_00015751-RA	cypCar_00015752-RA	cypCar_00015753-RA	cypCar_00015754-RA	cypCar_00015755-RA	cypCar_00015756-RA	cypCar_00015757-RA	cypCar_00015758-RA	cypCar_00015759-RA	cypCar_00015760-RA	cypCar_00015761-RA	cypCar_00015762-RA	cypCar_00015763-RA	cypCar_00015764-RA	cypCar_00015765-RA	cypCar_00015766-RA	cypCar_00015767-RA	cypCar_00015768-RA	cypCar_00015769-RA	cypCar_00015770-RA	cypCar_00015771-RA	cypCar_00015772-RA	cypCar_00015773-RA	cypCar_00015774-RA	cypCar_00015775-RA	cypCar_00015776-RA	cypCar_00015777-RA	cypCar_00015778-RA	cypCar_00015779-RA	cypCar_00015780-RA	cypCar_00015781-RA	cypCar_00015782-RA	cypCar_00015783-RA	cypCar_00015784-RA	cypCar_00015785-RA	cypCar_00015786-RA	cypCar_00015787-RA	cypCar_00015788-RA	cypCar_00015789-RA	cypCar_00015790-RA	cypCar_00015791-RA	cypCar_00015792-RA	cypCar_00015793-RA	cypCar_00015794-RA	cypCar_00015795-RA	cypCar_00015796-RA	cypCar_00015797-RA	cypCar_00015798-RA	cypCar_00015799-RA	cypCar_00015800-RA	cypCar_00015801-RA	cypCar_00015802-RA	cypCar_00015803-RA	cypCar_00015804-RA	cypCar_00015805-RA	cypCar_00015806-RA	cypCar_00015807-RA	cypCar_00015808-RA	cypCar_00015809-RA	cypCar_00015810-RA	cypCar_00015811-RA	cypCar_00015812-RA	cypCar_00015813-RA	cypCar_00015814-RA	cypCar_00015815-RA	cypCar_00015816-RA	cypCar_00015817-RA	cypCar_00015818-RA	cypCar_00015819-RA	cypCar_00015820-RA	cypCar_00015821-RA	cypCar_00015822-RA	cypCar_00015823-RA	cypCar_00015824-RA	cypCar_00015825-RA	cypCar_00015826-RA	cypCar_00015827-RA	cypCar_00015828-RA	cypCar_00015829-RA	cypCar_00015830-RA	cypCar_00015831-RA	cypCar_00015832-RA	cypCar_00015833-RA	cypCar_00015834-RA	cypCar_00015835-RA	cypCar_00015836-RA	cypCar_00015837-RA	cypCar_00015838-RA	cypCar_00015839-RA	cypCar_00015840-RA	cypCar_00015841-RA	cypCar_00015842-RA	cypCar_00015843-RA	cypCar_00015844-RA	cypCar_00015845-RA	cypCar_00015846-RA	cypCar_00015847-RA	cypCar_00015848-RA	cypCar_00015849-RA	cypCar_00015850-RA	cypCar_00015851-RA	cypCar_00015852-RA	cypCar_00015853-RA	cypCar_00015854-RA	cypCar_00015855-RA	cypCar_00015856-RA	cypCar_00015857-RA	cypCar_00015858-RA	cypCar_00015859-RA	cypCar_00015860-RA	cypCar_00015861-RA	cypCar_00015862-RA	cypCar_00015863-RA	cypCar_00015864-RA	cypCar_00015865-RA	cypCar_00015866-RA	cypCar_00015867-RA	cypCar_00015868-RA	cypCar_00015869-RA	cypCar_00015870-RA	cypCar_00015871-RA	cypCar_00015872-RA	cypCar_00015873-RA	cypCar_00015874-RA	cypCar_00015875-RA	cypCar_00015876-RA	cypCar_00015877-RA	cypCar_00015878-RA	cypCar_00015879-RA	cypCar_00015880-RA	cypCar_00015881-RA	cypCar_00015882-RA	cypCar_00015883-RA	cypCar_00015884-RA	cypCar_00015885-RA	cypCar_00015886-RA	cypCar_00015887-RA	cypCar_00015888-RA	cypCar_00015889-RA	cypCar_00015890-RA	cypCar_00015891-RA	cypCar_00015892-RA	cypCar_00015893-RA	cypCar_00015894-RA	cypCar_00015895-RA	cypCar_00015896-RA	cypCar_00015897-RA	cypCar_00015898-RA	cypCar_00015899-RA	cypCar_00015900-RA	cypCar_00015901-RA	cypCar_00015902-RA	cypCar_00015903-RA	cypCar_00015904-RA	cypCar_00015905-RA	cypCar_00015906-RA	cypCar_00015907-RA	cypCar_00015908-RA	cypCar_00015909-RA	cypCar_00015910-RA	cypCar_00015911-RA	cypCar_00015912-RA	cypCar_00015913-RA	cypCar_00015914-RA	cypCar_00015915-RA	cypCar_00015916-RA	cypCar_00015917-RA	cypCar_00015918-RA	cypCar_00015919-RA	cypCar_00015920-RA	cypCar_00015921-RA	cypCar_00015922-RA	cypCar_00015923-RA	cypCar_00015924-RA	cypCar_00015925-RA	cypCar_00015926-RA	cypCar_00015927-RA	cypCar_00015928-RA	cypCar_00015929-RA	cypCar_00015930-RA	cypCar_00015931-RA	cypCar_00015932-RA	cypCar_00015933-RA	cypCar_00015934-RA	cypCar_00015935-RA	cypCar_00015936-RA	cypCar_00015937-RA	cypCar_00015938-RA	cypCar_00015939-RA	cypCar_00015940-RA	cypCar_00015941-RA	cypCar_00015942-RA	cypCar_00015943-RA	cypCar_00015944-RA	cypCar_00015945-RA	cypCar_00015946-RA	cypCar_00015947-RA	cypCar_00015948-RA	cypCar_00015949-RA	cypCar_00015950-RA	cypCar_00015951-RA	cypCar_00015952-RA	cypCar_00015953-RA	cypCar_00015954-RA	cypCar_00015955-RA	cypCar_00015956-RA	cypCar_00015957-RA	cypCar_00015958-RA	cypCar_00015959-RA	cypCar_00015960-RA	cypCar_00015961-RA	cypCar_00015962-RA	cypCar_00015963-RA	cypCar_00015964-RA	cypCar_00015965-RA	cypCar_00015966-RA	cypCar_00015967-RA	cypCar_00015968-RA	cypCar_00015969-RA	cypCar_00015970-RA	cypCar_00015971-RA	cypCar_00015972-RA	cypCar_00015973-RA	cypCar_00015974-RA	cypCar_00015975-RA	cypCar_00015976-RA	cypCar_00015977-RA	cypCar_00015978-RA	cypCar_00015979-RA	cypCar_00015980-RA	cypCar_00015981-RA	cypCar_00015982-RA	cypCar_00015983-RA	cypCar_00015984-RA	cypCar_00015985-RA	cypCar_00015986-RA	cypCar_00015987-RA	cypCar_00015988-RA	cypCar_00015989-RA	cypCar_00015990-RA	cypCar_00015991-RA	cypCar_00015992-RA	cypCar_00015993-RA	cypCar_00015994-RA	cypCar_00015995-RA	cypCar_00015996-RA	cypCar_00015997-RA	cypCar_00015998-RA	cypCar_00015999-RA	cypCar_00016000-RA	cypCar_00016001-RA	cypCar_00016002-RA	cypCar_00016003-RA	cypCar_00016004-RA	cypCar_00016005-RA	cypCar_00016006-RA	cypCar_00016007-RA	cypCar_00016008-RA	cypCar_00016009-RA	cypCar_00016010-RA	cypCar_00016011-RA	cypCar_00016012-RA	cypCar_00016013-RA	cypCar_00016014-RA	cypCar_00016015-RA	cypCar_00016016-RA	cypCar_00016017-RA	cypCar_00016018-RA	cypCar_00016019-RA	cypCar_00016020-RA	cypCar_00016021-RA	cypCar_00016022-RA	cypCar_00016023-RA	cypCar_00016024-RA	cypCar_00016025-RA	cypCar_00016026-RA	cypCar_00016027-RA	cypCar_00016028-RA	cypCar_00016029-RA	cypCar_00016030-RA	cypCar_00016031-RA	cypCar_00016032-RA	cypCar_00016033-RA	cypCar_00016034-RA	cypCar_00016035-RA	cypCar_00016036-RA	cypCar_00016037-RA	cypCar_00016038-RA	cypCar_00016039-RA	cypCar_00016040-RA	cypCar_00016041-RA	cypCar_00016042-RA	cypCar_00016043-RA	cypCar_00016044-RA	cypCar_00016045-RA	cypCar_00016046-RA	cypCar_00016047-RA	cypCar_00016048-RA	cypCar_00016049-RA	cypCar_00016050-RA	cypCar_00016051-RA	cypCar_00016052-RA	cypCar_00016053-RA	cypCar_00016054-RA	cypCar_00016055-RA	cypCar_00016056-RA	cypCar_00016057-RA	cypCar_00016058-RA	cypCar_00016059-RA	cypCar_00016060-RA	cypCar_00016061-RA	cypCar_00016062-RA	cypCar_00016063-RA	cypCar_00016064-RA	cypCar_00016065-RA	cypCar_00016066-RA	cypCar_00016067-RA	cypCar_00016068-RA	cypCar_00016069-RA	cypCar_00016070-RA	cypCar_00016071-RA	cypCar_00016072-RA	cypCar_00016073-RA	cypCar_00016074-RA	cypCar_00016075-RA	cypCar_00016076-RA	cypCar_00016077-RA	cypCar_00016078-RA	cypCar_00016079-RA	cypCar_00016080-RA	cypCar_00016081-RA	cypCar_00016082-RA	cypCar_00016083-RA	cypCar_00016084-RA	cypCar_00016085-RA	cypCar_00016086-RA	cypCar_00016087-RA	cypCar_00016088-RA	cypCar_00016089-RA	cypCar_00016090-RA	cypCar_00016091-RA	cypCar_00016092-RA	cypCar_00016093-RA	cypCar_00016094-RA	cypCar_00016095-RA	cypCar_00016096-RA	cypCar_00016097-RA	cypCar_00016098-RA	cypCar_00016099-RA	cypCar_00016100-RA	cypCar_00016101-RA	cypCar_00016102-RA	cypCar_00016103-RA	cypCar_00016104-RA	cypCar_00016105-RA	cypCar_00016106-RA	cypCar_00016107-RA	cypCar_00016108-RA	cypCar_00016109-RA	cypCar_00016110-RA	cypCar_00016111-RA	cypCar_00016112-RA	cypCar_00016113-RA	cypCar_00016114-RA	cypCar_00016115-RA	cypCar_00016116-RA	cypCar_00016117-RA	cypCar_00016118-RA	cypCar_00016119-RA	cypCar_00016120-RA	cypCar_00016121-RA	cypCar_00016122-RA	cypCar_00016123-RA	cypCar_00016124-RA	cypCar_00016125-RA	cypCar_00016126-RA	cypCar_00016127-RA	cypCar_00016128-RA	cypCar_00016129-RA	cypCar_00016130-RA	cypCar_00016131-RA	cypCar_00016132-RA	cypCar_00016133-RA	cypCar_00016134-RA	cypCar_00016135-RA	cypCar_00016136-RA	cypCar_00016137-RA	cypCar_00016138-RA	cypCar_00016139-RA	cypCar_00016140-RA	cypCar_00016141-RA	cypCar_00016142-RA	cypCar_00016143-RA	cypCar_00016144-RA	cypCar_00016145-RA	cypCar_00016146-RA	cypCar_00016147-RA	cypCar_00016148-RA	cypCar_00016149-RA	cypCar_00016150-RA	cypCar_00016151-RA	cypCar_00016152-RA	cypCar_00016153-RA	cypCar_00016154-RA	cypCar_00016155-RA	cypCar_00016156-RA	cypCar_00016157-RA	cypCar_00016158-RA	cypCar_00016159-RA	cypCar_00016160-RA	cypCar_00016161-RA	cypCar_00016162-RA	cypCar_00016163-RA	cypCar_00016164-RA	cypCar_00016165-RA	cypCar_00016166-RA	cypCar_00016167-RA	cypCar_00016168-RA	cypCar_00016169-RA	cypCar_00016170-RA	cypCar_00016171-RA	cypCar_00016172-RA	cypCar_00016173-RA	cypCar_00016174-RA	cypCar_00016175-RA	cypCar_00016176-RA	cypCar_00016177-RA	cypCar_00016178-RA	cypCar_00016179-RA	cypCar_00016180-RA	cypCar_00016181-RA	cypCar_00016182-RA	cypCar_00016183-RA	cypCar_00016184-RA	cypCar_00016185-RA	cypCar_00016186-RA	cypCar_00016187-RA	cypCar_00016188-RA	cypCar_00016189-RA	cypCar_00016190-RA	cypCar_00016191-RA	cypCar_00016192-RA	cypCar_00016193-RA	cypCar_00016194-RA	cypCar_00016195-RA	cypCar_00016196-RA	cypCar_00016197-RA	cypCar_00016198-RA	cypCar_00016199-RA	cypCar_00016200-RA	cypCar_00016201-RA	cypCar_00016202-RA	cypCar_00016203-RA	cypCar_00016204-RA	cypCar_00016205-RA	cypCar_00016206-RA	cypCar_00016207-RA	cypCar_00016208-RA	cypCar_00016209-RA	cypCar_00016210-RA	cypCar_00016211-RA	cypCar_00016212-RA	cypCar_00016213-RA	cypCar_00016214-RA	cypCar_00016215-RA	cypCar_00016216-RA	cypCar_00016217-RA	cypCar_00016218-RA	cypCar_00016219-RA	cypCar_00016220-RA	cypCar_00016221-RA	cypCar_00016222-RA	cypCar_00016223-RA	cypCar_00016224-RA	cypCar_00016225-RA	cypCar_00016226-RA	cypCar_00016227-RA	cypCar_00016228-RA	cypCar_00016229-RA	cypCar_00016230-RA	cypCar_00016231-RA	cypCar_00016232-RA	cypCar_00016233-RA	cypCar_00016234-RA	cypCar_00016235-RA	cypCar_00016236-RA	cypCar_00016237-RA	cypCar_00016238-RA	cypCar_00016239-RA	cypCar_00016240-RA	cypCar_00016241-RA	cypCar_00016242-RA	cypCar_00016243-RA	cypCar_00016244-RA	cypCar_00016245-RA	cypCar_00016246-RA	cypCar_00016247-RA	cypCar_00016248-RA	cypCar_00016249-RA	cypCar_00016250-RA	cypCar_00016251-RA	cypCar_00016252-RA	cypCar_00016253-RA	cypCar_00016254-RA	cypCar_00016255-RA	cypCar_00016256-RA	cypCar_00016257-RA	cypCar_00016258-RA	cypCar_00016259-RA	cypCar_00016260-RA	cypCar_00016261-RA	cypCar_00016262-RA	cypCar_00016263-RA	cypCar_00016264-RA	cypCar_00016265-RA	cypCar_00016266-RA	cypCar_00016267-RA	cypCar_00016268-RA	cypCar_00016269-RA	cypCar_00016270-RA	cypCar_00016271-RA	cypCar_00016272-RA	cypCar_00016273-RA	cypCar_00016274-RA	cypCar_00016275-RA	cypCar_00016276-RA	cypCar_00016277-RA	cypCar_00016278-RA	cypCar_00016279-RA	cypCar_00016280-RA	cypCar_00016281-RA	cypCar_00016282-RA	cypCar_00016283-RA	cypCar_00016284-RA	cypCar_00016285-RA	cypCar_00016286-RA	cypCar_00016287-RA	cypCar_00016288-RA	cypCar_00016289-RA	cypCar_00016290-RA	cypCar_00016291-RA	cypCar_00016292-RA	cypCar_00016293-RA	cypCar_00016294-RA	cypCar_00016295-RA	cypCar_00016296-RA	cypCar_00016297-RA	cypCar_00016298-RA	cypCar_00016299-RA	cypCar_00016300-RA	cypCar_00016301-RA	cypCar_00016302-RA	cypCar_00016303-RA	cypCar_00016304-RA	cypCar_00016305-RA	cypCar_00016306-RA	cypCar_00016307-RA	cypCar_00016308-RA	cypCar_00016309-RA	cypCar_00016310-RA	cypCar_00016311-RA	cypCar_00016312-RA	cypCar_00016313-RA	cypCar_00016314-RA	cypCar_00016315-RA	cypCar_00016316-RA	cypCar_00016317-RA	cypCar_00016318-RA	cypCar_00016319-RA	cypCar_00016320-RA	cypCar_00016321-RA	cypCar_00016322-RA	cypCar_00016323-RA	cypCar_00016324-RA	cypCar_00016325-RA	cypCar_00016326-RA	cypCar_00016327-RA	cypCar_00016328-RA	cypCar_00016329-RA	cypCar_00016330-RA	cypCar_00016331-RA	cypCar_00016332-RA	cypCar_00016333-RA	cypCar_00016334-RA	cypCar_00016335-RA	cypCar_00016336-RA	cypCar_00016337-RA	cypCar_00016338-RA	cypCar_00016339-RA	cypCar_00016340-RA	cypCar_00016341-RA	cypCar_00016342-RA	cypCar_00016343-RA	cypCar_00016344-RA	cypCar_00016345-RA	cypCar_00016346-RA	cypCar_00016347-RA	cypCar_00016348-RA	cypCar_00016349-RA	cypCar_00016350-RA	cypCar_00016351-RA	cypCar_00016352-RA	cypCar_00016353-RA	cypCar_00016354-RA	cypCar_00016355-RA	cypCar_00016356-RA	cypCar_00016357-RA	cypCar_00016358-RA	cypCar_00016359-RA	cypCar_00016360-RA	cypCar_00016361-RA	cypCar_00016362-RA	cypCar_00016363-RA	cypCar_00016364-RA	cypCar_00016365-RA	cypCar_00016366-RA	cypCar_00016367-RA	cypCar_00016368-RA	cypCar_00016369-RA	cypCar_00016370-RA	cypCar_00016371-RA	cypCar_00016372-RA	cypCar_00016373-RA	cypCar_00016374-RA	cypCar_00016375-RA	cypCar_00016376-RA	cypCar_00016377-RA	cypCar_00016378-RA	cypCar_00016379-RA	cypCar_00016380-RA	cypCar_00016381-RA	cypCar_00016382-RA	cypCar_00016383-RA	cypCar_00016384-RA	cypCar_00016385-RA	cypCar_00016386-RA	cypCar_00016387-RA	cypCar_00016388-RA	cypCar_00016389-RA	cypCar_00016390-RA	cypCar_00016391-RA	cypCar_00016392-RA	cypCar_00016393-RA	cypCar_00016394-RA	cypCar_00016395-RA	cypCar_00016396-RA	cypCar_00016397-RA	cypCar_00016398-RA	cypCar_00016399-RA	cypCar_00016400-RA	cypCar_00016401-RA	cypCar_00016402-RA	cypCar_00016403-RA	cypCar_00016404-RA	cypCar_00016405-RA	cypCar_00016406-RA	cypCar_00016407-RA	cypCar_00016408-RA	cypCar_00016409-RA	cypCar_00016410-RA	cypCar_00016411-RA	cypCar_00016412-RA	cypCar_00016413-RA	cypCar_00016414-RA	cypCar_00016415-RA	cypCar_00016416-RA	cypCar_00016417-RA	cypCar_00016418-RA	cypCar_00016419-RA	cypCar_00016420-RA	cypCar_00016421-RA	cypCar_00016422-RA	cypCar_00016423-RA	cypCar_00016424-RA	cypCar_00016425-RA	cypCar_00016426-RA	cypCar_00016427-RA	cypCar_00016428-RA	cypCar_00016429-RA	cypCar_00016430-RA	cypCar_00016431-RA	cypCar_00016432-RA	cypCar_00016433-RA	cypCar_00016434-RA	cypCar_00016435-RA	cypCar_00016436-RA	cypCar_00016437-RA	cypCar_00016438-RA	cypCar_00016439-RA	cypCar_00016440-RA	cypCar_00016441-RA	cypCar_00016442-RA	cypCar_00016443-RA	cypCar_00016444-RA	cypCar_00016445-RA	cypCar_00016446-RA	cypCar_00016447-RA	cypCar_00016448-RA	cypCar_00016449-RA	cypCar_00016450-RA	cypCar_00016451-RA	cypCar_00016452-RA	cypCar_00016453-RA	cypCar_00016454-RA	cypCar_00016455-RA	cypCar_00016456-RA	cypCar_00016457-RA	cypCar_00016458-RA	cypCar_00016459-RA	cypCar_00016460-RA	cypCar_00016461-RA	cypCar_00016462-RA	cypCar_00016463-RA	cypCar_00016464-RA	cypCar_00016465-RA	cypCar_00016466-RA	cypCar_00016467-RA	cypCar_00016468-RA	cypCar_00016469-RA	cypCar_00016470-RA	cypCar_00016471-RA	cypCar_00016472-RA	cypCar_00016473-RA	cypCar_00016474-RA	cypCar_00016475-RA	cypCar_00016476-RA	cypCar_00016477-RA	cypCar_00016478-RA	cypCar_00016479-RA	cypCar_00016480-RA	cypCar_00016481-RA	cypCar_00016482-RA	cypCar_00016483-RA	cypCar_00016484-RA	cypCar_00016485-RA	cypCar_00016486-RA	cypCar_00016487-RA	cypCar_00016488-RA	cypCar_00016489-RA	cypCar_00016490-RA	cypCar_00016491-RA	cypCar_00016492-RA	cypCar_00016493-RA	cypCar_00016494-RA	cypCar_00016495-RA	cypCar_00016496-RA	cypCar_00016497-RA	cypCar_00016498-RA	cypCar_00016499-RA	cypCar_00016500-RA	cypCar_00016501-RA	cypCar_00016502-RA	cypCar_00016503-RA	cypCar_00016504-RA	cypCar_00016505-RA	cypCar_00016506-RA	cypCar_00016507-RA	cypCar_00016508-RA	cypCar_00016509-RA	cypCar_00016510-RA	cypCar_00016511-RA	cypCar_00016512-RA	cypCar_00016513-RA	cypCar_00016514-RA	cypCar_00016515-RA	cypCar_00016516-RA	cypCar_00016517-RA	cypCar_00016518-RA	cypCar_00016519-RA	cypCar_00016520-RA	cypCar_00016521-RA	cypCar_00016522-RA	cypCar_00016523-RA	cypCar_00016524-RA	cypCar_00016525-RA	cypCar_00016526-RA	cypCar_00016527-RA	cypCar_00016528-RA	cypCar_00016529-RA	cypCar_00016530-RA	cypCar_00016531-RA	cypCar_00016532-RA	cypCar_00016533-RA	cypCar_00016534-RA	cypCar_00016535-RA	cypCar_00016536-RA	cypCar_00016537-RA	cypCar_00016538-RA	cypCar_00016539-RA	cypCar_00016540-RA	cypCar_00016541-RA	cypCar_00016542-RA	cypCar_00016543-RA	cypCar_00016544-RA	cypCar_00016545-RA	cypCar_00016546-RA	cypCar_00016547-RA	cypCar_00016548-RA	cypCar_00016549-RA	cypCar_00016550-RA	cypCar_00016551-RA	cypCar_00016552-RA	cypCar_00016553-RA	cypCar_00016554-RA	cypCar_00016555-RA	cypCar_00016556-RA	cypCar_00016557-RA	cypCar_00016558-RA	cypCar_00016559-RA	cypCar_00016560-RA	cypCar_00016561-RA	cypCar_00016562-RA	cypCar_00016563-RA	cypCar_00016564-RA	cypCar_00016565-RA	cypCar_00016566-RA	cypCar_00016567-RA	cypCar_00016568-RA	cypCar_00016569-RA	cypCar_00016570-RA	cypCar_00016571-RA	cypCar_00016572-RA	cypCar_00016573-RA	cypCar_00016574-RA	cypCar_00016575-RA	cypCar_00016576-RA	cypCar_00016577-RA	cypCar_00016578-RA	cypCar_00016579-RA	cypCar_00016580-RA	cypCar_00016581-RA	cypCar_00016582-RA	cypCar_00016583-RA	cypCar_00016584-RA	cypCar_00016585-RA	cypCar_00016586-RA	cypCar_00016587-RA	cypCar_00016588-RA	cypCar_00016589-RA	cypCar_00016590-RA	cypCar_00016591-RA	cypCar_00016592-RA	cypCar_00016593-RA	cypCar_00016594-RA	cypCar_00016595-RA	cypCar_00016596-RA	cypCar_00016597-RA	cypCar_00016598-RA	cypCar_00016599-RA	cypCar_00016600-RA	cypCar_00016601-RA	cypCar_00016602-RA	cypCar_00016603-RA	cypCar_00016604-RA	cypCar_00016605-RA	cypCar_00016606-RA	cypCar_00016607-RA	cypCar_00016608-RA	cypCar_00016609-RA	cypCar_00016610-RA	cypCar_00016611-RA	cypCar_00016612-RA	cypCar_00016613-RA	cypCar_00016614-RA	cypCar_00016615-RA	cypCar_00016616-RA	cypCar_00016617-RA	cypCar_00016618-RA	cypCar_00016619-RA	cypCar_00016620-RA	cypCar_00016621-RA	cypCar_00016622-RA	cypCar_00016623-RA	cypCar_00016624-RA	cypCar_00016625-RA	cypCar_00016626-RA	cypCar_00016627-RA	cypCar_00016628-RA	cypCar_00016629-RA	cypCar_00016630-RA	cypCar_00016631-RA	cypCar_00016632-RA	cypCar_00016633-RA	cypCar_00016634-RA	cypCar_00016635-RA	cypCar_00016636-RA	cypCar_00016637-RA	cypCar_00016638-RA	cypCar_00016639-RA	cypCar_00016640-RA	cypCar_00016641-RA	cypCar_00016642-RA	cypCar_00016643-RA	cypCar_00016644-RA	cypCar_00016645-RA	cypCar_00016646-RA	cypCar_00016647-RA	cypCar_00016648-RA	cypCar_00016649-RA	cypCar_00016650-RA	cypCar_00016651-RA	cypCar_00016652-RA	cypCar_00016653-RA	cypCar_00016654-RA	cypCar_00016655-RA	cypCar_00016656-RA	cypCar_00016657-RA	cypCar_00016658-RA	cypCar_00016659-RA	cypCar_00016660-RA	cypCar_00016661-RA	cypCar_00016662-RA	cypCar_00016663-RA	cypCar_00016664-RA	cypCar_00016665-RA	cypCar_00016666-RA	cypCar_00016667-RA	cypCar_00016668-RA	cypCar_00016669-RA	cypCar_00016670-RA	cypCar_00016671-RA	cypCar_00016672-RA	cypCar_00016673-RA	cypCar_00016674-RA	cypCar_00016675-RA	cypCar_00016676-RA	cypCar_00016677-RA	cypCar_00016678-RA	cypCar_00016679-RA	cypCar_00016680-RA	cypCar_00016681-RA	cypCar_00016682-RA	cypCar_00016683-RA	cypCar_00016684-RA	cypCar_00016685-RA	cypCar_00016686-RA	cypCar_00016687-RA	cypCar_00016688-RA	cypCar_00016689-RA	cypCar_00016690-RA	cypCar_00016691-RA	cypCar_00016692-RA	cypCar_00016693-RA	cypCar_00016694-RA	cypCar_00016695-RA	cypCar_00016696-RA	cypCar_00016697-RA	cypCar_00016698-RA	cypCar_00016699-RA	cypCar_00016700-RA	cypCar_00016701-RA	cypCar_00016702-RA	cypCar_00016703-RA	cypCar_00016704-RA	cypCar_00016705-RA	cypCar_00016706-RA	cypCar_00016707-RA	cypCar_00016708-RA	cypCar_00016709-RA	cypCar_00016710-RA	cypCar_00016711-RA	cypCar_00016712-RA	cypCar_00016713-RA	cypCar_00016714-RA	cypCar_00016715-RA	cypCar_00016716-RA	cypCar_00016717-RA	cypCar_00016718-RA	cypCar_00016719-RA	cypCar_00016720-RA	cypCar_00016721-RA	cypCar_00016722-RA	cypCar_00016723-RA	cypCar_00016724-RA	cypCar_00016725-RA	cypCar_00016726-RA	cypCar_00016727-RA	cypCar_00016728-RA	cypCar_00016729-RA	cypCar_00016730-RA	cypCar_00016731-RA	cypCar_00016732-RA	cypCar_00016733-RA	cypCar_00016734-RA	cypCar_00016735-RA	cypCar_00016736-RA	cypCar_00016737-RA	cypCar_00016738-RA	cypCar_00016739-RA	cypCar_00016740-RA	cypCar_00016741-RA	cypCar_00016742-RA	cypCar_00016743-RA	cypCar_00016744-RA	cypCar_00016745-RA	cypCar_00016746-RA	cypCar_00016747-RA	cypCar_00016748-RA	cypCar_00016749-RA	cypCar_00016750-RA	cypCar_00016751-RA	cypCar_00016752-RA	cypCar_00016753-RA	cypCar_00016754-RA	cypCar_00016755-RA	cypCar_00016756-RA	cypCar_00016757-RA	cypCar_00016758-RA	cypCar_00016759-RA	cypCar_00016760-RA	cypCar_00016761-RA	cypCar_00016762-RA	cypCar_00016763-RA	cypCar_00016764-RA	cypCar_00016765-RA	cypCar_00016766-RA	cypCar_00016767-RA	cypCar_00016768-RA	cypCar_00016769-RA	cypCar_00016770-RA	cypCar_00016771-RA	cypCar_00016772-RA	cypCar_00016773-RA	cypCar_00016774-RA	cypCar_00016775-RA	cypCar_00016776-RA	cypCar_00016777-RA	cypCar_00016778-RA	cypCar_00016779-RA	cypCar_00016780-RA	cypCar_00016781-RA	cypCar_00016782-RA	cypCar_00016783-RA	cypCar_00016784-RA	cypCar_00016785-RA	cypCar_00016786-RA	cypCar_00016787-RA	cypCar_00016788-RA	cypCar_00016789-RA	cypCar_00016790-RA	cypCar_00016791-RA	cypCar_00016792-RA	cypCar_00016793-RA	cypCar_00016794-RA	cypCar_00016795-RA	cypCar_00016796-RA	cypCar_00016797-RA	cypCar_00016798-RA	cypCar_00016799-RA	cypCar_00016800-RA	cypCar_00016801-RA	cypCar_00016802-RA	cypCar_00016803-RA	cypCar_00016804-RA	cypCar_00016805-RA	cypCar_00016806-RA	cypCar_00016807-RA	cypCar_00016808-RA	cypCar_00016809-RA	cypCar_00016810-RA	cypCar_00016811-RA	cypCar_00016812-RA	cypCar_00016813-RA	cypCar_00016814-RA	cypCar_00016815-RA	cypCar_00016816-RA	cypCar_00016817-RA	cypCar_00016818-RA	cypCar_00016819-RA	cypCar_00016820-RA	cypCar_00016821-RA	cypCar_00016822-RA	cypCar_00016823-RA	cypCar_00016824-RA	cypCar_00016825-RA	cypCar_00016826-RA	cypCar_00016827-RA	cypCar_00016828-RA	cypCar_00016829-RA	cypCar_00016830-RA	cypCar_00016831-RA	cypCar_00016832-RA	cypCar_00016833-RA	cypCar_00016834-RA	cypCar_00016835-RA	cypCar_00016836-RA	cypCar_00016837-RA	cypCar_00016838-RA	cypCar_00016839-RA	cypCar_00016840-RA	cypCar_00016841-RA	cypCar_00016842-RA	cypCar_00016843-RA	cypCar_00016844-RA	cypCar_00016845-RA	cypCar_00016846-RA	cypCar_00016847-RA	cypCar_00016848-RA	cypCar_00016849-RA	cypCar_00016850-RA	cypCar_00016851-RA	cypCar_00016852-RA	cypCar_00016853-RA	cypCar_00016854-RA	cypCar_00016855-RA	cypCar_00016856-RA	cypCar_00016857-RA	cypCar_00016858-RA	cypCar_00016859-RA	cypCar_00016860-RA	cypCar_00016861-RA	cypCar_00016862-RA	cypCar_00016863-RA	cypCar_00016864-RA	cypCar_00016865-RA	cypCar_00016866-RA	cypCar_00016867-RA	cypCar_00016868-RA	cypCar_00016869-RA	cypCar_00016870-RA	cypCar_00016871-RA	cypCar_00016872-RA	cypCar_00016873-RA	cypCar_00016874-RA	cypCar_00016875-RA	cypCar_00016876-RA	cypCar_00016877-RA	cypCar_00016878-RA	cypCar_00016879-RA	cypCar_00016880-RA	cypCar_00016881-RA	cypCar_00016882-RA	cypCar_00016883-RA	cypCar_00016884-RA	cypCar_00016885-RA	cypCar_00016886-RA	cypCar_00016887-RA	cypCar_00016888-RA	cypCar_00016889-RA	cypCar_00016890-RA	cypCar_00016891-RA	cypCar_00016892-RA	cypCar_00016893-RA	cypCar_00016894-RA	cypCar_00016895-RA	cypCar_00016896-RA	cypCar_00016897-RA	cypCar_00016898-RA	cypCar_00016899-RA	cypCar_00016900-RA	cypCar_00016901-RA	cypCar_00016902-RA	cypCar_00016903-RA	cypCar_00016904-RA	cypCar_00016905-RA	cypCar_00016906-RA	cypCar_00016907-RA	cypCar_00016908-RA	cypCar_00016909-RA	cypCar_00016910-RA	cypCar_00016911-RA	cypCar_00016912-RA	cypCar_00016913-RA	cypCar_00016914-RA	cypCar_00016915-RA	cypCar_00016916-RA	cypCar_00016917-RA	cypCar_00016918-RA	cypCar_00016919-RA	cypCar_00016920-RA	cypCar_00016921-RA	cypCar_00016922-RA	cypCar_00016923-RA	cypCar_00016924-RA	cypCar_00016925-RA	cypCar_00016926-RA	cypCar_00016927-RA	cypCar_00016928-RA	cypCar_00016929-RA	cypCar_00016930-RA	cypCar_00016931-RA	cypCar_00016932-RA	cypCar_00016933-RA	cypCar_00016934-RA	cypCar_00016935-RA	cypCar_00016936-RA	cypCar_00016937-RA	cypCar_00016938-RA	cypCar_00016939-RA	cypCar_00016940-RA	cypCar_00016941-RA	cypCar_00016942-RA	cypCar_00016943-RA	cypCar_00016944-RA	cypCar_00016945-RA	cypCar_00016946-RA	cypCar_00016947-RA	cypCar_00016948-RA	cypCar_00016949-RA	cypCar_00016950-RA	cypCar_00016951-RA	cypCar_00016952-RA	cypCar_00016953-RA	cypCar_00016954-RA	cypCar_00016955-RA	cypCar_00016956-RA	cypCar_00016957-RA	cypCar_00016958-RA	cypCar_00016959-RA	cypCar_00016960-RA	cypCar_00016961-RA	cypCar_00016962-RA	cypCar_00016963-RA	cypCar_00016964-RA	cypCar_00016965-RA	cypCar_00016966-RA	cypCar_00016967-RA	cypCar_00016968-RA	cypCar_00016969-RA	cypCar_00016970-RA	cypCar_00016971-RA	cypCar_00016972-RA	cypCar_00016973-RA	cypCar_00016974-RA	cypCar_00016975-RA	cypCar_00016976-RA	cypCar_00016977-RA	cypCar_00016978-RA	cypCar_00016979-RA	cypCar_00016980-RA	cypCar_00016981-RA	cypCar_00016982-RA	cypCar_00016983-RA	cypCar_00016984-RA	cypCar_00016985-RA	cypCar_00016986-RA	cypCar_00016987-RA	cypCar_00016988-RA	cypCar_00016989-RA	cypCar_00016990-RA	cypCar_00016991-RA	cypCar_00016992-RA	cypCar_00016993-RA	cypCar_00016994-RA	cypCar_00016995-RA	cypCar_00016996-RA	cypCar_00016997-RA	cypCar_00016998-RA	cypCar_00016999-RA	cypCar_00017000-RA	cypCar_00017001-RA	cypCar_00017002-RA	cypCar_00017003-RA	cypCar_00017004-RA	cypCar_00017005-RA	cypCar_00017006-RA	cypCar_00017007-RA	cypCar_00017008-RA	cypCar_00017009-RA	cypCar_00017010-RA	cypCar_00017011-RA	cypCar_00017012-RA	cypCar_00017013-RA	cypCar_00017014-RA	cypCar_00017015-RA	cypCar_00017016-RA	cypCar_00017017-RA	cypCar_00017018-RA	cypCar_00017019-RA	cypCar_00017020-RA	cypCar_00017021-RA	cypCar_00017022-RA	cypCar_00017023-RA	cypCar_00017024-RA	cypCar_00017025-RA	cypCar_00017026-RA	cypCar_00017027-RA	cypCar_00017028-RA	cypCar_00017029-RA	cypCar_00017030-RA	cypCar_00017031-RA	cypCar_00017032-RA	cypCar_00017033-RA	cypCar_00017034-RA	cypCar_00017035-RA	cypCar_00017036-RA	cypCar_00017037-RA	cypCar_00017038-RA	cypCar_00017039-RA	cypCar_00017040-RA	cypCar_00017041-RA	cypCar_00017042-RA	cypCar_00017043-RA	cypCar_00017044-RA	cypCar_00017045-RA	cypCar_00017046-RA	cypCar_00017047-RA	cypCar_00017048-RA	cypCar_00017049-RA	cypCar_00017050-RA	cypCar_00017051-RA	cypCar_00017052-RA	cypCar_00017053-RA	cypCar_00017054-RA	cypCar_00017055-RA	cypCar_00017056-RA	cypCar_00017057-RA	cypCar_00017058-RA	cypCar_00017059-RA	cypCar_00017060-RA	cypCar_00017061-RA	cypCar_00017062-RA	cypCar_00017063-RA	cypCar_00017064-RA	cypCar_00017065-RA	cypCar_00017066-RA	cypCar_00017067-RA	cypCar_00017068-RA	cypCar_00017069-RA	cypCar_00017070-RA	cypCar_00017071-RA	cypCar_00017072-RA	cypCar_00017073-RA	cypCar_00017074-RA	cypCar_00017075-RA	cypCar_00017076-RA	cypCar_00017077-RA	cypCar_00017078-RA	cypCar_00017079-RA	cypCar_00017080-RA	cypCar_00017081-RA	cypCar_00017082-RA	cypCar_00017083-RA	cypCar_00017084-RA	cypCar_00017085-RA	cypCar_00017086-RA	cypCar_00017087-RA	cypCar_00017088-RA	cypCar_00017089-RA	cypCar_00017090-RA	cypCar_00017091-RA	cypCar_00017092-RA	cypCar_00017093-RA	cypCar_00017094-RA	cypCar_00017095-RA	cypCar_00017096-RA	cypCar_00017097-RA	cypCar_00017098-RA	cypCar_00017099-RA	cypCar_00017100-RA	cypCar_00017101-RA	cypCar_00017102-RA	cypCar_00017103-RA	cypCar_00017104-RA	cypCar_00017105-RA	cypCar_00017106-RA	cypCar_00017107-RA	cypCar_00017108-RA	cypCar_00017109-RA	cypCar_00017110-RA	cypCar_00017111-RA	cypCar_00017112-RA	cypCar_00017113-RA	cypCar_00017114-RA	cypCar_00017115-RA	cypCar_00017116-RA	cypCar_00017117-RA	cypCar_00017118-RA	cypCar_00017119-RA	cypCar_00017120-RA	cypCar_00017121-RA	cypCar_00017122-RA	cypCar_00017123-RA	cypCar_00017124-RA	cypCar_00017125-RA	cypCar_00017126-RA	cypCar_00017127-RA	cypCar_00017128-RA	cypCar_00017129-RA	cypCar_00017130-RA	cypCar_00017131-RA	cypCar_00017132-RA	cypCar_00017133-RA	cypCar_00017134-RA	cypCar_00017135-RA	cypCar_00017136-RA	cypCar_00017137-RA	cypCar_00017138-RA	cypCar_00017139-RA	cypCar_00017140-RA	cypCar_00017141-RA	cypCar_00017142-RA	cypCar_00017143-RA	cypCar_00017144-RA	cypCar_00017145-RA	cypCar_00017146-RA	cypCar_00017147-RA	cypCar_00017148-RA	cypCar_00017149-RA	cypCar_00017150-RA	cypCar_00017151-RA	cypCar_00017152-RA	cypCar_00017153-RA	cypCar_00017154-RA	cypCar_00017155-RA	cypCar_00017156-RA	cypCar_00017157-RA	cypCar_00017158-RA	cypCar_00017159-RA	cypCar_00017160-RA	cypCar_00017161-RA	cypCar_00017162-RA	cypCar_00017163-RA	cypCar_00017164-RA	cypCar_00017165-RA	cypCar_00017166-RA	cypCar_00017167-RA	cypCar_00017168-RA	cypCar_00017169-RA	cypCar_00017170-RA	cypCar_00017171-RA	cypCar_00017172-RA	cypCar_00017173-RA	cypCar_00017174-RA	cypCar_00017175-RA	cypCar_00017176-RA	cypCar_00017177-RA	cypCar_00017178-RA	cypCar_00017179-RA	cypCar_00017180-RA	cypCar_00017181-RA	cypCar_00017182-RA	cypCar_00017183-RA	cypCar_00017184-RA	cypCar_00017185-RA	cypCar_00017186-RA	cypCar_00017187-RA	cypCar_00017188-RA	cypCar_00017189-RA	cypCar_00017190-RA	cypCar_00017191-RA	cypCar_00017192-RA	cypCar_00017193-RA	cypCar_00017194-RA	cypCar_00017195-RA	cypCar_00017196-RA	cypCar_00017197-RA	cypCar_00017198-RA	cypCar_00017199-RA	cypCar_00017200-RA	cypCar_00017201-RA	cypCar_00017202-RA	cypCar_00017203-RA	cypCar_00017204-RA	cypCar_00017205-RA	cypCar_00017206-RA	cypCar_00017207-RA	cypCar_00017208-RA	cypCar_00017209-RA	cypCar_00017210-RA	cypCar_00017211-RA	cypCar_00017212-RA	cypCar_00017213-RA	cypCar_00017214-RA	cypCar_00017215-RA	cypCar_00017216-RA	cypCar_00017217-RA	cypCar_00017218-RA	cypCar_00017219-RA	cypCar_00017220-RA	cypCar_00017221-RA	cypCar_00017222-RA	cypCar_00017223-RA	cypCar_00017224-RA	cypCar_00017225-RA	cypCar_00017226-RA	cypCar_00017227-RA	cypCar_00017228-RA	cypCar_00017229-RA	cypCar_00017230-RA	cypCar_00017231-RA	cypCar_00017232-RA	cypCar_00017233-RA	cypCar_00017234-RA	cypCar_00017235-RA	cypCar_00017236-RA	cypCar_00017237-RA	cypCar_00017238-RA	cypCar_00017239-RA	cypCar_00017240-RA	cypCar_00017241-RA	cypCar_00017242-RA	cypCar_00017243-RA	cypCar_00017244-RA	cypCar_00017245-RA	cypCar_00017246-RA	cypCar_00017247-RA	cypCar_00017248-RA	cypCar_00017249-RA	cypCar_00017250-RA	cypCar_00017251-RA	cypCar_00017252-RA	cypCar_00017253-RA	cypCar_00017254-RA	cypCar_00017255-RA	cypCar_00017256-RA	cypCar_00017257-RA	cypCar_00017258-RA	cypCar_00017259-RA	cypCar_00017260-RA	cypCar_00017261-RA	cypCar_00017262-RA	cypCar_00017263-RA	cypCar_00017264-RA	cypCar_00017265-RA	cypCar_00017266-RA	cypCar_00017267-RA	cypCar_00017268-RA	cypCar_00017269-RA	cypCar_00017270-RA	cypCar_00017271-RA	cypCar_00017272-RA	cypCar_00017273-RA	cypCar_00017274-RA	cypCar_00017275-RA	cypCar_00017276-RA	cypCar_00017277-RA	cypCar_00017278-RA	cypCar_00017279-RA	cypCar_00017280-RA	cypCar_00017281-RA	cypCar_00017282-RA	cypCar_00017283-RA	cypCar_00017284-RA	cypCar_00017285-RA	cypCar_00017286-RA	cypCar_00017287-RA	cypCar_00017288-RA	cypCar_00017289-RA	cypCar_00017290-RA	cypCar_00017291-RA	cypCar_00017292-RA	cypCar_00017293-RA	cypCar_00017294-RA	cypCar_00017295-RA	cypCar_00017296-RA	cypCar_00017297-RA	cypCar_00017298-RA	cypCar_00017299-RA	cypCar_00017300-RA	cypCar_00017301-RA	cypCar_00017302-RA	cypCar_00017303-RA	cypCar_00017304-RA	cypCar_00017305-RA	cypCar_00017306-RA	cypCar_00017307-RA	cypCar_00017308-RA	cypCar_00017309-RA	cypCar_00017310-RA	cypCar_00017311-RA	cypCar_00017312-RA	cypCar_00017313-RA	cypCar_00017314-RA	cypCar_00017315-RA	cypCar_00017316-RA	cypCar_00017317-RA	cypCar_00017318-RA	cypCar_00017319-RA	cypCar_00017320-RA	cypCar_00017321-RA	cypCar_00017322-RA	cypCar_00017323-RA	cypCar_00017324-RA	cypCar_00017325-RA	cypCar_00017326-RA	cypCar_00017327-RA	cypCar_00017328-RA	cypCar_00017329-RA	cypCar_00017330-RA	cypCar_00017331-RA	cypCar_00017332-RA	cypCar_00017333-RA	cypCar_00017334-RA	cypCar_00017335-RA	cypCar_00017336-RA	cypCar_00017337-RA	cypCar_00017338-RA	cypCar_00017339-RA	cypCar_00017340-RA	cypCar_00017341-RA	cypCar_00017342-RA	cypCar_00017343-RA	cypCar_00017344-RA	cypCar_00017345-RA	cypCar_00017346-RA	cypCar_00017347-RA	cypCar_00017348-RA	cypCar_00017349-RA	cypCar_00017350-RA	cypCar_00017351-RA	cypCar_00017352-RA	cypCar_00017353-RA	cypCar_00017354-RA	cypCar_00017355-RA	cypCar_00017356-RA	cypCar_00017357-RA	cypCar_00017358-RA	cypCar_00017359-RA	cypCar_00017360-RA	cypCar_00017361-RA	cypCar_00017362-RA	cypCar_00017363-RA	cypCar_00017364-RA	cypCar_00017365-RA	cypCar_00017366-RA	cypCar_00017367-RA	cypCar_00017368-RA	cypCar_00017369-RA	cypCar_00017370-RA	cypCar_00017371-RA	cypCar_00017372-RA	cypCar_00017373-RA	cypCar_00017374-RA	cypCar_00017375-RA	cypCar_00017376-RA	cypCar_00017377-RA	cypCar_00017378-RA	cypCar_00017379-RA	cypCar_00017380-RA	cypCar_00017381-RA	cypCar_00017382-RA	cypCar_00017383-RA	cypCar_00017384-RA	cypCar_00017385-RA	cypCar_00017386-RA	cypCar_00017387-RA	cypCar_00017388-RA	cypCar_00017389-RA	cypCar_00017390-RA	cypCar_00017391-RA	cypCar_00017392-RA	cypCar_00017393-RA	cypCar_00017394-RA	cypCar_00017395-RA	cypCar_00017396-RA	cypCar_00017397-RA	cypCar_00017398-RA	cypCar_00017399-RA	cypCar_00017400-RA	cypCar_00017401-RA	cypCar_00017402-RA	cypCar_00017403-RA	cypCar_00017404-RA	cypCar_00017405-RA	cypCar_00017406-RA	cypCar_00017407-RA	cypCar_00017408-RA	cypCar_00017409-RA	cypCar_00017410-RA	cypCar_00017411-RA	cypCar_00017412-RA	cypCar_00017413-RA	cypCar_00017414-RA	cypCar_00017415-RA	cypCar_00017416-RA	cypCar_00017417-RA	cypCar_00017418-RA	cypCar_00017419-RA	cypCar_00017420-RA	cypCar_00017421-RA	cypCar_00017422-RA	cypCar_00017423-RA	cypCar_00017424-RA	cypCar_00017425-RA	cypCar_00017426-RA	cypCar_00017427-RA	cypCar_00017428-RA	cypCar_00017429-RA	cypCar_00017430-RA	cypCar_00017431-RA	cypCar_00017432-RA	cypCar_00017433-RA	cypCar_00017434-RA	cypCar_00017435-RA	cypCar_00017436-RA	cypCar_00017437-RA	cypCar_00017438-RA	cypCar_00017439-RA	cypCar_00017440-RA	cypCar_00017441-RA	cypCar_00017442-RA	cypCar_00017443-RA	cypCar_00017444-RA	cypCar_00017445-RA	cypCar_00017446-RA	cypCar_00017447-RA	cypCar_00017448-RA	cypCar_00017449-RA	cypCar_00017450-RA	cypCar_00017451-RA	cypCar_00017452-RA	cypCar_00017453-RA	cypCar_00017454-RA	cypCar_00017455-RA	cypCar_00017456-RA	cypCar_00017457-RA	cypCar_00017458-RA	cypCar_00017459-RA	cypCar_00017460-RA	cypCar_00017461-RA	cypCar_00017462-RA	cypCar_00017463-RA	cypCar_00017464-RA	cypCar_00017465-RA	cypCar_00017466-RA	cypCar_00017467-RA	cypCar_00017468-RA	cypCar_00017469-RA	cypCar_00017470-RA	cypCar_00017471-RA	cypCar_00017472-RA	cypCar_00017473-RA	cypCar_00017474-RA	cypCar_00017475-RA	cypCar_00017476-RA	cypCar_00017477-RA	cypCar_00017478-RA	cypCar_00017479-RA	cypCar_00017480-RA	cypCar_00017481-RA	cypCar_00017482-RA	cypCar_00017483-RA	cypCar_00017484-RA	cypCar_00017485-RA	cypCar_00017486-RA	cypCar_00017487-RA	cypCar_00017488-RA	cypCar_00017489-RA	cypCar_00017490-RA	cypCar_00017491-RA	cypCar_00017492-RA	cypCar_00017493-RA	cypCar_00017494-RA	cypCar_00017495-RA	cypCar_00017496-RA	cypCar_00017497-RA	cypCar_00017498-RA	cypCar_00017499-RA	cypCar_00017500-RA	cypCar_00017501-RA	cypCar_00017502-RA	cypCar_00017503-RA	cypCar_00017504-RA	cypCar_00017505-RA	cypCar_00017506-RA	cypCar_00017507-RA	cypCar_00017508-RA	cypCar_00017509-RA	cypCar_00017510-RA	cypCar_00017511-RA	cypCar_00017512-RA	cypCar_00017513-RA	cypCar_00017514-RA	cypCar_00017515-RA	cypCar_00017516-RA	cypCar_00017517-RA	cypCar_00017518-RA	cypCar_00017519-RA	cypCar_00017520-RA	cypCar_00017521-RA	cypCar_00017522-RA	cypCar_00017523-RA	cypCar_00017524-RA	cypCar_00017525-RA	cypCar_00017526-RA	cypCar_00017527-RA	cypCar_00017528-RA	cypCar_00017529-RA	cypCar_00017530-RA	cypCar_00017531-RA	cypCar_00017532-RA	cypCar_00017533-RA	cypCar_00017534-RA	cypCar_00017535-RA	cypCar_00017536-RA	cypCar_00017537-RA	cypCar_00017538-RA	cypCar_00017539-RA	cypCar_00017540-RA	cypCar_00017541-RA	cypCar_00017542-RA	cypCar_00017543-RA	cypCar_00017544-RA	cypCar_00017545-RA	cypCar_00017546-RA	cypCar_00017547-RA	cypCar_00017548-RA	cypCar_00017549-RA	cypCar_00017550-RA	cypCar_00017551-RA	cypCar_00017552-RA	cypCar_00017553-RA	cypCar_00017554-RA	cypCar_00017555-RA	cypCar_00017556-RA	cypCar_00017557-RA	cypCar_00017558-RA	cypCar_00017559-RA	cypCar_00017560-RA	cypCar_00017561-RA	cypCar_00017562-RA	cypCar_00017563-RA	cypCar_00017564-RA	cypCar_00017565-RA	cypCar_00017566-RA	cypCar_00017567-RA	cypCar_00017568-RA	cypCar_00017569-RA	cypCar_00017570-RA	cypCar_00017571-RA	cypCar_00017572-RA	cypCar_00017573-RA	cypCar_00017574-RA	cypCar_00017575-RA	cypCar_00017576-RA	cypCar_00017577-RA	cypCar_00017578-RA	cypCar_00017579-RA	cypCar_00017580-RA	cypCar_00017581-RA	cypCar_00017582-RA	cypCar_00017583-RA	cypCar_00017584-RA	cypCar_00017585-RA	cypCar_00017586-RA	cypCar_00017587-RA	cypCar_00017588-RA	cypCar_00017589-RA	cypCar_00017590-RA	cypCar_00017591-RA	cypCar_00017592-RA	cypCar_00017593-RA	cypCar_00017594-RA	cypCar_00017595-RA	cypCar_00017596-RA	cypCar_00017597-RA	cypCar_00017598-RA	cypCar_00017599-RA	cypCar_00017600-RA	cypCar_00017601-RA	cypCar_00017602-RA	cypCar_00017603-RA	cypCar_00017604-RA	cypCar_00017605-RA	cypCar_00017606-RA	cypCar_00017607-RA	cypCar_00017608-RA	cypCar_00017609-RA	cypCar_00017610-RA	cypCar_00017611-RA	cypCar_00017612-RA	cypCar_00017613-RA	cypCar_00017614-RA	cypCar_00017615-RA	cypCar_00017616-RA	cypCar_00017617-RA	cypCar_00017618-RA	cypCar_00017619-RA	cypCar_00017620-RA	cypCar_00017621-RA	cypCar_00017622-RA	cypCar_00017623-RA	cypCar_00017624-RA	cypCar_00017625-RA	cypCar_00017626-RA	cypCar_00017627-RA	cypCar_00017628-RA	cypCar_00017629-RA	cypCar_00017630-RA	cypCar_00017631-RA	cypCar_00017632-RA	cypCar_00017633-RA	cypCar_00017634-RA	cypCar_00017635-RA	cypCar_00017636-RA	cypCar_00017637-RA	cypCar_00017638-RA	cypCar_00017639-RA	cypCar_00017640-RA	cypCar_00017641-RA	cypCar_00017642-RA	cypCar_00017643-RA	cypCar_00017644-RA	cypCar_00017645-RA	cypCar_00017646-RA	cypCar_00017647-RA	cypCar_00017648-RA	cypCar_00017649-RA	cypCar_00017650-RA	cypCar_00017651-RA	cypCar_00017652-RA	cypCar_00017653-RA	cypCar_00017654-RA	cypCar_00017655-RA	cypCar_00017656-RA	cypCar_00017657-RA	cypCar_00017658-RA	cypCar_00017659-RA	cypCar_00017660-RA	cypCar_00017661-RA	cypCar_00017662-RA	cypCar_00017663-RA	cypCar_00017664-RA	cypCar_00017665-RA	cypCar_00017666-RA	cypCar_00017667-RA	cypCar_00017668-RA	cypCar_00017669-RA	cypCar_00017670-RA	cypCar_00017671-RA	cypCar_00017672-RA	cypCar_00017673-RA	cypCar_00017674-RA	cypCar_00017675-RA	cypCar_00017676-RA	cypCar_00017677-RA	cypCar_00017678-RA	cypCar_00017679-RA	cypCar_00017680-RA	cypCar_00017681-RA	cypCar_00017682-RA	cypCar_00017683-RA	cypCar_00017684-RA	cypCar_00017685-RA	cypCar_00017686-RA	cypCar_00017687-RA	cypCar_00017688-RA	cypCar_00017689-RA	cypCar_00017690-RA	cypCar_00017691-RA	cypCar_00017692-RA	cypCar_00017693-RA	cypCar_00017694-RA	cypCar_00017695-RA	cypCar_00017696-RA	cypCar_00017697-RA	cypCar_00017698-RA	cypCar_00017699-RA	cypCar_00017700-RA	cypCar_00017701-RA	cypCar_00017702-RA	cypCar_00017703-RA	cypCar_00017704-RA	cypCar_00017705-RA	cypCar_00017706-RA	cypCar_00017707-RA	cypCar_00017708-RA	cypCar_00017709-RA	cypCar_00017710-RA	cypCar_00017711-RA	cypCar_00017712-RA	cypCar_00017713-RA	cypCar_00017714-RA	cypCar_00017715-RA	cypCar_00017716-RA	cypCar_00017717-RA	cypCar_00017718-RA	cypCar_00017719-RA	cypCar_00017720-RA	cypCar_00017721-RA	cypCar_00017722-RA	cypCar_00017723-RA	cypCar_00017724-RA	cypCar_00017725-RA	cypCar_00017726-RA	cypCar_00017727-RA	cypCar_00017728-RA	cypCar_00017729-RA	cypCar_00017730-RA	cypCar_00017731-RA	cypCar_00017732-RA	cypCar_00017733-RA	cypCar_00017734-RA	cypCar_00017735-RA	cypCar_00017736-RA	cypCar_00017737-RA	cypCar_00017738-RA	cypCar_00017739-RA	cypCar_00017740-RA	cypCar_00017741-RA	cypCar_00017742-RA	cypCar_00017743-RA	cypCar_00017744-RA	cypCar_00017745-RA	cypCar_00017746-RA	cypCar_00017747-RA	cypCar_00017748-RA	cypCar_00017749-RA	cypCar_00017750-RA	cypCar_00017751-RA	cypCar_00017752-RA	cypCar_00017753-RA	cypCar_00017754-RA	cypCar_00017755-RA	cypCar_00017756-RA	cypCar_00017757-RA	cypCar_00017758-RA	cypCar_00017759-RA	cypCar_00017760-RA	cypCar_00017761-RA	cypCar_00017762-RA	cypCar_00017763-RA	cypCar_00017764-RA	cypCar_00017765-RA	cypCar_00017766-RA	cypCar_00017767-RA	cypCar_00017768-RA	cypCar_00017769-RA	cypCar_00017770-RA	cypCar_00017771-RA	cypCar_00017772-RA	cypCar_00017773-RA	cypCar_00017774-RA	cypCar_00017775-RA	cypCar_00017776-RA	cypCar_00017777-RA	cypCar_00017778-RA	cypCar_00017779-RA	cypCar_00017780-RA	cypCar_00017781-RA	cypCar_00017782-RA	cypCar_00017783-RA	cypCar_00017784-RA	cypCar_00017785-RA	cypCar_00017786-RA	cypCar_00017787-RA	cypCar_00017788-RA	cypCar_00017789-RA	cypCar_00017790-RA	cypCar_00017791-RA	cypCar_00017792-RA	cypCar_00017793-RA	cypCar_00017794-RA	cypCar_00017795-RA	cypCar_00017796-RA	cypCar_00017797-RA	cypCar_00017798-RA	cypCar_00017799-RA	cypCar_00017800-RA	cypCar_00017801-RA	cypCar_00017802-RA	cypCar_00017803-RA	cypCar_00017804-RA	cypCar_00017805-RA	cypCar_00017806-RA	cypCar_00017807-RA	cypCar_00017808-RA	cypCar_00017809-RA	cypCar_00017810-RA	cypCar_00017811-RA	cypCar_00017812-RA	cypCar_00017813-RA	cypCar_00017814-RA	cypCar_00017815-RA	cypCar_00017816-RA	cypCar_00017817-RA	cypCar_00017818-RA	cypCar_00017819-RA	cypCar_00017820-RA	cypCar_00017821-RA	cypCar_00017822-RA	cypCar_00017823-RA	cypCar_00017824-RA	cypCar_00017825-RA	cypCar_00017826-RA	cypCar_00017827-RA	cypCar_00017828-RA	cypCar_00017829-RA	cypCar_00017830-RA	cypCar_00017831-RA	cypCar_00017832-RA	cypCar_00017833-RA	cypCar_00017834-RA	cypCar_00017835-RA	cypCar_00017836-RA	cypCar_00017837-RA	cypCar_00017838-RA	cypCar_00017839-RA	cypCar_00017840-RA	cypCar_00017841-RA	cypCar_00017842-RA	cypCar_00017843-RA	cypCar_00017844-RA	cypCar_00017845-RA	cypCar_00017846-RA	cypCar_00017847-RA	cypCar_00017848-RA	cypCar_00017849-RA	cypCar_00017850-RA	cypCar_00017851-RA	cypCar_00017852-RA	cypCar_00017853-RA	cypCar_00017854-RA	cypCar_00017855-RA	cypCar_00017856-RA	cypCar_00017857-RA	cypCar_00017858-RA	cypCar_00017859-RA	cypCar_00017860-RA	cypCar_00017861-RA	cypCar_00017862-RA	cypCar_00017863-RA	cypCar_00017864-RA	cypCar_00017865-RA	cypCar_00017866-RA	cypCar_00017867-RA	cypCar_00017868-RA	cypCar_00017869-RA	cypCar_00017870-RA	cypCar_00017871-RA	cypCar_00017872-RA	cypCar_00017873-RA	cypCar_00017874-RA	cypCar_00017875-RA	cypCar_00017876-RA	cypCar_00017877-RA	cypCar_00017878-RA	cypCar_00017879-RA	cypCar_00017880-RA	cypCar_00017881-RA	cypCar_00017882-RA	cypCar_00017883-RA	cypCar_00017884-RA	cypCar_00017885-RA	cypCar_00017886-RA	cypCar_00017887-RA	cypCar_00017888-RA	cypCar_00017889-RA	cypCar_00017890-RA	cypCar_00017891-RA	cypCar_00017892-RA	cypCar_00017893-RA	cypCar_00017894-RA	cypCar_00017895-RA	cypCar_00017896-RA	cypCar_00017897-RA	cypCar_00017898-RA	cypCar_00017899-RA	cypCar_00017900-RA	cypCar_00017901-RA	cypCar_00017902-RA	cypCar_00017903-RA	cypCar_00017904-RA	cypCar_00017905-RA	cypCar_00017906-RA	cypCar_00017907-RA	cypCar_00017908-RA	cypCar_00017909-RA	cypCar_00017910-RA	cypCar_00017911-RA	cypCar_00017912-RA	cypCar_00017913-RA	cypCar_00017914-RA	cypCar_00017915-RA	cypCar_00017916-RA	cypCar_00017917-RA	cypCar_00017918-RA	cypCar_00017919-RA	cypCar_00017920-RA	cypCar_00017921-RA	cypCar_00017922-RA	cypCar_00017923-RA	cypCar_00017924-RA	cypCar_00017925-RA	cypCar_00017926-RA	cypCar_00017927-RA	cypCar_00017928-RA	cypCar_00017929-RA	cypCar_00017930-RA	cypCar_00017931-RA	cypCar_00017932-RA	cypCar_00017933-RA	cypCar_00017934-RA	cypCar_00017935-RA	cypCar_00017936-RA	cypCar_00017937-RA	cypCar_00017938-RA	cypCar_00017939-RA	cypCar_00017940-RA	cypCar_00017941-RA	cypCar_00017942-RA	cypCar_00017943-RA	cypCar_00017944-RA	cypCar_00017945-RA	cypCar_00017946-RA	cypCar_00017947-RA	cypCar_00017948-RA	cypCar_00017949-RA	cypCar_00017950-RA	cypCar_00017951-RA	cypCar_00017952-RA	cypCar_00017953-RA	cypCar_00017954-RA	cypCar_00017955-RA	cypCar_00017956-RA	cypCar_00017957-RA	cypCar_00017958-RA	cypCar_00017959-RA	cypCar_00017960-RA	cypCar_00017961-RA	cypCar_00017962-RA	cypCar_00017963-RA	cypCar_00017964-RA	cypCar_00017965-RA	cypCar_00017966-RA	cypCar_00017967-RA	cypCar_00017968-RA	cypCar_00017969-RA	cypCar_00017970-RA	cypCar_00017971-RA	cypCar_00017972-RA	cypCar_00017973-RA	cypCar_00017974-RA	cypCar_00017975-RA	cypCar_00017976-RA	cypCar_00017977-RA	cypCar_00017978-RA	cypCar_00017979-RA	cypCar_00017980-RA	cypCar_00017981-RA	cypCar_00017982-RA	cypCar_00017983-RA	cypCar_00017984-RA	cypCar_00017985-RA	cypCar_00017986-RA	cypCar_00017987-RA	cypCar_00017988-RA	cypCar_00017989-RA	cypCar_00017990-RA	cypCar_00017991-RA	cypCar_00017992-RA	cypCar_00017993-RA	cypCar_00017994-RA	cypCar_00017995-RA	cypCar_00017996-RA	cypCar_00017997-RA	cypCar_00017998-RA	cypCar_00017999-RA	cypCar_00018000-RA	cypCar_00018001-RA	cypCar_00018002-RA	cypCar_00018003-RA	cypCar_00018004-RA	cypCar_00018005-RA	cypCar_00018006-RA	cypCar_00018007-RA	cypCar_00018008-RA	cypCar_00018009-RA	cypCar_00018010-RA	cypCar_00018011-RA	cypCar_00018012-RA	cypCar_00018013-RA	cypCar_00018014-RA	cypCar_00018015-RA	cypCar_00018016-RA	cypCar_00018017-RA	cypCar_00018018-RA	cypCar_00018019-RA	cypCar_00018020-RA	cypCar_00018021-RA	cypCar_00018022-RA	cypCar_00018023-RA	cypCar_00018024-RA	cypCar_00018025-RA	cypCar_00018026-RA	cypCar_00018027-RA	cypCar_00018028-RA	cypCar_00018029-RA	cypCar_00018030-RA	cypCar_00018031-RA	cypCar_00018032-RA	cypCar_00018033-RA	cypCar_00018034-RA	cypCar_00018035-RA	cypCar_00018036-RA	cypCar_00018037-RA	cypCar_00018038-RA	cypCar_00018039-RA	cypCar_00018040-RA	cypCar_00018041-RA	cypCar_00018042-RA	cypCar_00018043-RA	cypCar_00018044-RA	cypCar_00018045-RA	cypCar_00018046-RA	cypCar_00018047-RA	cypCar_00018048-RA	cypCar_00018049-RA	cypCar_00018050-RA	cypCar_00018051-RA	cypCar_00018052-RA	cypCar_00018053-RA	cypCar_00018054-RA	cypCar_00018055-RA	cypCar_00018056-RA	cypCar_00018057-RA	cypCar_00018058-RA	cypCar_00018059-RA	cypCar_00018060-RA	cypCar_00018061-RA	cypCar_00018062-RA	cypCar_00018063-RA	cypCar_00018064-RA	cypCar_00018065-RA	cypCar_00018066-RA	cypCar_00018067-RA	cypCar_00018068-RA	cypCar_00018069-RA	cypCar_00018070-RA	cypCar_00018071-RA	cypCar_00018072-RA	cypCar_00018073-RA	cypCar_00018074-RA	cypCar_00018075-RA	cypCar_00018076-RA	cypCar_00018077-RA	cypCar_00018078-RA	cypCar_00018079-RA	cypCar_00018080-RA	cypCar_00018081-RA	cypCar_00018082-RA	cypCar_00018083-RA	cypCar_00018084-RA	cypCar_00018085-RA	cypCar_00018086-RA	cypCar_00018087-RA	cypCar_00018088-RA	cypCar_00018089-RA	cypCar_00018090-RA	cypCar_00018091-RA	cypCar_00018092-RA	cypCar_00018093-RA	cypCar_00018094-RA	cypCar_00018095-RA	cypCar_00018096-RA	cypCar_00018097-RA	cypCar_00018098-RA	cypCar_00018099-RA	cypCar_00018100-RA	cypCar_00018101-RA	cypCar_00018102-RA	cypCar_00018103-RA	cypCar_00018104-RA	cypCar_00018105-RA	cypCar_00018106-RA	cypCar_00018107-RA	cypCar_00018108-RA	cypCar_00018109-RA	cypCar_00018110-RA	cypCar_00018111-RA	cypCar_00018112-RA	cypCar_00018113-RA	cypCar_00018114-RA	cypCar_00018115-RA	cypCar_00018116-RA	cypCar_00018117-RA	cypCar_00018118-RA	cypCar_00018119-RA	cypCar_00018120-RA	cypCar_00018121-RA	cypCar_00018122-RA	cypCar_00018123-RA	cypCar_00018124-RA	cypCar_00018125-RA	cypCar_00018126-RA	cypCar_00018127-RA	cypCar_00018128-RA	cypCar_00018129-RA	cypCar_00018130-RA	cypCar_00018131-RA	cypCar_00018132-RA	cypCar_00018133-RA	cypCar_00018134-RA	cypCar_00018135-RA	cypCar_00018136-RA	cypCar_00018137-RA	cypCar_00018138-RA	cypCar_00018139-RA	cypCar_00018140-RA	cypCar_00018141-RA	cypCar_00018142-RA	cypCar_00018143-RA	cypCar_00018144-RA	cypCar_00018145-RA	cypCar_00018146-RA	cypCar_00018147-RA	cypCar_00018148-RA	cypCar_00018149-RA	cypCar_00018150-RA	cypCar_00018151-RA	cypCar_00018152-RA	cypCar_00018153-RA	cypCar_00018154-RA	cypCar_00018155-RA	cypCar_00018156-RA	cypCar_00018157-RA	cypCar_00018158-RA	cypCar_00018159-RA	cypCar_00018160-RA	cypCar_00018161-RA	cypCar_00018162-RA	cypCar_00018163-RA	cypCar_00018164-RA	cypCar_00018165-RA	cypCar_00018166-RA	cypCar_00018167-RA	cypCar_00018168-RA	cypCar_00018169-RA	cypCar_00018170-RA	cypCar_00018171-RA	cypCar_00018172-RA	cypCar_00018173-RA	cypCar_00018174-RA	cypCar_00018175-RA	cypCar_00018176-RA	cypCar_00018177-RA	cypCar_00018178-RA	cypCar_00018179-RA	cypCar_00018180-RA	cypCar_00018181-RA	cypCar_00018182-RA	cypCar_00018183-RA	cypCar_00018184-RA	cypCar_00018185-RA	cypCar_00018186-RA	cypCar_00018187-RA	cypCar_00018188-RA	cypCar_00018189-RA	cypCar_00018190-RA	cypCar_00018191-RA	cypCar_00018192-RA	cypCar_00018193-RA	cypCar_00018194-RA	cypCar_00018195-RA	cypCar_00018196-RA	cypCar_00018197-RA	cypCar_00018198-RA	cypCar_00018199-RA	cypCar_00018200-RA	cypCar_00018201-RA	cypCar_00018202-RA	cypCar_00018203-RA	cypCar_00018204-RA	cypCar_00018205-RA	cypCar_00018206-RA	cypCar_00018207-RA	cypCar_00018208-RA	cypCar_00018209-RA	cypCar_00018210-RA	cypCar_00018211-RA	cypCar_00018212-RA	cypCar_00018213-RA	cypCar_00018214-RA	cypCar_00018215-RA	cypCar_00018216-RA	cypCar_00018217-RA	cypCar_00018218-RA	cypCar_00018219-RA	cypCar_00018220-RA	cypCar_00018221-RA	cypCar_00018222-RA	cypCar_00018223-RA	cypCar_00018224-RA	cypCar_00018225-RA	cypCar_00018226-RA	cypCar_00018227-RA	cypCar_00018228-RA	cypCar_00018229-RA	cypCar_00018230-RA	cypCar_00018231-RA	cypCar_00018232-RA	cypCar_00018233-RA	cypCar_00018234-RA	cypCar_00018235-RA	cypCar_00018236-RA	cypCar_00018237-RA	cypCar_00018238-RA	cypCar_00018239-RA	cypCar_00018240-RA	cypCar_00018241-RA	cypCar_00018242-RA	cypCar_00018243-RA	cypCar_00018244-RA	cypCar_00018245-RA	cypCar_00018246-RA	cypCar_00018247-RA	cypCar_00018248-RA	cypCar_00018249-RA	cypCar_00018250-RA	cypCar_00018251-RA	cypCar_00018252-RA	cypCar_00018253-RA	cypCar_00018254-RA	cypCar_00018255-RA	cypCar_00018256-RA	cypCar_00018257-RA	cypCar_00018258-RA	cypCar_00018259-RA	cypCar_00018260-RA	cypCar_00018261-RA	cypCar_00018262-RA	cypCar_00018263-RA	cypCar_00018264-RA	cypCar_00018265-RA	cypCar_00018266-RA	cypCar_00018267-RA	cypCar_00018268-RA	cypCar_00018269-RA	cypCar_00018270-RA	cypCar_00018271-RA	cypCar_00018272-RA	cypCar_00018273-RA	cypCar_00018274-RA	cypCar_00018275-RA	cypCar_00018276-RA	cypCar_00018277-RA	cypCar_00018278-RA	cypCar_00018279-RA	cypCar_00018280-RA	cypCar_00018281-RA	cypCar_00018282-RA	cypCar_00018283-RA	cypCar_00018284-RA	cypCar_00018285-RA	cypCar_00018286-RA	cypCar_00018287-RA	cypCar_00018288-RA	cypCar_00018289-RA	cypCar_00018290-RA	cypCar_00018291-RA	cypCar_00018292-RA	cypCar_00018293-RA	cypCar_00018294-RA	cypCar_00018295-RA	cypCar_00018296-RA	cypCar_00018297-RA	cypCar_00018298-RA	cypCar_00018299-RA	cypCar_00018300-RA	cypCar_00018301-RA	cypCar_00018302-RA	cypCar_00018303-RA	cypCar_00018304-RA	cypCar_00018305-RA	cypCar_00018306-RA	cypCar_00018307-RA	cypCar_00018308-RA	cypCar_00018309-RA	cypCar_00018310-RA	cypCar_00018311-RA	cypCar_00018312-RA	cypCar_00018313-RA	cypCar_00018314-RA	cypCar_00018315-RA	cypCar_00018316-RA	cypCar_00018317-RA	cypCar_00018318-RA	cypCar_00018319-RA	cypCar_00018320-RA	cypCar_00018321-RA	cypCar_00018322-RA	cypCar_00018323-RA	cypCar_00018324-RA	cypCar_00018325-RA	cypCar_00018326-RA	cypCar_00018327-RA	cypCar_00018328-RA	cypCar_00018329-RA	cypCar_00018330-RA	cypCar_00018331-RA	cypCar_00018332-RA	cypCar_00018333-RA	cypCar_00018334-RA	cypCar_00018335-RA	cypCar_00018336-RA	cypCar_00018337-RA	cypCar_00018338-RA	cypCar_00018339-RA	cypCar_00018340-RA	cypCar_00018341-RA	cypCar_00018342-RA	cypCar_00018343-RA	cypCar_00018344-RA	cypCar_00018345-RA	cypCar_00018346-RA	cypCar_00018347-RA	cypCar_00018348-RA	cypCar_00018349-RA	cypCar_00018350-RA	cypCar_00018351-RA	cypCar_00018352-RA	cypCar_00018353-RA	cypCar_00018354-RA	cypCar_00018355-RA	cypCar_00018356-RA	cypCar_00018357-RA	cypCar_00018358-RA	cypCar_00018359-RA	cypCar_00018360-RA	cypCar_00018361-RA	cypCar_00018362-RA	cypCar_00018363-RA	cypCar_00018364-RA	cypCar_00018365-RA	cypCar_00018366-RA	cypCar_00018367-RA	cypCar_00018368-RA	cypCar_00018369-RA	cypCar_00018370-RA	cypCar_00018371-RA	cypCar_00018372-RA	cypCar_00018373-RA	cypCar_00018374-RA	cypCar_00018375-RA	cypCar_00018376-RA	cypCar_00018377-RA	cypCar_00018378-RA	cypCar_00018379-RA	cypCar_00018380-RA	cypCar_00018381-RA	cypCar_00018382-RA	cypCar_00018383-RA	cypCar_00018384-RA	cypCar_00018385-RA	cypCar_00018386-RA	cypCar_00018387-RA	cypCar_00018388-RA	cypCar_00018389-RA	cypCar_00018390-RA	cypCar_00018391-RA	cypCar_00018392-RA	cypCar_00018393-RA	cypCar_00018394-RA	cypCar_00018395-RA	cypCar_00018396-RA	cypCar_00018397-RA	cypCar_00018398-RA	cypCar_00018399-RA	cypCar_00018400-RA	cypCar_00018401-RA	cypCar_00018402-RA	cypCar_00018403-RA	cypCar_00018404-RA	cypCar_00018405-RA	cypCar_00018406-RA	cypCar_00018407-RA	cypCar_00018408-RA	cypCar_00018409-RA	cypCar_00018410-RA	cypCar_00018411-RA	cypCar_00018412-RA	cypCar_00018413-RA	cypCar_00018414-RA	cypCar_00018415-RA	cypCar_00018416-RA	cypCar_00018417-RA	cypCar_00018418-RA	cypCar_00018419-RA	cypCar_00018420-RA	cypCar_00018421-RA	cypCar_00018422-RA	cypCar_00018423-RA	cypCar_00018424-RA	cypCar_00018425-RA	cypCar_00018426-RA	cypCar_00018427-RA	cypCar_00018428-RA	cypCar_00018429-RA	cypCar_00018430-RA	cypCar_00018431-RA	cypCar_00018432-RA	cypCar_00018433-RA	cypCar_00018434-RA	cypCar_00018435-RA	cypCar_00018436-RA	cypCar_00018437-RA	cypCar_00018438-RA	cypCar_00018439-RA	cypCar_00018440-RA	cypCar_00018441-RA	cypCar_00018442-RA	cypCar_00018443-RA	cypCar_00018444-RA	cypCar_00018445-RA	cypCar_00018446-RA	cypCar_00018447-RA	cypCar_00018448-RA	cypCar_00018449-RA	cypCar_00018450-RA	cypCar_00018451-RA	cypCar_00018452-RA	cypCar_00018453-RA	cypCar_00018454-RA	cypCar_00018455-RA	cypCar_00018456-RA	cypCar_00018457-RA	cypCar_00018458-RA	cypCar_00018459-RA	cypCar_00018460-RA	cypCar_00018461-RA	cypCar_00018462-RA	cypCar_00018463-RA	cypCar_00018464-RA	cypCar_00018465-RA	cypCar_00018466-RA	cypCar_00018467-RA	cypCar_00018468-RA	cypCar_00018469-RA	cypCar_00018470-RA	cypCar_00018471-RA	cypCar_00018472-RA	cypCar_00018473-RA	cypCar_00018474-RA	cypCar_00018475-RA	cypCar_00018476-RA	cypCar_00018477-RA	cypCar_00018478-RA	cypCar_00018479-RA	cypCar_00018480-RA	cypCar_00018481-RA	cypCar_00018482-RA	cypCar_00018483-RA	cypCar_00018484-RA	cypCar_00018485-RA	cypCar_00018486-RA	cypCar_00018487-RA	cypCar_00018488-RA	cypCar_00018489-RA	cypCar_00018490-RA	cypCar_00018491-RA	cypCar_00018492-RA	cypCar_00018493-RA	cypCar_00018494-RA	cypCar_00018495-RA	cypCar_00018496-RA	cypCar_00018497-RA	cypCar_00018498-RA	cypCar_00018499-RA	cypCar_00018500-RA	cypCar_00018501-RA	cypCar_00018502-RA	cypCar_00018503-RA	cypCar_00018504-RA	cypCar_00018505-RA	cypCar_00018506-RA	cypCar_00018507-RA	cypCar_00018508-RA	cypCar_00018509-RA	cypCar_00018510-RA	cypCar_00018511-RA	cypCar_00018512-RA	cypCar_00018513-RA	cypCar_00018514-RA	cypCar_00018515-RA	cypCar_00018516-RA	cypCar_00018517-RA	cypCar_00018518-RA	cypCar_00018519-RA	cypCar_00018520-RA	cypCar_00018521-RA	cypCar_00018522-RA	cypCar_00018523-RA	cypCar_00018524-RA	cypCar_00018525-RA	cypCar_00018526-RA	cypCar_00018527-RA	cypCar_00018528-RA	cypCar_00018529-RA	cypCar_00018530-RA	cypCar_00018531-RA	cypCar_00018532-RA	cypCar_00018533-RA	cypCar_00018534-RA	cypCar_00018535-RA	cypCar_00018536-RA	cypCar_00018537-RA	cypCar_00018538-RA	cypCar_00018539-RA	cypCar_00018540-RA	cypCar_00018541-RA	cypCar_00018542-RA	cypCar_00018543-RA	cypCar_00018544-RA	cypCar_00018545-RA	cypCar_00018546-RA	cypCar_00018547-RA	cypCar_00018548-RA	cypCar_00018549-RA	cypCar_00018550-RA	cypCar_00018551-RA	cypCar_00018552-RA	cypCar_00018553-RA	cypCar_00018554-RA	cypCar_00018555-RA	cypCar_00018556-RA	cypCar_00018557-RA	cypCar_00018558-RA	cypCar_00018559-RA	cypCar_00018560-RA	cypCar_00018561-RA	cypCar_00018562-RA	cypCar_00018563-RA	cypCar_00018564-RA	cypCar_00018565-RA	cypCar_00018566-RA	cypCar_00018567-RA	cypCar_00018568-RA	cypCar_00018569-RA	cypCar_00018570-RA	cypCar_00018571-RA	cypCar_00018572-RA	cypCar_00018573-RA	cypCar_00018574-RA	cypCar_00018575-RA	cypCar_00018576-RA	cypCar_00018577-RA	cypCar_00018578-RA	cypCar_00018579-RA	cypCar_00018580-RA	cypCar_00018581-RA	cypCar_00018582-RA	cypCar_00018583-RA	cypCar_00018584-RA	cypCar_00018585-RA	cypCar_00018586-RA	cypCar_00018587-RA	cypCar_00018588-RA	cypCar_00018589-RA	cypCar_00018590-RA	cypCar_00018591-RA	cypCar_00018592-RA	cypCar_00018593-RA	cypCar_00018594-RA	cypCar_00018595-RA	cypCar_00018596-RA	cypCar_00018597-RA	cypCar_00018598-RA	cypCar_00018599-RA	cypCar_00018600-RA	cypCar_00018601-RA	cypCar_00018602-RA	cypCar_00018603-RA	cypCar_00018604-RA	cypCar_00018605-RA	cypCar_00018606-RA	cypCar_00018607-RA	cypCar_00018608-RA	cypCar_00018609-RA	cypCar_00018610-RA	cypCar_00018611-RA	cypCar_00018612-RA	cypCar_00018613-RA	cypCar_00018614-RA	cypCar_00018615-RA	cypCar_00018616-RA	cypCar_00018617-RA	cypCar_00018618-RA	cypCar_00018619-RA	cypCar_00018620-RA	cypCar_00018621-RA	cypCar_00018622-RA	cypCar_00018623-RA	cypCar_00018624-RA	cypCar_00018625-RA	cypCar_00018626-RA	cypCar_00018627-RA	cypCar_00018628-RA	cypCar_00018629-RA	cypCar_00018630-RA	cypCar_00018631-RA	cypCar_00018632-RA	cypCar_00018633-RA	cypCar_00018634-RA	cypCar_00018635-RA	cypCar_00018636-RA	cypCar_00018637-RA	cypCar_00018638-RA	cypCar_00018639-RA	cypCar_00018640-RA	cypCar_00018641-RA	cypCar_00018642-RA	cypCar_00018643-RA	cypCar_00018644-RA	cypCar_00018645-RA	cypCar_00018646-RA	cypCar_00018647-RA	cypCar_00018648-RA	cypCar_00018649-RA	cypCar_00018650-RA	cypCar_00018651-RA	cypCar_00018652-RA	cypCar_00018653-RA	cypCar_00018654-RA	cypCar_00018655-RA	cypCar_00018656-RA	cypCar_00018657-RA	cypCar_00018658-RA	cypCar_00018659-RA	cypCar_00018660-RA	cypCar_00018661-RA	cypCar_00018662-RA	cypCar_00018663-RA	cypCar_00018664-RA	cypCar_00018665-RA	cypCar_00018666-RA	cypCar_00018667-RA	cypCar_00018668-RA	cypCar_00018669-RA	cypCar_00018670-RA	cypCar_00018671-RA	cypCar_00018672-RA	cypCar_00018673-RA	cypCar_00018674-RA	cypCar_00018675-RA	cypCar_00018676-RA	cypCar_00018677-RA	cypCar_00018678-RA	cypCar_00018679-RA	cypCar_00018680-RA	cypCar_00018681-RA	cypCar_00018682-RA	cypCar_00018683-RA	cypCar_00018684-RA	cypCar_00018685-RA	cypCar_00018686-RA	cypCar_00018687-RA	cypCar_00018688-RA	cypCar_00018689-RA	cypCar_00018690-RA	cypCar_00018691-RA	cypCar_00018692-RA	cypCar_00018693-RA	cypCar_00018694-RA	cypCar_00018695-RA	cypCar_00018696-RA	cypCar_00018697-RA	cypCar_00018698-RA	cypCar_00018699-RA	cypCar_00018700-RA	cypCar_00018701-RA	cypCar_00018702-RA	cypCar_00018703-RA	cypCar_00018704-RA	cypCar_00018705-RA	cypCar_00018706-RA	cypCar_00018707-RA	cypCar_00018708-RA	cypCar_00018709-RA	cypCar_00018710-RA	cypCar_00018711-RA	cypCar_00018712-RA	cypCar_00018713-RA	cypCar_00018714-RA	cypCar_00018715-RA	cypCar_00018716-RA	cypCar_00018717-RA	cypCar_00018718-RA	cypCar_00018719-RA	cypCar_00018720-RA	cypCar_00018721-RA	cypCar_00018722-RA	cypCar_00018723-RA	cypCar_00018724-RA	cypCar_00018725-RA	cypCar_00018726-RA	cypCar_00018727-RA	cypCar_00018728-RA	cypCar_00018729-RA	cypCar_00018730-RA	cypCar_00018731-RA	cypCar_00018732-RA	cypCar_00018733-RA	cypCar_00018734-RA	cypCar_00018735-RA	cypCar_00018736-RA	cypCar_00018737-RA	cypCar_00018738-RA	cypCar_00018739-RA	cypCar_00018740-RA	cypCar_00018741-RA	cypCar_00018742-RA	cypCar_00018743-RA	cypCar_00018744-RA	cypCar_00018745-RA	cypCar_00018746-RA	cypCar_00018747-RA	cypCar_00018748-RA	cypCar_00018749-RA	cypCar_00018750-RA	cypCar_00018751-RA	cypCar_00018752-RA	cypCar_00018753-RA	cypCar_00018754-RA	cypCar_00018755-RA	cypCar_00018756-RA	cypCar_00018757-RA	cypCar_00018758-RA	cypCar_00018759-RA	cypCar_00018760-RA	cypCar_00018761-RA	cypCar_00018762-RA	cypCar_00018763-RA	cypCar_00018764-RA	cypCar_00018765-RA	cypCar_00018766-RA	cypCar_00018767-RA	cypCar_00018768-RA	cypCar_00018769-RA	cypCar_00018770-RA	cypCar_00018771-RA	cypCar_00018772-RA	cypCar_00018773-RA	cypCar_00018774-RA	cypCar_00018775-RA	cypCar_00018776-RA	cypCar_00018777-RA	cypCar_00018778-RA	cypCar_00018779-RA	cypCar_00018780-RA	cypCar_00018781-RA	cypCar_00018782-RA	cypCar_00018783-RA	cypCar_00018784-RA	cypCar_00018785-RA	cypCar_00018786-RA	cypCar_00018787-RA	cypCar_00018788-RA	cypCar_00018789-RA	cypCar_00018790-RA	cypCar_00018791-RA	cypCar_00018792-RA	cypCar_00018793-RA	cypCar_00018794-RA	cypCar_00018795-RA	cypCar_00018796-RA	cypCar_00018797-RA	cypCar_00018798-RA	cypCar_00018799-RA	cypCar_00018800-RA	cypCar_00018801-RA	cypCar_00018802-RA	cypCar_00018803-RA	cypCar_00018804-RA	cypCar_00018805-RA	cypCar_00018806-RA	cypCar_00018807-RA	cypCar_00018808-RA	cypCar_00018809-RA	cypCar_00018810-RA	cypCar_00018811-RA	cypCar_00018812-RA	cypCar_00018813-RA	cypCar_00018814-RA	cypCar_00018815-RA	cypCar_00018816-RA	cypCar_00018817-RA	cypCar_00018818-RA	cypCar_00018819-RA	cypCar_00018820-RA	cypCar_00018821-RA	cypCar_00018822-RA	cypCar_00018823-RA	cypCar_00018824-RA	cypCar_00018825-RA	cypCar_00018826-RA	cypCar_00018827-RA	cypCar_00018828-RA	cypCar_00018829-RA	cypCar_00018830-RA	cypCar_00018831-RA	cypCar_00018832-RA	cypCar_00018833-RA	cypCar_00018834-RA	cypCar_00018835-RA	cypCar_00018836-RA	cypCar_00018837-RA	cypCar_00018838-RA	cypCar_00018839-RA	cypCar_00018840-RA	cypCar_00018841-RA	cypCar_00018842-RA	cypCar_00018843-RA	cypCar_00018844-RA	cypCar_00018845-RA	cypCar_00018846-RA	cypCar_00018847-RA	cypCar_00018848-RA	cypCar_00018849-RA	cypCar_00018850-RA	cypCar_00018851-RA	cypCar_00018852-RA	cypCar_00018853-RA	cypCar_00018854-RA	cypCar_00018855-RA	cypCar_00018856-RA	cypCar_00018857-RA	cypCar_00018858-RA	cypCar_00018859-RA	cypCar_00018860-RA	cypCar_00018861-RA	cypCar_00018862-RA	cypCar_00018863-RA	cypCar_00018864-RA	cypCar_00018865-RA	cypCar_00018866-RA	cypCar_00018867-RA	cypCar_00018868-RA	cypCar_00018869-RA	cypCar_00018870-RA	cypCar_00018871-RA	cypCar_00018872-RA	cypCar_00018873-RA	cypCar_00018874-RA	cypCar_00018875-RA	cypCar_00018876-RA	cypCar_00018877-RA	cypCar_00018878-RA	cypCar_00018879-RA	cypCar_00018880-RA	cypCar_00018881-RA	cypCar_00018882-RA	cypCar_00018883-RA	cypCar_00018884-RA	cypCar_00018885-RA	cypCar_00018886-RA	cypCar_00018887-RA	cypCar_00018888-RA	cypCar_00018889-RA	cypCar_00018890-RA	cypCar_00018891-RA	cypCar_00018892-RA	cypCar_00018893-RA	cypCar_00018894-RA	cypCar_00018895-RA	cypCar_00018896-RA	cypCar_00018897-RA	cypCar_00018898-RA	cypCar_00018899-RA	cypCar_00018900-RA	cypCar_00018901-RA	cypCar_00018902-RA	cypCar_00018903-RA	cypCar_00018904-RA	cypCar_00018905-RA	cypCar_00018906-RA	cypCar_00018907-RA	cypCar_00018908-RA	cypCar_00018909-RA	cypCar_00018910-RA	cypCar_00018911-RA	cypCar_00018912-RA	cypCar_00018913-RA	cypCar_00018914-RA	cypCar_00018915-RA	cypCar_00018916-RA	cypCar_00018917-RA	cypCar_00018918-RA	cypCar_00018919-RA	cypCar_00018920-RA	cypCar_00018921-RA	cypCar_00018922-RA	cypCar_00018923-RA	cypCar_00018924-RA	cypCar_00018925-RA	cypCar_00018926-RA	cypCar_00018927-RA	cypCar_00018928-RA	cypCar_00018929-RA	cypCar_00018930-RA	cypCar_00018931-RA	cypCar_00018932-RA	cypCar_00018933-RA	cypCar_00018934-RA	cypCar_00018935-RA	cypCar_00018936-RA	cypCar_00018937-RA	cypCar_00018938-RA	cypCar_00018939-RA	cypCar_00018940-RA	cypCar_00018941-RA	cypCar_00018942-RA	cypCar_00018943-RA	cypCar_00018944-RA	cypCar_00018945-RA	cypCar_00018946-RA	cypCar_00018947-RA	cypCar_00018948-RA	cypCar_00018949-RA	cypCar_00018950-RA	cypCar_00018951-RA	cypCar_00018952-RA	cypCar_00018953-RA	cypCar_00018954-RA	cypCar_00018955-RA	cypCar_00018956-RA	cypCar_00018957-RA	cypCar_00018958-RA	cypCar_00018959-RA	cypCar_00018960-RA	cypCar_00018961-RA	cypCar_00018962-RA	cypCar_00018963-RA	cypCar_00018964-RA	cypCar_00018965-RA	cypCar_00018966-RA	cypCar_00018967-RA	cypCar_00018968-RA	cypCar_00018969-RA	cypCar_00018970-RA	cypCar_00018971-RA	cypCar_00018972-RA	cypCar_00018973-RA	cypCar_00018974-RA	cypCar_00018975-RA	cypCar_00018976-RA	cypCar_00018977-RA	cypCar_00018978-RA	cypCar_00018979-RA	cypCar_00018980-RA	cypCar_00018981-RA	cypCar_00018982-RA	cypCar_00018983-RA	cypCar_00018984-RA	cypCar_00018985-RA	cypCar_00018986-RA	cypCar_00018987-RA	cypCar_00018988-RA	cypCar_00018989-RA	cypCar_00018990-RA	cypCar_00018991-RA	cypCar_00018992-RA	cypCar_00018993-RA	cypCar_00018994-RA	cypCar_00018995-RA	cypCar_00018996-RA	cypCar_00018997-RA	cypCar_00018998-RA	cypCar_00018999-RA	cypCar_00019000-RA	cypCar_00019001-RA	cypCar_00019002-RA	cypCar_00019003-RA	cypCar_00019004-RA	cypCar_00019005-RA	cypCar_00019006-RA	cypCar_00019007-RA	cypCar_00019008-RA	cypCar_00019009-RA	cypCar_00019010-RA	cypCar_00019011-RA	cypCar_00019012-RA	cypCar_00019013-RA	cypCar_00019014-RA	cypCar_00019015-RA	cypCar_00019016-RA	cypCar_00019017-RA	cypCar_00019018-RA	cypCar_00019019-RA	cypCar_00019020-RA	cypCar_00019021-RA	cypCar_00019022-RA	cypCar_00019023-RA	cypCar_00019024-RA	cypCar_00019025-RA	cypCar_00019026-RA	cypCar_00019027-RA	cypCar_00019028-RA	cypCar_00019029-RA	cypCar_00019030-RA	cypCar_00019031-RA	cypCar_00019032-RA	cypCar_00019033-RA	cypCar_00019034-RA	cypCar_00019035-RA	cypCar_00019036-RA	cypCar_00019037-RA	cypCar_00019038-RA	cypCar_00019039-RA	cypCar_00019040-RA	cypCar_00019041-RA	cypCar_00019042-RA	cypCar_00019043-RA	cypCar_00019044-RA	cypCar_00019045-RA	cypCar_00019046-RA	cypCar_00019047-RA	cypCar_00019048-RA	cypCar_00019049-RA	cypCar_00019050-RA	cypCar_00019051-RA	cypCar_00019052-RA	cypCar_00019053-RA	cypCar_00019054-RA	cypCar_00019055-RA	cypCar_00019056-RA	cypCar_00019057-RA	cypCar_00019058-RA	cypCar_00019059-RA	cypCar_00019060-RA	cypCar_00019061-RA	cypCar_00019062-RA	cypCar_00019063-RA	cypCar_00019064-RA	cypCar_00019065-RA	cypCar_00019066-RA	cypCar_00019067-RA	cypCar_00019068-RA	cypCar_00019069-RA	cypCar_00019070-RA	cypCar_00019071-RA	cypCar_00019072-RA	cypCar_00019073-RA	cypCar_00019074-RA	cypCar_00019075-RA	cypCar_00019076-RA	cypCar_00019077-RA	cypCar_00019078-RA	cypCar_00019079-RA	cypCar_00019080-RA	cypCar_00019081-RA	cypCar_00019082-RA	cypCar_00019083-RA	cypCar_00019084-RA	cypCar_00019085-RA	cypCar_00019086-RA	cypCar_00019087-RA	cypCar_00019088-RA	cypCar_00019089-RA	cypCar_00019090-RA	cypCar_00019091-RA	cypCar_00019092-RA	cypCar_00019093-RA	cypCar_00019094-RA	cypCar_00019095-RA	cypCar_00019096-RA	cypCar_00019097-RA	cypCar_00019098-RA	cypCar_00019099-RA	cypCar_00019100-RA	cypCar_00019101-RA	cypCar_00019102-RA	cypCar_00019103-RA	cypCar_00019104-RA	cypCar_00019105-RA	cypCar_00019106-RA	cypCar_00019107-RA	cypCar_00019108-RA	cypCar_00019109-RA	cypCar_00019110-RA	cypCar_00019111-RA	cypCar_00019112-RA	cypCar_00019113-RA	cypCar_00019114-RA	cypCar_00019115-RA	cypCar_00019116-RA	cypCar_00019117-RA	cypCar_00019118-RA	cypCar_00019119-RA	cypCar_00019120-RA	cypCar_00019121-RA	cypCar_00019122-RA	cypCar_00019123-RA	cypCar_00019124-RA	cypCar_00019125-RA	cypCar_00019126-RA	cypCar_00019127-RA	cypCar_00019128-RA	cypCar_00019129-RA	cypCar_00019130-RA	cypCar_00019131-RA	cypCar_00019132-RA	cypCar_00019133-RA	cypCar_00019134-RA	cypCar_00019135-RA	cypCar_00019136-RA	cypCar_00019137-RA	cypCar_00019138-RA	cypCar_00019139-RA	cypCar_00019140-RA	cypCar_00019141-RA	cypCar_00019142-RA	cypCar_00019143-RA	cypCar_00019144-RA	cypCar_00019145-RA	cypCar_00019146-RA	cypCar_00019147-RA	cypCar_00019148-RA	cypCar_00019149-RA	cypCar_00019150-RA	cypCar_00019151-RA	cypCar_00019152-RA	cypCar_00019153-RA	cypCar_00019154-RA	cypCar_00019155-RA	cypCar_00019156-RA	cypCar_00019157-RA	cypCar_00019158-RA	cypCar_00019159-RA	cypCar_00019160-RA	cypCar_00019161-RA	cypCar_00019162-RA	cypCar_00019163-RA	cypCar_00019164-RA	cypCar_00019165-RA	cypCar_00019166-RA	cypCar_00019167-RA	cypCar_00019168-RA	cypCar_00019169-RA	cypCar_00019170-RA	cypCar_00019171-RA	cypCar_00019172-RA	cypCar_00019173-RA	cypCar_00019174-RA	cypCar_00019175-RA	cypCar_00019176-RA	cypCar_00019177-RA	cypCar_00019178-RA	cypCar_00019179-RA	cypCar_00019180-RA	cypCar_00019181-RA	cypCar_00019182-RA	cypCar_00019183-RA	cypCar_00019184-RA	cypCar_00019185-RA	cypCar_00019186-RA	cypCar_00019187-RA	cypCar_00019188-RA	cypCar_00019189-RA	cypCar_00019190-RA	cypCar_00019191-RA	cypCar_00019192-RA	cypCar_00019193-RA	cypCar_00019194-RA	cypCar_00019195-RA	cypCar_00019196-RA	cypCar_00019197-RA	cypCar_00019198-RA	cypCar_00019199-RA	cypCar_00019200-RA	cypCar_00019201-RA	cypCar_00019202-RA	cypCar_00019203-RA	cypCar_00019204-RA	cypCar_00019205-RA	cypCar_00019206-RA	cypCar_00019207-RA	cypCar_00019208-RA	cypCar_00019209-RA	cypCar_00019210-RA	cypCar_00019211-RA	cypCar_00019212-RA	cypCar_00019213-RA	cypCar_00019214-RA	cypCar_00019215-RA	cypCar_00019216-RA	cypCar_00019217-RA	cypCar_00019218-RA	cypCar_00019219-RA	cypCar_00019220-RA	cypCar_00019221-RA	cypCar_00019222-RA	cypCar_00019223-RA	cypCar_00019224-RA	cypCar_00019225-RA	cypCar_00019226-RA	cypCar_00019227-RA	cypCar_00019228-RA	cypCar_00019229-RA	cypCar_00019230-RA	cypCar_00019231-RA	cypCar_00019232-RA	cypCar_00019233-RA	cypCar_00019234-RA	cypCar_00019235-RA	cypCar_00019236-RA	cypCar_00019237-RA	cypCar_00019238-RA	cypCar_00019239-RA	cypCar_00019240-RA	cypCar_00019241-RA	cypCar_00019242-RA	cypCar_00019243-RA	cypCar_00019244-RA	cypCar_00019245-RA	cypCar_00019246-RA	cypCar_00019247-RA	cypCar_00019248-RA	cypCar_00019249-RA	cypCar_00019250-RA	cypCar_00019251-RA	cypCar_00019252-RA	cypCar_00019253-RA	cypCar_00019254-RA	cypCar_00019255-RA	cypCar_00019256-RA	cypCar_00019257-RA	cypCar_00019258-RA	cypCar_00019259-RA	cypCar_00019260-RA	cypCar_00019261-RA	cypCar_00019262-RA	cypCar_00019263-RA	cypCar_00019264-RA	cypCar_00019265-RA	cypCar_00019266-RA	cypCar_00019267-RA	cypCar_00019268-RA	cypCar_00019269-RA	cypCar_00019270-RA	cypCar_00019271-RA	cypCar_00019272-RA	cypCar_00019273-RA	cypCar_00019274-RA	cypCar_00019275-RA	cypCar_00019276-RA	cypCar_00019277-RA	cypCar_00019278-RA	cypCar_00019279-RA	cypCar_00019280-RA	cypCar_00019281-RA	cypCar_00019282-RA	cypCar_00019283-RA	cypCar_00019284-RA	cypCar_00019285-RA	cypCar_00019286-RA	cypCar_00019287-RA	cypCar_00019288-RA	cypCar_00019289-RA	cypCar_00019290-RA	cypCar_00019291-RA	cypCar_00019292-RA	cypCar_00019293-RA	cypCar_00019294-RA	cypCar_00019295-RA	cypCar_00019296-RA	cypCar_00019297-RA	cypCar_00019298-RA	cypCar_00019299-RA	cypCar_00019300-RA	cypCar_00019301-RA	cypCar_00019302-RA	cypCar_00019303-RA	cypCar_00019304-RA	cypCar_00019305-RA	cypCar_00019306-RA	cypCar_00019307-RA	cypCar_00019308-RA	cypCar_00019309-RA	cypCar_00019310-RA	cypCar_00019311-RA	cypCar_00019312-RA	cypCar_00019313-RA	cypCar_00019314-RA	cypCar_00019315-RA	cypCar_00019316-RA	cypCar_00019317-RA	cypCar_00019318-RA	cypCar_00019319-RA	cypCar_00019320-RA	cypCar_00019321-RA	cypCar_00019322-RA	cypCar_00019323-RA	cypCar_00019324-RA	cypCar_00019325-RA	cypCar_00019326-RA	cypCar_00019327-RA	cypCar_00019328-RA	cypCar_00019329-RA	cypCar_00019330-RA	cypCar_00019331-RA	cypCar_00019332-RA	cypCar_00019333-RA	cypCar_00019334-RA	cypCar_00019335-RA	cypCar_00019336-RA	cypCar_00019337-RA	cypCar_00019338-RA	cypCar_00019339-RA	cypCar_00019340-RA	cypCar_00019341-RA	cypCar_00019342-RA	cypCar_00019343-RA	cypCar_00019344-RA	cypCar_00019345-RA	cypCar_00019346-RA	cypCar_00019347-RA	cypCar_00019348-RA	cypCar_00019349-RA	cypCar_00019350-RA	cypCar_00019351-RA	cypCar_00019352-RA	cypCar_00019353-RA	cypCar_00019354-RA	cypCar_00019355-RA	cypCar_00019356-RA	cypCar_00019357-RA	cypCar_00019358-RA	cypCar_00019359-RA	cypCar_00019360-RA	cypCar_00019361-RA	cypCar_00019362-RA	cypCar_00019363-RA	cypCar_00019364-RA	cypCar_00019365-RA	cypCar_00019366-RA	cypCar_00019367-RA	cypCar_00019368-RA	cypCar_00019369-RA	cypCar_00019370-RA	cypCar_00019371-RA	cypCar_00019372-RA	cypCar_00019373-RA	cypCar_00019374-RA	cypCar_00019375-RA	cypCar_00019376-RA	cypCar_00019377-RA	cypCar_00019378-RA	cypCar_00019379-RA	cypCar_00019380-RA	cypCar_00019381-RA	cypCar_00019382-RA	cypCar_00019383-RA	cypCar_00019384-RA	cypCar_00019385-RA	cypCar_00019386-RA	cypCar_00019387-RA	cypCar_00019388-RA	cypCar_00019389-RA	cypCar_00019390-RA	cypCar_00019391-RA	cypCar_00019392-RA	cypCar_00019393-RA	cypCar_00019394-RA	cypCar_00019395-RA	cypCar_00019396-RA	cypCar_00019397-RA	cypCar_00019398-RA	cypCar_00019399-RA	cypCar_00019400-RA	cypCar_00019401-RA	cypCar_00019402-RA	cypCar_00019403-RA	cypCar_00019404-RA	cypCar_00019405-RA	cypCar_00019406-RA	cypCar_00019407-RA	cypCar_00019408-RA	cypCar_00019409-RA	cypCar_00019410-RA	cypCar_00019411-RA	cypCar_00019412-RA	cypCar_00019413-RA	cypCar_00019414-RA	cypCar_00019415-RA	cypCar_00019416-RA	cypCar_00019417-RA	cypCar_00019418-RA	cypCar_00019419-RA	cypCar_00019420-RA	cypCar_00019421-RA	cypCar_00019422-RA	cypCar_00019423-RA	cypCar_00019424-RA	cypCar_00019425-RA	cypCar_00019426-RA	cypCar_00019427-RA	cypCar_00019428-RA	cypCar_00019429-RA	cypCar_00019430-RA	cypCar_00019431-RA	cypCar_00019432-RA	cypCar_00019433-RA	cypCar_00019434-RA	cypCar_00019435-RA	cypCar_00019436-RA	cypCar_00019437-RA	cypCar_00019438-RA	cypCar_00019439-RA	cypCar_00019440-RA	cypCar_00019441-RA	cypCar_00019442-RA	cypCar_00019443-RA	cypCar_00019444-RA	cypCar_00019445-RA	cypCar_00019446-RA	cypCar_00019447-RA	cypCar_00019448-RA	cypCar_00019449-RA	cypCar_00019450-RA	cypCar_00019451-RA	cypCar_00019452-RA	cypCar_00019453-RA	cypCar_00019454-RA	cypCar_00019455-RA	cypCar_00019456-RA	cypCar_00019457-RA	cypCar_00019458-RA	cypCar_00019459-RA	cypCar_00019460-RA	cypCar_00019461-RA	cypCar_00019462-RA	cypCar_00019463-RA	cypCar_00019464-RA	cypCar_00019465-RA	cypCar_00019466-RA	cypCar_00019467-RA	cypCar_00019468-RA	cypCar_00019469-RA	cypCar_00019470-RA	cypCar_00019471-RA	cypCar_00019472-RA	cypCar_00019473-RA	cypCar_00019474-RA	cypCar_00019475-RA	cypCar_00019476-RA	cypCar_00019477-RA	cypCar_00019478-RA	cypCar_00019479-RA	cypCar_00019480-RA	cypCar_00019481-RA	cypCar_00019482-RA	cypCar_00019483-RA	cypCar_00019484-RA	cypCar_00019485-RA	cypCar_00019486-RA	cypCar_00019487-RA	cypCar_00019488-RA	cypCar_00019489-RA	cypCar_00019490-RA	cypCar_00019491-RA	cypCar_00019492-RA	cypCar_00019493-RA	cypCar_00019494-RA	cypCar_00019495-RA	cypCar_00019496-RA	cypCar_00019497-RA	cypCar_00019498-RA	cypCar_00019499-RA	cypCar_00019500-RA	cypCar_00019501-RA	cypCar_00019502-RA	cypCar_00019503-RA	cypCar_00019504-RA	cypCar_00019505-RA	cypCar_00019506-RA	cypCar_00019507-RA	cypCar_00019508-RA	cypCar_00019509-RA	cypCar_00019510-RA	cypCar_00019511-RA	cypCar_00019512-RA	cypCar_00019513-RA	cypCar_00019514-RA	cypCar_00019515-RA	cypCar_00019516-RA	cypCar_00019517-RA	cypCar_00019518-RA	cypCar_00019519-RA	cypCar_00019520-RA	cypCar_00019521-RA	cypCar_00019522-RA	cypCar_00019523-RA	cypCar_00019524-RA	cypCar_00019525-RA	cypCar_00019526-RA	cypCar_00019527-RA	cypCar_00019528-RA	cypCar_00019529-RA	cypCar_00019530-RA	cypCar_00019531-RA	cypCar_00019532-RA	cypCar_00019533-RA	cypCar_00019534-RA	cypCar_00019535-RA	cypCar_00019536-RA	cypCar_00019537-RA	cypCar_00019538-RA	cypCar_00019539-RA	cypCar_00019540-RA	cypCar_00019541-RA	cypCar_00019542-RA	cypCar_00019543-RA	cypCar_00019544-RA	cypCar_00019545-RA	cypCar_00019546-RA	cypCar_00019547-RA	cypCar_00019548-RA	cypCar_00019549-RA	cypCar_00019550-RA	cypCar_00019551-RA	cypCar_00019552-RA	cypCar_00019553-RA	cypCar_00019554-RA	cypCar_00019555-RA	cypCar_00019556-RA	cypCar_00019557-RA	cypCar_00019558-RA	cypCar_00019559-RA	cypCar_00019560-RA	cypCar_00019561-RA	cypCar_00019562-RA	cypCar_00019563-RA	cypCar_00019564-RA	cypCar_00019565-RA	cypCar_00019566-RA	cypCar_00019567-RA	cypCar_00019568-RA	cypCar_00019569-RA	cypCar_00019570-RA	cypCar_00019571-RA	cypCar_00019572-RA	cypCar_00019573-RA	cypCar_00019574-RA	cypCar_00019575-RA	cypCar_00019576-RA	cypCar_00019577-RA	cypCar_00019578-RA	cypCar_00019579-RA	cypCar_00019580-RA	cypCar_00019581-RA	cypCar_00019582-RA	cypCar_00019583-RA	cypCar_00019584-RA	cypCar_00019585-RA	cypCar_00019586-RA	cypCar_00019587-RA	cypCar_00019588-RA	cypCar_00019589-RA	cypCar_00019590-RA	cypCar_00019591-RA	cypCar_00019592-RA	cypCar_00019593-RA	cypCar_00019594-RA	cypCar_00019595-RA	cypCar_00019596-RA	cypCar_00019597-RA	cypCar_00019598-RA	cypCar_00019599-RA	cypCar_00019600-RA	cypCar_00019601-RA	cypCar_00019602-RA	cypCar_00019603-RA	cypCar_00019604-RA	cypCar_00019605-RA	cypCar_00019606-RA	cypCar_00019607-RA	cypCar_00019608-RA	cypCar_00019609-RA	cypCar_00019610-RA	cypCar_00019611-RA	cypCar_00019612-RA	cypCar_00019613-RA	cypCar_00019614-RA	cypCar_00019615-RA	cypCar_00019616-RA	cypCar_00019617-RA	cypCar_00019618-RA	cypCar_00019619-RA	cypCar_00019620-RA	cypCar_00019621-RA	cypCar_00019622-RA	cypCar_00019623-RA	cypCar_00019624-RA	cypCar_00019625-RA	cypCar_00019626-RA	cypCar_00019627-RA	cypCar_00019628-RA	cypCar_00019629-RA	cypCar_00019630-RA	cypCar_00019631-RA	cypCar_00019632-RA	cypCar_00019633-RA	cypCar_00019634-RA	cypCar_00019635-RA	cypCar_00019636-RA	cypCar_00019637-RA	cypCar_00019638-RA	cypCar_00019639-RA	cypCar_00019640-RA	cypCar_00019641-RA	cypCar_00019642-RA	cypCar_00019643-RA	cypCar_00019644-RA	cypCar_00019645-RA	cypCar_00019646-RA	cypCar_00019647-RA	cypCar_00019648-RA	cypCar_00019649-RA	cypCar_00019650-RA	cypCar_00019651-RA	cypCar_00019652-RA	cypCar_00019653-RA	cypCar_00019654-RA	cypCar_00019655-RA	cypCar_00019656-RA	cypCar_00019657-RA	cypCar_00019658-RA	cypCar_00019659-RA	cypCar_00019660-RA	cypCar_00019661-RA	cypCar_00019662-RA	cypCar_00019663-RA	cypCar_00019664-RA	cypCar_00019665-RA	cypCar_00019666-RA	cypCar_00019667-RA	cypCar_00019668-RA	cypCar_00019669-RA	cypCar_00019670-RA	cypCar_00019671-RA	cypCar_00019672-RA	cypCar_00019673-RA	cypCar_00019674-RA	cypCar_00019675-RA	cypCar_00019676-RA	cypCar_00019677-RA	cypCar_00019678-RA	cypCar_00019679-RA	cypCar_00019680-RA	cypCar_00019681-RA	cypCar_00019682-RA	cypCar_00019683-RA	cypCar_00019684-RA	cypCar_00019685-RA	cypCar_00019686-RA	cypCar_00019687-RA	cypCar_00019688-RA	cypCar_00019689-RA	cypCar_00019690-RA	cypCar_00019691-RA	cypCar_00019692-RA	cypCar_00019693-RA	cypCar_00019694-RA	cypCar_00019695-RA	cypCar_00019696-RA	cypCar_00019697-RA	cypCar_00019698-RA	cypCar_00019699-RA	cypCar_00019700-RA	cypCar_00019701-RA	cypCar_00019702-RA	cypCar_00019703-RA	cypCar_00019704-RA	cypCar_00019705-RA	cypCar_00019706-RA	cypCar_00019707-RA	cypCar_00019708-RA	cypCar_00019709-RA	cypCar_00019710-RA	cypCar_00019711-RA	cypCar_00019712-RA	cypCar_00019713-RA	cypCar_00019714-RA	cypCar_00019715-RA	cypCar_00019716-RA	cypCar_00019717-RA	cypCar_00019718-RA	cypCar_00019719-RA	cypCar_00019720-RA	cypCar_00019721-RA	cypCar_00019722-RA	cypCar_00019723-RA	cypCar_00019724-RA	cypCar_00019725-RA	cypCar_00019726-RA	cypCar_00019727-RA	cypCar_00019728-RA	cypCar_00019729-RA	cypCar_00019730-RA	cypCar_00019731-RA	cypCar_00019732-RA	cypCar_00019733-RA	cypCar_00019734-RA	cypCar_00019735-RA	cypCar_00019736-RA	cypCar_00019737-RA	cypCar_00019738-RA	cypCar_00019739-RA	cypCar_00019740-RA	cypCar_00019741-RA	cypCar_00019742-RA	cypCar_00019743-RA	cypCar_00019744-RA	cypCar_00019745-RA	cypCar_00019746-RA	cypCar_00019747-RA	cypCar_00019748-RA	cypCar_00019749-RA	cypCar_00019750-RA	cypCar_00019751-RA	cypCar_00019752-RA	cypCar_00019753-RA	cypCar_00019754-RA	cypCar_00019755-RA	cypCar_00019756-RA	cypCar_00019757-RA	cypCar_00019758-RA	cypCar_00019759-RA	cypCar_00019760-RA	cypCar_00019761-RA	cypCar_00019762-RA	cypCar_00019763-RA	cypCar_00019764-RA	cypCar_00019765-RA	cypCar_00019766-RA	cypCar_00019767-RA	cypCar_00019768-RA	cypCar_00019769-RA	cypCar_00019770-RA	cypCar_00019771-RA	cypCar_00019772-RA	cypCar_00019773-RA	cypCar_00019774-RA	cypCar_00019775-RA	cypCar_00019776-RA	cypCar_00019777-RA	cypCar_00019778-RA	cypCar_00019779-RA	cypCar_00019780-RA	cypCar_00019781-RA	cypCar_00019782-RA	cypCar_00019783-RA	cypCar_00019784-RA	cypCar_00019785-RA	cypCar_00019786-RA	cypCar_00019787-RA	cypCar_00019788-RA	cypCar_00019789-RA	cypCar_00019790-RA	cypCar_00019791-RA	cypCar_00019792-RA	cypCar_00019793-RA	cypCar_00019794-RA	cypCar_00019795-RA	cypCar_00019796-RA	cypCar_00019797-RA	cypCar_00019798-RA	cypCar_00019799-RA	cypCar_00019800-RA	cypCar_00019801-RA	cypCar_00019802-RA	cypCar_00019803-RA	cypCar_00019804-RA	cypCar_00019805-RA	cypCar_00019806-RA	cypCar_00019807-RA	cypCar_00019808-RA	cypCar_00019809-RA	cypCar_00019810-RA	cypCar_00019811-RA	cypCar_00019812-RA	cypCar_00019813-RA	cypCar_00019814-RA	cypCar_00019815-RA	cypCar_00019816-RA	cypCar_00019817-RA	cypCar_00019818-RA	cypCar_00019819-RA	cypCar_00019820-RA	cypCar_00019821-RA	cypCar_00019822-RA	cypCar_00019823-RA	cypCar_00019824-RA	cypCar_00019825-RA	cypCar_00019826-RA	cypCar_00019827-RA	cypCar_00019828-RA	cypCar_00019829-RA	cypCar_00019830-RA	cypCar_00019831-RA	cypCar_00019832-RA	cypCar_00019833-RA	cypCar_00019834-RA	cypCar_00019835-RA	cypCar_00019836-RA	cypCar_00019837-RA	cypCar_00019838-RA	cypCar_00019839-RA	cypCar_00019840-RA	cypCar_00019841-RA	cypCar_00019842-RA	cypCar_00019843-RA	cypCar_00019844-RA	cypCar_00019845-RA	cypCar_00019846-RA	cypCar_00019847-RA	cypCar_00019848-RA	cypCar_00019849-RA	cypCar_00019850-RA	cypCar_00019851-RA	cypCar_00019852-RA	cypCar_00019853-RA	cypCar_00019854-RA	cypCar_00019855-RA	cypCar_00019856-RA	cypCar_00019857-RA	cypCar_00019858-RA	cypCar_00019859-RA	cypCar_00019860-RA	cypCar_00019861-RA	cypCar_00019862-RA	cypCar_00019863-RA	cypCar_00019864-RA	cypCar_00019865-RA	cypCar_00019866-RA	cypCar_00019867-RA	cypCar_00019868-RA	cypCar_00019869-RA	cypCar_00019870-RA	cypCar_00019871-RA	cypCar_00019872-RA	cypCar_00019873-RA	cypCar_00019874-RA	cypCar_00019875-RA	cypCar_00019876-RA	cypCar_00019877-RA	cypCar_00019878-RA	cypCar_00019879-RA	cypCar_00019880-RA	cypCar_00019881-RA	cypCar_00019882-RA	cypCar_00019883-RA	cypCar_00019884-RA	cypCar_00019885-RA	cypCar_00019886-RA	cypCar_00019887-RA	cypCar_00019888-RA	cypCar_00019889-RA	cypCar_00019890-RA	cypCar_00019891-RA	cypCar_00019892-RA	cypCar_00019893-RA	cypCar_00019894-RA	cypCar_00019895-RA	cypCar_00019896-RA	cypCar_00019897-RA	cypCar_00019898-RA	cypCar_00019899-RA	cypCar_00019900-RA	cypCar_00019901-RA	cypCar_00019902-RA	cypCar_00019903-RA	cypCar_00019904-RA	cypCar_00019905-RA	cypCar_00019906-RA	cypCar_00019907-RA	cypCar_00019908-RA	cypCar_00019909-RA	cypCar_00019910-RA	cypCar_00019911-RA	cypCar_00019912-RA	cypCar_00019913-RA	cypCar_00019914-RA	cypCar_00019915-RA	cypCar_00019916-RA	cypCar_00019917-RA	cypCar_00019918-RA	cypCar_00019919-RA	cypCar_00019920-RA	cypCar_00019921-RA	cypCar_00019922-RA	cypCar_00019923-RA	cypCar_00019924-RA	cypCar_00019925-RA	cypCar_00019926-RA	cypCar_00019927-RA	cypCar_00019928-RA	cypCar_00019929-RA	cypCar_00019930-RA	cypCar_00019931-RA	cypCar_00019932-RA	cypCar_00019933-RA	cypCar_00019934-RA	cypCar_00019935-RA	cypCar_00019936-RA	cypCar_00019937-RA	cypCar_00019938-RA	cypCar_00019939-RA	cypCar_00019940-RA	cypCar_00019941-RA	cypCar_00019942-RA	cypCar_00019943-RA	cypCar_00019944-RA	cypCar_00019945-RA	cypCar_00019946-RA	cypCar_00019947-RA	cypCar_00019948-RA	cypCar_00019949-RA	cypCar_00019950-RA	cypCar_00019951-RA	cypCar_00019952-RA	cypCar_00019953-RA	cypCar_00019954-RA	cypCar_00019955-RA	cypCar_00019956-RA	cypCar_00019957-RA	cypCar_00019958-RA	cypCar_00019959-RA	cypCar_00019960-RA	cypCar_00019961-RA	cypCar_00019962-RA	cypCar_00019963-RA	cypCar_00019964-RA	cypCar_00019965-RA	cypCar_00019966-RA	cypCar_00019967-RA	cypCar_00019968-RA	cypCar_00019969-RA	cypCar_00019970-RA	cypCar_00019971-RA	cypCar_00019972-RA	cypCar_00019973-RA	cypCar_00019974-RA	cypCar_00019975-RA	cypCar_00019976-RA	cypCar_00019977-RA	cypCar_00019978-RA	cypCar_00019979-RA	cypCar_00019980-RA	cypCar_00019981-RA	cypCar_00019982-RA	cypCar_00019983-RA	cypCar_00019984-RA	cypCar_00019985-RA	cypCar_00019986-RA	cypCar_00019987-RA	cypCar_00019988-RA	cypCar_00019989-RA	cypCar_00019990-RA	cypCar_00019991-RA	cypCar_00019992-RA	cypCar_00019993-RA	cypCar_00019994-RA	cypCar_00019995-RA	cypCar_00019996-RA	cypCar_00019997-RA	cypCar_00019998-RA	cypCar_00019999-RA	cypCar_00020000-RA	cypCar_00020001-RA	cypCar_00020002-RA	cypCar_00020003-RA	cypCar_00020004-RA	cypCar_00020005-RA	cypCar_00020006-RA	cypCar_00020007-RA	cypCar_00020008-RA	cypCar_00020009-RA	cypCar_00020010-RA	cypCar_00020011-RA	cypCar_00020012-RA	cypCar_00020013-RA	cypCar_00020014-RA	cypCar_00020015-RA	cypCar_00020016-RA	cypCar_00020017-RA	cypCar_00020018-RA	cypCar_00020019-RA	cypCar_00020020-RA	cypCar_00020021-RA	cypCar_00020022-RA	cypCar_00020023-RA	cypCar_00020024-RA	cypCar_00020025-RA	cypCar_00020026-RA	cypCar_00020027-RA	cypCar_00020028-RA	cypCar_00020029-RA	cypCar_00020030-RA	cypCar_00020031-RA	cypCar_00020032-RA	cypCar_00020033-RA	cypCar_00020034-RA	cypCar_00020035-RA	cypCar_00020036-RA	cypCar_00020037-RA	cypCar_00020038-RA	cypCar_00020039-RA	cypCar_00020040-RA	cypCar_00020041-RA	cypCar_00020042-RA	cypCar_00020043-RA	cypCar_00020044-RA	cypCar_00020045-RA	cypCar_00020046-RA	cypCar_00020047-RA	cypCar_00020048-RA	cypCar_00020049-RA	cypCar_00020050-RA	cypCar_00020051-RA	cypCar_00020052-RA	cypCar_00020053-RA	cypCar_00020054-RA	cypCar_00020055-RA	cypCar_00020056-RA	cypCar_00020057-RA	cypCar_00020058-RA	cypCar_00020059-RA	cypCar_00020060-RA	cypCar_00020061-RA	cypCar_00020062-RA	cypCar_00020063-RA	cypCar_00020064-RA	cypCar_00020065-RA	cypCar_00020066-RA	cypCar_00020067-RA	cypCar_00020068-RA	cypCar_00020069-RA	cypCar_00020070-RA	cypCar_00020071-RA	cypCar_00020072-RA	cypCar_00020073-RA	cypCar_00020074-RA	cypCar_00020075-RA	cypCar_00020076-RA	cypCar_00020077-RA	cypCar_00020078-RA	cypCar_00020079-RA	cypCar_00020080-RA	cypCar_00020081-RA	cypCar_00020082-RA	cypCar_00020083-RA	cypCar_00020084-RA	cypCar_00020085-RA	cypCar_00020086-RA	cypCar_00020087-RA	cypCar_00020088-RA	cypCar_00020089-RA	cypCar_00020090-RA	cypCar_00020091-RA	cypCar_00020092-RA	cypCar_00020093-RA	cypCar_00020094-RA	cypCar_00020095-RA	cypCar_00020096-RA	cypCar_00020097-RA	cypCar_00020098-RA	cypCar_00020099-RA	cypCar_00020100-RA	cypCar_00020101-RA	cypCar_00020102-RA	cypCar_00020103-RA	cypCar_00020104-RA	cypCar_00020105-RA	cypCar_00020106-RA	cypCar_00020107-RA	cypCar_00020108-RA	cypCar_00020109-RA	cypCar_00020110-RA	cypCar_00020111-RA	cypCar_00020112-RA	cypCar_00020113-RA	cypCar_00020114-RA	cypCar_00020115-RA	cypCar_00020116-RA	cypCar_00020117-RA	cypCar_00020118-RA	cypCar_00020119-RA	cypCar_00020120-RA	cypCar_00020121-RA	cypCar_00020122-RA	cypCar_00020123-RA	cypCar_00020124-RA	cypCar_00020125-RA	cypCar_00020126-RA	cypCar_00020127-RA	cypCar_00020128-RA	cypCar_00020129-RA	cypCar_00020130-RA	cypCar_00020131-RA	cypCar_00020132-RA	cypCar_00020133-RA	cypCar_00020134-RA	cypCar_00020135-RA	cypCar_00020136-RA	cypCar_00020137-RA	cypCar_00020138-RA	cypCar_00020139-RA	cypCar_00020140-RA	cypCar_00020141-RA	cypCar_00020142-RA	cypCar_00020143-RA	cypCar_00020144-RA	cypCar_00020145-RA	cypCar_00020146-RA	cypCar_00020147-RA	cypCar_00020148-RA	cypCar_00020149-RA	cypCar_00020150-RA	cypCar_00020151-RA	cypCar_00020152-RA	cypCar_00020153-RA	cypCar_00020154-RA	cypCar_00020155-RA	cypCar_00020156-RA	cypCar_00020157-RA	cypCar_00020158-RA	cypCar_00020159-RA	cypCar_00020160-RA	cypCar_00020161-RA	cypCar_00020162-RA	cypCar_00020163-RA	cypCar_00020164-RA	cypCar_00020165-RA	cypCar_00020166-RA	cypCar_00020167-RA	cypCar_00020168-RA	cypCar_00020169-RA	cypCar_00020170-RA	cypCar_00020171-RA	cypCar_00020172-RA	cypCar_00020173-RA	cypCar_00020174-RA	cypCar_00020175-RA	cypCar_00020176-RA	cypCar_00020177-RA	cypCar_00020178-RA	cypCar_00020179-RA	cypCar_00020180-RA	cypCar_00020181-RA	cypCar_00020182-RA	cypCar_00020183-RA	cypCar_00020184-RA	cypCar_00020185-RA	cypCar_00020186-RA	cypCar_00020187-RA	cypCar_00020188-RA	cypCar_00020189-RA	cypCar_00020190-RA	cypCar_00020191-RA	cypCar_00020192-RA	cypCar_00020193-RA	cypCar_00020194-RA	cypCar_00020195-RA	cypCar_00020196-RA	cypCar_00020197-RA	cypCar_00020198-RA	cypCar_00020199-RA	cypCar_00020200-RA	cypCar_00020201-RA	cypCar_00020202-RA	cypCar_00020203-RA	cypCar_00020204-RA	cypCar_00020205-RA	cypCar_00020206-RA	cypCar_00020207-RA	cypCar_00020208-RA	cypCar_00020209-RA	cypCar_00020210-RA	cypCar_00020211-RA	cypCar_00020212-RA	cypCar_00020213-RA	cypCar_00020214-RA	cypCar_00020215-RA	cypCar_00020216-RA	cypCar_00020217-RA	cypCar_00020218-RA	cypCar_00020219-RA	cypCar_00020220-RA	cypCar_00020221-RA	cypCar_00020222-RA	cypCar_00020223-RA	cypCar_00020224-RA	cypCar_00020225-RA	cypCar_00020226-RA	cypCar_00020227-RA	cypCar_00020228-RA	cypCar_00020229-RA	cypCar_00020230-RA	cypCar_00020231-RA	cypCar_00020232-RA	cypCar_00020233-RA	cypCar_00020234-RA	cypCar_00020235-RA	cypCar_00020236-RA	cypCar_00020237-RA	cypCar_00020238-RA	cypCar_00020239-RA	cypCar_00020240-RA	cypCar_00020241-RA	cypCar_00020242-RA	cypCar_00020243-RA	cypCar_00020244-RA	cypCar_00020245-RA	cypCar_00020246-RA	cypCar_00020247-RA	cypCar_00020248-RA	cypCar_00020249-RA	cypCar_00020250-RA	cypCar_00020251-RA	cypCar_00020252-RA	cypCar_00020253-RA	cypCar_00020254-RA	cypCar_00020255-RA	cypCar_00020256-RA	cypCar_00020257-RA	cypCar_00020258-RA	cypCar_00020259-RA	cypCar_00020260-RA	cypCar_00020261-RA	cypCar_00020262-RA	cypCar_00020263-RA	cypCar_00020264-RA	cypCar_00020265-RA	cypCar_00020266-RA	cypCar_00020267-RA	cypCar_00020268-RA	cypCar_00020269-RA	cypCar_00020270-RA	cypCar_00020271-RA	cypCar_00020272-RA	cypCar_00020273-RA	cypCar_00020274-RA	cypCar_00020275-RA	cypCar_00020276-RA	cypCar_00020277-RA	cypCar_00020278-RA	cypCar_00020279-RA	cypCar_00020280-RA	cypCar_00020281-RA	cypCar_00020282-RA	cypCar_00020283-RA	cypCar_00020284-RA	cypCar_00020285-RA	cypCar_00020286-RA	cypCar_00020287-RA	cypCar_00020288-RA	cypCar_00020289-RA	cypCar_00020290-RA	cypCar_00020291-RA	cypCar_00020292-RA	cypCar_00020293-RA	cypCar_00020294-RA	cypCar_00020295-RA	cypCar_00020296-RA	cypCar_00020297-RA	cypCar_00020298-RA	cypCar_00020299-RA	cypCar_00020300-RA	cypCar_00020301-RA	cypCar_00020302-RA	cypCar_00020303-RA	cypCar_00020304-RA	cypCar_00020305-RA	cypCar_00020306-RA	cypCar_00020307-RA	cypCar_00020308-RA	cypCar_00020309-RA	cypCar_00020310-RA	cypCar_00020311-RA	cypCar_00020312-RA	cypCar_00020313-RA	cypCar_00020314-RA	cypCar_00020315-RA	cypCar_00020316-RA	cypCar_00020317-RA	cypCar_00020318-RA	cypCar_00020319-RA	cypCar_00020320-RA	cypCar_00020321-RA	cypCar_00020322-RA	cypCar_00020323-RA	cypCar_00020324-RA	cypCar_00020325-RA	cypCar_00020326-RA	cypCar_00020327-RA	cypCar_00020328-RA	cypCar_00020329-RA	cypCar_00020330-RA	cypCar_00020331-RA	cypCar_00020332-RA	cypCar_00020333-RA	cypCar_00020334-RA	cypCar_00020335-RA	cypCar_00020336-RA	cypCar_00020337-RA	cypCar_00020338-RA	cypCar_00020339-RA	cypCar_00020340-RA	cypCar_00020341-RA	cypCar_00020342-RA	cypCar_00020343-RA	cypCar_00020344-RA	cypCar_00020345-RA	cypCar_00020346-RA	cypCar_00020347-RA	cypCar_00020348-RA	cypCar_00020349-RA	cypCar_00020350-RA	cypCar_00020351-RA	cypCar_00020352-RA	cypCar_00020353-RA	cypCar_00020354-RA	cypCar_00020355-RA	cypCar_00020356-RA	cypCar_00020357-RA	cypCar_00020358-RA	cypCar_00020359-RA	cypCar_00020360-RA	cypCar_00020361-RA	cypCar_00020362-RA	cypCar_00020363-RA	cypCar_00020364-RA	cypCar_00020365-RA	cypCar_00020366-RA	cypCar_00020367-RA	cypCar_00020368-RA	cypCar_00020369-RA	cypCar_00020370-RA	cypCar_00020371-RA	cypCar_00020372-RA	cypCar_00020373-RA	cypCar_00020374-RA	cypCar_00020375-RA	cypCar_00020376-RA	cypCar_00020377-RA	cypCar_00020378-RA	cypCar_00020379-RA	cypCar_00020380-RA	cypCar_00020381-RA	cypCar_00020382-RA	cypCar_00020383-RA	cypCar_00020384-RA	cypCar_00020385-RA	cypCar_00020386-RA	cypCar_00020387-RA	cypCar_00020388-RA	cypCar_00020389-RA	cypCar_00020390-RA	cypCar_00020391-RA	cypCar_00020392-RA	cypCar_00020393-RA	cypCar_00020394-RA	cypCar_00020395-RA	cypCar_00020396-RA	cypCar_00020397-RA	cypCar_00020398-RA	cypCar_00020399-RA	cypCar_00020400-RA	cypCar_00020401-RA	cypCar_00020402-RA	cypCar_00020403-RA	cypCar_00020404-RA	cypCar_00020405-RA	cypCar_00020406-RA	cypCar_00020407-RA	cypCar_00020408-RA	cypCar_00020409-RA	cypCar_00020410-RA	cypCar_00020411-RA	cypCar_00020412-RA	cypCar_00020413-RA	cypCar_00020414-RA	cypCar_00020415-RA	cypCar_00020416-RA	cypCar_00020417-RA	cypCar_00020418-RA	cypCar_00020419-RA	cypCar_00020420-RA	cypCar_00020421-RA	cypCar_00020422-RA	cypCar_00020423-RA	cypCar_00020424-RA	cypCar_00020425-RA	cypCar_00020426-RA	cypCar_00020427-RA	cypCar_00020428-RA	cypCar_00020429-RA	cypCar_00020430-RA	cypCar_00020431-RA	cypCar_00020432-RA	cypCar_00020433-RA	cypCar_00020434-RA	cypCar_00020435-RA	cypCar_00020436-RA	cypCar_00020437-RA	cypCar_00020438-RA	cypCar_00020439-RA	cypCar_00020440-RA	cypCar_00020441-RA	cypCar_00020442-RA	cypCar_00020443-RA	cypCar_00020444-RA	cypCar_00020445-RA	cypCar_00020446-RA	cypCar_00020447-RA	cypCar_00020448-RA	cypCar_00020449-RA	cypCar_00020450-RA	cypCar_00020451-RA	cypCar_00020452-RA	cypCar_00020453-RA	cypCar_00020454-RA	cypCar_00020455-RA	cypCar_00020456-RA	cypCar_00020457-RA	cypCar_00020458-RA	cypCar_00020459-RA	cypCar_00020460-RA	cypCar_00020461-RA	cypCar_00020462-RA	cypCar_00020463-RA	cypCar_00020464-RA	cypCar_00020465-RA	cypCar_00020466-RA	cypCar_00020467-RA	cypCar_00020468-RA	cypCar_00020469-RA	cypCar_00020470-RA	cypCar_00020471-RA	cypCar_00020472-RA	cypCar_00020473-RA	cypCar_00020474-RA	cypCar_00020475-RA	cypCar_00020476-RA	cypCar_00020477-RA	cypCar_00020478-RA	cypCar_00020479-RA	cypCar_00020480-RA	cypCar_00020481-RA	cypCar_00020482-RA	cypCar_00020483-RA	cypCar_00020484-RA	cypCar_00020485-RA	cypCar_00020486-RA	cypCar_00020487-RA	cypCar_00020488-RA	cypCar_00020489-RA	cypCar_00020490-RA	cypCar_00020491-RA	cypCar_00020492-RA	cypCar_00020493-RA	cypCar_00020494-RA	cypCar_00020495-RA	cypCar_00020496-RA	cypCar_00020497-RA	cypCar_00020498-RA	cypCar_00020499-RA	cypCar_00020500-RA	cypCar_00020501-RA	cypCar_00020502-RA	cypCar_00020503-RA	cypCar_00020504-RA	cypCar_00020505-RA	cypCar_00020506-RA	cypCar_00020507-RA	cypCar_00020508-RA	cypCar_00020509-RA	cypCar_00020510-RA	cypCar_00020511-RA	cypCar_00020512-RA	cypCar_00020513-RA	cypCar_00020514-RA	cypCar_00020515-RA	cypCar_00020516-RA	cypCar_00020517-RA	cypCar_00020518-RA	cypCar_00020519-RA	cypCar_00020520-RA	cypCar_00020521-RA	cypCar_00020522-RA	cypCar_00020523-RA	cypCar_00020524-RA	cypCar_00020525-RA	cypCar_00020526-RA	cypCar_00020527-RA	cypCar_00020528-RA	cypCar_00020529-RA	cypCar_00020530-RA	cypCar_00020531-RA	cypCar_00020532-RA	cypCar_00020533-RA	cypCar_00020534-RA	cypCar_00020535-RA	cypCar_00020536-RA	cypCar_00020537-RA	cypCar_00020538-RA	cypCar_00020539-RA	cypCar_00020540-RA	cypCar_00020541-RA	cypCar_00020542-RA	cypCar_00020543-RA	cypCar_00020544-RA	cypCar_00020545-RA	cypCar_00020546-RA	cypCar_00020547-RA	cypCar_00020548-RA	cypCar_00020549-RA	cypCar_00020550-RA	cypCar_00020551-RA	cypCar_00020552-RA	cypCar_00020553-RA	cypCar_00020554-RA	cypCar_00020555-RA	cypCar_00020556-RA	cypCar_00020557-RA	cypCar_00020558-RA	cypCar_00020559-RA	cypCar_00020560-RA	cypCar_00020561-RA	cypCar_00020562-RA	cypCar_00020563-RA	cypCar_00020564-RA	cypCar_00020565-RA	cypCar_00020566-RA	cypCar_00020567-RA	cypCar_00020568-RA	cypCar_00020569-RA	cypCar_00020570-RA	cypCar_00020571-RA	cypCar_00020572-RA	cypCar_00020573-RA	cypCar_00020574-RA	cypCar_00020575-RA	cypCar_00020576-RA	cypCar_00020577-RA	cypCar_00020578-RA	cypCar_00020579-RA	cypCar_00020580-RA	cypCar_00020581-RA	cypCar_00020582-RA	cypCar_00020583-RA	cypCar_00020584-RA	cypCar_00020585-RA	cypCar_00020586-RA	cypCar_00020587-RA	cypCar_00020588-RA	cypCar_00020589-RA	cypCar_00020590-RA	cypCar_00020591-RA	cypCar_00020592-RA	cypCar_00020593-RA	cypCar_00020594-RA	cypCar_00020595-RA	cypCar_00020596-RA	cypCar_00020597-RA	cypCar_00020598-RA	cypCar_00020599-RA	cypCar_00020600-RA	cypCar_00020601-RA	cypCar_00020602-RA	cypCar_00020603-RA	cypCar_00020604-RA	cypCar_00020605-RA	cypCar_00020606-RA	cypCar_00020607-RA	cypCar_00020608-RA	cypCar_00020609-RA	cypCar_00020610-RA	cypCar_00020611-RA	cypCar_00020612-RA	cypCar_00020613-RA	cypCar_00020614-RA	cypCar_00020615-RA	cypCar_00020616-RA	cypCar_00020617-RA	cypCar_00020618-RA	cypCar_00020619-RA	cypCar_00020620-RA	cypCar_00020621-RA	cypCar_00020622-RA	cypCar_00020623-RA	cypCar_00020624-RA	cypCar_00020625-RA	cypCar_00020626-RA	cypCar_00020627-RA	cypCar_00020628-RA	cypCar_00020629-RA	cypCar_00020630-RA	cypCar_00020631-RA	cypCar_00020632-RA	cypCar_00020633-RA	cypCar_00020634-RA	cypCar_00020635-RA	cypCar_00020636-RA	cypCar_00020637-RA	cypCar_00020638-RA	cypCar_00020639-RA	cypCar_00020640-RA	cypCar_00020641-RA	cypCar_00020642-RA	cypCar_00020643-RA	cypCar_00020644-RA	cypCar_00020645-RA	cypCar_00020646-RA	cypCar_00020647-RA	cypCar_00020648-RA	cypCar_00020649-RA	cypCar_00020650-RA	cypCar_00020651-RA	cypCar_00020652-RA	cypCar_00020653-RA	cypCar_00020654-RA	cypCar_00020655-RA	cypCar_00020656-RA	cypCar_00020657-RA	cypCar_00020658-RA	cypCar_00020659-RA	cypCar_00020660-RA	cypCar_00020661-RA	cypCar_00020662-RA	cypCar_00020663-RA	cypCar_00020664-RA	cypCar_00020665-RA	cypCar_00020666-RA	cypCar_00020667-RA	cypCar_00020668-RA	cypCar_00020669-RA	cypCar_00020670-RA	cypCar_00020671-RA	cypCar_00020672-RA	cypCar_00020673-RA	cypCar_00020674-RA	cypCar_00020675-RA	cypCar_00020676-RA	cypCar_00020677-RA	cypCar_00020678-RA	cypCar_00020679-RA	cypCar_00020680-RA	cypCar_00020681-RA	cypCar_00020682-RA	cypCar_00020683-RA	cypCar_00020684-RA	cypCar_00020685-RA	cypCar_00020686-RA	cypCar_00020687-RA	cypCar_00020688-RA	cypCar_00020689-RA	cypCar_00020690-RA	cypCar_00020691-RA	cypCar_00020692-RA	cypCar_00020693-RA	cypCar_00020694-RA	cypCar_00020695-RA	cypCar_00020696-RA	cypCar_00020697-RA	cypCar_00020698-RA	cypCar_00020699-RA	cypCar_00020700-RA	cypCar_00020701-RA	cypCar_00020702-RA	cypCar_00020703-RA	cypCar_00020704-RA	cypCar_00020705-RA	cypCar_00020706-RA	cypCar_00020707-RA	cypCar_00020708-RA	cypCar_00020709-RA	cypCar_00020710-RA	cypCar_00020711-RA	cypCar_00020712-RA	cypCar_00020713-RA	cypCar_00020714-RA	cypCar_00020715-RA	cypCar_00020716-RA	cypCar_00020717-RA	cypCar_00020718-RA	cypCar_00020719-RA	cypCar_00020720-RA	cypCar_00020721-RA	cypCar_00020722-RA	cypCar_00020723-RA	cypCar_00020724-RA	cypCar_00020725-RA	cypCar_00020726-RA	cypCar_00020727-RA	cypCar_00020728-RA	cypCar_00020729-RA	cypCar_00020730-RA	cypCar_00020731-RA	cypCar_00020732-RA	cypCar_00020733-RA	cypCar_00020734-RA	cypCar_00020735-RA	cypCar_00020736-RA	cypCar_00020737-RA	cypCar_00020738-RA	cypCar_00020739-RA	cypCar_00020740-RA	cypCar_00020741-RA	cypCar_00020742-RA	cypCar_00020743-RA	cypCar_00020744-RA	cypCar_00020745-RA	cypCar_00020746-RA	cypCar_00020747-RA	cypCar_00020748-RA	cypCar_00020749-RA	cypCar_00020750-RA	cypCar_00020751-RA	cypCar_00020752-RA	cypCar_00020753-RA	cypCar_00020754-RA	cypCar_00020755-RA	cypCar_00020756-RA	cypCar_00020757-RA	cypCar_00020758-RA	cypCar_00020759-RA	cypCar_00020760-RA	cypCar_00020761-RA	cypCar_00020762-RA	cypCar_00020763-RA	cypCar_00020764-RA	cypCar_00020765-RA	cypCar_00020766-RA	cypCar_00020767-RA	cypCar_00020768-RA	cypCar_00020769-RA	cypCar_00020770-RA	cypCar_00020771-RA	cypCar_00020772-RA	cypCar_00020773-RA	cypCar_00020774-RA	cypCar_00020775-RA	cypCar_00020776-RA	cypCar_00020777-RA	cypCar_00020778-RA	cypCar_00020779-RA	cypCar_00020780-RA	cypCar_00020781-RA	cypCar_00020782-RA	cypCar_00020783-RA	cypCar_00020784-RA	cypCar_00020785-RA	cypCar_00020786-RA	cypCar_00020787-RA	cypCar_00020788-RA	cypCar_00020789-RA	cypCar_00020790-RA	cypCar_00020791-RA	cypCar_00020792-RA	cypCar_00020793-RA	cypCar_00020794-RA	cypCar_00020795-RA	cypCar_00020796-RA	cypCar_00020797-RA	cypCar_00020798-RA	cypCar_00020799-RA	cypCar_00020800-RA	cypCar_00020801-RA	cypCar_00020802-RA	cypCar_00020803-RA	cypCar_00020804-RA	cypCar_00020805-RA	cypCar_00020806-RA	cypCar_00020807-RA	cypCar_00020808-RA	cypCar_00020809-RA	cypCar_00020810-RA	cypCar_00020811-RA	cypCar_00020812-RA	cypCar_00020813-RA	cypCar_00020814-RA	cypCar_00020815-RA	cypCar_00020816-RA	cypCar_00020817-RA	cypCar_00020818-RA	cypCar_00020819-RA	cypCar_00020820-RA	cypCar_00020821-RA	cypCar_00020822-RA	cypCar_00020823-RA	cypCar_00020824-RA	cypCar_00020825-RA	cypCar_00020826-RA	cypCar_00020827-RA	cypCar_00020828-RA	cypCar_00020829-RA	cypCar_00020830-RA	cypCar_00020831-RA	cypCar_00020832-RA	cypCar_00020833-RA	cypCar_00020834-RA	cypCar_00020835-RA	cypCar_00020836-RA	cypCar_00020837-RA	cypCar_00020838-RA	cypCar_00020839-RA	cypCar_00020840-RA	cypCar_00020841-RA	cypCar_00020842-RA	cypCar_00020843-RA	cypCar_00020844-RA	cypCar_00020845-RA	cypCar_00020846-RA	cypCar_00020847-RA	cypCar_00020848-RA	cypCar_00020849-RA	cypCar_00020850-RA	cypCar_00020851-RA	cypCar_00020852-RA	cypCar_00020853-RA	cypCar_00020854-RA	cypCar_00020855-RA	cypCar_00020856-RA	cypCar_00020857-RA	cypCar_00020858-RA	cypCar_00020859-RA	cypCar_00020860-RA	cypCar_00020861-RA	cypCar_00020862-RA	cypCar_00020863-RA	cypCar_00020864-RA	cypCar_00020865-RA	cypCar_00020866-RA	cypCar_00020867-RA	cypCar_00020868-RA	cypCar_00020869-RA	cypCar_00020870-RA	cypCar_00020871-RA	cypCar_00020872-RA	cypCar_00020873-RA	cypCar_00020874-RA	cypCar_00020875-RA	cypCar_00020876-RA	cypCar_00020877-RA	cypCar_00020878-RA	cypCar_00020879-RA	cypCar_00020880-RA	cypCar_00020881-RA	cypCar_00020882-RA	cypCar_00020883-RA	cypCar_00020884-RA	cypCar_00020885-RA	cypCar_00020886-RA	cypCar_00020887-RA	cypCar_00020888-RA	cypCar_00020889-RA	cypCar_00020890-RA	cypCar_00020891-RA	cypCar_00020892-RA	cypCar_00020893-RA	cypCar_00020894-RA	cypCar_00020895-RA	cypCar_00020896-RA	cypCar_00020897-RA	cypCar_00020898-RA	cypCar_00020899-RA	cypCar_00020900-RA	cypCar_00020901-RA	cypCar_00020902-RA	cypCar_00020903-RA	cypCar_00020904-RA	cypCar_00020905-RA	cypCar_00020906-RA	cypCar_00020907-RA	cypCar_00020908-RA	cypCar_00020909-RA	cypCar_00020910-RA	cypCar_00020911-RA	cypCar_00020912-RA	cypCar_00020913-RA	cypCar_00020914-RA	cypCar_00020915-RA	cypCar_00020916-RA	cypCar_00020917-RA	cypCar_00020918-RA	cypCar_00020919-RA	cypCar_00020920-RA	cypCar_00020921-RA	cypCar_00020922-RA	cypCar_00020923-RA	cypCar_00020924-RA	cypCar_00020925-RA	cypCar_00020926-RA	cypCar_00020927-RA	cypCar_00020928-RA	cypCar_00020929-RA	cypCar_00020930-RA	cypCar_00020931-RA	cypCar_00020932-RA	cypCar_00020933-RA	cypCar_00020934-RA	cypCar_00020935-RA	cypCar_00020936-RA	cypCar_00020937-RA	cypCar_00020938-RA	cypCar_00020939-RA	cypCar_00020940-RA	cypCar_00020941-RA	cypCar_00020942-RA	cypCar_00020943-RA	cypCar_00020944-RA	cypCar_00020945-RA	cypCar_00020946-RA	cypCar_00020947-RA	cypCar_00020948-RA	cypCar_00020949-RA	cypCar_00020950-RA	cypCar_00020951-RA	cypCar_00020952-RA	cypCar_00020953-RA	cypCar_00020954-RA	cypCar_00020955-RA	cypCar_00020956-RA	cypCar_00020957-RA	cypCar_00020958-RA	cypCar_00020959-RA	cypCar_00020960-RA	cypCar_00020961-RA	cypCar_00020962-RA	cypCar_00020963-RA	cypCar_00020964-RA	cypCar_00020965-RA	cypCar_00020966-RA	cypCar_00020967-RA	cypCar_00020968-RA	cypCar_00020969-RA	cypCar_00020970-RA	cypCar_00020971-RA	cypCar_00020972-RA	cypCar_00020973-RA	cypCar_00020974-RA	cypCar_00020975-RA	cypCar_00020976-RA	cypCar_00020977-RA	cypCar_00020978-RA	cypCar_00020979-RA	cypCar_00020980-RA	cypCar_00020981-RA	cypCar_00020982-RA	cypCar_00020983-RA	cypCar_00020984-RA	cypCar_00020985-RA	cypCar_00020986-RA	cypCar_00020987-RA	cypCar_00020988-RA	cypCar_00020989-RA	cypCar_00020990-RA	cypCar_00020991-RA	cypCar_00020992-RA	cypCar_00020993-RA	cypCar_00020994-RA	cypCar_00020995-RA	cypCar_00020996-RA	cypCar_00020997-RA	cypCar_00020998-RA	cypCar_00020999-RA	cypCar_00021000-RA	cypCar_00021001-RA	cypCar_00021002-RA	cypCar_00021003-RA	cypCar_00021004-RA	cypCar_00021005-RA	cypCar_00021006-RA	cypCar_00021007-RA	cypCar_00021008-RA	cypCar_00021009-RA	cypCar_00021010-RA	cypCar_00021011-RA	cypCar_00021012-RA	cypCar_00021013-RA	cypCar_00021014-RA	cypCar_00021015-RA	cypCar_00021016-RA	cypCar_00021017-RA	cypCar_00021018-RA	cypCar_00021019-RA	cypCar_00021020-RA	cypCar_00021021-RA	cypCar_00021022-RA	cypCar_00021023-RA	cypCar_00021024-RA	cypCar_00021025-RA	cypCar_00021026-RA	cypCar_00021027-RA	cypCar_00021028-RA	cypCar_00021029-RA	cypCar_00021030-RA	cypCar_00021031-RA	cypCar_00021032-RA	cypCar_00021033-RA	cypCar_00021034-RA	cypCar_00021035-RA	cypCar_00021036-RA	cypCar_00021037-RA	cypCar_00021038-RA	cypCar_00021039-RA	cypCar_00021040-RA	cypCar_00021041-RA	cypCar_00021042-RA	cypCar_00021043-RA	cypCar_00021044-RA	cypCar_00021045-RA	cypCar_00021046-RA	cypCar_00021047-RA	cypCar_00021048-RA	cypCar_00021049-RA	cypCar_00021050-RA	cypCar_00021051-RA	cypC
[truncated: 16,457,268 more chars]
