# Supplementary material for: A full-body transcriptome and proteome resource for the European common carp
Source: BMC Genomics. 2016 Sep 2;17(1):701. doi: 10.1186/s12864-016-3038-y (PMC5009708; doi:10.1186/s12864-016-3038-y)
Supplement: Additional file 10: — Carp transcriptome expression visualization tool containing the R-script and input files needed to create these visualization. This includes the carp shape file and RPKM normalized(log10) data for all the proteins measured. (ZIP 7041 kb) [file 12864_2016_3038_MOESM10_ESM.zip › Carp transcriptome expression visualization tool/ref_table.txt]

sample_name	ZF.name	ontology	index
barb	barbel	ZFA:0000622	16
eye	eye	ZFA:0000035	8
crystalline	lens	ZFA:0000035	9
pect. Fin	pectoral fin	ZFA:0001161	3
pelvic Fin	pelvic fin	ZFA:0001184	4
front dorsal fin	dorsal fin	ZFA:0001173	2
anal fin	anal fin	ZFA:0001162	5
upper tail	caudal fin upper lobe	ZFA:0001604	6
muscle	muscle	ZFA:0005145	666
Head kidney	head kidney	ZFA:0000669	31
gill	pharyngeal arch 3	ZFA:0001606	11
thymus	thymus	ZFA:0001078	40
Mid kidney	posterior kidney	ZFA:0001293	33
skin	integument	ZFA:0000368	77
Gonads male	testis	ZFA:0000598	29
hepatopancreas	liver	ZFA:0000123	99
Spleen	spleen	ZFA:0000436	34
PBl	leukocyte	ZFA:0009309	97
Gallbladder	gall bladder	ZFA:0000208	200
Gut	gut	ZFA:0000112	25
Telencephalon	telencephalon	ZFA:0000079	23
Tectum opticum	optic tectum	ZFA:0000445	19
Corpus cerebelli	corpus cerebelli	ZFA:0000188	21
Vagal lobe	vagal lobe	ZFA:0000297	669
Medulla oblongata	medulla oblongata	ZFA:0000545	20
Pituitary	hypophysis	ZFA:0000118	24
Brain body (front)	forebrain	ZFA:0000109	17
Brain body (rear)	hindbrain	ZFA:0000029	18
Atrium	atrium	ZFA:0000471	15
Ventriculum	cardiac ventricle	ZFA:0000009	13
Bulbus	bulbus arteriosus	ZFA:0000173	14
