# Supplementary material for: A full-body transcriptome and proteome resource for the European common carp
Source: BMC Genomics. 2016 Sep 2;17(1):701. doi: 10.1186/s12864-016-3038-y (PMC5009708; doi:10.1186/s12864-016-3038-y)
Supplement: Additional file 10: — Carp transcriptome expression visualization tool containing the R-script and input files needed to create these visualization. This includes the carp shape file and RPKM normalized(log10) data for all the proteins measured. (ZIP 7041 kb) [file 12864_2016_3038_MOESM10_ESM.zip › Carp transcriptome expression visualization tool/ref_t_proteins.txt]

carp_gene_name	gene_code_zf	gene_description	Organism
cypCar_00000001.RA	oxgr1	2-oxoglutarate receptor 1	Rattus norvegicus
cypCar_00000002.RA	mbnl2a	Muscleblind-like protein 2a	Takifugu rubripes
cypCar_00000003.RA	rap2a	Ras-related protein Rap-2a	Pongo abelii
cypCar_00000004.RA	snapc3	snRNA-activating protein complex subunit 3	Rattus norvegicus
cypCar_00000005.RA	stk31	Serine/threonine-protein kinase 31	Homo sapiens
cypCar_00000006.RA	stk31	Serine/threonine-protein kinase 31	Homo sapiens
cypCar_00000007.RA	mpp6	MAGUK p55 subfamily member 6	Mus musculus
cypCar_00000008.RA	dfna5	Non-syndromic hearing impairment protein 5	Homo sapiens
cypCar_00000009.RA	osbpl3	Oxysterol-binding protein-related protein 3	Homo sapiens
cypCar_00000010.RA	pde11a	Dual 3 5-cyclic-AMP and -GMP phosphodiesterase 11A	Takifugu rubripes
cypCar_00000011.RA	cbx3	Chromobox protein homolog 3	Mus musculus
cypCar_00000012.RA	snx10b	Sorting nexin-10B	Danio rerio
cypCar_00000013.RA	skap2	Src kinase-associated phosphoprotein 2	Danio rerio
cypCar_00000014.RA	hoxa2b	Homeobox protein Hox-A2b	Danio rerio
cypCar_00000015.RA	hoxa10b	Homeobox protein Hox-A10b	Danio rerio
cypCar_00000016.RA	hoxa11b	Homeobox protein Hox-A11b	Danio rerio
cypCar_00000017.RA	hoxa13b	Homeobox protein Hox-A13b	Danio rerio
cypCar_00000018.RA	hibadh	3-hydroxyisobutyrate dehydrogenase mitochondrial	Homo sapiens
cypCar_00000019.RA	tax1bp1b	Tax1-binding protein 1 homolog B	Danio rerio
cypCar_00000020.RA	jazf1	Juxtaposed with another zinc finger protein 1	Pongo abelii
cypCar_00000021.RA	creb5	Cyclic AMP-responsive element-binding protein 5	Homo sapiens
cypCar_00000022.RA	creb5	Cyclic AMP-responsive element-binding protein 5	Mus musculus
cypCar_00000023.RA	cpvl	Probable serine carboxypeptidase CPVL	Homo sapiens
cypCar_00000024.RA	chn2	Beta-chimaerin	Mus musculus
cypCar_00000025.RA	fkbp14	Peptidyl-prolyl cis-trans isomerase FKBP14	Pongo abelii
cypCar_00000026.RA	plekha8	Pleckstrin homology domain-containing family A member 8	Danio rerio
cypCar_00000027.RA	colq	Acetylcholinesterase collagenic tail peptide	Torpedo marmorata
cypCar_00000028.RA	hacl1	2-hydroxyacyl-CoA lyase 1	Homo sapiens
cypCar_00000029.RA
cypCar_00000030.RA	sh2d1a	SH2 domain-containing protein 1A	Bos taurus
cypCar_00000031.RA	tenm1	Teneurin-1	Gallus gallus
cypCar_00000032.RA	tenm1	Teneurin-1	Mus musculus
cypCar_00000033.RA	tenm1	Teneurin-1	Homo sapiens
cypCar_00000034.RA	tenm1	Teneurin-1	Homo sapiens
cypCar_00000035.RA	tenm1	Teneurin-1	Gallus gallus
cypCar_00000036.RA	smarca1	Probable global transcription activator SNF2L1	Mus musculus
cypCar_00000037.RA	fgf11	Fibroblast growth factor 11	Homo sapiens
cypCar_00000038.RA	chrnb1	Acetylcholine receptor subunit beta Fragment	Xenopus laevis)
cypCar_00000039.RA	chrnb1	Acetylcholine receptor subunit beta	Torpedo californica
cypCar_00000040.RA	cldn7a	Claudin-7-A	Danio rerio
cypCar_00000041.RA
cypCar_00000042.RA	plac8l1	PLAC8-like protein 1	Mus musculus
cypCar_00000043.RA	cnfn-b	Cornifelin homolog B	Xenopus laevis
cypCar_00000044.RA	gpr132	Probable G-protein coupled receptor 132	Mus musculus
cypCar_00000045.RA	fxr1	Fragile X mental retardation syndrome-related protein 1	Mus musculus
cypCar_00000046.RA	napa	Alpha-soluble NSF attachment protein	Mus musculus
cypCar_00000047.RA	ehd2	EH domain-containing protein 2	Rattus norvegicus
cypCar_00000048.RA	gltscr1	Glioma tumor suppressor candidate region gene 1 protein	Homo sapiens
cypCar_00000049.RA	psmd8	26S proteasome non-ATPase regulatory subunit 8	Mus musculus
cypCar_00000050.RA	spred2	Sprouty-related EVH1 domain-containing protein 2	Rattus norvegicus
cypCar_00000051.RA	dhx34	Probable ATP-dependent RNA helicase DHX34	Mus musculus
cypCar_00000052.RA
cypCar_00000053.RA	cyth3	Cytohesin-3	Mus musculus
cypCar_00000054.RA	minpp1	Multiple inositol polyphosphate phosphatase 1	Rattus norvegicus
cypCar_00000055.RA	papss2	Bifunctional 3-phosphoadenosine 5-phosphosulfate synthase 2	Homo sapiens
cypCar_00000056.RA	atad1b	ATPase family AAA domain-containing protein 1-B	Danio rerio
cypCar_00000057.RA	ankrd33b	Ankyrin repeat domain-containing protein 33B	Mus musculus
cypCar_00000058.RA	ropn1l	Ropporin-1-like protein	Danio rerio
cypCar_00000059.RA	apoo	Apolipoprotein O	Bos taurus
cypCar_00000060.RA	sat1	Diamine acetyltransferase 1	Gallus gallus
cypCar_00000061.RA	acot9	Acyl-coenzyme A thioesterase 9 mitochondrial	Bos taurus
cypCar_00000062.RA	acot9	Acyl-coenzyme A thioesterase 9 mitochondrial	Bos taurus
cypCar_00000063.RA	abhd1	Mycophenolic acid acyl-glucuronide esterase mitochondrial	Bos taurus
cypCar_00000064.RA	tagln3	Transgelin-3	Rattus norvegicus
cypCar_00000065.RA	c1qtnf9	Complement C1q and tumor necrosis factor-related protein 9A	Homo sapiens
cypCar_00000066.RA	spata13	Spermatogenesis-associated protein 13	Homo sapiens
cypCar_00000067.RA	tmprss7	Transmembrane protease serine 7	Homo sapiens
cypCar_00000068.RA	st14	Suppressor of tumorigenicity 14 protein homolog	Mus musculus
cypCar_00000069.RA	tmprss11e	Transmembrane protease serine 11E	Homo sapiens
cypCar_00000070.RA	flt1	Vascular endothelial growth factor receptor 1	Homo sapiens
cypCar_00000071.RA	pan3	PAB-dependent poly A-specific ribonuclease subunit PAN3	Mus musculus)
cypCar_00000072.RA	flt3	Receptor-type tyrosine-protein kinase FLT3	Mus musculus
cypCar_00000073.RA	urad	2-oxo-4-hydroxy-4-carboxy-5-ureidoimidazoline decarboxylase	Danio rerio
cypCar_00000074.RA	pdx1	Pancreas/duodenum homeobox protein 1	Rattus norvegicus
cypCar_00000075.RA
cypCar_00000076.RA	lnx2	Ligand of Numb protein X 2	Mus musculus
cypCar_00000077.RA	lnx2	Ligand of Numb protein X 2	Homo sapiens
cypCar_00000078.RA	gtf3a	Transcription factor IIIA	Ictalurus punctatus
cypCar_00000079.RA	rpl21	60S ribosomal protein L21	Homo sapiens
cypCar_00000080.RA	usp12a	Ubiquitin carboxyl-terminal hydrolase 12A	Danio rerio
cypCar_00000081.RA	gpr12	G-protein coupled receptor 12	Homo sapiens
cypCar_00000082.RA	wasf3	Wiskott-Aldrich syndrome protein family member 3	Mus musculus
cypCar_00000083.RA	cdk8	Cyclin-dependent kinase 8	Danio rerio
cypCar_00000084.RA	cdk8	Cyclin-dependent kinase 8	Homo sapiens
cypCar_00000085.RA	rnf6	E3 ubiquitin-protein ligase RNF6	Homo sapiens
cypCar_00000086.RA	atp8a2	Phospholipid-transporting ATPase IB	Mus musculus
cypCar_00000087.RA	atp8a2	Phospholipid-transporting ATPase IB	Homo sapiens
cypCar_00000088.RA	atp8a2	Phospholipid-transporting ATPase IB	Mus musculus
cypCar_00000089.RA	atp8a1	Phospholipid-transporting ATPase IA	Homo sapiens
cypCar_00000090.RA	shisa2	Protein shisa-2	Xenopus laevis
cypCar_00000091.RA	spice1	Spindle and centriole-associated protein 1	Xenopus laevis
cypCar_00000092.RA
cypCar_00000093.RA
cypCar_00000094.RA	boc	Brother of CDO	Mus musculus
cypCar_00000095.RA	kiaa2018	Basic helix-loop-helix domain-containing protein KIAA2018	Homo sapiens
cypCar_00000096.RA	naa5	N-alpha-acetyltransferase 50	Xenopus laevis
cypCar_00000097.RA	kcnq5	Potassium voltage-gated channel subfamily KQT member 5	Homo sapiens
cypCar_00000098.RA	kcnq5	Potassium voltage-gated channel subfamily KQT member 5	Homo sapiens
cypCar_00000099.RA
cypCar_00000100.RA
cypCar_00000101.RA	mb21d1	Cyclic GMP-AMP synthase	Sus scrofa
cypCar_00000102.RA	eef1a1	Elongation factor 1-alpha 1	Oryctolagus cuniculus
cypCar_00000103.RA	rin2	Ras and Rab interactor 2	Homo sapiens
cypCar_00000104.RA
cypCar_00000105.RA	slc24a3	Sodium/potassium/calcium exchanger 3	Homo sapiens
cypCar_00000106.RA	sez6	Seizure protein 6 homolog	Homo sapiens
cypCar_00000107.RA	hspg2	Basement membrane-specific heparan sulfate proteoglycan core protein	Homo sapiens
cypCar_00000108.RA	hspg2	Basement membrane-specific heparan sulfate proteoglycan core protein	Homo sapiens
cypCar_00000109.RA	hspg2	Basement membrane-specific heparan sulfate proteoglycan core protein	Homo sapiens
cypCar_00000110.RA	hspg2	Basement membrane-specific heparan sulfate proteoglycan core protein	Homo sapiens
cypCar_00000111.RA	cilp2	Cartilage intermediate layer protein 2	Homo sapiens
cypCar_00000112.RA	cilp	Cartilage intermediate layer protein 1	Mus musculus
cypCar_00000113.RA
cypCar_00000114.RA
cypCar_00000115.RA
cypCar_00000116.RA	styk1	Tyrosine-protein kinase STYK1	Mus musculus
cypCar_00000117.RA	magi3	Membrane-associated guanylate kinase WW and PDZ domain-containing protein 3	Gallus gallus
cypCar_00000118.RA	rsbn1	Round spermatid basic protein 1	Homo sapiens
cypCar_00000119.RA	ptpn12	Tyrosine-protein phosphatase non-receptor type 12	Homo sapiens
cypCar_00000120.RA	cxcl11	C-X-C motif chemokine 11	Homo sapiens
cypCar_00000121.RA	rad9a	Cell cycle checkpoint control protein RAD9A	Homo sapiens
cypCar_00000122.RA	srrd	SRR1-like protein	Homo sapiens
cypCar_00000123.RA	cluh	Clustered mitochondria protein homolog	Mus musculus
cypCar_00000124.RA	dhx37	Probable ATP-dependent RNA helicase DHX37	Homo sapiens
cypCar_00000125.RA	dhx37	Probable ATP-dependent RNA helicase DHX37	Homo sapiens
cypCar_00000126.RA	gp1bb	Platelet glycoprotein Ib beta chain	Mus musculus
cypCar_00000127.RA	sep-05	Septin-5	Mus musculus
cypCar_00000128.RA	sept2-a	Septin-2A	Xenopus tropicalis
cypCar_00000129.RA	sep-02	Septin-2	Gallus gallus
cypCar_00000130.RA	cldn5	Claudin-5	Homo sapiens
cypCar_00000131.RA	cdc45	Cell division control protein 45 homolog	Homo sapiens
cypCar_00000132.RA	cdc45	Cell division control protein 45 homolog	Xenopus laevis
cypCar_00000133.RA	ufd1l	Ubiquitin fusion degradation protein 1 homolog	Homo sapiens
cypCar_00000134.RA	ciao1	Probable cytosolic iron-sulfur protein assembly protein ciao1	Danio rerio
cypCar_00000135.RA	tmem127	Transmembrane protein 127	Danio rerio
cypCar_00000136.RA	ccdc74a	Coiled-coil domain-containing protein 74A	Homo sapiens
cypCar_00000137.RA	es1	ES1 protein mitochondrial	Danio rerio
cypCar_00000138.RA	igsf9	Protein turtle homolog A	Mus musculus
cypCar_00000139.RA	tmem23	Transmembrane protein 230	Gallus gallus
cypCar_00000140.RA	slc41a2	Solute carrier family 41 member 2	Xenopus laevis
cypCar_00000141.RA	slc41a2	Solute carrier family 41 member 2	Xenopus laevis
cypCar_00000142.RA	d10wsu102e	Uncharacterized protein C12orf45 homolog	Mus musculus
cypCar_00000143.RA	aldh1l2	Mitochondrial 10-formyltetrahydrofolate dehydrogenase	Homo sapiens
cypCar_00000144.RA	samm50b	Sorting and assembly machinery component 50 homolog B	Danio rerio
cypCar_00000145.RA	scube1	Signal peptide CUB and EGF-like domain-containing protein 1	Homo sapiens
cypCar_00000146.RA	mpped1	Metallophosphoesterase domain-containing protein 1	Mus musculus
cypCar_00000147.RA	mpped1	Metallophosphoesterase domain-containing protein 1	Homo sapiens
cypCar_00000148.RA	sult4a1	Sulfotransferase 4A1	Homo sapiens
cypCar_00000149.RA	pnpla2	Patatin-like phospholipase domain-containing protein 2	Homo sapiens
cypCar_00000150.RA	ttll12	Tubulin--tyrosine ligase-like protein 12	Mus musculus
cypCar_00000151.RA
cypCar_00000152.RA	adipor2	Adiponectin receptor protein 2	Homo sapiens
cypCar_00000153.RA	wnt5b	Protein Wnt-5b	Danio rerio
cypCar_00000154.RA	chst11	Carbohydrate sulfotransferase 11	Danio rerio
cypCar_00000155.RA	nfyb	Nuclear transcription factor Y subunit beta	Bos taurus
cypCar_00000156.RA	hcfc2	Host cell factor 2	Rattus norvegicus
cypCar_00000157.RA		[Arg8]-vasotocin receptor	Catostomus commersonii
cypCar_00000158.RA	srgap1	SLIT-ROBO Rho GTPase-activating protein 1	Mus musculus
cypCar_00000159.RA	si:ch211-125a15.1	UPF0536 protein C12orf66 homolog	Danio rerio
cypCar_00000160.RA	spin1	Spindlin-1	Mus musculus
cypCar_00000161.RA	celf5	CUGBP Elav-like family member 5	Xenopus tropicalis
cypCar_00000162.RA	lctl	Lactase-like protein	Homo sapiens
cypCar_00000163.RA	zwilch	Protein zwilch homolog	Danio rerio
cypCar_00000164.RA	rpl4-b	60S ribosomal protein L4-B	Xenopus laevis
cypCar_00000165.RA	map2k1	Dual specificity mitogen-activated protein kinase kinase 1 Fragment	Serinus canaria)
cypCar_00000166.RA	megf11	Multiple epidermal growth factor-like domains protein 11	Homo sapiens
cypCar_00000167.RA	rab11a	Ras-related protein Rab-11A	Rattus norvegicus
cypCar_00000168.RA	dennd4a	C-myc promoter-binding protein	Homo sapiens
cypCar_00000169.RA	dennd4a	C-myc promoter-binding protein	Homo sapiens
cypCar_00000170.RA	efemp2	EGF-containing fibulin-like extracellular matrix protein 2	Cricetulus griseus
cypCar_00000171.RA	npas4	Neuronal PAS domain-containing protein 4	Danio rerio
cypCar_00000172.RA	mrpl11	39S ribosomal protein L11 mitochondrial	Homo sapiens
cypCar_00000173.RA	tmem121	Transmembrane protein 121	Gallus gallus
cypCar_00000174.RA	pfdn6	Prefoldin subunit 6	Mus musculus
cypCar_00000175.RA	hes7.1-a	Transcription factor HES-7.1-A	Xenopus laevis
cypCar_00000176.RA	hes7.1-a	Transcription factor HES-7.1-A	Xenopus laevis
cypCar_00000177.RA	fgf2	Fibroblast growth factor 20	Mus musculus
cypCar_00000178.RA	micu3	Calcium uptake protein 3 mitochondrial	Mus musculus
cypCar_00000179.RA	zdhhc2	Palmitoyltransferase ZDHHC2	Mus musculus
cypCar_00000180.RA	cnot7	CCR4-NOT transcription complex subunit 7	Danio rerio
cypCar_00000181.RA	mtmr7	Myotubularin-related protein 7	Homo sapiens
cypCar_00000182.RA	slc7a2	Cationic amino acid transporter 2	Danio rerio
cypCar_00000183.RA	pdgfrl	Platelet-derived growth factor receptor-like protein	Homo sapiens
cypCar_00000184.RA	mtus1a	Microtubule-associated tumor suppressor 1 homolog A	Danio rerio
cypCar_00000185.RA
cypCar_00000186.RA	fgl1	Fibrinogen-like protein 1	Bos taurus
cypCar_00000187.RA	asah1	Acid ceramidase	Pan troglodytes
cypCar_00000188.RA	mtnr1aa	Melatonin receptor type 1A-A	Danio rerio
cypCar_00000189.RA	cyp4v2	Cytochrome P450 4V2	Homo sapiens
cypCar_00000190.RA	fam149a	Protein FAM149A	Mus musculus
cypCar_00000191.RA
cypCar_00000192.RA	sorbs2	Sorbin and SH3 domain-containing protein 2	Rattus norvegicus
cypCar_00000193.RA	tstd1	Thiosulfate sulfurtransferase/rhodanese-like domain-containing protein 1	Homo sapiens
cypCar_00000194.RA	tenm2	Teneurin-2	Homo sapiens
cypCar_00000195.RA	tenm2	Teneurin-2	Gallus gallus
cypCar_00000196.RA	ppcs	Phosphopantothenate--cysteine ligase	Homo sapiens
cypCar_00000197.RA	utp3	Something about silencing protein 10	Homo sapiens
cypCar_00000198.RA	rbm12	RNA-binding protein 12	Pongo abelii
cypCar_00000199.RA	cpne1	Copine-1	Homo sapiens
cypCar_00000200.RA	fer1l4	Fer-1-like protein 4	Mus musculus
cypCar_00000201.RA	fer1l4	Fer-1-like protein 4	Mus musculus
cypCar_00000202.RA	asap1	Arf-GAP with SH3 domain ANK repeat and PH domain-containing protein 1	Homo sapiens
cypCar_00000203.RA	st3gal2	CMP-N-acetylneuraminate-beta-galactosamide-alpha-2 3-sialyltransferase 2	Mus musculus
cypCar_00000204.RA	map1lc3a	Microtubule-associated proteins 1A/1B light chain 3A	Bos taurus
cypCar_00000205.RA	efcc1	EF-hand and coiled-coil domain-containing protein 1	Homo sapiens
cypCar_00000206.RA	acad9	Acyl-CoA dehydrogenase family member 9 mitochondrial	Mus musculus
cypCar_00000207.RA	iqsec1	IQ motif and SEC7 domain-containing protein 1	Mus musculus
cypCar_00000208.RA	hdac11	Histone deacetylase 11	Homo sapiens
cypCar_00000209.RA	hdac11	Histone deacetylase 11	Mus musculus
cypCar_00000210.RA	fbln2	Fibulin-2	Homo sapiens
cypCar_00000211.RA	fbln2	Fibulin-2	Mus musculus
cypCar_00000212.RA	stmn1	Stathmin	Sus scrofa
cypCar_00000213.RA	paqr7b	Membrane progestin receptor alpha-B	Danio rerio
cypCar_00000214.RA	ptpru	Receptor-type tyrosine-protein phosphatase U	Danio rerio
cypCar_00000215.RA	dcbld1	Discoidin CUB and LCCL domain-containing protein 1	Homo sapiens
cypCar_00000216.RA	rab39a	Ras-related protein Rab-39A	Mus musculus
cypCar_00000217.RA	taf12	Transcription initiation factor TFIID subunit 12	Mus musculus
cypCar_00000218.RA	ctps1	CTP synthase 1	Danio rerio
cypCar_00000219.RA	thbs1	Thrombospondin-1	Xenopus laevis
cypCar_00000220.RA	katnbl1	KATNB1-like protein 1	Homo sapiens
cypCar_00000221.RA	emc7	ER membrane protein complex subunit 7	Danio rerio
cypCar_00000222.RA	chrm5	Muscarinic acetylcholine receptor M5	Rattus norvegicus
cypCar_00000223.RA	aven	Cell death regulator Aven	Mus musculus
cypCar_00000224.RA	aven	Cell death regulator Aven	Mus musculus
cypCar_00000225.RA	ryr3	Ryanodine receptor 3	Homo sapiens
cypCar_00000226.RA	ryr3	Ryanodine receptor 3	Homo sapiens
cypCar_00000227.RA	ld	Formin	Gallus gallus
cypCar_00000228.RA	grem1	Gremlin-1	Xenopus laevis
cypCar_00000229.RA	scg5	Neuroendocrine protein 7B2	Homo sapiens
cypCar_00000230.RA	actc	Actin alpha cardiac	Takifugu rubripes
cypCar_00000231.RA	rrm2	Ribonucleoside-diphosphate reductase subunit M2	Danio rerio
cypCar_00000232.RA	klf11	Krueppel-like factor 11	Mus musculus
cypCar_00000233.RA	ywhaz	14-3-3 protein zeta	Gallus gallus
cypCar_00000234.RA	adam17	Disintegrin and metalloproteinase domain-containing protein 17	Homo sapiens
cypCar_00000235.RA	cpsf3	Cleavage and polyadenylation specificity factor subunit 3	Bos taurus
cypCar_00000236.RA	asap2	Arf-GAP with SH3 domain ANK repeat and PH domain-containing protein 2	Homo sapiens
cypCar_00000237.RA
cypCar_00000238.RA	e2f6	Transcription factor E2F6	Mus musculus
cypCar_00000239.RA	usp15	Ubiquitin carboxyl-terminal hydrolase 15	Rattus norvegicus
cypCar_00000240.RA	emc3	ER membrane protein complex subunit 3	Pongo abelii
cypCar_00000241.RA	uxt	Protein UXT	Rattus norvegicus
cypCar_00000242.RA	elk4	ETS domain-containing protein Elk-4	Mus musculus
cypCar_00000243.RA	pde4b	cAMP-specific 3 5-cyclic phosphodiesterase 4B	Rattus norvegicus
cypCar_00000244.RA	pde4b	cAMP-specific 3 5-cyclic phosphodiesterase 4B	Homo sapiens
cypCar_00000245.RA	lepr	Leptin receptor	Homo sapiens
cypCar_00000246.RA	dnajc6	Putative tyrosine-protein phosphatase auxilin	Bos taurus
cypCar_00000247.RA	ak4	Adenylate kinase 4 mitochondrial	Bos taurus
cypCar_00000248.RA	jak1	Tyrosine-protein kinase JAK1	Cyprinus carpio
cypCar_00000249.RA	raver2	Ribonucleoprotein PTB-binding 2	Homo sapiens
cypCar_00000250.RA	raver1	Ribonucleoprotein PTB-binding 1	Homo sapiens
cypCar_00000251.RA	cachd1	VWFA and cache domain-containing protein 1	Homo sapiens
cypCar_00000252.RA	plxna4	Plexin-A4	Danio rerio
cypCar_00000253.RA	chchd3	MICOS complex subunit MIC19	Bos taurus
cypCar_00000254.RA	exoc4	Exocyst complex component 4	Homo sapiens
cypCar_00000255.RA	exoc4	Exocyst complex component 4	Rattus norvegicus
cypCar_00000256.RA	exoc4	Exocyst complex component 4	Mus musculus
cypCar_00000257.RA	lrguk	Leucine-rich repeat and guanylate kinase domain-containing protein	Homo sapiens
cypCar_00000258.RA	col7a1	Collagen alpha-1 VII chain	Mus musculus)
cypCar_00000259.RA	col7a1	Collagen alpha-1 VII chain	Homo sapiens)
cypCar_00000260.RA	ucn3	Urocortin-3	Bos taurus
cypCar_00000261.RA	copg2	Coatomer subunit gamma-2	Danio rerio
cypCar_00000262.RA	mest	Mesoderm-specific transcript homolog protein	Rattus norvegicus
cypCar_00000263.RA	dtx3l	E3 ubiquitin-protein ligase DTX3L	Homo sapiens
cypCar_00000264.RA	vat1	Synaptic vesicle membrane protein VAT-1 homolog	Danio rerio
cypCar_00000265.RA	rnd2	Rho-related GTP-binding protein RhoN	Homo sapiens
cypCar_00000266.RA	mvp	Major vault protein	Danio rerio
cypCar_00000267.RA	prrt2	Proline-rich transmembrane protein 2	Homo sapiens
cypCar_00000268.RA	znf782	Zinc finger protein 782	Homo sapiens
cypCar_00000269.RA	znf594	Zinc finger protein 594	Homo sapiens
cypCar_00000270.RA	zbed4	Zinc finger BED domain-containing protein 4	Homo sapiens
cypCar_00000271.RA	doc2a	Double C2-like domain-containing protein alpha	Homo sapiens
cypCar_00000272.RA	nupr1	Nuclear protein 1	Rattus norvegicus
cypCar_00000273.RA	ccdc101	SAGA-associated factor 29 homolog	Rattus norvegicus
cypCar_00000274.RA	nfatc2ip	NFATC2-interacting protein	Homo sapiens
cypCar_00000275.RA	spns1	Protein spinster homolog 1	Danio rerio
cypCar_00000276.RA
cypCar_00000277.RA	atxn2l	Ataxin-2-like protein	Mus musculus
cypCar_00000278.RA	sh2b1	SH2B adapter protein 1	Rattus norvegicus
cypCar_00000279.RA	sh2b2	SH2B adapter protein 2	Rattus norvegicus
cypCar_00000280.RA		Heat shock 70 kDa protein 1	Oryzias latipes
cypCar_00000281.RA	hsd17b1	Estradiol 17-beta-dehydrogenase 1	Pan troglodytes
cypCar_00000282.RA	zgc:73324	Coenzyme Q-binding protein COQ10 homolog mitochondrial	Danio rerio
cypCar_00000283.RA	acly	ATP-citrate synthase	Mus musculus
cypCar_00000284.RA	acly	ATP-citrate synthase	Bos taurus
cypCar_00000285.RA	cnp	2 3-cyclic-nucleotide 3-phosphodiesterase	Pongo abelii
cypCar_00000286.RA	ttc25	Tetratricopeptide repeat protein 25	Danio rerio
cypCar_00000287.RA	dnajc7	DnaJ homolog subfamily C member 7	Homo sapiens
cypCar_00000288.RA	nkiras2	NF-kappa-B inhibitor-interacting Ras-like protein 2	Danio rerio
cypCar_00000289.RA	znf385c	Zinc finger protein 385C	Mus musculus
cypCar_00000290.RA	dhx58	Probable ATP-dependent RNA helicase DHX58	Homo sapiens
cypCar_00000291.RA	kat2a	Histone acetyltransferase KAT2A	Mus musculus
cypCar_00000292.RA	rab5c	Ras-related protein Rab-5C	Mus musculus
cypCar_00000293.RA
cypCar_00000294.RA	ccser2	Serine-rich coiled-coil domain-containing protein 2	Mus musculus
cypCar_00000295.RA
cypCar_00000296.RA	ndnf	Protein NDNF	Mus musculus
cypCar_00000297.RA	fam149b1	Protein FAM149B1	Danio rerio
cypCar_00000298.RA	ttc7b	Tetratricopeptide repeat protein 7B	Homo sapiens
cypCar_00000299.RA	calm1	Calmodulin	Xenopus laevis
cypCar_00000300.RA	nrde2	Protein NRDE2 homolog	Homo sapiens
cypCar_00000301.RA	larp1b	La-related protein 1B	Homo sapiens
cypCar_00000302.RA	pgrmc2	Membrane-associated progesterone receptor component 2	Rattus norvegicus
cypCar_00000303.RA	jade1	Protein Jade-1	Danio rerio
cypCar_00000304.RA	jade1	Protein Jade-1	Danio rerio
cypCar_00000305.RA
cypCar_00000306.RA	rcan3	Calcipressin-3	Homo sapiens
cypCar_00000307.RA	nipal3	NIPA-like protein 3	Homo sapiens
cypCar_00000308.RA	grhl3	Grainyhead-like protein 3 homolog	Xenopus laevis
cypCar_00000309.RA	cldn23	Claudin-23	Mus musculus
cypCar_00000310.RA	cnksr2	Connector enhancer of kinase suppressor of ras 2	Mus musculus
cypCar_00000311.RA	rps6ka	Ribosomal protein S6 kinase 2 alpha	Gallus gallus
cypCar_00000312.RA	ogt	UDP-N-acetylglucosamine--peptide N-acetylglucosaminyltransferase 110 kDa subunit	Oryctolagus cuniculus
cypCar_00000313.RA	acrc	Acidic repeat-containing protein	Homo sapiens
cypCar_00000314.RA	cetn2	Centrin-2	Homo sapiens
cypCar_00000315.RA	nsdhl	Sterol-4-alpha-carboxylate 3-dehydrogenase decarboxylating	Mus musculus
cypCar_00000316.RA	znf185	Zinc finger protein 185	Homo sapiens
cypCar_00000317.RA	fut11	Alpha-1 3-fucosyltransferase 11	Danio rerio)
cypCar_00000318.RA	rab9b	Ras-related protein Rab-9B	Mus musculus
cypCar_00000319.RA		Proteolipid protein DM alpha	Squalus acanthias
cypCar_00000320.RA	nlgn3	Neuroligin-3	Mus musculus
cypCar_00000321.RA	nlgn3	Neuroligin-3	Mus musculus
cypCar_00000322.RA	asic1	Acid-sensing ion channel 1	Opsanus tau
cypCar_00000323.RA	mfsd1	Major facilitator superfamily domain-containing protein 1	Danio rerio
cypCar_00000324.RA	npy1r	Neuropeptide Y receptor type 1	Canis familiaris
cypCar_00000325.RA	kctd9	BTB/POZ domain-containing protein KCTD9	Homo sapiens
cypCar_00000326.RA	fgfr1a	Fibroblast growth factor receptor 1-A	Danio rerio
cypCar_00000327.RA	lgi3	Leucine-rich repeat LGI family member 3	Macaca fascicularis
cypCar_00000328.RA	chmp7	Charged multivesicular body protein 7	Danio rerio
cypCar_00000329.RA	entpd4	Ectonucleoside triphosphate diphosphohydrolase 4	Homo sapiens
cypCar_00000330.RA	slc25a37	Mitoferrin-1	Danio rerio
cypCar_00000331.RA	nkx3-1	Homeobox protein Nkx-3.1	Homo sapiens
cypCar_00000332.RA	nkx-2.5	Homeobox protein Nkx-2.5	Xenopus laevis
cypCar_00000333.RA	stc	Stanniocalcin	Anguilla australis
cypCar_00000334.RA	klhl13	Kelch-like protein 13	Gallus gallus
cypCar_00000335.RA	wdr44	WD repeat-containing protein 44	Xenopus laevis
cypCar_00000336.RA	u2surp	U2 snRNP-associated SURP motif-containing protein	Mus musculus
cypCar_00000337.RA
cypCar_00000338.RA	lrch2	Leucine-rich repeat and calponin homology domain-containing protein 2	Homo sapiens
cypCar_00000339.RA
cypCar_00000340.RA	lrch2	Leucine-rich repeat and calponin homology domain-containing protein 2	Homo sapiens
cypCar_00000341.RA	lrch2	Leucine-rich repeat and calponin homology domain-containing protein 2	Mus musculus
cypCar_00000342.RA	il13ra2	Interleukin-13 receptor subunit alpha-2	Homo sapiens
cypCar_00000343.RA	tagln2	Transgelin-2	Rattus norvegicus
cypCar_00000344.RA	c1ql4	Complement C1q-like protein 4	Homo sapiens
cypCar_00000345.RA	tppp3	Tubulin polymerization-promoting protein family member 3	Mus musculus
cypCar_00000346.RA
cypCar_00000347.RA	nfkbia	NF-kappa-B inhibitor alpha	Homo sapiens
cypCar_00000348.RA		Gap junction delta-2 protein	Leucoraja ocellata
cypCar_00000349.RA	his-71	Histone H3.3 type 1	Caenorhabditis elegans
cypCar_00000350.RA	otx5	Homeobox protein otx5	Xenopus tropicalis
cypCar_00000351.RA	kptn	Kaptin	Mus musculus
cypCar_00000352.RA	hnrnpl	Heterogeneous nuclear ribonucleoprotein L	Mus musculus
cypCar_00000353.RA	hnrnpl	Heterogeneous nuclear ribonucleoprotein L	Mus musculus
cypCar_00000354.RA	hnrnpl	Heterogeneous nuclear ribonucleoprotein L	Mus musculus
cypCar_00000355.RA	srsf7	Serine/arginine-rich splicing factor 7	Mus musculus
cypCar_00000356.RA	slc8a2	Sodium/calcium exchanger 2	Rattus norvegicus
cypCar_00000357.RA	nccrp1	F-box only protein 50	Danio rerio
cypCar_00000358.RA	ckm	Creatine kinase M-type	Canis familiaris
cypCar_00000359.RA	mark4	MAP/microtubule affinity-regulating kinase 4	Mus musculus
cypCar_00000360.RA	exoc3l2	Exocyst complex component 3-like protein 2	Homo sapiens
cypCar_00000361.RA	cpi17	Protein phosphatase 1 regulatory subunit 14A	Sus scrofa
cypCar_00000362.RA	dlb	Delta-like protein B	Danio rerio
cypCar_00000363.RA	fbxl14	F-box/LRR-repeat protein 14	Mus musculus
cypCar_00000364.RA	kcnh1	Potassium voltage-gated channel subfamily H member 1	Homo sapiens
cypCar_00000365.RA	kcnh1	Potassium voltage-gated channel subfamily H member 1	Rattus norvegicus
cypCar_00000366.RA	plb1	Phospholipase B1 membrane-associated	Monodelphis domestica
cypCar_00000367.RA	ppp1cb	Serine/threonine-protein phosphatase PP1-beta catalytic subunit	Xenopus tropicalis
cypCar_00000368.RA	rab3gap2	Rab3 GTPase-activating protein non-catalytic subunit	Homo sapiens
cypCar_00000369.RA	iars2	Isoleucine--tRNA ligase mitochondrial	Gallus gallus
cypCar_00000370.RA	qrsl1	Glutamyl-tRNA Gln amidotransferase subunit A mitochondrial	Danio rerio)
cypCar_00000371.RA	rtn4ip1	Reticulon-4-interacting protein 1 homolog mitochondrial	Danio rerio
cypCar_00000372.RA	aim1	Absent in melanoma 1 protein	Homo sapiens
cypCar_00000373.RA	clic4	Chloride intracellular channel protein 4	Homo sapiens
cypCar_00000374.RA	srrm1	Serine/arginine repetitive matrix protein 1	Pongo abelii
cypCar_00000375.RA	tdh	L-threonine 3-dehydrogenase mitochondrial	Bos taurus
cypCar_00000376.RA	mtmr9	Myotubularin-related protein 9	Bos taurus
cypCar_00000377.RA	fam167a	Protein FAM167A	Danio rerio
cypCar_00000378.RA	lck	Tyrosine-protein kinase Lck	Homo sapiens
cypCar_00000379.RA
cypCar_00000380.RA	tmem54	Transmembrane protein 54	Homo sapiens
cypCar_00000381.RA	zp3	Zona pellucida sperm-binding protein 3	Gallus gallus
cypCar_00000382.RA	pabpc4	Polyadenylate-binding protein 4	Homo sapiens
cypCar_00000383.RA	ppie	Peptidyl-prolyl cis-trans isomerase E	Homo sapiens
cypCar_00000384.RA	kbtbd11	Kelch repeat and BTB domain-containing protein 11	Mus musculus
cypCar_00000385.RA	arhgef1	Rho guanine nucleotide exchange factor 10	Homo sapiens
cypCar_00000386.RA	chchd3	MICOS complex subunit MIC19	Bos taurus
cypCar_00000387.RA	plxna4	Plexin-A4	Danio rerio
cypCar_00000388.RA	nrf1	Nuclear respiratory factor 1	Danio rerio
cypCar_00000389.RA	ube2h	Ubiquitin-conjugating enzyme E2 H	Mus musculus
cypCar_00000390.RA	zc3hc1	Nuclear-interacting partner of ALK	Homo sapiens
cypCar_00000391.RA	zc3hc1	NIPA-like protein	Xenopus tropicalis
cypCar_00000392.RA	klhdc1	Kelch domain-containing protein 10	Rattus norvegicus
cypCar_00000393.RA
cypCar_00000394.RA	smo	Smoothened homolog	Gallus gallus)
cypCar_00000395.RA	tspan33	Tetraspanin-33	Danio rerio
cypCar_00000396.RA	slc26a5	Prestin	Meriones unguiculatus
cypCar_00000397.RA	psmc2	26S protease regulatory subunit 7	Xenopus laevis
cypCar_00000398.RA	prdm4	PR domain zinc finger protein 4	Homo sapiens
cypCar_00000399.RA	akr1b1	Aldo-keto reductase family 1 member B10	Homo sapiens
cypCar_00000400.RA	rnf34	E3 ubiquitin-protein ligase RNF34	Pongo abelii
cypCar_00000401.RA	lrrc75a	Leucine-rich repeat-containing protein 75A	Mus musculus
cypCar_00000402.RA	ggt1	Gamma-glutamyltranspeptidase 1	Mus musculus
cypCar_00000403.RA	ggt5	Gamma-glutamyltransferase 5	Rattus norvegicus
cypCar_00000404.RA	cabp1	Calcium-binding protein 1	Bos taurus
cypCar_00000405.RA	agpat6	Glycerol-3-phosphate acyltransferase 4	Homo sapiens
cypCar_00000406.RA
cypCar_00000407.RA	rab11fip1	Rab11 family-interacting protein 1	Mus musculus
cypCar_00000408.RA	prlhr	Prolactin-releasing peptide receptor	Mus musculus
cypCar_00000409.RA	adrb4c	Beta-4C adrenergic receptor	Meleagris gallopavo
cypCar_00000410.RA	anxa4	Annexin A4	Sus scrofa
cypCar_00000411.RA	aak1	AP2-associated protein kinase 1	Homo sapiens
cypCar_00000412.RA	dach1	Dachshund homolog 1	Homo sapiens
cypCar_00000413.RA	gpr183b	G-protein coupled receptor 183-B	Danio rerio
cypCar_00000414.RA	ubac2	Ubiquitin-associated domain-containing protein 2	Mus musculus
cypCar_00000415.RA	igf2bp2	Insulin-like growth factor 2 mRNA-binding protein 2	Mus musculus
cypCar_00000416.RA	tmem41ab	Transmembrane protein 41A-B	Danio rerio
cypCar_00000417.RA	si:dkey-24b15.2	UPF0524 protein C3orf70 homolog A	Danio rerio
cypCar_00000418.RA	cxxc5	CXXC-type zinc finger protein 5	Mus musculus
cypCar_00000419.RA	cisd1	CDGSH iron-sulfur domain-containing protein 1	Rattus norvegicus
cypCar_00000420.RA	ube2d2	Ubiquitin-conjugating enzyme E2 D2	Xenopus laevis
cypCar_00000421.RA	ube2d2	Ubiquitin-conjugating enzyme E2 D2	Xenopus laevis
cypCar_00000422.RA	ppp3ca	Serine/threonine-protein phosphatase 2B catalytic subunit alpha isoform	Homo sapiens
cypCar_00000423.RA	tmem173	Stimulator of interferon genes protein	Mus musculus
cypCar_00000424.RA	ddit4l	DNA damage-inducible transcript 4-like protein	Oncorhynchus mykiss
cypCar_00000425.RA	brd8	Bromodomain-containing protein 8	Mus musculus
cypCar_00000426.RA	gfra4	GDNF family receptor alpha-4	Gallus gallus
cypCar_00000427.RA	dnd	Dead end protein 1	Danio rerio
cypCar_00000428.RA	hars	Histidine--tRNA ligase cytoplasmic	Takifugu rubripes
cypCar_00000429.RA	trappc11	Trafficking protein particle complex subunit 11	Danio rerio
cypCar_00000430.RA	stox2	Storkhead-box protein 2	Homo sapiens
cypCar_00000431.RA	ctsf	Cathepsin F	Mus musculus
cypCar_00000432.RA	trpt1	tRNA 2-phosphotransferase 1	Danio rerio
cypCar_00000433.RA	hbegf	Proheparin-binding EGF-like growth factor	Gallus gallus
cypCar_00000434.RA	rufy1	RUN and FYVE domain-containing protein 1	Mus musculus
cypCar_00000435.RA	hnrnph1	Heterogeneous nuclear ribonucleoprotein H	Mus musculus
cypCar_00000436.RA	hnrnph1	Heterogeneous nuclear ribonucleoprotein H	Mus musculus
cypCar_00000437.RA	eif4ebp3l	Eukaryotic translation initiation factor 4E-binding protein 3-like	Danio rerio
cypCar_00000438.RA	hnrnpab	Heterogeneous nuclear ribonucleoprotein A/B	Homo sapiens
cypCar_00000439.RA	nme5	Nucleoside diphosphate kinase homolog 5	Mus musculus
cypCar_00000440.RA	gnb2l1	Guanine nucleotide-binding protein subunit beta-2-like 1	Danio rerio
cypCar_00000441.RA	clk4	Dual specificity protein kinase CLK4	Homo sapiens
cypCar_00000442.RA	slc24a3	Sodium/potassium/calcium exchanger 3	Homo sapiens
cypCar_00000443.RA
cypCar_00000444.RA	clic2	Chloride intracellular channel protein 2	Homo sapiens
cypCar_00000445.RA	eva1c	Protein eva-1 homolog C	Mus musculus
cypCar_00000446.RA	ocrl	Inositol polyphosphate 5-phosphatase OCRL-1	Homo sapiens
cypCar_00000447.RA
cypCar_00000448.RA	krt18	Keratin type I cytoskeletal 18	Danio rerio
cypCar_00000449.RA	xpnpep2	Xaa-Pro aminopeptidase 2	Homo sapiens
cypCar_00000450.RA	sash3	SAM and SH3 domain-containing protein 3	Bos taurus
cypCar_00000451.RA	zdhhc9	Palmitoyltransferase ZDHHC9	Mus musculus
cypCar_00000452.RA	c1galt1c1	C1GALT1-specific chaperone 1	Mus musculus
cypCar_00000453.RA	mcts1	Malignant T-cell-amplified sequence 1	Danio rerio
cypCar_00000454.RA	cul4b	Cullin-4B	Homo sapiens
cypCar_00000455.RA	lamp2	Lysosome-associated membrane glycoprotein 2	Gallus gallus
cypCar_00000456.RA	atp1b4	Protein ATP1B4	Gallus gallus
cypCar_00000457.RA	tmem255a	Transmembrane protein 255A	Xenopus laevis
cypCar_00000458.RA	zbtb33	Transcriptional regulator Kaiso	Xenopus laevis
cypCar_00000459.RA	nkapl	NKAP-like protein	Homo sapiens
cypCar_00000460.RA	ndufa1	NADH dehydrogenase [ubiquinone] 1 alpha subcomplex subunit 1	Mus musculus
cypCar_00000461.RA	upf3a	Regulator of nonsense transcripts 3A	Homo sapiens
cypCar_00000462.RA	sowahc	Ankyrin repeat domain-containing protein SOWAHC	Mus musculus
cypCar_00000463.RA	sep-06	Septin-6	Homo sapiens
cypCar_00000464.RA	rab6a	Ras-related protein Rab-6A	Rattus norvegicus
cypCar_00000465.RA	stard1	PCTP-like protein	Homo sapiens
cypCar_00000466.RA	pdzd11	PDZ domain-containing protein 11	Danio rerio
cypCar_00000467.RA	gdpd5	Glycerophosphodiester phosphodiesterase domain-containing protein 5	Homo sapiens
cypCar_00000468.RA	dlg3	Disks large homolog 3	Mus musculus
cypCar_00000469.RA	mpzl2	Myelin protein zero-like protein 2	Pongo abelii
cypCar_00000470.RA	scn4b	Sodium channel subunit beta-4	Mus musculus
cypCar_00000471.RA	tmprss4	Transmembrane protease serine 4	Homo sapiens
cypCar_00000472.RA	tmprss13	Transmembrane protease serine 13	Homo sapiens
cypCar_00000473.RA	arhgap35	Rho GTPase-activating protein 35	Mus musculus
cypCar_00000474.RA	ins	Insulin	Cyprinus carpio
cypCar_00000475.RA	panx1	Pannexin-1	Mus musculus
cypCar_00000476.RA	epd	Ependymin	Cyprinus carpio
cypCar_00000477.RA
cypCar_00000478.RA	myo1c	Unconventional myosin-Ic	Danio rerio
cypCar_00000479.RA	chrm1	Muscarinic acetylcholine receptor M1	Macaca mulatta
cypCar_00000480.RA	dpf2	Zinc finger protein ubi-d4	Mus musculus
cypCar_00000481.RA	cdc42ep2	Cdc42 effector protein 2	Rattus norvegicus
cypCar_00000482.RA	sptbn1	Spectrin beta chain non-erythrocytic 1	Mus musculus
cypCar_00000483.RA	sptbn2	Spectrin beta chain non-erythrocytic 2	Rattus norvegicus
cypCar_00000484.RA	ltbp3	Latent-transforming growth factor beta-binding protein 3	Homo sapiens
cypCar_00000485.RA	znf333	Zinc finger protein 333	Homo sapiens
cypCar_00000486.RA	lrrn4	Leucine-rich repeat neuronal protein 4	Mus musculus
cypCar_00000487.RA	klhl13	Kelch-like protein 13	Gallus gallus
cypCar_00000488.RA	wdr44	WD repeat-containing protein 44	Xenopus laevis
cypCar_00000489.RA
cypCar_00000490.RA	u2surp	U2 snRNP-associated SURP motif-containing protein	Mus musculus
cypCar_00000491.RA
cypCar_00000492.RA	flna	Filamin-A	Homo sapiens
cypCar_00000493.RA	rpl1	60S ribosomal protein L10	Ovis aries
cypCar_00000494.RA	dnase1l3	Deoxyribonuclease gamma	Rattus norvegicus
cypCar_00000495.RA	ogn	Mimecan	Bos taurus
cypCar_00000496.RA	kctd6	BTB/POZ domain-containing protein KCTD6	Danio rerio
cypCar_00000497.RA
cypCar_00000498.RA
cypCar_00000499.RA	slmap	Sarcolemmal membrane-associated protein	Homo sapiens
cypCar_00000500.RA	atp6ap1l	V-type proton ATPase subunit S1-like protein	Homo sapiens
cypCar_00000501.RA	dnah12	Dynein heavy chain 12 axonemal	Homo sapiens
cypCar_00000502.RA	dnah7	Dynein heavy chain 7 axonemal	Homo sapiens
cypCar_00000503.RA	asb14	Ankyrin repeat and SOCS box protein 14	Homo sapiens
cypCar_00000504.RA	fam208a	Protein FAM208A	Homo sapiens
cypCar_00000505.RA	amigo3	Amphoterin-induced protein 3	Homo sapiens
cypCar_00000506.RA	klhdc8b	Kelch domain-containing protein 8B	Bos taurus
cypCar_00000507.RA	klhdc8b	Kelch domain-containing protein 8B	Pongo abelii
cypCar_00000508.RA	guca1b	Guanylyl cyclase-activating protein 2	Lithobates pipiens
cypCar_00000509.RA	oard1	O-acetyl-ADP-ribose deacetylase 1	Bos taurus
cypCar_00000510.RA	apobec2	Probable C->U-editing enzyme APOBEC-2	Mus musculus
cypCar_00000511.RA	ebp	3-beta-hydroxysteroid-Delta 8 Delta 7)-isomerase	Homo sapiens)
cypCar_00000512.RA	ccdc115	Coiled-coil domain-containing protein 115	Danio rerio
cypCar_00000513.RA	fkbp4	Peptidyl-prolyl cis-trans isomerase FKBP4	Homo sapiens
cypCar_00000514.RA	pard6b	Partitioning defective 6 homolog beta	Mus musculus
cypCar_00000515.RA	arfgef2	Brefeldin A-inhibited guanine nucleotide-exchange protein 2	Homo sapiens
cypCar_00000516.RA	bcl2l1	Bcl-2-like protein 1	Sus scrofa
cypCar_00000517.RA	arhgef1	Rho guanine nucleotide exchange factor 10	Homo sapiens
cypCar_00000518.RA	cln8	Protein CLN8	Homo sapiens
cypCar_00000519.RA	dlgap2	Disks large-associated protein 2	Rattus norvegicus
cypCar_00000520.RA	dlgap2	Disks large-associated protein 2	Mus musculus
cypCar_00000521.RA	erich1	Glutamate-rich protein 1	Homo sapiens
cypCar_00000522.RA
cypCar_00000523.RA	specc1l	Cytospin-A	Gallus gallus
cypCar_00000524.RA	gale	UDP-glucose 4-epimerase	Bos taurus
cypCar_00000525.RA	zbtb8a	Zinc finger and BTB domain-containing protein 8A	Xenopus tropicalis
cypCar_00000526.RA	hmgcl	Hydroxymethylglutaryl-CoA lyase mitochondrial	Bos taurus
cypCar_00000527.RA	gjb4	Gap junction beta-4 protein	Rattus norvegicus
cypCar_00000528.RA	wdr43	WD repeat-containing protein 43	Mus musculus
cypCar_00000529.RA	trmt61b	tRNA adenine 58)-N1))-methyltransferase mitochondrial	Homo sapiens)
cypCar_00000530.RA	spdya	Speedy protein A	Mus musculus
cypCar_00000531.RA
cypCar_00000532.RA	stac	SH3 and cysteine-rich domain-containing protein	Bos taurus
cypCar_00000533.RA	mtfr1l	Mitochondrial fission regulator 1-like	Danio rerio
cypCar_00000534.RA	tldc2	TLD domain-containing protein 2	Homo sapiens
cypCar_00000535.RA	sepn1	Selenoprotein N	Danio rerio
cypCar_00000536.RA	znf593	Zinc finger protein 593	Xenopus tropicalis
cypCar_00000537.RA	morn2	MORN repeat-containing protein 2	Bos taurus
cypCar_00000538.RA	arhgef33	Rho guanine nucleotide exchange factor 33	Mus musculus
cypCar_00000539.RA	map4k3	Mitogen-activated protein kinase kinase kinase kinase 3	Rattus norvegicus
cypCar_00000540.RA	thumpd2	THUMP domain-containing protein 2	Homo sapiens
cypCar_00000541.RA	commd9	COMM domain-containing protein 9	Mus musculus
cypCar_00000542.RA	rpl13a	60S ribosomal protein L13a	Homo sapiens
cypCar_00000543.RA	zmpste24	CAAX prenyl protease 1 homolog	Homo sapiens
cypCar_00000544.RA	dynlt1	Dynein light chain Tctex-type 1	Homo sapiens
cypCar_00000545.RA	rlf	Zinc finger protein Rlf	Homo sapiens
cypCar_00000546.RA	aftph	Aftiphilin	Homo sapiens
cypCar_00000547.RA	plk2	Serine/threonine-protein kinase PLK2	Homo sapiens
cypCar_00000548.RA	fam173b	Protein FAM173B	Homo sapiens
cypCar_00000549.RA	rab3c	Ras-related protein Rab-3C	Homo sapiens
cypCar_00000550.RA	rab3c	Ras-related protein Rab-3C	Rattus norvegicus
cypCar_00000551.RA	pde4d	cAMP-specific 3 5-cyclic phosphodiesterase 4D	Mus musculus
cypCar_00000552.RA	depdc1b	DEP domain-containing protein 1B	Mus musculus
cypCar_00000553.RA	elovl7	Elongation of very long chain fatty acids protein 7	Rattus norvegicus
cypCar_00000554.RA	sfrp1	Secreted frizzled-related protein 1	Mus musculus
cypCar_00000555.RA	loxl2b	Lysyl oxidase homolog 2B	Danio rerio
cypCar_00000556.RA	drd1c	D1C dopamine receptor	Xenopus laevis)
cypCar_00000557.RA	hist1h1b	Histone H1.5	Rattus norvegicus
cypCar_00000558.RA	tgas006m08.1	Histone H4	Xenopus tropicalis
cypCar_00000559.RA	cyb561a3	Cytochrome b ascorbate-dependent protein 3	Danio rerio
cypCar_00000560.RA	tnfrsf26	Tumor necrosis factor receptor superfamily member 26	Mus musculus
cypCar_00000561.RA	unc5d	Netrin receptor UNC5D	Homo sapiens
cypCar_00000562.RA	htra1	Serine protease HTRA1	Bos taurus
cypCar_00000563.RA	tm2d2	TM2 domain-containing protein 2	Danio rerio
cypCar_00000564.RA	tbx3	T-box transcription factor TBX3	Homo sapiens
cypCar_00000565.RA	lman2l	VIP36-like protein	Bos taurus
cypCar_00000566.RA	cd53	Leukocyte surface antigen CD53	Homo sapiens
cypCar_00000567.RA	araf	Serine/threonine-protein kinase A-Raf	Sus scrofa
cypCar_00000568.RA	imp4	U3 small nucleolar ribonucleoprotein protein IMP4	Rattus norvegicus
cypCar_00000569.RA
cypCar_00000570.RA	rabl6	Rab-like protein 6	Homo sapiens
cypCar_00000571.RA	tcn2	Transcobalamin-2	Bos taurus
cypCar_00000572.RA
cypCar_00000573.RA
cypCar_00000574.RA
cypCar_00000575.RA	tmem150a	Transmembrane protein 150A	Xenopus tropicalis
cypCar_00000576.RA	lphn1	Latrophilin-1	Mus musculus
cypCar_00000577.RA	fn3krp	Ketosamine-3-kinase	Mus musculus
cypCar_00000578.RA	tbcd	Tubulin-specific chaperone D	Gallus gallus
cypCar_00000579.RA	znf75	Zinc finger protein 750	Danio rerio
cypCar_00000580.RA	tbcd	Tubulin-specific chaperone D	Gallus gallus
cypCar_00000581.RA	tbcd	Tubulin-specific chaperone D	Homo sapiens
cypCar_00000582.RA	tbcd	Tubulin-specific chaperone D	Mus musculus
cypCar_00000583.RA	metrnl	Meteorin-like protein	Danio rerio
cypCar_00000584.RA	atp5h	ATP synthase subunit d mitochondrial	Bos taurus
cypCar_00000585.RA	slc16a5	Monocarboxylate transporter 6	Mus musculus
cypCar_00000586.RA	ndel1b	Nuclear distribution protein nudE-like 1-B	Danio rerio
cypCar_00000587.RA	rnf222	RING finger protein 222	Mus musculus
cypCar_00000588.RA
cypCar_00000589.RA	arhgap44	Rho GTPase-activating protein 44	Rattus norvegicus
cypCar_00000590.RA	arhgap44	Rho GTPase-activating protein 44	Mus musculus
cypCar_00000591.RA	hs3st3b1	Heparan sulfate glucosamine 3-O-sulfotransferase 3B1	Mus musculus
cypCar_00000592.RA	kif1b	Kinesin-like protein KIF1B	Homo sapiens
cypCar_00000593.RA	ube4b	Ubiquitin conjugation factor E4 B	Homo sapiens
cypCar_00000594.RA	rbp7	Retinoid-binding protein 7	Mus musculus
cypCar_00000595.RA	nmnat1	Nicotinamide mononucleotide adenylyltransferase 1	Bos taurus
cypCar_00000596.RA	lzic	Protein LZIC	Danio rerio
cypCar_00000597.RA	clstn1	Calsyntenin-1	Homo sapiens
cypCar_00000598.RA	ctnnbip1	Beta-catenin-interacting protein 1	Bos taurus
cypCar_00000599.RA	pik3cd	Phosphatidylinositol 4 5-bisphosphate 3-kinase catalytic subunit delta isoform	Mus musculus
cypCar_00000600.RA	foxl2	Forkhead box protein L2	Sus scrofa
cypCar_00000601.RA	tmem201	Transmembrane protein 201	Danio rerio
cypCar_00000602.RA	slc25a33	Solute carrier family 25 member 33	Danio rerio
cypCar_00000603.RA	aurkaip1	Aurora kinase A-interacting protein	Mus musculus
cypCar_00000604.RA	mxra8	Matrix-remodeling-associated protein 8	Xenopus laevis
cypCar_00000605.RA	mxra8	Matrix-remodeling-associated protein 8	Mus musculus
cypCar_00000606.RA	dvl1	Segment polarity protein dishevelled homolog DVL-1	Rattus norvegicus
cypCar_00000607.RA	tnfrsf9	Tumor necrosis factor receptor superfamily member 9	Homo sapiens
cypCar_00000608.RA	ccdc5	Coiled-coil domain-containing protein 50	Gallus gallus
cypCar_00000609.RA		Prepro-urotensin II-alpha	Cyprinus carpio
cypCar_00000610.RA	camta1	Calmodulin-binding transcription activator 1	Homo sapiens
cypCar_00000611.RA	camta1	Calmodulin-binding transcription activator 1	Homo sapiens
cypCar_00000612.RA	cxxc1	CXXC-type zinc finger protein 1	Bos taurus
cypCar_00000613.RA	mbd1	Methyl-CpG-binding domain protein 1	Mus musculus
cypCar_00000614.RA	ccdc12	Coiled-coil domain-containing protein 120	Homo sapiens
cypCar_00000615.RA	comt	Catechol O-methyltransferase	Mus musculus
cypCar_00000616.RA	grm8	Metabotropic glutamate receptor 8	Homo sapiens
cypCar_00000617.RA	otud5a	OTU domain-containing protein 5-A	Danio rerio
cypCar_00000618.RA	mon1b	Vacuolar fusion protein MON1 homolog B	Mus musculus
cypCar_00000619.RA	brpf3	Bromodomain and PHD finger-containing protein 3	Homo sapiens
cypCar_00000620.RA	kbp	Glutamate receptor U1	Xenopus laevis
cypCar_00000621.RA	plch2	1-phosphatidylinositol 4 5-bisphosphate phosphodiesterase eta-2	Mus musculus
cypCar_00000622.RA	ski	Ski oncogene	Mus musculus
cypCar_00000623.RA	ski	Ski oncogene	Gallus gallus
cypCar_00000624.RA	tmem51	Transmembrane protein 51	Mus musculus
cypCar_00000625.RA	kazn	Kazrin	Homo sapiens
cypCar_00000626.RA	prdm2	PR domain zinc finger protein 2	Rattus norvegicus
cypCar_00000627.RA	foxj3	Forkhead box protein J3	Homo sapiens
cypCar_00000628.RA	kctd8	BTB/POZ domain-containing protein KCTD8	Mus musculus
cypCar_00000629.RA	loxl3	Lysyl oxidase homolog 3	Homo sapiens
cypCar_00000630.RA	loxl3	Lysyl oxidase homolog 3	Mus musculus
cypCar_00000631.RA	loxl3	Lysyl oxidase homolog 3	Mus musculus
cypCar_00000632.RA	tubb4b	Tubulin beta-4B chain	Mus musculus
cypCar_00000633.RA	aup1	Ancient ubiquitous protein 1	Danio rerio
cypCar_00000634.RA	aup1	Ancient ubiquitous protein 1	Danio rerio
cypCar_00000635.RA	kazald1	Kazal-type serine protease inhibitor domain-containing protein 1	Mus musculus
cypCar_00000636.RA	tlx1	T-cell leukemia homeobox protein 1	Gallus gallus
cypCar_00000637.RA	npm1	Nucleophosmin	Xenopus laevis
cypCar_00000638.RA	fgf18	Fibroblast growth factor 18	Mus musculus
cypCar_00000639.RA	pcgf1	Polycomb group RING finger protein 1	Danio rerio
cypCar_00000640.RA	lbx1	Transcription factor LBX1	Xenopus tropicalis
cypCar_00000641.RA	dnah2	Dynein heavy chain 2 axonemal	Mus musculus
cypCar_00000642.RA	dnah2	Dynein heavy chain 2 axonemal	Homo sapiens
cypCar_00000643.RA	dnah2	Dynein heavy chain 2 axonemal	Homo sapiens
cypCar_00000644.RA	dnah2	Dynein heavy chain 2 axonemal	Homo sapiens
cypCar_00000645.RA	dnah2	Dynein heavy chain 2 axonemal	Mus musculus
cypCar_00000646.RA
cypCar_00000647.RA	dnah2	Dynein heavy chain 2 axonemal	Mus musculus
cypCar_00000648.RA	dnah2	Dynein heavy chain 2 axonemal	Mus musculus
cypCar_00000649.RA	dnah2	Dynein heavy chain 2 axonemal	Mus musculus
cypCar_00000650.RA	dnah2	Dynein heavy chain 2 axonemal	Mus musculus
cypCar_00000651.RA	dnah2	Dynein heavy chain 2 axonemal	Mus musculus
cypCar_00000652.RA	dnah2	Dynein heavy chain 2 axonemal	Homo sapiens
cypCar_00000653.RA	kdm6b	Lysine-specific demethylase 6B	Mus musculus
cypCar_00000654.RA	stard13	StAR-related lipid transfer protein 13	Mus musculus
cypCar_00000655.RA	yipf6	Protein YIPF6	Danio rerio
cypCar_00000656.RA	ophn1	Oligophrenin-1	Homo sapiens
cypCar_00000657.RA	ar	Androgen receptor Fragment	Oryctolagus cuniculus)
cypCar_00000658.RA	syce1	Synaptonemal complex central element protein 1	Bos taurus
cypCar_00000659.RA	fam83h	Protein FAM83H	Danio rerio
cypCar_00000660.RA	kiaa0319l	Dyslexia-associated protein KIAA0319-like protein	Homo sapiens
cypCar_00000661.RA	cap1	Adenylyl cyclase-associated protein 1	Homo sapiens
cypCar_00000662.RA	ppt1	Palmitoyl-protein thioesterase 1	Macaca fascicularis
cypCar_00000663.RA	slc17a5	Sialin	Homo sapiens
cypCar_00000664.RA	eef1a	Elongation factor 1-alpha	Danio rerio
cypCar_00000665.RA	eef1a	Elongation factor 1-alpha	Danio rerio
cypCar_00000666.RA	mb21d1	Cyclic GMP-AMP synthase	Mus musculus
cypCar_00000667.RA	rpl11	60S ribosomal protein L11	Ictalurus punctatus
cypCar_00000668.RA	klhl31	Kelch-like protein 31	Danio rerio
cypCar_00000669.RA	tceb3	Transcription elongation factor B polypeptide 3	Rattus norvegicus
cypCar_00000670.RA	pithd1	PITH domain-containing protein 1	Danio rerio
cypCar_00000671.RA	pithd1	PITH domain-containing protein 1	Danio rerio
cypCar_00000672.RA	lypla2	Acyl-protein thioesterase 2	Rattus norvegicus
cypCar_00000673.RA	ankib1	Ankyrin repeat and IBR domain-containing protein 1	Danio rerio
cypCar_00000674.RA
cypCar_00000675.RA	nkd2	Protein naked cuticle homolog 2	Danio rerio
cypCar_00000676.RA	lrrc14b	Leucine-rich repeat-containing protein 14B	Danio rerio
cypCar_00000677.RA	uqcrb	Cytochrome b-c1 complex subunit 7	Pongo abelii
cypCar_00000678.RA	mterf3	Transcription termination factor 3 mitochondrial	Homo sapiens
cypCar_00000679.RA	rad21	Double-strand-break repair protein rad21 homolog	Homo sapiens
cypCar_00000680.RA	csmd3	CUB and sushi domain-containing protein 3	Homo sapiens
cypCar_00000681.RA	csmd3	CUB and sushi domain-containing protein 3	Homo sapiens
cypCar_00000682.RA	csmd3	CUB and sushi domain-containing protein 3	Homo sapiens
cypCar_00000683.RA	csmd3	CUB and sushi domain-containing protein 3	Mus musculus
cypCar_00000684.RA	csmd3	CUB and sushi domain-containing protein 3	Homo sapiens
cypCar_00000685.RA	csmd3	CUB and sushi domain-containing protein 3	Mus musculus
cypCar_00000686.RA	ablim1	Actin-binding LIM protein 1	Homo sapiens
cypCar_00000687.RA	afap1l2	Actin filament-associated protein 1-like 2	Bos taurus
cypCar_00000688.RA	kbtbd13	Kelch repeat and BTB domain-containing protein 13	Homo sapiens
cypCar_00000689.RA	vwa2	von Willebrand factor A domain-containing protein 2	Xenopus laevis
cypCar_00000690.RA	tdrd1	Tudor domain-containing protein 1	Danio rerio
cypCar_00000691.RA	ergic2	Endoplasmic reticulum-Golgi intermediate compartment protein 2	Homo sapiens
cypCar_00000692.RA	ccdc186	Coiled-coil domain-containing protein 186	Mus musculus
cypCar_00000693.RA	ccdc186	Coiled-coil domain-containing protein 186 Fragment	Pongo abelii)
cypCar_00000694.RA	adrb1	Beta-1 adrenergic receptor	Xenopus laevis
cypCar_00000695.RA	nhlrc2	NHL repeat-containing protein 2	Gallus gallus
cypCar_00000696.RA	dclre1a	DNA cross-link repair 1A protein	Gallus gallus
cypCar_00000697.RA	plekhs1	Pleckstrin homology domain-containing family S member 1	Homo sapiens
cypCar_00000698.RA	trim39	E3 ubiquitin-protein ligase TRIM39	Rattus norvegicus
cypCar_00000699.RA	casp7	Caspase-7	Homo sapiens
cypCar_00000700.RA	nrap	Nebulin-related-anchoring protein	Homo sapiens
cypCar_00000701.RA	thbs2	Thrombospondin-2	Gallus gallus
cypCar_00000702.RA	kcnk1	Potassium channel subfamily K member 1	Bos taurus
cypCar_00000703.RA	slc35f3	Putative thiamine transporter SLC35F3	Homo sapiens
cypCar_00000704.RA	entpd1	Ectonucleoside triphosphate diphosphohydrolase 1	Homo sapiens
cypCar_00000705.RA	aldh18a1	Delta-1-pyrroline-5-carboxylate synthase	Pongo abelii
cypCar_00000706.RA	gs-1	Beta-crystallin S-1	Chiloscyllium indicum
cypCar_00000707.RA
cypCar_00000708.RA	znf629	Zinc finger protein 629	Homo sapiens
cypCar_00000709.RA	zfp26	Zinc finger protein 26	Mus musculus
cypCar_00000710.RA	mypop	Myb-related transcription factor partner of profilin	Xenopus laevis
cypCar_00000711.RA	znf227	Zinc finger protein 227	Bos taurus
cypCar_00000712.RA	znf208	Zinc finger protein 208	Homo sapiens
cypCar_00000713.RA		Trypsin I-P1	Gallus gallus
cypCar_00000714.RA	zscan22	Zinc finger and SCAN domain-containing protein 22	Homo sapiens
cypCar_00000715.RA	znf16	Zinc finger protein 16	Pan troglodytes
cypCar_00000716.RA	mynn	Myoneurin	Danio rerio
cypCar_00000717.RA	tyrobp	TYRO protein tyrosine kinase-binding protein	Homo sapiens
cypCar_00000718.RA	fam84b	Protein FAM84B	Homo sapiens
cypCar_00000719.RA	klhl38	Kelch-like protein 38	Danio rerio
cypCar_00000720.RA	fbxo32	F-box only protein 32	Sus scrofa
cypCar_00000721.RA	slmo1	Protein slowmo homolog 1	Xenopus laevis
cypCar_00000722.RA
cypCar_00000723.RA	tbc1d31	TBC1 domain family member 31	Xenopus tropicalis
cypCar_00000724.RA	dync1i1	Cytoplasmic dynein 1 intermediate chain 1	Mus musculus
cypCar_00000725.RA	zfat	Zinc finger protein ZFAT	Homo sapiens
cypCar_00000726.RA	rbfa	Putative ribosome-binding factor A mitochondrial	Mus musculus
cypCar_00000727.RA	adnp2	ADNP homeobox protein 2	Homo sapiens
cypCar_00000728.RA	pard6g	Partitioning defective 6 homolog gamma	Mus musculus
cypCar_00000729.RA	ghrb	Glyoxylate/hydroxypyruvate reductase B	Pectobacterium atrosepticum strain SCRI 1043 / ATCC BAA-672))
cypCar_00000730.RA	jarid2	Protein Jumonji	Mus musculus
cypCar_00000731.RA	dtnbp1a	Dysbindin-A	Danio rerio
cypCar_00000732.RA	mylipb	E3 ubiquitin-protein ligase MYLIP-B	Danio rerio
cypCar_00000733.RA	atxn1	Ataxin-1	Mus musculus
cypCar_00000734.RA	fam8a1	Protein FAM8A1	Homo sapiens
cypCar_00000735.RA	faim2	Protein lifeguard 2	Homo sapiens
cypCar_00000736.RA	zhx2	Zinc fingers and homeoboxes protein 2	Homo sapiens
cypCar_00000737.RA	derl1	Derlin-1	Homo sapiens
cypCar_00000738.RA	nsmce2	E3 SUMO-protein ligase NSE2	Rattus norvegicus
cypCar_00000739.RA	tomm4	Mitochondrial import receptor subunit TOM40 homolog	Xenopus tropicalis
cypCar_00000740.RA	ddx6	Probable ATP-dependent RNA helicase DDX6	Mus musculus
cypCar_00000741.RA	bcl3	B-cell lymphoma 3 protein homolog	Mus musculus
cypCar_00000742.RA	cbl	E3 ubiquitin-protein ligase CBL	Mus musculus
cypCar_00000743.RA	irgc	Interferon-inducible GTPase 5	Rattus norvegicus
cypCar_00000744.RA	iigp1	Interferon-inducible GTPase 1	Mus musculus
cypCar_00000745.RA	irgc	Interferon-inducible GTPase 5	Rattus norvegicus
cypCar_00000746.RA	irgc	Interferon-inducible GTPase 5	Rattus norvegicus
cypCar_00000747.RA	usp9x	Probable ubiquitin carboxyl-terminal hydrolase FAF-X	Homo sapiens
cypCar_00000748.RA	rpl8	60S ribosomal protein L8	Danio rerio
cypCar_00000749.RA	ddx3y	ATP-dependent RNA helicase DDX3Y	Pongo abelii
cypCar_00000750.RA	cask	Peripheral plasma membrane protein CASK	Homo sapiens
cypCar_00000751.RA	gpr34	Probable G-protein coupled receptor 34	Mus musculus
cypCar_00000752.RA	gpr82	Probable G-protein coupled receptor 82	Homo sapiens
cypCar_00000753.RA	mao	Amine oxidase [flavin-containing]	Danio rerio
cypCar_00000754.RA	efhc2	EF-hand domain-containing family member C2	Danio rerio
cypCar_00000755.RA	fundc1	FUN14 domain-containing protein 1	Homo sapiens
cypCar_00000756.RA	kdm6a	Lysine-specific demethylase 6A	Homo sapiens
cypCar_00000757.RA	cxorf36	Deleted in autism-related protein 1	Homo sapiens
cypCar_00000758.RA	emp2	Epithelial membrane protein 2	Pan troglodytes
cypCar_00000759.RA	f8a1	Factor VIII intron 22 protein	Homo sapiens
cypCar_00000760.RA
cypCar_00000761.RA	grin2b	Glutamate receptor ionotropic NMDA 2B	Canis familiaris
cypCar_00000762.RA	atf7ip	Activating transcription factor 7-interacting protein 1	Danio rerio
cypCar_00000763.RA	sep-03	Neuronal-specific septin-3	Danio rerio
cypCar_00000764.RA	serhl	Serine hydrolase-like protein	Danio rerio
cypCar_00000765.RA	trappc5	Trafficking protein particle complex subunit 5	Mus musculus
cypCar_00000766.RA	mcoln1	Mucolipin-1	Mus musculus
cypCar_00000767.RA
cypCar_00000768.RA	si:ch211-214c7.5	UPF0575 protein C19orf67 homolog	Danio rerio
cypCar_00000769.RA	pkn2	Serine/threonine-protein kinase N2	Mus musculus
cypCar_00000770.RA	map2k7	Dual specificity mitogen-activated protein kinase kinase 7	Rattus norvegicus
cypCar_00000771.RA	pnpla6	Neuropathy target esterase	Homo sapiens
cypCar_00000772.RA	lipt1	Lipoyltransferase 1 mitochondrial	Homo sapiens
cypCar_00000773.RA	gpr17	Uracil nucleotide/cysteinyl leukotriene receptor	Homo sapiens
cypCar_00000774.RA	myo7a	Unconventional myosin-VIIa	Homo sapiens
cypCar_00000775.RA	myo7a	Unconventional myosin-VIIa	Mus musculus
cypCar_00000776.RA	sap13	Histone deacetylase complex subunit SAP130	Gallus gallus
cypCar_00000777.RA	amotl2a	Angiomotin-like 2a	Danio rerio
cypCar_00000778.RA	cep63	Centrosomal protein of 63 kDa	Danio rerio
cypCar_00000779.RA	keg	E3 ubiquitin-protein ligase KEG	Arabidopsis thaliana
cypCar_00000780.RA	rab6b	Ras-related protein Rab-6B	Mus musculus
cypCar_00000781.RA	slco2a1	Solute carrier organic anion transporter family member 2A1	Rattus norvegicus
cypCar_00000782.RA	ryk	Tyrosine-protein kinase RYK	Homo sapiens
cypCar_00000783.RA	sned1	Sushi nidogen and EGF-like domain-containing protein 1	Mus musculus
cypCar_00000784.RA		Putative ciliary rootlet coiled-coil protein-like 3 protein	Homo sapiens
cypCar_00000785.RA	crocc	Rootletin	Homo sapiens
cypCar_00000786.RA
cypCar_00000787.RA	klhl3	Kelch-like protein 30	Homo sapiens
cypCar_00000788.RA	espnl	Espin-like protein	Mus musculus
cypCar_00000789.RA
cypCar_00000790.RA	zgc:171711	UPF0515 protein C19orf66 homolog	Danio rerio
cypCar_00000791.RA	hebp2	Heme-binding protein 2	Homo sapiens
cypCar_00000792.RA	nr5a2	Nuclear receptor subfamily 5 group A member 2	Gallus gallus
cypCar_00000793.RA	camsap3	Calmodulin-regulated spectrin-associated protein 3	Mus musculus
cypCar_00000794.RA	xab2	Pre-mRNA-splicing factor SYF1	Mus musculus
cypCar_00000795.RA	pabpc3	Polyadenylate-binding protein 3	Homo sapiens
cypCar_00000796.RA	stxbp2	Syntaxin-binding protein 2	Homo sapiens
cypCar_00000797.RA	pet10	Protein PET100 homolog mitochondrial	Sus scrofa
cypCar_00000798.RA	brd4	Bromodomain-containing protein 4	Danio rerio
cypCar_00000799.RA	ephx3	Epoxide hydrolase 3	Xenopus tropicalis
cypCar_00000800.RA	lpar1	Lysophosphatidic acid receptor 1	Homo sapiens
cypCar_00000801.RA	pbx1	Pre-B-cell leukemia transcription factor 1	Mus musculus
cypCar_00000802.RA	dsn1	Kinetochore-associated protein DSN1 homolog	Homo sapiens
cypCar_00000803.RA	atp13a1	Manganese-transporting ATPase 13A1	Mus musculus
cypCar_00000804.RA	lmx1a	LIM homeobox transcription factor 1-alpha	Mus musculus
cypCar_00000805.RA	lmx1b	LIM/homeobox protein LMX-1.2	Gallus gallus
cypCar_00000806.RA	gmip	GEM-interacting protein	Mus musculus
cypCar_00000807.RA	colgalt1	Procollagen galactosyltransferase 1	Danio rerio
cypCar_00000808.RA	pgls	6-phosphogluconolactonase	Homo sapiens
cypCar_00000809.RA
cypCar_00000810.RA
cypCar_00000811.RA	znf382	Zinc finger protein 382	Mus musculus
cypCar_00000812.RA	znf112	Zinc finger protein 112	Mus musculus
cypCar_00000813.RA		Zinc-binding protein A33	Pleurodeles waltl
cypCar_00000814.RA	slc27a1	Long-chain fatty acid transport protein 1	Homo sapiens
cypCar_00000815.RA	ptgfr	Prostaglandin F2-alpha receptor	Bos taurus
cypCar_00000816.RA	cd97	CD97 antigen	Homo sapiens
cypCar_00000817.RA	emr1	EGF-like module-containing mucin-like hormone receptor-like 1	Mus musculus
cypCar_00000818.RA	samsn1	SAM domain-containing protein SAMSN-1	Mus musculus
cypCar_00000819.RA	hspa13	Heat shock 70 kDa protein 13	Bos taurus
cypCar_00000820.RA	gdpd5	Glycerophosphodiester phosphodiesterase domain-containing protein 5	Gallus gallus
cypCar_00000821.RA	serpinh1	Serpin H1	Gallus gallus
cypCar_00000822.RA	gucy2f	Retinal guanylyl cyclase 2	Rattus norvegicus
cypCar_00000823.RA	tsku	Tsukushin	Danio rerio
cypCar_00000824.RA
cypCar_00000825.RA	rap1gap2	Rap1 GTPase-activating protein 2	Gallus gallus
cypCar_00000826.RA	xaf1	XIAP-associated factor 1	Homo sapiens
cypCar_00000827.RA	naif1	Nuclear apoptosis-inducing factor 1	Mus musculus
cypCar_00000828.RA	snap25	Synaptosomal-associated protein 25	Torpedo marmorata
cypCar_00000829.RA	capns1	Calpain small subunit 1	Rattus norvegicus
cypCar_00000830.RA	tmem87a	Transmembrane protein 87A	Xenopus tropicalis
cypCar_00000831.RA
cypCar_00000832.RA	syne2	Nesprin-2	Homo sapiens
cypCar_00000833.RA	gsb	Protein gooseberry	Drosophila melanogaster
cypCar_00000834.RA	clip3	CAP-Gly domain-containing linker protein 3	Xenopus laevis
cypCar_00000835.RA	cyp2m1	Cytochrome P450 2M1	Oncorhynchus mykiss
cypCar_00000836.RA	gcgr	Glucagon receptor	Mus musculus
cypCar_00000837.RA	eml1	Echinoderm microtubule-associated protein-like 1	Homo sapiens
cypCar_00000838.RA	gpr4	G-protein coupled receptor 4	Bos taurus
cypCar_00000839.RA	cd3eap	DNA-directed RNA polymerase I subunit RPA34	Mus musculus
cypCar_00000840.RA	dmbx1b	Diencephalon/mesencephalon homeobox protein 1-B	Danio rerio
cypCar_00000841.RA	csnk1g2	Casein kinase I isoform gamma-2	Mus musculus
cypCar_00000842.RA	mfsd12	Major facilitator superfamily domain-containing protein 12	Homo sapiens
cypCar_00000843.RA	nfic	Nuclear factor 1 C-type	Homo sapiens
cypCar_00000844.RA	smim24	Small integral membrane protein 24	Homo sapiens
cypCar_00000845.RA	dohh	Deoxyhypusine hydroxylase	Danio rerio
cypCar_00000846.RA
cypCar_00000847.RA	fzr1	Fizzy-related protein homolog	Mus musculus
cypCar_00000848.RA	haus5	HAUS augmin-like complex subunit 5	Homo sapiens
cypCar_00000849.RA	tor1aip2	Torsin-1A-interacting protein 2	Homo sapiens
cypCar_00000850.RA	tor1aip2	Torsin-1A-interacting protein 2	Mus musculus
cypCar_00000851.RA	aldh9a1a	Aldehyde dehydrogenase family 9 member A1-A	Danio rerio
cypCar_00000852.RA	tmco1	Transmembrane and coiled-coil domains protein 1	Rattus norvegicus
cypCar_00000853.RA	uck2a	Uridine-cytidine kinase 2-A	Danio rerio
cypCar_00000854.RA	magoh	Protein mago nashi homolog	Salmo salar
cypCar_00000855.RA	cpt2	Carnitine O-palmitoyltransferase 2 mitochondrial	Danio rerio
cypCar_00000856.RA	porcn	Protein-cysteine N-palmitoyltransferase porcupine	Homo sapiens
cypCar_00000857.RA	gls	Glutaminase kidney isoform mitochondrial	Mus musculus
cypCar_00000858.RA	col2a1	Collagen alpha-1 II chain	Xenopus tropicalis)
cypCar_00000859.RA	cry1	Cryptochrome-1	Erithacus rubecula
cypCar_00000860.RA	gpr37l1	Prosaposin receptor GPR37L1	Rattus norvegicus
cypCar_00000861.RA	itpr3	Inositol 1 4 5-trisphosphate receptor type 3	Mus musculus
cypCar_00000862.RA	alas2	5-aminolevulinate synthase erythroid-specific mitochondrial	Danio rerio
cypCar_00000863.RA	cela2a	Chymotrypsin-like elastase family member 2A	Homo sapiens
cypCar_00000864.RA	nbas	Neuroblastoma-amplified sequence	Danio rerio
cypCar_00000865.RA	ddx1	ATP-dependent RNA helicase DDX1	Gallus gallus
cypCar_00000866.RA	ddx1	ATP-dependent RNA helicase DDX1	Xenopus laevis
cypCar_00000867.RA	chrna2	Neuronal acetylcholine receptor subunit alpha-2	Mus musculus
cypCar_00000868.RA	chrna2	Neuronal acetylcholine receptor subunit alpha-2	Gallus gallus
cypCar_00000869.RA	ptk2b	Protein-tyrosine kinase 2-beta	Homo sapiens
cypCar_00000870.RA	kcnh5	Potassium voltage-gated channel subfamily H member 5	Homo sapiens
cypCar_00000871.RA	kcnh5	Potassium voltage-gated channel subfamily H member 5	Homo sapiens
cypCar_00000872.RA	rhoj	Rho-related GTP-binding protein RhoJ	Homo sapiens
cypCar_00000873.RA	ppp2r5e	Serine/threonine-protein phosphatase 2A 56 kDa regulatory subunit epsilon isoform	Homo sapiens
cypCar_00000874.RA	sgpp1	Sphingosine-1-phosphate phosphatase 1	Homo sapiens
cypCar_00000875.RA	hif1a	Hypoxia-inducible factor 1-alpha	Gallus gallus
cypCar_00000876.RA	prkch	Protein kinase C eta type	Homo sapiens
cypCar_00000877.RA	cyp3a27	Cytochrome P450 3A27	Oncorhynchus mykiss
cypCar_00000878.RA	trim16	Tripartite motif-containing protein 16	Mus musculus
cypCar_00000879.RA	trim16	Tripartite motif-containing protein 16	Mus musculus
cypCar_00000880.RA	ruvbl2	RuvB-like 2	Danio rerio
cypCar_00000881.RA	ruvbl2	RuvB-like 2	Danio rerio
cypCar_00000882.RA	spns2	Protein spinster homolog 2	Danio rerio
cypCar_00000883.RA	spns3	Protein spinster homolog 3	Danio rerio
cypCar_00000884.RA	ube2g1	Ubiquitin-conjugating enzyme E2 G1	Rattus norvegicus
cypCar_00000885.RA	ankfy1	Rabankyrin-5	Mus musculus
cypCar_00000886.RA	ankfy1	Rabankyrin-5	Mus musculus
cypCar_00000887.RA	cyb5d2	Neuferricin	Danio rerio
cypCar_00000888.RA	zzef1	Zinc finger ZZ-type and EF-hand domain-containing protein 1	Homo sapiens
cypCar_00000889.RA	atp2a1	Sarcoplasmic/endoplasmic reticulum calcium ATPase 1	Homo sapiens
cypCar_00000890.RA	atp2a3	Sarcoplasmic/endoplasmic reticulum calcium ATPase 3	Gallus gallus
cypCar_00000891.RA	camkk1	Calcium/calmodulin-dependent protein kinase kinase 1	Homo sapiens
cypCar_00000892.RA	p2rx1	P2X purinoceptor 1	Homo sapiens
cypCar_00000893.RA	tmem178b	Transmembrane protein 178B	Danio rerio
cypCar_00000894.RA	fibin	Fin bud initiation factor	Danio rerio
cypCar_00000895.RA	slc5a12	Sodium-coupled monocarboxylate transporter 2	Danio rerio
cypCar_00000896.RA	ano4	Anoctamin-4	Mus musculus
cypCar_00000897.RA	ttyh1	Protein tweety homolog 1	Xenopus tropicalis
cypCar_00000898.RA	ube2s	Ubiquitin-conjugating enzyme E2 S	Danio rerio
cypCar_00000899.RA	hid1	Protein HID1	Mus musculus
cypCar_00000900.RA	otop2	Otopetrin-2	Mus musculus
cypCar_00000901.RA	ush1g	Usher syndrome type-1G protein homolog	Mus musculus
cypCar_00000902.RA	amn	Protein amnionless	Homo sapiens
cypCar_00000903.RA	tvp23b	Golgi apparatus membrane protein TVP23 homolog B	Bos taurus
cypCar_00000904.RA	htr3a	5-hydroxytryptamine receptor 3A	Cavia porcellus
cypCar_00000905.RA	stk19	Serine/threonine-protein kinase 19	Mus musculus
cypCar_00000906.RA	rac1	Ras-related C3 botulinum toxin substrate 1	Rattus norvegicus
cypCar_00000907.RA	cyth3	Cytohesin-3	Homo sapiens
cypCar_00000908.RA	cacng5	Voltage-dependent calcium channel gamma-5 subunit	Homo sapiens
cypCar_00000909.RA	prkca	Protein kinase C alpha type	Oryctolagus cuniculus
cypCar_00000910.RA	prkca	Protein kinase C alpha type	Homo sapiens
cypCar_00000911.RA	cep112	Centrosomal protein of 112 kDa	Mus musculus
cypCar_00000912.RA	cdk1	Cyclin-dependent kinase 1	Carassius auratus
cypCar_00000913.RA	tmem26	Transmembrane protein 26	Homo sapiens
cypCar_00000914.RA	phyhipl	Phytanoyl-CoA hydroxylase-interacting protein-like	Danio rerio
cypCar_00000915.RA	bicc1-b	Protein bicaudal C homolog 1-B	Xenopus laevis
cypCar_00000916.RA	ube2d4	Ubiquitin-conjugating enzyme E2 D4	Homo sapiens
cypCar_00000917.RA	vsx1	Visual system homeobox 1	Danio rerio
cypCar_00000918.RA	entpd6	Ectonucleoside triphosphate diphosphohydrolase 6	Homo sapiens
cypCar_00000919.RA	pygb	Glycogen phosphorylase brain form	Homo sapiens
cypCar_00000920.RA	abhd12	Monoacylglycerol lipase ABHD12	Danio rerio
cypCar_00000921.RA	hspa12a	Heat shock 70 kDa protein 12A	Homo sapiens
cypCar_00000922.RA	eno4	Enolase-like protein ENO4	Danio rerio
cypCar_00000923.RA		Shootin-1	Danio rerio
cypCar_00000924.RA	atp6v1b2	V-type proton ATPase subunit B brain isoform	Homo sapiens
cypCar_00000925.RA	vax1	Ventral anterior homeobox 1	Danio rerio
cypCar_00000926.RA	pla2g4f	Cytosolic phospholipase A2 zeta	Homo sapiens
cypCar_00000927.RA	pla2g4e	Cytosolic phospholipase A2 epsilon	Mus musculus
cypCar_00000928.RA	chst15	Carbohydrate sulfotransferase 15	Homo sapiens
cypCar_00000929.RA	txlnb	Beta-taxilin	Gallus gallus
cypCar_00000930.RA	heca	Headcase protein homolog	Homo sapiens
cypCar_00000931.RA	abracl	Costars family protein ABRACL	Danio rerio
cypCar_00000932.RA	slc25a27	Mitochondrial uncoupling protein 4	Homo sapiens
cypCar_00000933.RA	ncoa1	Nuclear receptor coactivator 1	Homo sapiens
cypCar_00000934.RA	rpl7l1	60S ribosomal protein L7-like 1	Homo sapiens
cypCar_00000935.RA	slc5a6	Sodium-dependent multivitamin transporter	Rattus norvegicus
cypCar_00000936.RA	ephx1	Epoxide hydrolase 1	Homo sapiens
cypCar_00000937.RA	srp9	Signal recognition particle 9 kDa protein	Mus musculus
cypCar_00000938.RA	enah	Protein enabled homolog	Homo sapiens
cypCar_00000939.RA	enah	Protein enabled homolog	Homo sapiens
cypCar_00000940.RA	lbr	Lamin-B receptor	Gallus gallus
cypCar_00000941.RA	cnih3	Protein cornichon homolog 3	Mus musculus
cypCar_00000942.RA	jak1	Tyrosine-protein kinase JAK1	Cyprinus carpio
cypCar_00000943.RA	raver2	Ribonucleoprotein PTB-binding 2	Homo sapiens
cypCar_00000944.RA	raver1	Ribonucleoprotein PTB-binding 1	Homo sapiens
cypCar_00000945.RA	cachd1	VWFA and cache domain-containing protein 1	Homo sapiens
cypCar_00000946.RA	ror1	Tyrosine-protein kinase transmembrane receptor ROR1	Homo sapiens
cypCar_00000947.RA	ror1	Tyrosine-protein kinase transmembrane receptor ROR1	Mus musculus
cypCar_00000948.RA	ror1	Tyrosine-protein kinase transmembrane receptor ROR1	Homo sapiens
cypCar_00000949.RA	kcnc2	Potassium voltage-gated channel subfamily C member 2	Homo sapiens
cypCar_00000950.RA	eif2ak1	Eukaryotic translation initiation factor 2-alpha kinase 1	Macaca fascicularis
cypCar_00000951.RA	usp42	Ubiquitin carboxyl-terminal hydrolase 42	Rattus norvegicus
cypCar_00000952.RA
cypCar_00000953.RA	cyth3	Cytohesin-3	Rattus norvegicus
cypCar_00000954.RA	papss2	Bifunctional 3-phosphoadenosine 5-phosphosulfate synthase 2	Homo sapiens
cypCar_00000955.RA	atad1b	ATPase family AAA domain-containing protein 1-B	Danio rerio
cypCar_00000956.RA	pten	Phosphatidylinositol 3 4 5-trisphosphate 3-phosphatase and dual-specificity protein phosphatase PTEN	Homo sapiens
cypCar_00000957.RA	lipa	Lysosomal acid lipase/cholesteryl ester hydrolase	Mus musculus
cypCar_00000958.RA	lipa	Lysosomal acid lipase/cholesteryl ester hydrolase	Mus musculus
cypCar_00000959.RA	ankrd22	Ankyrin repeat domain-containing protein 22	Homo sapiens
cypCar_00000960.RA	stambpl1	AMSH-like protease	Mus musculus
cypCar_00000961.RA	acta2	Actin aortic smooth muscle	Rattus norvegicus
cypCar_00000962.RA	ch25h	Cholesterol 25-hydroxylase-like protein	Danio rerio
cypCar_00000963.RA	ifit5	Interferon-induced protein with tetratricopeptide repeats 5	Homo sapiens
cypCar_00000964.RA	ifit5	Interferon-induced protein with tetratricopeptide repeats 5	Homo sapiens
cypCar_00000965.RA	slc16a12b	Monocarboxylate transporter 12-B	Danio rerio
cypCar_00000966.RA	slc16a12b	Monocarboxylate transporter 12-B	Danio rerio
cypCar_00000967.RA	pank1	Pantothenate kinase 1	Homo sapiens
cypCar_00000968.RA	htr7	5-hydroxytryptamine receptor 7	Mus musculus
cypCar_00000969.RA	kif20b	Kinesin-like protein KIF20B	Mus musculus
cypCar_00000970.RA	rpp3	Ribonuclease P protein subunit p30	Bos taurus
cypCar_00000971.RA	ankrd1	Ankyrin repeat domain-containing protein 1	Bos taurus
cypCar_00000972.RA	pcgf5b	Polycomb group RING finger protein 5-B	Danio rerio
cypCar_00000973.RA	rimbp2	RIMS-binding protein 2	Gallus gallus
cypCar_00000974.RA	rimbp2	RIMS-binding protein 2	Gallus gallus
cypCar_00000975.RA	rimbp2	RIMS-binding protein 2	Gallus gallus
cypCar_00000976.RA	rimbp2	RIMS-binding protein 2	Gallus gallus
cypCar_00000977.RA	gpr133	Probable G-protein coupled receptor 133	Mus musculus
cypCar_00000978.RA	gpr133	Probable G-protein coupled receptor 133	Bos taurus
cypCar_00000979.RA	ep40	E1A-binding protein p400	Homo sapiens
cypCar_00000980.RA	ncor1	Nuclear receptor corepressor 1	Homo sapiens
cypCar_00000981.RA	fam208a	Protein FAM208A	Mus musculus
cypCar_00000982.RA	amigo1	Amphoterin-induced protein 1	Rattus norvegicus
cypCar_00000983.RA	klhdc8b	Kelch domain-containing protein 8B	Bos taurus
cypCar_00000984.RA	klhdc8b	Kelch domain-containing protein 8B	Rattus norvegicus
cypCar_00000985.RA	guca1b	Guanylyl cyclase-activating protein 2	Lithobates pipiens
cypCar_00000986.RA	apobec2	Probable C->U-editing enzyme APOBEC-2	Mus musculus
cypCar_00000987.RA	zbed4	Zinc finger BED domain-containing protein 4	Homo sapiens
cypCar_00000988.RA	ccdc115	Coiled-coil domain-containing protein 115	Danio rerio
cypCar_00000989.RA	ebp	3-beta-hydroxysteroid-Delta 8 Delta 7)-isomerase	Mus musculus)
cypCar_00000990.RA	fkbp4	Peptidyl-prolyl cis-trans isomerase FKBP4	Homo sapiens
cypCar_00000991.RA	pard6b	Partitioning defective 6 homolog beta	Mus musculus
cypCar_00000992.RA	arfgef2	Brefeldin A-inhibited guanine nucleotide-exchange protein 2	Rattus norvegicus
cypCar_00000993.RA	bcl2l1	Bcl-2-like protein 1	Sus scrofa
cypCar_00000994.RA		Cytochrome c oxidase subunit 4 isoform 2 mitochondrial	Thunnus obesus
cypCar_00000995.RA	fam110b	Protein FAM110B	Danio rerio
cypCar_00000996.RA	nsfl1c	NSFL1 cofactor p47	Gallus gallus
cypCar_00000997.RA	emp3	Epithelial membrane protein 3	Homo sapiens
cypCar_00000998.RA	trpc4ap	Short transient receptor potential channel 4-associated protein	Homo sapiens
cypCar_00000999.RA	myh7	Myosin-7	Sus scrofa
cypCar_00001000.RA	nudt16	U8 snoRNA-decapping enzyme	Homo sapiens
cypCar_00001001.RA	smarcd3	SWI/SNF-related matrix-associated actin-dependent regulator of chromatin subfamily D member 3	Mus musculus
cypCar_00001002.RA	abcf2	ATP-binding cassette sub-family F member 2	Mus musculus
cypCar_00001003.RA	faim2	Protein lifeguard 2	Rattus norvegicus
cypCar_00001004.RA	ttc19	Tetratricopeptide repeat protein 19 mitochondrial	Danio rerio
cypCar_00001005.RA
cypCar_00001006.RA	pgbd3	PiggyBac transposable element-derived protein 3	Homo sapiens
cypCar_00001007.RA	slc4a2	Anion exchange protein 2	Mus musculus
cypCar_00001008.RA	ubtf-b	Nucleolar transcription factor 1-B	Xenopus laevis
cypCar_00001009.RA	asap1	Arf-GAP with SH3 domain ANK repeat and PH domain-containing protein 1	Mus musculus
cypCar_00001010.RA	fam49b	Protein FAM49B	Homo sapiens
cypCar_00001011.RA	mycb	Transcriptional regulator Myc-B	Danio rerio
cypCar_00001012.RA	ankhb	Progressive ankylosis protein homolog B	Danio rerio
cypCar_00001013.RA	otulin	Ubiquitin thioesterase otulin	Mus musculus
cypCar_00001014.RA	amph	Amphiphysin	Rattus norvegicus
cypCar_00001015.RA	tcrg-v1	T-cell receptor gamma chain V region V108B	Mus musculus)
cypCar_00001016.RA
cypCar_00001017.RA		Cytolysin RTX-A	Heteractis crispa
cypCar_00001018.RA		Fragaceatoxin C	Actinia fragacea
cypCar_00001019.RA	coq7	Ubiquinone biosynthesis protein COQ7 homolog	Homo sapiens
cypCar_00001020.RA	itpripl2	Inositol 1 4 5-trisphosphate receptor-interacting protein-like 2	Mus musculus
cypCar_00001021.RA	syt17	Synaptotagmin-17	Homo sapiens
cypCar_00001022.RA	clec19a	C-type lectin domain family 19 member A	Homo sapiens
cypCar_00001023.RA	smg1	Serine/threonine-protein kinase SMG1	Mus musculus
cypCar_00001024.RA	smg1	Serine/threonine-protein kinase SMG1	Homo sapiens
cypCar_00001025.RA	smg1	Serine/threonine-protein kinase SMG1	Mus musculus
cypCar_00001026.RA	smg1	Serine/threonine-protein kinase SMG1	Mus musculus
cypCar_00001027.RA	arl6ip1	ADP-ribosylation factor-like protein 6-interacting protein 1	Mus musculus
cypCar_00001028.RA
cypCar_00001029.RA	thap1	THAP domain-containing protein 1	Xenopus tropicalis
cypCar_00001030.RA	tceb2	Transcription elongation factor B polypeptide 2	Rattus norvegicus
cypCar_00001031.RA	harbi1	Putative nuclease HARBI1	Xenopus laevis
cypCar_00001032.RA
cypCar_00001033.RA	armc5	Armadillo repeat-containing protein 5	Rattus norvegicus
cypCar_00001034.RA
cypCar_00001035.RA
cypCar_00001036.RA	prf1	Perforin-1	Mus musculus
cypCar_00001037.RA	prf1	Perforin-1	Mus musculus
cypCar_00001038.RA	paqr4	Progestin and adipoQ receptor family member 4	Homo sapiens
cypCar_00001039.RA	coro1c	Coronin-1C	Homo sapiens
cypCar_00001040.RA	cldn4	Claudin-4	Mus musculus
cypCar_00001041.RA	gsp-2	Serine/threonine-protein phosphatase PP1-beta	Caenorhabditis elegans
cypCar_00001042.RA	suv420h2	Histone-lysine N-methyltransferase SUV420H2	Xenopus laevis
cypCar_00001043.RA	shank1	SH3 and multiple ankyrin repeat domains protein 1	Mus musculus
cypCar_00001044.RA	tars	Threonine--tRNA ligase cytoplasmic	Bos taurus
cypCar_00001045.RA	gas1	Growth arrest-specific protein 1	Mus musculus
cypCar_00001046.RA	dapk1	Death-associated protein kinase 1	Homo sapiens
cypCar_00001047.RA	ctsl	Cathepsin L1	Sus scrofa
cypCar_00001048.RA	fbp2	Fructose-1 6-bisphosphatase isozyme 2	Rattus norvegicus
cypCar_00001049.RA	fbp1	Fructose-1 6-bisphosphatase 1	Sus scrofa
cypCar_00001050.RA	kank1	KN motif and ankyrin repeat domain-containing protein 1	Homo sapiens
cypCar_00001051.RA	dmrt1	Doublesex- and mab-3-related transcription factor 1	Danio rerio
cypCar_00001052.RA	dmrt3a	Doublesex- and mab-3-related transcription factor 3a	Danio rerio
cypCar_00001053.RA	dmrt2	Doublesex- and mab-3-related transcription factor 2	Homo sapiens
cypCar_00001054.RA	sox5	Transcription factor SOX-5	Homo sapiens
cypCar_00001055.RA	sox5	Transcription factor SOX-5	Homo sapiens
cypCar_00001056.RA	etnk1	Ethanolamine kinase 1	Homo sapiens
cypCar_00001057.RA	strap	Serine-threonine kinase receptor-associated protein	Bos taurus
cypCar_00001058.RA	tmpo	Lamina-associated polypeptide 2 isoform beta	Rattus norvegicus
cypCar_00001059.RA	slc25a3	Phosphate carrier protein mitochondrial	Mus musculus
cypCar_00001060.RA	ldhba	L-lactate dehydrogenase B-A chain	Danio rerio
cypCar_00001061.RA	gys2	Glycogen [starch] synthase liver	Rattus norvegicus
cypCar_00001062.RA	spx	Spexin	Carassius auratus
cypCar_00001063.RA	golt1b	Vesicle transport protein GOT1B	Homo sapiens
cypCar_00001064.RA	tcp11l2	T-complex protein 11-like protein 2	Bos taurus
cypCar_00001065.RA	pkp2	Plakophilin-2	Homo sapiens
cypCar_00001066.RA
cypCar_00001067.RA	dennd5b	DENN domain-containing protein 5B	Danio rerio
cypCar_00001068.RA	fam60a	Protein FAM60A	Homo sapiens
cypCar_00001069.RA	caprin2	Caprin-2	Danio rerio
cypCar_00001070.RA	caprin2	Caprin-2	Danio rerio
cypCar_00001071.RA	xkr9	XK-related protein 9	Tetraodon nigroviridis
cypCar_00001072.RA	tram1l1	Translocating chain-associated membrane protein 1-like 1	Xenopus laevis
cypCar_00001073.RA	ncoa2	Nuclear receptor coactivator 2	Danio rerio
cypCar_00001074.RA	ncoa2	Nuclear receptor coactivator 2	Danio rerio
cypCar_00001075.RA	ncoa2	Nuclear receptor coactivator 2	Danio rerio
cypCar_00001076.RA	prdm14	PR domain zinc finger protein 14	Homo sapiens
cypCar_00001077.RA	ngdn	Neuroguidin	Danio rerio
cypCar_00001078.RA	pabpn1	Polyadenylate-binding protein 2	Homo sapiens
cypCar_00001079.RA	zfhx4	Zinc finger homeobox protein 4	Mus musculus
cypCar_00001080.RA	jph1	Junctophilin-1	Homo sapiens
cypCar_00001081.RA	jph1	Junctophilin-1	Mus musculus
cypCar_00001082.RA	jph1	Junctophilin-1	Mus musculus
cypCar_00001083.RA	gdap1	Ganglioside-induced differentiation-associated protein 1	Bos taurus
cypCar_00001084.RA	pi15a	Peptidase inhibitor 15-A	Danio rerio
cypCar_00001085.RA	crispld1	Cysteine-rich secretory protein LCCL domain-containing 1	Gallus gallus
cypCar_00001086.RA	thbs4	Thrombospondin-4	Rattus norvegicus
cypCar_00001087.RA	serinc5	Serine incorporator 5	Danio rerio
cypCar_00001088.RA	cdk7	Cyclin-dependent kinase 7	Carassius auratus
cypCar_00001089.RA	setbp1	SET-binding protein	Homo sapiens
cypCar_00001090.RA	lnpep	Leucyl-cystinyl aminopeptidase	Homo sapiens
cypCar_00001091.RA	erap2	Endoplasmic reticulum aminopeptidase 2	Pongo abelii
cypCar_00001092.RA	rgmb	RGM domain family member B	Homo sapiens
cypCar_00001093.RA	clec17a	C-type lectin domain family 17 member A	Homo sapiens
cypCar_00001094.RA	opcml	Opioid-binding protein/cell adhesion molecule	Pan troglodytes
cypCar_00001095.RA	pex5l	PEX5-related protein	Homo sapiens
cypCar_00001096.RA	usp13	Ubiquitin carboxyl-terminal hydrolase 13	Danio rerio
cypCar_00001097.RA	ndufb5	NADH dehydrogenase [ubiquinone] 1 beta subcomplex subunit 5 mitochondrial	Bos taurus
cypCar_00001098.RA	mrpl47	39S ribosomal protein L47 mitochondrial	Mus musculus
cypCar_00001099.RA	actl6a	Actin-like protein 6A	Homo sapiens
cypCar_00001100.RA	tmem131	Transmembrane protein 131	Homo sapiens
cypCar_00001101.RA		Uncharacterized protein in bps2 5region Fragment	Acidianus ambivalens)
cypCar_00001102.RA	bivm	Basic immunoglobulin-like variable motif-containing protein	Xenopus tropicalis
cypCar_00001103.RA	ybgg	Homocysteine S-methyltransferase YbgG	Bacillus subtilis strain 168))
cypCar_00001104.RA	nme7	Nucleoside diphosphate kinase 7	Homo sapiens
cypCar_00001105.RA	atnb233	Sodium/potassium-transporting ATPase subunit beta-233	Anguilla anguilla
cypCar_00001106.RA	dpt	Dermatopontin	Bos taurus
cypCar_00001107.RA	zbtb11	Zinc finger and BTB domain-containing protein 11	Homo sapiens
cypCar_00001108.RA	fam69a	Protein FAM69A	Danio rerio
cypCar_00001109.RA	rpl5	60S ribosomal protein L5	Gallus gallus
cypCar_00001110.RA	evi5	Ecotropic viral integration site 5 protein homolog	Homo sapiens
cypCar_00001111.RA	gfi1	Zinc finger protein Gfi-1	Rattus norvegicus
cypCar_00001112.RA	exo5	Exonuclease V	Danio rerio
cypCar_00001113.RA	vps53	Vacuolar protein sorting-associated protein 53 homolog	Gallus gallus
cypCar_00001114.RA	vps53	Vacuolar protein sorting-associated protein 53 homolog	Gallus gallus
cypCar_00001115.RA	slc35f2	Solute carrier family 35 member F2	Homo sapiens
cypCar_00001116.RA	mnt	Max-binding protein MNT	Mus musculus
cypCar_00001117.RA	mettl16	Methyltransferase-like protein 16	Danio rerio
cypCar_00001118.RA	pafah1b1a	Lissencephaly-1 homolog A	Danio rerio
cypCar_00001119.RA	cluh	Clustered mitochondria protein homolog	Danio rerio
cypCar_00001120.RA	ccdc92	Coiled-coil domain-containing protein 92	Homo sapiens
cypCar_00001121.RA	tlcd2	TLC domain-containing protein 2	Danio rerio
cypCar_00001122.RA	pak4	Serine/threonine-protein kinase PAK 4	Mus musculus
cypCar_00001123.RA	kiaa0247	Uncharacterized protein KIAA0247	Homo sapiens
cypCar_00001124.RA	hif1a	Hypoxia-inducible factor 1-alpha	Gallus gallus
cypCar_00001125.RA	npat	Protein NPAT	Xenopus laevis
cypCar_00001126.RA
cypCar_00001127.RA	taok1	Serine/threonine-protein kinase TAO1	Rattus norvegicus
cypCar_00001128.RA	tsr1	Pre-rRNA-processing protein TSR1 homolog	Xenopus laevis
cypCar_00001129.RA	hic1	Hypermethylated in cancer 1 protein Fragment	Gallus gallus)
cypCar_00001130.RA	slc16a7	Monocarboxylate transporter 2	Mesocricetus auratus
cypCar_00001131.RA	wfdc1	WAP four-disulfide core domain protein 1	Gallus gallus
cypCar_00001132.RA	cirh1a	Cirhin	Homo sapiens
cypCar_00001133.RA	vps9d1	VPS9 domain-containing protein 1	Homo sapiens
cypCar_00001134.RA	pecr	Peroxisomal trans-2-enoyl-CoA reductase	Cavia porcellus
cypCar_00001135.RA	spata2l	Spermatogenesis-associated protein 2-like protein	Bos taurus
cypCar_00001136.RA	uri1	Unconventional prefoldin RPB5 interactor	Bos taurus
cypCar_00001137.RA	tshz3	Teashirt homolog 3	Homo sapiens
cypCar_00001138.RA	mtss1l	MTSS1-like protein	Mus musculus
cypCar_00001139.RA	mapk12	Mitogen-activated protein kinase 12	Danio rerio
cypCar_00001140.RA	selo	Selenoprotein O	Danio rerio
cypCar_00001141.RA	selo	Selenoprotein O	Danio rerio
cypCar_00001142.RA	trabd	TraB domain-containing protein	Homo sapiens
cypCar_00001143.RA	panx2	Pannexin-2	Homo sapiens
cypCar_00001144.RA	mlc1	Membrane protein MLC1	Macaca fascicularis
cypCar_00001145.RA	btbd11b	Ankyrin repeat and BTB/POZ domain-containing protein BTBD11-B	Danio rerio
cypCar_00001146.RA	igsf21	Immunoglobulin superfamily member 21	Mus musculus
cypCar_00001147.RA	klhdc7a	Kelch domain-containing protein 7A	Mus musculus
cypCar_00001148.RA	c1orf158	Uncharacterized protein C1orf158	Homo sapiens
cypCar_00001149.RA	aadacl4	Arylacetamide deacetylase-like 4	Homo sapiens
cypCar_00001150.RA	dhrs3	Short-chain dehydrogenase/reductase 3	Homo sapiens
cypCar_00001151.RA	lrrc38	Leucine-rich repeat-containing protein 38	Mus musculus
cypCar_00001152.RA	ptpru	Receptor-type tyrosine-protein phosphatase U	Danio rerio
cypCar_00001153.RA	fam169a	Soluble lamin-associated protein of 75 kDa	Homo sapiens
cypCar_00001154.RA	gcnt4	Beta-1 3-galactosyl-O-glycosyl-glycoprotein beta-1 6-N-acetylglucosaminyltransferase 4	Danio rerio
cypCar_00001155.RA	ankrd11	Ankyrin repeat domain-containing protein 11	Homo sapiens
cypCar_00001156.RA	hmgcr	3-hydroxy-3-methylglutaryl-coenzyme A reductase	Bos taurus
cypCar_00001157.RA	col4a3bp	Collagen type IV alpha-3-binding protein	Danio rerio
cypCar_00001158.RA	arsk	Arylsulfatase K	Danio rerio
cypCar_00001159.RA	arsk	Arylsulfatase K	Danio rerio
cypCar_00001160.RA	nol6	Nucleolar protein 6	Xenopus laevis
cypCar_00001161.RA	ttc37	Tetratricopeptide repeat protein 37	Xenopus laevis
cypCar_00001162.RA	fam81b	Protein FAM81B	Homo sapiens
cypCar_00001163.RA	mctp1	Multiple C2 and transmembrane domain-containing protein 1	Homo sapiens
cypCar_00001164.RA	nfya	Nuclear transcription factor Y subunit alpha	Mus musculus
cypCar_00001165.RA	ngrn	Neugrin	Pongo abelii
cypCar_00001166.RA	sort1	Sortilin	Danio rerio
cypCar_00001167.RA	synpr	Synaptoporin	Mus musculus
cypCar_00001168.RA	atxn7l2	Ataxin-7-like protein 2	Homo sapiens
cypCar_00001169.RA	amigo1	Amphoterin-induced protein 1	Rattus norvegicus
cypCar_00001170.RA	gpr61	Probable G-protein coupled receptor 61	Mus musculus
cypCar_00001171.RA	gpr61	Probable G-protein coupled receptor 61	Homo sapiens
cypCar_00001172.RA	gnai3	Guanine nucleotide-binding protein Gk subunit alpha	Cavia porcellus)
cypCar_00001173.RA	gnat2	Guanine nucleotide-binding protein Gt subunit alpha-2	Homo sapiens)
cypCar_00001174.RA	ampd2	AMP deaminase 2	Mus musculus
cypCar_00001175.RA	gstm3	Glutathione S-transferase Mu 3	Homo sapiens
cypCar_00001176.RA	eps8l3	Epidermal growth factor receptor kinase substrate 8-like protein 3	Mus musculus
cypCar_00001177.RA	atp5f1	ATP synthase F0 complex subunit B1 mitochondrial	Pongo abelii)
cypCar_00001178.RA	traf3ip3	TRAF3-interacting JNK-activating modulator	Homo sapiens
cypCar_00001179.RA
cypCar_00001180.RA	kcnq2	Potassium voltage-gated channel subfamily KQT member 2	Rattus norvegicus
cypCar_00001181.RA	kcnq2	Potassium voltage-gated channel subfamily KQT member 2	Mus musculus
cypCar_00001182.RA	prex1	Phosphatidylinositol 3 4 5-trisphosphate-dependent Rac exchanger 1 protein	Homo sapiens
cypCar_00001183.RA	tmem81	Transmembrane protein 81	Bos taurus
cypCar_00001184.RA	stk38	Serine/threonine-protein kinase 38	Pongo abelii
cypCar_00001185.RA	slc38a3	Sodium-coupled neutral amino acid transporter 3	Homo sapiens
cypCar_00001186.RA	was	Wiskott-Aldrich syndrome protein	Homo sapiens
cypCar_00001187.RA	sema3f	Semaphorin-3F	Homo sapiens
cypCar_00001188.RA	pdcd2	Programmed cell death protein 2	Bos taurus
cypCar_00001189.RA	tbp	TATA-box-binding protein	Protobothrops flavoviridis
cypCar_00001190.RA		N4-Beta-N-acetylglucosaminyl)-L-asparaginase Fragment)	Spodoptera frugiperda)
cypCar_00001191.RA	rab1a	Ras-related protein Rab-1A	Rattus norvegicus
cypCar_00001192.RA	cep68	Centrosomal protein of 68 kDa	Mus musculus
cypCar_00001193.RA	slc1a4	Neutral amino acid transporter A	Bos taurus
cypCar_00001194.RA	sertad2	SERTA domain-containing protein 2	Homo sapiens
cypCar_00001195.RA	echs1	Enoyl-CoA hydratase mitochondrial	Mus musculus
cypCar_00001196.RA	fuom	Fucose mutarotase	Danio rerio
cypCar_00001197.RA
cypCar_00001198.RA	msxc	Homeobox protein MSH-C	Danio rerio
cypCar_00001199.RA	znf511	Zinc finger protein 511	Danio rerio
cypCar_00001200.RA	adam8	Disintegrin and metalloproteinase domain-containing protein 8	Mus musculus
cypCar_00001201.RA	erlin1	Erlin-1	Danio rerio
cypCar_00001202.RA	wdr96	WD repeat-containing protein 96	Homo sapiens
cypCar_00001203.RA	sfr1	Swi5-dependent recombination DNA repair protein 1 homolog	Danio rerio
cypCar_00001204.RA	cg25c	Collagen alpha-1 IV chain	Drosophila melanogaster)
cypCar_00001205.RA	slk	STE20-like serine/threonine-protein kinase	Homo sapiens
cypCar_00001206.RA	slk	STE20-like serine/threonine-protein kinase	Homo sapiens
cypCar_00001207.RA	dusp13	Dual specificity protein phosphatase 13 isoform A	Mus musculus
cypCar_00001208.RA	dusp13	Dual specificity protein phosphatase 13 isoform A	Homo sapiens
cypCar_00001209.RA	kat6b	Histone acetyltransferase KAT6B	Macaca fascicularis
cypCar_00001210.RA	kat6b	Histone acetyltransferase KAT6B	Homo sapiens
cypCar_00001211.RA	alk	ALK tyrosine kinase receptor	Mus musculus
cypCar_00001212.RA	itpka	Inositol-trisphosphate 3-kinase A	Homo sapiens
cypCar_00001213.RA	ivd	Isovaleryl-CoA dehydrogenase mitochondrial	Pongo abelii
cypCar_00001214.RA	bahd1	Bromo adjacent homology domain-containing 1 protein	Mus musculus
cypCar_00001215.RA	prlhr	Prolactin-releasing peptide receptor	Rattus norvegicus
cypCar_00001216.RA	c15orf57	Uncharacterized protein C15orf57	Homo sapiens
cypCar_00001217.RA	pcmt1	Protein-L-isoaspartate D-aspartate O-methyltransferase	Gallus gallus)
cypCar_00001218.RA	rpusd2	RNA pseudouridylate synthase domain-containing protein 2	Mus musculus
cypCar_00001219.RA	disp2	Protein dispatched homolog 2	Danio rerio
cypCar_00001220.RA	pkdcc	Extracellular tyrosine-protein kinase PKDCC	Homo sapiens
cypCar_00001221.RA	eml1	Echinoderm microtubule-associated protein-like 1	Homo sapiens
cypCar_00001222.RA	mif	Macrophage migration inhibitory factor	Ovis aries
cypCar_00001223.RA	clp1	Polyribonucleotide 5-hydroxyl-kinase Clp1	Danio rerio
cypCar_00001224.RA	zdhhc5	Palmitoyltransferase ZDHHC5	Bos taurus
cypCar_00001225.RA	sept8b	Septin-8-B	Danio rerio
cypCar_00001226.RA	sfxn1	Sideroflexin-1	Homo sapiens
cypCar_00001227.RA	ppp2ca	Serine/threonine-protein phosphatase 2A catalytic subunit alpha isoform	Oryctolagus cuniculus
cypCar_00001228.RA	nsd1	Histone-lysine N-methyltransferase H3 lysine-36 and H4 lysine-20 specific	Mus musculus
cypCar_00001229.RA	tab3	TGF-beta-activated kinase 1 and MAP3K7-binding protein 3	Homo sapiens
cypCar_00001230.RA	tmem47	Transmembrane protein 47	Danio rerio
cypCar_00001231.RA	prrg1	Transmembrane gamma-carboxyglutamic acid protein 1	Pongo abelii
cypCar_00001232.RA	cpox	Oxygen-dependent coproporphyrinogen-III oxidase mitochondrial	Homo sapiens
cypCar_00001233.RA	ccdc181	Coiled-coil domain-containing protein 181	Homo sapiens
cypCar_00001234.RA	fsd1	Fibronectin type III and SPRY domain-containing protein 1	Danio rerio
cypCar_00001235.RA	stap2	Signal-transducing adaptor protein 2	Mus musculus
cypCar_00001236.RA	mpnd	MPN domain-containing protein	Danio rerio
cypCar_00001237.RA	sh3gl1	Endophilin-A2	Gallus gallus
cypCar_00001238.RA	rorb	Nuclear receptor ROR-beta	Homo sapiens
cypCar_00001239.RA	creb3l1	Cyclic AMP-responsive element-binding protein 3-like protein 1	Homo sapiens
cypCar_00001240.RA
cypCar_00001241.RA	dgkz	Diacylglycerol kinase zeta	Homo sapiens
cypCar_00001242.RA	chrm4	Muscarinic acetylcholine receptor M4	Gallus gallus
cypCar_00001243.RA	ambra1	Activating molecule in BECN1-regulated autophagy protein 1	Homo sapiens
cypCar_00001244.RA	ambra1	Activating molecule in BECN1-regulated autophagy protein 1	Homo sapiens
cypCar_00001245.RA	mapkbp1	Mitogen-activated protein kinase-binding protein 1	Xenopus laevis
cypCar_00001246.RA	mga	MAX gene-associated protein	Homo sapiens
cypCar_00001247.RA	tyro3	Tyrosine-protein kinase receptor TYRO3	Danio rerio
cypCar_00001248.RA	tyro3	Tyrosine-protein kinase receptor TYRO3	Danio rerio
cypCar_00001249.RA	mipol1	Mirror-image polydactyly gene 1 protein	Homo sapiens
cypCar_00001250.RA	jag1b	Protein jagged-1b	Danio rerio
cypCar_00001251.RA	slx4ip	Protein SLX4IP	Danio rerio
cypCar_00001252.RA	mkks	McKusick-Kaufman/Bardet-Biedl syndromes putative chaperonin	Homo sapiens
cypCar_00001253.RA	srd5a2	3-oxo-5-alpha-steroid 4-dehydrogenase 2	Macaca fascicularis
cypCar_00001254.RA	memo1	Protein MEMO1	Danio rerio
cypCar_00001255.RA	memo1	Protein MEMO1	Danio rerio
cypCar_00001256.RA	wdr27	WD repeat-containing protein 27	Homo sapiens
cypCar_00001257.RA	wdr27	WD repeat-containing protein 27	Homo sapiens
cypCar_00001258.RA	snx18	Sorting nexin-18	Mus musculus
cypCar_00001259.RA	cspg4	Chondroitin sulfate proteoglycan 4	Homo sapiens
cypCar_00001260.RA	cspg4	Chondroitin sulfate proteoglycan 4	Rattus norvegicus
cypCar_00001261.RA	cspg4	Chondroitin sulfate proteoglycan 4	Mus musculus
cypCar_00001262.RA	icmel1	Probable isoprenylcysteine alpha-carbonyl methylesterase ICMEL1	Arabidopsis thaliana
cypCar_00001263.RA	wdfy3	WD repeat and FYVE domain-containing protein 3	Homo sapiens
cypCar_00001264.RA	wdfy3	WD repeat and FYVE domain-containing protein 3	Homo sapiens
cypCar_00001265.RA	cds1	Phosphatidate cytidylyltransferase 1	Mus musculus
cypCar_00001266.RA	tmem175	Transmembrane protein 175	Danio rerio
cypCar_00001267.RA	rasgef1ba	Ras-GEF domain-containing family member 1B-A	Danio rerio
cypCar_00001268.RA	prkg2	cGMP-dependent protein kinase 2	Homo sapiens
cypCar_00001269.RA	bmp3	Bone morphogenetic protein 3	Mus musculus
cypCar_00001270.RA	prdm8	PR domain zinc finger protein 8	Homo sapiens
cypCar_00001271.RA	lce	Low choriolytic enzyme	Oryzias latipes
cypCar_00001272.RA	ndufs3	NADH dehydrogenase [ubiquinone] iron-sulfur protein 3 mitochondrial	Bos taurus
cypCar_00001273.RA	ptpmt1	Phosphatidylglycerophosphatase and protein-tyrosine phosphatase 1	Homo sapiens
cypCar_00001274.RA	celf1	CUGBP Elav-like family member 1	Danio rerio
cypCar_00001275.RA	nudt19	Nucleoside diphosphate-linked moiety X motif 19 mitochondrial	Xenopus laevis
cypCar_00001276.RA	slc7a9	b0 +-type amino acid transporter 1	Oryctolagus cuniculus)
cypCar_00001277.RA	rnf182	E3 ubiquitin-protein ligase RNF182	Ailuropoda melanoleuca
cypCar_00001278.RA	cep89	Centrosomal protein of 89 kDa	Danio rerio
cypCar_00001279.RA	rhpn2	Rhophilin-2	Danio rerio
cypCar_00001280.RA	slc7a1	Asc-type amino acid transporter 1	Rattus norvegicus
cypCar_00001281.RA	lrp3	Low-density lipoprotein receptor-related protein 3	Rattus norvegicus
cypCar_00001282.RA	gpatch1	G patch domain-containing protein 1	Homo sapiens
cypCar_00001283.RA	cnep1r1	Nuclear envelope phosphatase-regulatory subunit 1	Danio rerio
cypCar_00001284.RA	abcc12	Multidrug resistance-associated protein 9	Mus musculus
cypCar_00001285.RA	cebpg	CCAAT/enhancer-binding protein gamma	Rattus norvegicus
cypCar_00001286.RA	cebpa	CCAAT/enhancer-binding protein alpha	Homo sapiens
cypCar_00001287.RA	smg9	Protein SMG9	Salmo salar
cypCar_00001288.RA	plaur	Urokinase plasminogen activator surface receptor	Rattus norvegicus
cypCar_00001289.RA	ywhaba	14-3-3 protein beta/alpha-A	Danio rerio
cypCar_00001290.RA	pon2	Serum paraoxonase/arylesterase 2	Gallus gallus
cypCar_00001291.RA	elmo1	Engulfment and cell motility protein 1	Homo sapiens
cypCar_00001292.RA	fxyd6	FXYD domain-containing ion transport regulator 6	Bos taurus
cypCar_00001293.RA	nfkbid	NF-kappa-B inhibitor delta	Mus musculus
cypCar_00001294.RA	znf239	Zinc finger protein 239	Homo sapiens
cypCar_00001295.RA	flt4	Vascular endothelial growth factor receptor 3	Homo sapiens
cypCar_00001296.RA	cadm4	Cell adhesion molecule 4	Xenopus laevis
cypCar_00001297.RA	ptges	Prostaglandin E synthase	Equus caballus
cypCar_00001298.RA	usp2	Ubiquitin carboxyl-terminal hydrolase 20	Danio rerio
cypCar_00001299.RA		Uncharacterized protein C9orf78 homolog	Mus musculus
cypCar_00001300.RA	med22	Mediator of RNA polymerase II transcription subunit 22	Danio rerio
cypCar_00001301.RA	rpl7a	60S ribosomal protein L7a	Takifugu rubripes
cypCar_00001302.RA	surf1	Surfeit locus protein 1	Takifugu rubripes)
cypCar_00001303.RA	ccbl1	Kynurenine--oxoglutarate transaminase 1	Mus musculus
cypCar_00001304.RA	prkaa1	5-AMP-activated protein kinase catalytic subunit alpha-1	Homo sapiens
cypCar_00001305.RA	kank1	KN motif and ankyrin repeat domain-containing protein 1	Homo sapiens
cypCar_00001306.RA	smarca2	Probable global transcription activator SNF2L2	Mus musculus
cypCar_00001307.RA	glipr2	Golgi-associated plant pathogenesis-related protein 1	Homo sapiens
cypCar_00001308.RA	lmo4-b	LIM domain transcription factor LMO4-B	Xenopus laevis
cypCar_00001309.RA	cyr61	Protein CYR61	Pan troglodytes
cypCar_00001310.RA	pole3	DNA polymerase epsilon subunit 3	Pongo abelii
cypCar_00001311.RA	rpl12	60S ribosomal protein L12	Mus musculus
cypCar_00001312.RA	lrsam1	E3 ubiquitin-protein ligase LRSAM1	Mus musculus
cypCar_00001313.RA	crat	Carnitine O-acetyltransferase	Columba livia
cypCar_00001314.RA	ppp2r4	Serine/threonine-protein phosphatase 2A activator	Bos taurus
cypCar_00001315.RA	ier5l	Immediate early response gene 5-like protein	Danio rerio
cypCar_00001316.RA	dgkh	Diacylglycerol kinase eta	Mesocricetus auratus
cypCar_00001317.RA	chordc1	Cysteine and histidine-rich domain-containing protein 1	Sus scrofa
cypCar_00001318.RA	picalm	Phosphatidylinositol-binding clathrin assembly protein	Mus musculus
cypCar_00001319.RA	rab32	Ras-related protein Rab-32	Mus musculus
cypCar_00001320.RA	rab39b	Ras-related protein Rab-39B	Homo sapiens
cypCar_00001321.RA	vbp1	Prefoldin subunit 3	Mus musculus
cypCar_00001322.RA	syt4	Synaptotagmin-4	Rattus norvegicus
cypCar_00001323.RA	mgea5	Bifunctional protein NCOAT	Homo sapiens
cypCar_00001324.RA	zhx1	Zinc fingers and homeoboxes protein 1	Mus musculus
cypCar_00001325.RA	cideb	Cell death activator CIDE-B	Mus musculus
cypCar_00001326.RA
cypCar_00001327.RA	dhrs4	Dehydrogenase/reductase SDR family member 4 Fragment	Oryctolagus cuniculus)
cypCar_00001328.RA	efs	Embryonal Fyn-associated substrate	Homo sapiens
cypCar_00001329.RA	acin1	Apoptotic chromatin condensation inducer in the nucleus	Mus musculus
cypCar_00001330.RA	ajuba	LIM domain-containing protein ajuba	Mus musculus
cypCar_00001331.RA	mrpl52	39S ribosomal protein L52 mitochondrial	Xenopus laevis
cypCar_00001332.RA	mmp14	Matrix metalloproteinase-14	Homo sapiens
cypCar_00001333.RA	mmp14	Matrix metalloproteinase-14	Homo sapiens
cypCar_00001334.RA	lrp1	Low-density lipoprotein receptor-related protein 10	Mus musculus
cypCar_00001335.RA		Nuclear factor 7 ovary	Xenopus laevis
cypCar_00001336.RA	gmpr2	GMP reductase 2	Mus musculus
cypCar_00001337.RA	slc7a8	Large neutral amino acids transporter small subunit 2	Rattus norvegicus
cypCar_00001338.RA	ext1a	Exostosin-1a	Danio rerio
cypCar_00001339.RA	ext1a	Exostosin-1a	Danio rerio
cypCar_00001340.RA	rad21	Double-strand-break repair protein rad21 homolog	Xenopus laevis
cypCar_00001341.RA	eif3ha	Eukaryotic translation initiation factor 3 subunit H-A	Danio rerio
cypCar_00001342.RA	caln1	Calcium-binding protein 8	Rattus norvegicus
cypCar_00001343.RA	tyw1	S-adenosyl-L-methionine-dependent tRNA 4-demethylwyosine synthase	Danio rerio
cypCar_00001344.RA	tyw1	S-adenosyl-L-methionine-dependent tRNA 4-demethylwyosine synthase	Danio rerio
cypCar_00001345.RA	tmem120b	Transmembrane protein 120B	Homo sapiens
cypCar_00001346.RA	gdpd1	Glycerophosphodiester phosphodiesterase domain-containing protein 1	Homo sapiens
cypCar_00001347.RA	ypel2	Protein yippee-like 2	Pongo abelii
cypCar_00001348.RA	hip1	Huntingtin-interacting protein 1	Homo sapiens
cypCar_00001349.RA	plin2	Perilipin-2	Homo sapiens
cypCar_00001350.RA
cypCar_00001351.RA	clptm1	Cleft lip and palate transmembrane protein 1 homolog	Danio rerio
cypCar_00001352.RA	sgms2	Phosphatidylcholine:ceramide cholinephosphotransferase 2	Rattus norvegicus
cypCar_00001353.RA	gstcd	Glutathione S-transferase C-terminal domain-containing protein	Bos taurus
cypCar_00001354.RA	gstcd	Glutathione S-transferase C-terminal domain-containing protein	Xenopus laevis
cypCar_00001355.RA	npnt	Nephronectin	Mus musculus
cypCar_00001356.RA	tbck	TBC domain-containing protein kinase-like protein	Gallus gallus
cypCar_00001357.RA	aimp1	Aminoacyl tRNA synthase complex-interacting multifunctional protein 1	Mus musculus
cypCar_00001358.RA	dkk2	Dickkopf-related protein 2	Homo sapiens
cypCar_00001359.RA	papss1	Bifunctional 3-phosphoadenosine 5-phosphosulfate synthase 1	Homo sapiens
cypCar_00001360.RA	pkd2	Polycystin-2	Oryzias latipes
cypCar_00001361.RA	abcg2	ATP-binding cassette sub-family G member 2	Homo sapiens
cypCar_00001362.RA	abcg2	ATP-binding cassette sub-family G member 2	Sus scrofa
cypCar_00001363.RA	ppm1k	Protein phosphatase 1K mitochondrial	Homo sapiens
cypCar_00001364.RA	herc3	Probable E3 ubiquitin-protein ligase HERC3	Homo sapiens
cypCar_00001365.RA	herc3	Probable E3 ubiquitin-protein ligase HERC3	Homo sapiens
cypCar_00001366.RA	faim	Fas apoptotic inhibitory molecule 1	Bos taurus
cypCar_00001367.RA	ccdc8	Coiled-coil domain-containing protein 80	Homo sapiens
cypCar_00001368.RA	folt-1	Folate transporter 1	Caenorhabditis elegans
cypCar_00001369.RA	zbed4	Zinc finger BED domain-containing protein 4	Mus musculus
cypCar_00001370.RA	psmb3	Proteasome subunit beta type-3	Oncorhynchus mykiss
cypCar_00001371.RA	pf13_0198	Reticulocyte-binding protein 2 homolog a	Plasmodium falciparum isolate 3D7))
cypCar_00001372.RA	unc8	Protein unc-80 homolog	Mus musculus
cypCar_00001373.RA	nomo1	Nodal modulator 1	Homo sapiens
cypCar_00001374.RA	pcbp3	PolyrC-binding protein 3	Mus musculus)
cypCar_00001375.RA	slc19a1	Folate transporter 1	Homo sapiens
cypCar_00001376.RA	col18a1	Collagen alpha-1 XVIII chain	Homo sapiens)
cypCar_00001377.RA	cited3	Cbp/p300-interacting transactivator 3	Gallus gallus
cypCar_00001378.RA	scmh1	Polycomb protein SCMH1	Homo sapiens
cypCar_00001379.RA	map3k5	Mitogen-activated protein kinase kinase kinase 5	Homo sapiens
cypCar_00001380.RA	map7d1	MAP7 domain-containing protein 1	Homo sapiens
cypCar_00001381.RA	thrap3	Thyroid hormone receptor-associated protein 3	Rattus norvegicus
cypCar_00001382.RA	cd2ap	CD2-associated protein	Homo sapiens
cypCar_00001383.RA	eva1b	Protein eva-1 homolog B	Mus musculus
cypCar_00001384.RA	stk4	Serine/threonine-protein kinase 40	Gallus gallus
cypCar_00001385.RA	oscp1	Protein OSCP1	Homo sapiens
cypCar_00001386.RA	plac8l1	PLAC8-like protein 1	Mus musculus
cypCar_00001387.RA	mrps15	28S ribosomal protein S15 mitochondrial	Danio rerio
cypCar_00001388.RA	mrps15	28S ribosomal protein S15 mitochondrial	Danio rerio
cypCar_00001389.RA	sh3bp5	SH3 domain-binding protein 5	Homo sapiens
cypCar_00001390.RA	capn7	Calpain-7	Mus musculus
cypCar_00001391.RA	tcf3	Transcription factor E2-alpha	Xenopus laevis
cypCar_00001392.RA	mbd3	Methyl-CpG-binding domain protein 3	Homo sapiens
cypCar_00001393.RA	myo5b	Unconventional myosin-Vb	Rattus norvegicus
cypCar_00001394.RA	unc13a	Protein unc-13 homolog A	Homo sapiens
cypCar_00001395.RA	hmg20b	SWI/SNF-related matrix-associated actin-dependent regulator of chromatin subfamily E member 1-related	Mus musculus
cypCar_00001396.RA	btbd2	BTB/POZ domain-containing protein 2	Homo sapiens
cypCar_00001397.RA	creb3l3a	Cyclic AMP-responsive element-binding protein 3-like protein 3-A	Danio rerio
cypCar_00001398.RA	rxfp3	Relaxin-3 receptor 1	Mus musculus
cypCar_00001399.RA	retsat	Putative all-trans-retinol 13 14-reductase	Danio rerio
cypCar_00001400.RA	myh1	Myosin-10	Bos taurus
cypCar_00001401.RA	myh1	Myosin-10	Rattus norvegicus
cypCar_00001402.RA	ubn2	Ubinuclein-2	Bos taurus
cypCar_00001403.RA	ttc26	Tetratricopeptide repeat protein 26	Danio rerio
cypCar_00001404.RA	rpsa	40S ribosomal protein SA	Danio rerio
cypCar_00001405.RA	slc25a38b	Solute carrier family 25 member 38-B	Danio rerio
cypCar_00001406.RA
cypCar_00001407.RA	myh9	Myosin-9	Homo sapiens
cypCar_00001408.RA	lppr5	Lipid phosphate phosphatase-related protein type 5	Homo sapiens
cypCar_00001409.RA	palm3	Paralemmin-3	Homo sapiens
cypCar_00001410.RA		Uncharacterized protein LOC113230	Homo sapiens
cypCar_00001411.RA	a1bg	Alpha-1B-glycoprotein	Bos taurus
cypCar_00001412.RA	klf1	Krueppel-like factor 1	Homo sapiens
cypCar_00001413.RA	nfil3	Nuclear factor interleukin-3-regulated protein	Xenopus tropicalis
cypCar_00001414.RA	rgl1	Ral guanine nucleotide dissociation stimulator-like 1	Homo sapiens
cypCar_00001415.RA	ccdc151	Coiled-coil domain-containing protein 151	Mus musculus
cypCar_00001416.RA	celsr3	Cadherin EGF LAG seven-pass G-type receptor 3	Mus musculus
cypCar_00001417.RA	celsr1	Cadherin EGF LAG seven-pass G-type receptor 1	Mus musculus
cypCar_00001418.RA	gramd4	GRAM domain-containing protein 4	Mus musculus
cypCar_00001419.RA	gramd4	GRAM domain-containing protein 4	Homo sapiens
cypCar_00001420.RA		Shaker-related potassium channel tsha2	Oncorhynchus mykiss
cypCar_00001421.RA	kcna1	Potassium voltage-gated channel subfamily A member 1	Rattus norvegicus
cypCar_00001422.RA	tmem178b	Transmembrane protein 178B	Danio rerio
cypCar_00001423.RA
cypCar_00001424.RA	cnot4	CCR4-NOT transcription complex subunit 4	Homo sapiens
cypCar_00001425.RA
cypCar_00001426.RA	il17ra	Interleukin-17 receptor A	Mus musculus
cypCar_00001427.RA	tnni2	Troponin I fast skeletal muscle	Coturnix coturnix japonica
cypCar_00001428.RA	tnni3	Troponin I cardiac muscle	Equus caballus
cypCar_00001429.RA	tnni3	Troponin I cardiac muscle	Equus caballus
cypCar_00001430.RA	bpgm	Bisphosphoglycerate mutase	Macaca fascicularis
cypCar_00001431.RA	cald1	Caldesmon	Homo sapiens
cypCar_00001432.RA
cypCar_00001433.RA	tnnt2	Troponin T cardiac muscle isoforms	Gallus gallus
cypCar_00001434.RA	dnm1l	Dynamin-1-like protein	Danio rerio
cypCar_00001435.RA	dnajb9	DnaJ homolog subfamily B member 9	Rattus norvegicus
cypCar_00001436.RA	taf4	Transcription initiation factor TFIID subunit 4	Homo sapiens
cypCar_00001437.RA	kctd15l	BTB/POZ domain-containing protein kctd15-like	Danio rerio
cypCar_00001438.RA	chst8	Carbohydrate sulfotransferase 8	Mus musculus
cypCar_00001439.RA	adal	Adenosine deaminase-like protein	Danio rerio
cypCar_00001440.RA	adal	Adenosine deaminase-like protein	Danio rerio
cypCar_00001441.RA	cplx3	Complexin-3	Mus musculus
cypCar_00001442.RA	csk	Tyrosine-protein kinase CSK	Homo sapiens
cypCar_00001443.RA	mrpl44	39S ribosomal protein L44 mitochondrial	Mus musculus
cypCar_00001444.RA	mff	Mitochondrial fission factor	Mus musculus
cypCar_00001445.RA	megf6	Multiple epidermal growth factor-like domains protein 6	Homo sapiens
cypCar_00001446.RA	megf6	Multiple epidermal growth factor-like domains protein 6	Mus musculus
cypCar_00001447.RA	mecom	MDS1 and EVI1 complex locus protein EVI1	Mus musculus
cypCar_00001448.RA	cyp26b1	Cytochrome P450 26B1	Danio rerio
cypCar_00001449.RA	exoc6b	Exocyst complex component 6B	Homo sapiens
cypCar_00001450.RA	exoc6b	Exocyst complex component 6B	Mus musculus
cypCar_00001451.RA	bad	Bcl2-associated agonist of cell death	Homo sapiens
cypCar_00001452.RA	rhbdd2	Rhomboid domain-containing protein 2	Mus musculus
cypCar_00001453.RA	por	NADPH--cytochrome P450 reductase	Homo sapiens
cypCar_00001454.RA	tmem120a	Transmembrane protein 120A	Danio rerio
cypCar_00001455.RA	prr11	Proline-rich protein 11	Mus musculus
cypCar_00001456.RA	smg8	Protein SMG8	Mus musculus
cypCar_00001457.RA	ypel2	Protein yippee-like 2	Pongo abelii
cypCar_00001458.RA	pom121	Nuclear envelope pore membrane protein POM 121	Mus musculus
cypCar_00001459.RA	nsun5	Probable 28S rRNA cytosine-C5))-methyltransferase	Homo sapiens)
cypCar_00001460.RA	ripk4	Receptor-interacting serine/threonine-protein kinase 4	Mus musculus
cypCar_00001461.RA	eurl	Protein EURL homolog	Danio rerio
cypCar_00001462.RA	lrig1	Leucine-rich repeats and immunoglobulin-like domains protein 1	Mus musculus
cypCar_00001463.RA	slc25a26	S-adenosylmethionine mitochondrial carrier protein	Danio rerio
cypCar_00001464.RA	rab7a	Ras-related protein Rab-7a	Mus musculus
cypCar_00001465.RA	tada3	Transcriptional adapter 3	Danio rerio
cypCar_00001466.RA	arpc4	Actin-related protein 2/3 complex subunit 4	Mus musculus
cypCar_00001467.RA	kcnmb2	Calcium-activated potassium channel subunit beta-2	Homo sapiens
cypCar_00001468.RA	tbl1xr1	F-box-like/WD repeat-containing protein TBL1XR1	Mus musculus
cypCar_00001469.RA	syne1	Nesprin-1	Homo sapiens
cypCar_00001470.RA	syne1	Nesprin-1	Mus musculus
cypCar_00001471.RA	syne1	Nesprin-1	Homo sapiens
cypCar_00001472.RA	syne1	Nesprin-1	Homo sapiens
cypCar_00001473.RA	syne1	Nesprin-1	Homo sapiens
cypCar_00001474.RA	ank1	Ankyrin-1	Mus musculus
cypCar_00001475.RA
cypCar_00001476.RA	ftsj1	Putative tRNA cytidine 32)/guanosine 34)-2-O)-methyltransferase	Homo sapiens)
cypCar_00001477.RA	ftsj1	Putative tRNA cytidine 32)/guanosine 34)-2-O)-methyltransferase	Homo sapiens)
cypCar_00001478.RA	rictor	Rapamycin-insensitive companion of mTOR	Mus musculus
cypCar_00001479.RA	rictor	Rapamycin-insensitive companion of mTOR	Homo sapiens
cypCar_00001480.RA	rictor	Rapamycin-insensitive companion of mTOR	Homo sapiens
cypCar_00001481.RA	rictor	Rapamycin-insensitive companion of mTOR	Homo sapiens
cypCar_00001482.RA	lifr	Leukemia inhibitory factor receptor	Canis familiaris
cypCar_00001483.RA	ccdc61	Coiled-coil domain-containing protein 61	Danio rerio
cypCar_00001484.RA	itpkc	Inositol-trisphosphate 3-kinase C	Mus musculus
cypCar_00001485.RA	sipa1l3	Signal-induced proliferation-associated 1-like protein 3	Homo sapiens
cypCar_00001486.RA	bhmg1	Basic helix-loop-helix and HMG box domain-containing protein 1	Homo sapiens
cypCar_00001487.RA	qpctl	Glutaminyl-peptide cyclotransferase-like protein	Mus musculus
cypCar_00001488.RA	sdhaf1	Succinate dehydrogenase assembly factor 1 mitochondrial	Homo sapiens
cypCar_00001489.RA
cypCar_00001490.RA	kcnk13	Potassium channel subfamily K member 13	Homo sapiens
cypCar_00001491.RA	ppm1a	Protein phosphatase 1A	Bos taurus
cypCar_00001492.RA	rtn2	Reticulon-2	Homo sapiens
cypCar_00001493.RA	pvrl3l	Nectin-3-like protein	Danio rerio
cypCar_00001494.RA	diablo	Diablo homolog mitochondrial	Mus musculus
cypCar_00001495.RA	tgfb1	Transforming growth factor beta-1	Cyprinus carpio
cypCar_00001496.RA	mylk	Myosin light chain kinase smooth muscle	Bos taurus
cypCar_00001497.RA	ccdc47	Coiled-coil domain-containing protein 47	Danio rerio
cypCar_00001498.RA	dcaf7	DDB1- and CUL4-associated factor 7	Mus musculus
cypCar_00001499.RA	kcnh6	Potassium voltage-gated channel subfamily H member 6	Rattus norvegicus
cypCar_00001500.RA	kcnh7	Potassium voltage-gated channel subfamily H member 7	Rattus norvegicus
cypCar_00001501.RA	gfap	Glial fibrillary acidic protein Fragment	Carassius auratus)
cypCar_00001502.RA	map3k3	Mitogen-activated protein kinase kinase kinase 3	Mus musculus
cypCar_00001503.RA	limd2	LIM domain-containing protein 2	Rattus norvegicus
cypCar_00001504.RA	zp3	Zona pellucida sperm-binding protein 3	Gallus gallus
cypCar_00001505.RA	ddx42	ATP-dependent RNA helicase DDX42	Xenopus laevis
cypCar_00001506.RA	strada	STE20-related kinase adapter protein alpha	Pongo abelii
cypCar_00001507.RA	rnf113a	RING finger protein 113A	Homo sapiens
cypCar_00001508.RA	snrnp7	U1 small nuclear ribonucleoprotein 70 kDa	Homo sapiens
cypCar_00001509.RA
cypCar_00001510.RA	lin7b	Protein lin-7 homolog B	Rattus norvegicus
cypCar_00001511.RA	kcnc1	Potassium voltage-gated channel subfamily C member 1	Rattus norvegicus
cypCar_00001512.RA	bax	Apoptosis regulator BAX	Mus musculus
cypCar_00001513.RA	bax	Apoptosis regulator BAX	Homo sapiens
cypCar_00001514.RA	bax	Apoptosis regulator BAX	Bos taurus
cypCar_00001515.RA
cypCar_00001516.RA	aldh16a1	Aldehyde dehydrogenase family 16 member A1	Bos taurus
cypCar_00001517.RA		Ferritin middle subunit	Salmo salar
cypCar_00001518.RA		Ferritin middle subunit	Salmo salar
cypCar_00001519.RA		Ferritin middle subunit	Salmo salar
cypCar_00001520.RA	ext1b	Exostosin-1b	Danio rerio
cypCar_00001521.RA	med3	Mediator of RNA polymerase II transcription subunit 30	Danio rerio
cypCar_00001522.RA	slc30a8	Zinc transporter 8	Xenopus tropicalis
cypCar_00001523.RA	rprd1a	Regulation of nuclear pre-mRNA domain-containing protein 1A	Mus musculus
cypCar_00001524.RA	grina	Protein lifeguard 1	Homo sapiens
cypCar_00001525.RA
cypCar_00001526.RA	mapk15	Mitogen-activated protein kinase 15	Homo sapiens
cypCar_00001527.RA	vps28	Vacuolar protein sorting-associated protein 28 homolog	Bos taurus
cypCar_00001528.RA	aunip	Aurora kinase A and ninein-interacting protein	Bos taurus
cypCar_00001529.RA	cap2	Adenylyl cyclase-associated protein 2	Pongo abelii
cypCar_00001530.RA	rbm24	RNA-binding protein 24	Danio rerio
cypCar_00001531.RA	stmnd1	Stathmin domain-containing protein 1	Mus musculus
cypCar_00001532.RA	ptdss1	Phosphatidylserine synthase 1	Danio rerio
cypCar_00001533.RA	ptdss1	Phosphatidylserine synthase 1	Danio rerio
cypCar_00001534.RA	nup153	Nuclear pore complex protein Nup153	Homo sapiens
cypCar_00001535.RA	krit1	Krev interaction trapped protein 1	Danio rerio
cypCar_00001536.RA	fam167a	Protein FAM167A	Bos taurus
cypCar_00001537.RA	fam167a	Protein FAM167A	Danio rerio
cypCar_00001538.RA	utp23	rRNA-processing protein UTP23 homolog	Homo sapiens
cypCar_00001539.RA	eif3hb	Eukaryotic translation initiation factor 3 subunit H-B	Danio rerio
cypCar_00001540.RA	ldb3	LIM domain-binding protein 3	Homo sapiens
cypCar_00001541.RA	ldb3	LIM domain-binding protein 3	Mus musculus
cypCar_00001542.RA	bmpr1a	Bone morphogenetic protein receptor type-1A	Homo sapiens
cypCar_00001543.RA	mmrn2	Multimerin-2	Mus musculus
cypCar_00001544.RA	sncg	Gamma-synuclein	Mus musculus
cypCar_00001545.RA
cypCar_00001546.RA	glud1	Glutamate dehydrogenase 1 mitochondrial	Homo sapiens
cypCar_00001547.RA	nfkb2	Nuclear factor NF-kappa-B p100 subunit	Gallus gallus
cypCar_00001548.RA	psd2	PH and SEC7 domain-containing protein 2	Mus musculus
cypCar_00001549.RA	trim25	E3 ubiquitin/ISG15 ligase TRIM25	Mus musculus
cypCar_00001550.RA	dna2	DNA replication ATP-dependent helicase/nuclease DNA2	Xenopus laevis
cypCar_00001551.RA	pbld	Phenazine biosynthesis-like domain-containing protein	Bos taurus
cypCar_00001552.RA	pbld	Phenazine biosynthesis-like domain-containing protein	Pongo abelii
cypCar_00001553.RA	hnrnpf	Heterogeneous nuclear ribonucleoprotein F	Rattus norvegicus
cypCar_00001554.RA	rufy2	RUN and FYVE domain-containing protein 2	Homo sapiens
cypCar_00001555.RA	tspan15	Tetraspanin-15	Mus musculus
cypCar_00001556.RA	tacr3	Neuromedin-K receptor	Homo sapiens
cypCar_00001557.RA	hk1	Hexokinase-1	Homo sapiens
cypCar_00001558.RA	hkdc1	Putative hexokinase HKDC1	Mus musculus
cypCar_00001559.RA	supv3l1	ATP-dependent RNA helicase SUPV3L1 mitochondrial	Danio rerio
cypCar_00001560.RA	vps26a	Vacuolar protein sorting-associated protein 26A	Danio rerio
cypCar_00001561.RA
cypCar_00001562.RA	kif2c	Kinesin-like protein KIF2C	Cricetulus griseus
cypCar_00001563.RA	gpr54	G-protein coupled receptor 54	Oreochromis niloticus
cypCar_00001564.RA	atp6v0b	V-type proton ATPase 21 kDa proteolipid subunit	Bos taurus
cypCar_00001565.RA	b4galt2	Beta-1 4-galactosyltransferase 2	Homo sapiens
cypCar_00001566.RA	vwc2l	von Willebrand factor C domain-containing protein 2-like	Danio rerio
cypCar_00001567.RA
cypCar_00001568.RA
cypCar_00001569.RA	slc6a9	Sodium- and chloride-dependent glycine transporter 1	Xenopus laevis
cypCar_00001570.RA	klf4	Krueppel-like factor 4	Homo sapiens
cypCar_00001571.RA	grik5	Glutamate receptor ionotropic kainate 5	Rattus norvegicus
cypCar_00001572.RA	gsk3b	Glycogen synthase kinase-3 beta	Homo sapiens
cypCar_00001573.RA	cic	Protein capicua homolog	Mus musculus
cypCar_00001574.RA	cic	Protein capicua homolog	Mus musculus
cypCar_00001575.RA	erf	ETS domain-containing transcription factor ERF	Mus musculus
cypCar_00001576.RA	pou2f2	POU domain class 2 transcription factor 2	Homo sapiens
cypCar_00001577.RA	pax5	Paired box protein Pax-5	Homo sapiens
cypCar_00001578.RA	melk	Maternal embryonic leucine zipper kinase	Danio rerio
cypCar_00001579.RA	frmpd1	FERM and PDZ domain-containing protein 1	Homo sapiens
cypCar_00001580.RA	asb2	Ankyrin repeat and SOCS box protein 2	Mus musculus
cypCar_00001581.RA
cypCar_00001582.RA	btbd7	BTB/POZ domain-containing protein 7	Mus musculus
cypCar_00001583.RA	ubr7	Putative E3 ubiquitin-protein ligase UBR7	Homo sapiens
cypCar_00001584.RA	tmem251	Transmembrane protein 251	Danio rerio
cypCar_00001585.RA	itpk1	Inositol-tetrakisphosphate 1-kinase	Danio rerio
cypCar_00001586.RA	chga	Chromogranin-A	Struthio camelus)
cypCar_00001587.RA	plb1	Phospholipase B1 membrane-associated	Monodelphis domestica
cypCar_00001588.RA	sel1l	Protein sel-1 homolog 1	Homo sapiens
cypCar_00001589.RA	ahsa1	Activator of 90 kDa heat shock protein ATPase homolog 1	Homo sapiens
cypCar_00001590.RA	pcolce2	Procollagen C-endopeptidase enhancer 2	Homo sapiens
cypCar_00001591.RA	pcolce	Procollagen C-endopeptidase enhancer 1	Homo sapiens
cypCar_00001592.RA	paqr9	Progestin and adipoQ receptor family member 9	Homo sapiens
cypCar_00001593.RA	ankrd46	Ankyrin repeat domain-containing protein 46	Danio rerio
cypCar_00001594.RA	col4a6	Collagen alpha-6 IV chain	Homo sapiens)
cypCar_00001595.RA	mimi_r196	Collagen-like protein 2	Acanthamoeba polyphaga mimivirus
cypCar_00001596.RA	mimi_r196	Collagen-like protein 2	Acanthamoeba polyphaga mimivirus
cypCar_00001597.RA	col24a1	Collagen alpha-1 XXIV chain	Mus musculus)
cypCar_00001598.RA	zbtb16a	Zinc finger and BTB domain-containing protein 16-A	Danio rerio
cypCar_00001599.RA	htr3a	5-hydroxytryptamine receptor 3A	Homo sapiens
cypCar_00001600.RA	usp25	Ubiquitin carboxyl-terminal hydrolase 25	Mus musculus
cypCar_00001601.RA	zw1	Centromere/kinetochore protein zw10 homolog	Homo sapiens
cypCar_00001602.RA	dlat	Dihydrolipoyllysine-residue acetyltransferase component of pyruvate dehydrogenase complex mitochondrial	Homo sapiens
cypCar_00001603.RA	rb1	Retinoblastoma-associated protein	Gallus gallus
cypCar_00001604.RA	lpar6	Lysophosphatidic acid receptor 6	Gallus gallus
cypCar_00001605.RA	lpar6	Lysophosphatidic acid receptor 6	Rattus norvegicus
cypCar_00001606.RA	rb1	Retinoblastoma-associated protein	Gallus gallus
cypCar_00001607.RA	pf11_024	Dynein heavy chain-like protein PF11_0240	Plasmodium falciparum isolate 3D7))
cypCar_00001608.RA	guca1c	Guanylyl cyclase-activating protein 3	Homo sapiens
cypCar_00001609.RA	alg8	Probable dolichyl pyrophosphate Glc1Man9GlcNAc2 alpha-1 3-glucosyltransferase	Homo sapiens
cypCar_00001610.RA	pcf11	Pre-mRNA cleavage complex 2 protein Pcf11	Homo sapiens
cypCar_00001611.RA	polq	DNA polymerase theta	Homo sapiens
cypCar_00001612.RA	ita	Inhibitor of apoptosis protein	Gallus gallus
cypCar_00001613.RA	c11orf7	Uncharacterized protein C11orf70	Homo sapiens
cypCar_00001614.RA	angptl5	Angiopoietin-related protein 5	Homo sapiens
cypCar_00001615.RA	trpc6	Short transient receptor potential channel 6	Mus musculus
cypCar_00001616.RA	arhgap42	Rho GTPase-activating protein 42	Danio rerio
cypCar_00001617.RA	fbxo4	F-box only protein 40	Homo sapiens
cypCar_00001618.RA
cypCar_00001619.RA	bud13	BUD13 homolog	Gallus gallus
cypCar_00001620.RA	nmbr	Neuromedin-B receptor	Homo sapiens
cypCar_00001621.RA	gje1	Gap junction epsilon-1 protein	Mus musculus
cypCar_00001622.RA	vta1	Vacuolar protein sorting-associated protein VTA1 homolog	Bos taurus
cypCar_00001623.RA	gpr126	G-protein coupled receptor 126	Danio rerio
cypCar_00001624.RA	gpr126	G-protein coupled receptor 126	Danio rerio
cypCar_00001625.RA	gpr126	G-protein coupled receptor 126	Danio rerio
cypCar_00001626.RA	edn1	Endothelin-1	Mus musculus
cypCar_00001627.RA	hivep2	Human immunodeficiency virus type I enhancer-binding protein 2 homolog	Rattus norvegicus
cypCar_00001628.RA	aig1	Androgen-induced gene 1 protein	Mus musculus
cypCar_00001629.RA	adat2	tRNA-specific adenosine deaminase 2	Danio rerio
cypCar_00001630.RA	c19orf24	Uncharacterized membrane protein C19orf24	Homo sapiens
cypCar_00001631.RA	ptbp1	Polypyrimidine tract-binding protein 1	Sus scrofa
cypCar_00001632.RA	thap1	THAP domain-containing protein 1	Rattus norvegicus
cypCar_00001633.RA	slc46a2	Thymic stromal cotransporter homolog	Canis familiaris
cypCar_00001634.RA	misp	Mitotic interactor and substrate of PLK1	Homo sapiens
cypCar_00001635.RA	palm	Paralemmin-1	Gallus gallus
cypCar_00001636.RA	lppr3	Lipid phosphate phosphatase-related protein type 3	Rattus norvegicus
cypCar_00001637.RA	med16	Mediator of RNA polymerase II transcription subunit 16	Xenopus tropicalis
cypCar_00001638.RA	med16	Mediator of RNA polymerase II transcription subunit 16	Xenopus laevis
cypCar_00001639.RA	tmem259	Membralin	Homo sapiens
cypCar_00001640.RA	grin3a	Glutamate receptor ionotropic NMDA 3A	Rattus norvegicus
cypCar_00001641.RA
cypCar_00001642.RA
cypCar_00001643.RA	ttyh2l	Protein tweety homolog 2-like	Danio rerio
cypCar_00001644.RA	ttyh2l	Protein tweety homolog 2-like	Danio rerio
cypCar_00001645.RA	chmp6	Charged multivesicular body protein 6	Danio rerio
cypCar_00001646.RA	baiap2	Brain-specific angiogenesis inhibitor 1-associated protein 2	Bos taurus
cypCar_00001647.RA	baiap2	Brain-specific angiogenesis inhibitor 1-associated protein 2	Cricetulus griseus
cypCar_00001648.RA	aatk	Serine/threonine-protein kinase LMTK1	Homo sapiens
cypCar_00001649.RA	aatk	Serine/threonine-protein kinase LMTK1	Homo sapiens
cypCar_00001650.RA	u2surp	U2 snRNP-associated SURP motif-containing protein	Pongo abelii
cypCar_00001651.RA	tmem59	Transmembrane protein 59	Homo sapiens
cypCar_00001652.RA	yipf1	Protein YIPF1	Pongo abelii
cypCar_00001653.RA
cypCar_00001654.RA	ndc1	Nucleoporin NDC1	Danio rerio
cypCar_00001655.RA	best4	Bestrophin-4	Homo sapiens
cypCar_00001656.RA	rps8	40S ribosomal protein S8	Danio rerio
cypCar_00001657.RA	hectd3	E3 ubiquitin-protein ligase HECTD3	Mus musculus
cypCar_00001658.RA	acadm	Medium-chain specific acyl-CoA dehydrogenase mitochondrial	Bos taurus
cypCar_00001659.RA	rabggtb	Geranylgeranyl transferase type-2 subunit beta	Homo sapiens
cypCar_00001660.RA	efna2	Ephrin-A2	Danio rerio
cypCar_00001661.RA	ptbp3	Polypyrimidine tract-binding protein 3	Homo sapiens
cypCar_00001662.RA	ptbp1	Polypyrimidine tract-binding protein 1	Sus scrofa
cypCar_00001663.RA	palm	Paralemmin-1	Gallus gallus
cypCar_00001664.RA
cypCar_00001665.RA	lppr3	Lipid phosphate phosphatase-related protein type 3	Rattus norvegicus
cypCar_00001666.RA	grin3a	Glutamate receptor ionotropic NMDA 3A	Rattus norvegicus
cypCar_00001667.RA	cldn11	Claudin-11	Bos taurus
cypCar_00001668.RA	slc7a14a	Probable cationic amino acid transporter	Danio rerio
cypCar_00001669.RA	slc7a14a	Probable cationic amino acid transporter	Danio rerio
cypCar_00001670.RA	tmem114	Transmembrane protein 114	Homo sapiens
cypCar_00001671.RA	birc5.2	Baculoviral IAP repeat-containing protein 5.2	Xenopus tropicalis
cypCar_00001672.RA	fscn2	Fascin-2	Bos taurus
cypCar_00001673.RA	bahcc1	BAH and coiled-coil domain-containing protein 1	Homo sapiens
cypCar_00001674.RA	slc38a1	Putative sodium-coupled neutral amino acid transporter 10	Pongo abelii
cypCar_00001675.RA	enthd2	AP-4 complex accessory subunit tepsin	Xenopus laevis
cypCar_00001676.RA	gltscr1l	GLTSCR1-like protein	Mus musculus
cypCar_00001677.RA	tbcc	Tubulin-specific chaperone C	Bos taurus
cypCar_00001678.RA	prph2	Peripherin-2	Mus musculus
cypCar_00001679.RA	qkib	Protein quaking-B	Danio rerio
cypCar_00001680.RA	fam8a1	Protein FAM8A1	Homo sapiens
cypCar_00001681.RA	mrpl53	39S ribosomal protein L53 mitochondrial	Bos taurus
cypCar_00001682.RA	pag1	Phosphoprotein associated with glycosphingolipid-enriched microdomains 1	Mus musculus
cypCar_00001683.RA	cadm2	Cell adhesion molecule 2	Homo sapiens
cypCar_00001684.RA	bach1	Transcription regulator protein BACH1	Mus musculus
cypCar_00001685.RA	mipep	Mitochondrial intermediate peptidase	Pongo abelii
cypCar_00001686.RA	parp4	Poly [ADP-ribose] polymerase 4	Homo sapiens
cypCar_00001687.RA
cypCar_00001688.RA	igsf3	Immunoglobulin superfamily member 3	Mus musculus
cypCar_00001689.RA	igsf3	Immunoglobulin superfamily member 3	Mus musculus
cypCar_00001690.RA	ttf2	Transcription termination factor 2	Mus musculus
cypCar_00001691.RA	ttf2	Transcription termination factor 2	Homo sapiens
cypCar_00001692.RA	ugt1	UDP-glucuronosyltransferase 1-4	Oryctolagus cuniculus
cypCar_00001693.RA	ugt1a5	UDP-glucuronosyltransferase 1-5	Rattus norvegicus
cypCar_00001694.RA	prmt2	Protein arginine N-methyltransferase 2	Xenopus tropicalis
cypCar_00001695.RA	ugt1a1	UDP-glucuronosyltransferase 1-1	Mus musculus
cypCar_00001696.RA	nxph2	Neurexophilin-2	Bos taurus
cypCar_00001697.RA	spopla	Speckle-type POZ protein-like A	Danio rerio
cypCar_00001698.RA	hk1	Hexokinase-1	Homo sapiens
cypCar_00001699.RA	tacr3	Neuromedin-K receptor	Homo sapiens
cypCar_00001700.RA	tspan15	Tetraspanin-15	Mus musculus
cypCar_00001701.RA	rufy2	RUN and FYVE domain-containing protein 2	Pongo abelii
cypCar_00001702.RA	hnrnph3	Heterogeneous nuclear ribonucleoprotein H3	Homo sapiens
cypCar_00001703.RA	pbld	Phenazine biosynthesis-like domain-containing protein	Pongo abelii
cypCar_00001704.RA	dna2	DNA replication ATP-dependent helicase/nuclease DNA2	Gallus gallus
cypCar_00001705.RA	trim29	Tripartite motif-containing protein 29	Homo sapiens
cypCar_00001706.RA
cypCar_00001707.RA	psd	PH and SEC7 domain-containing protein 1	Mus musculus
cypCar_00001708.RA	nfkb2	Nuclear factor NF-kappa-B p100 subunit	Xenopus laevis
cypCar_00001709.RA
cypCar_00001710.RA	glud1	Glutamate dehydrogenase 1 mitochondrial	Homo sapiens
cypCar_00001711.RA
cypCar_00001712.RA	sncg	Gamma-synuclein	Mus musculus
cypCar_00001713.RA	mmrn2	Multimerin-2	Mus musculus
cypCar_00001714.RA	bmpr1a	Bone morphogenetic protein receptor type-1A	Rattus norvegicus
cypCar_00001715.RA	ldb3	LIM domain-binding protein 3	Mus musculus
cypCar_00001716.RA	ldb3	LIM domain-binding protein 3	Homo sapiens
cypCar_00001717.RA	opn4a	Melanopsin-A	Danio rerio
cypCar_00001718.RA	usp54	Inactive ubiquitin carboxyl-terminal hydrolase 54	Homo sapiens
cypCar_00001719.RA	mybpc1	Myosin-binding protein C slow-type	Homo sapiens
cypCar_00001720.RA	chpt1	Cholinephosphotransferase 1	Danio rerio
cypCar_00001721.RA	gnptab	N-acetylglucosamine-1-phosphotransferase subunits alpha/beta	Danio rerio
cypCar_00001722.RA	dram1	DNA damage-regulated autophagy modulator protein 1	Mus musculus
cypCar_00001723.RA	ccdc53	WASH complex subunit CCDC53	Danio rerio
cypCar_00001724.RA	cwf19l1	CWF19-like protein 1	Danio rerio
cypCar_00001725.RA	klhl42	Kelch-like protein 42	Mus musculus
cypCar_00001726.RA	nrip3	Nuclear receptor-interacting protein 3	Mus musculus
cypCar_00001727.RA	itfg2	Integrin-alpha FG-GAP repeat-containing protein 2	Mus musculus
cypCar_00001728.RA	recql	ATP-dependent DNA helicase Q1	Rattus norvegicus
cypCar_00001729.RA	rint1	RAD50-interacting protein 1	Homo sapiens
cypCar_00001730.RA	rint1	RAD50-interacting protein 1	Homo sapiens
cypCar_00001731.RA
cypCar_00001732.RA	c12orf63	Putative uncharacterized protein C12orf63	Homo sapiens
cypCar_00001733.RA	sco2	Protein SCO2 homolog mitochondrial	Danio rerio
cypCar_00001734.RA	ncaph2	Condensin-2 complex subunit H2	Danio rerio
cypCar_00001735.RA	socs2	Suppressor of cytokine signaling 2	Bos taurus
cypCar_00001736.RA	cradd	Death domain-containing protein CRADD	Mus musculus
cypCar_00001737.RA	plxnc1	Plexin-C1	Mus musculus
cypCar_00001738.RA	plxnc1	Plexin-C1	Homo sapiens
cypCar_00001739.RA	lrp8	Low-density lipoprotein receptor-related protein 8	Gallus gallus
cypCar_00001740.RA	mier1	Mesoderm induction early response protein 1	Pongo abelii
cypCar_00001741.RA	slc35d2	UDP-N-acetylglucosamine/UDP-glucose/GDP-mannose transporter	Bos taurus
cypCar_00001742.RA	il12rb2	Interleukin-12 receptor subunit beta-2	Sus scrofa
cypCar_00001743.RA	il12rb2	Interleukin-12 receptor subunit beta-2	Mus musculus
cypCar_00001744.RA	serbp1	Plasminogen activator inhibitor 1 RNA-binding protein	Mus musculus
cypCar_00001745.RA	hsd17b7	3-keto-steroid reductase	Rattus norvegicus
cypCar_00001746.RA	ddr2	Discoidin domain-containing receptor 2	Mus musculus
cypCar_00001747.RA	uap1	UDP-N-acetylhexosamine pyrophosphorylase	Mus musculus
cypCar_00001748.RA	uhmk1	Serine/threonine-protein kinase Kist	Rattus norvegicus
cypCar_00001749.RA	nos1ap	Carboxyl-terminal PDZ ligand of neuronal nitric oxide synthase protein	Homo sapiens
cypCar_00001750.RA	rgs4	Regulator of G-protein signaling 4	Rattus norvegicus
cypCar_00001751.RA	pygl	Glycogen phosphorylase liver form	Ovis aries
cypCar_00001752.RA	trim9	E3 ubiquitin-protein ligase TRIM9	Bos taurus
cypCar_00001753.RA	tmx1	Thioredoxin-related transmembrane protein 1	Homo sapiens
cypCar_00001754.RA	esr2b	Estrogen receptor beta-2	Carassius auratus
cypCar_00001755.RA	syne2	Nesprin-2	Homo sapiens
cypCar_00001756.RA	syne2	Nesprin-2	Homo sapiens
cypCar_00001757.RA	syne2	Nesprin-2	Homo sapiens
cypCar_00001758.RA	syne2	Nesprin-2	Homo sapiens
cypCar_00001759.RA	gphb5	Glycoprotein hormone beta-5	Homo sapiens
cypCar_00001760.RA	kcnh5	Potassium voltage-gated channel subfamily H member 5	Homo sapiens
cypCar_00001761.RA	kcnh5	Potassium voltage-gated channel subfamily H member 5	Rattus norvegicus
cypCar_00001762.RA	ppp2r5e	Serine/threonine-protein phosphatase 2A 56 kDa regulatory subunit epsilon isoform	Homo sapiens
cypCar_00001763.RA	cdk2ap1	Cyclin-dependent kinase 2-associated protein 1	Homo sapiens
cypCar_00001764.RA	sbno1	Protein strawberry notch homolog 1	Homo sapiens
cypCar_00001765.RA	sbno1	Protein strawberry notch homolog 1	Gallus gallus
cypCar_00001766.RA	sbno1	Protein strawberry notch homolog 1	Homo sapiens
cypCar_00001767.RA	setd8a	N-lysine methyltransferase SETD8-A	Danio rerio
cypCar_00001768.RA	cplx4	Complexin-4	Homo sapiens
cypCar_00001769.RA	rx3	Retinal homeobox protein Rx3	Danio rerio
cypCar_00001770.RA	grp	Gastrin-releasing peptide	Bombina orientalis
cypCar_00001771.RA	znf532	Zinc finger protein 532	Homo sapiens
cypCar_00001772.RA	alpk2	Alpha-protein kinase 2	Homo sapiens
cypCar_00001773.RA	nedd4l	E3 ubiquitin-protein ligase NEDD4-like	Pongo abelii
cypCar_00001774.RA	nedd4l	E3 ubiquitin-protein ligase NEDD4-like	Homo sapiens
cypCar_00001775.RA	prlr	Prolactin receptor	Oreochromis niloticus
cypCar_00001776.RA	agxt2	Alanine--glyoxylate aminotransferase 2 mitochondrial	Homo sapiens
cypCar_00001777.RA	agxt2	Alanine--glyoxylate aminotransferase 2 mitochondrial	Bos taurus
cypCar_00001778.RA	dnajc21	DnaJ homolog subfamily C member 21	Danio rerio
cypCar_00001779.RA	dbn1	Drebrin	Rattus norvegicus
cypCar_00001780.RA	arid5a	AT-rich interactive domain-containing protein 5A	Bos taurus
cypCar_00001781.RA	rtkn	Rhotekin	Homo sapiens
cypCar_00001782.RA	bdp1	Transcription factor TFIIIB component B homolog	Homo sapiens
cypCar_00001783.RA	bdp1	Transcription factor TFIIIB component B homolog	Mus musculus
cypCar_00001784.RA	gtf3c5	General transcription factor 3C polypeptide 5	Homo sapiens
cypCar_00001785.RA	cel	Bile salt-activated lipase	Homo sapiens
cypCar_00001786.RA	cel	Bile salt-activated lipase Fragment	Bos taurus)
cypCar_00001787.RA	grin1	Glutamate receptor ionotropic NMDA 1	Canis familiaris
cypCar_00001788.RA	ablim2	Actin-binding LIM protein 2	Homo sapiens
cypCar_00001789.RA	cdca9	Borealin-2	Danio rerio
cypCar_00001790.RA	zcchc4	Zinc finger CCHC domain-containing protein 4	Xenopus laevis
cypCar_00001791.RA	zcchc4	Zinc finger CCHC domain-containing protein 4	Xenopus laevis
cypCar_00001792.RA	trim14	Tripartite motif-containing protein 14	Mus musculus
cypCar_00001793.RA	mfsd8	Major facilitator superfamily domain-containing protein 8	Danio rerio
cypCar_00001794.RA	trim39	E3 ubiquitin-protein ligase TRIM39	Mus musculus
cypCar_00001795.RA	capg	Macrophage-capping protein	Rattus norvegicus
cypCar_00001796.RA	polr2a	DNA-directed RNA polymerase II subunit RPB1	Mus musculus
cypCar_00001797.RA	zbtb38	Zinc finger and BTB domain-containing protein 38	Rattus norvegicus
cypCar_00001798.RA	zbtb4	Zinc finger and BTB domain-containing protein 4	Homo sapiens
cypCar_00001799.RA	shbg	Sex hormone-binding globulin	Oryctolagus cuniculus
cypCar_00001800.RA	neurl4	Neuralized-like protein 4	Mus musculus
cypCar_00001801.RA	hdlbp	Vigilin	Homo sapiens
cypCar_00001802.RA	arhgef15	Rho guanine nucleotide exchange factor 15	Homo sapiens
cypCar_00001803.RA	cdh8	Cadherin-8	Mus musculus
cypCar_00001804.RA	sap30bp	SAP30-binding protein	Homo sapiens
cypCar_00001805.RA	spag17	Sperm-associated antigen 17	Homo sapiens
cypCar_00001806.RA	spag17	Sperm-associated antigen 17	Mus musculus
cypCar_00001807.RA	spag17	Sperm-associated antigen 17	Homo sapiens
cypCar_00001808.RA	spag17	Sperm-associated antigen 17	Homo sapiens
cypCar_00001809.RA	dennd2d	DENN domain-containing protein 2D	Homo sapiens
cypCar_00001810.RA	cept1	Choline/ethanolaminephosphotransferase 1	Homo sapiens
cypCar_00001811.RA	kif2a	Kinesin-like protein KIF2A	Gallus gallus
cypCar_00001812.RA	slc2a6	Solute carrier family 2 facilitated glucose transporter member 6	Homo sapiens
cypCar_00001813.RA
cypCar_00001814.RA	ncam2	Neural cell adhesion molecule 2	Mus musculus
cypCar_00001815.RA	zp4	Zona pellucida sperm-binding protein 4	Homo sapiens
cypCar_00001816.RA	mtss1l	MTSS1-like protein	Mus musculus
cypCar_00001817.RA	tshz3	Teashirt homolog 3	Mus musculus
cypCar_00001818.RA	uri1	Unconventional prefoldin RPB5 interactor	Mus musculus
cypCar_00001819.RA	pdf	Peptide deformylase mitochondrial	Homo sapiens
cypCar_00001820.RA	spata2l	Spermatogenesis-associated protein 2-like protein	Homo sapiens
cypCar_00001821.RA
cypCar_00001822.RA	vps9d1	VPS9 domain-containing protein 1	Mus musculus
cypCar_00001823.RA	vps9d1	VPS9 domain-containing protein 1	Homo sapiens
cypCar_00001824.RA	cirh1a	Cirhin	Homo sapiens
cypCar_00001825.RA	wfdc1	WAP four-disulfide core domain protein 1	Gallus gallus
cypCar_00001826.RA	slc16a7	Monocarboxylate transporter 2	Homo sapiens
cypCar_00001827.RA	pqlc1	PQ-loop repeat-containing protein 1	Bos taurus
cypCar_00001828.RA	top1	DNA topoisomerase 1	Chlorocebus aethiops
cypCar_00001829.RA	maml1	Mastermind-like protein 1	Mus musculus
cypCar_00001830.RA	ltc4s	Leukotriene C4 synthase	Rattus norvegicus
cypCar_00001831.RA	itln1b	Intelectin-1b	Mus musculus
cypCar_00001832.RA	pcdh12	Protocadherin-12	Homo sapiens
cypCar_00001833.RA	prpf19	Pre-mRNA-processing factor 19	Homo sapiens
cypCar_00001834.RA	ptgir	Prostacyclin receptor	Homo sapiens
cypCar_00001835.RA	slc3a2	4F2 cell-surface antigen heavy chain	Oryctolagus cuniculus
cypCar_00001836.RA	ppm1a	Protein phosphatase 1A	Homo sapiens
cypCar_00001837.RA	rtn2	Reticulon-2	Mus musculus
cypCar_00001838.RA	rtn2	Reticulon-2	Mus musculus
cypCar_00001839.RA	rhou	Rho-related GTP-binding protein RhoU	Mus musculus
cypCar_00001840.RA	rab4b	Ras-related protein Rab-4B	Danio rerio
cypCar_00001841.RA	ap2s1	AP-2 complex subunit sigma	Rattus norvegicus
cypCar_00001842.RA	rhoc	Rho-related GTP-binding protein RhoC	Gallus gallus
cypCar_00001843.RA	grm8	Metabotropic glutamate receptor 8	Mus musculus
cypCar_00001844.RA	gpr37	Prosaposin receptor GPR37	Homo sapiens
cypCar_00001845.RA	hyal4	Hyaluronidase-4	Homo sapiens
cypCar_00001846.RA		Hyaluronidase	Echis ocellatus
cypCar_00001847.RA		Uncharacterized protein CXorf38 homolog	Mus musculus
cypCar_00001848.RA	wasl	Neural Wiskott-Aldrich syndrome protein	Rattus norvegicus
cypCar_00001849.RA	lmod2	Leiomodin-2	Homo sapiens
cypCar_00001850.RA	asb15	Ankyrin repeat and SOCS box protein 15	Bos taurus
cypCar_00001851.RA	iqub	IQ and ubiquitin-like domain-containing protein	Mus musculus
cypCar_00001852.RA	pgbd4	PiggyBac transposable element-derived protein 4	Homo sapiens
cypCar_00001853.RA	slc13a1	Solute carrier family 13 member 1	Rattus norvegicus
cypCar_00001854.RA	slc13a1	Solute carrier family 13 member 1	Mus musculus
cypCar_00001855.RA	gabrr3	Gamma-aminobutyric acid receptor subunit rho-3	Homo sapiens
cypCar_00001856.RA	gpr64	G-protein coupled receptor 64	Rattus norvegicus
cypCar_00001857.RA	ptchd1	Patched domain-containing protein 1	Homo sapiens
cypCar_00001858.RA	phex	Phosphate-regulating neutral endopeptidase	Homo sapiens
cypCar_00001859.RA	mbtps2	Membrane-bound transcription factor site-2 protease	Cricetulus griseus
cypCar_00001860.RA	smpx	Small muscular protein	Bos taurus
cypCar_00001861.RA	klhl34	Kelch-like protein 34	Homo sapiens
cypCar_00001862.RA	cnksr2	Connector enhancer of kinase suppressor of ras 2	Rattus norvegicus
cypCar_00001863.RA	bmp7	Bone morphogenetic protein 7	Mus musculus
cypCar_00001864.RA	smim7	Small integral membrane protein 7	Danio rerio
cypCar_00001865.RA	tmem38a	Trimeric intracellular cation channel type A	Danio rerio
cypCar_00001866.RA	thop1	Thimet oligopeptidase	Mus musculus
cypCar_00001867.RA	nwd1	NACHT and WD repeat domain-containing protein 1	Mus musculus
cypCar_00001868.RA	nwd1	NACHT and WD repeat domain-containing protein 1	Homo sapiens
cypCar_00001869.RA	nwd1	NACHT and WD repeat domain-containing protein 1	Homo sapiens
cypCar_00001870.RA	reep6	Receptor expression-enhancing protein 6	Danio rerio
cypCar_00001871.RA		UPF0449 protein C19orf25 homolog	Bos taurus
cypCar_00001872.RA	apc2	Adenomatous polyposis coli protein 2	Mus musculus
cypCar_00001873.RA	smarcb1a	SWI/SNF-related matrix-associated actin-dependent regulator of chromatin subfamily B member 1-A	Danio rerio
cypCar_00001874.RA	derl2	Derlin-2	Mus musculus
cypCar_00001875.RA	mmp11	Stromelysin-3	Xenopus laevis
cypCar_00001876.RA	gstt1	Glutathione S-transferase theta-1	Gallus gallus
cypCar_00001877.RA	p2rx7	P2X purinoceptor 7	Homo sapiens
cypCar_00001878.RA	snrpd3	Small nuclear ribonucleoprotein Sm D3	Xenopus laevis
cypCar_00001879.RA	gucd1	Protein GUCD1	Mus musculus
cypCar_00001880.RA	upb1	Beta-ureidopropionase	Homo sapiens
cypCar_00001881.RA	adora2a	Adenosine receptor A2a	Equus caballus
cypCar_00001882.RA	specc1la	Cytospin-A	Danio rerio
cypCar_00001883.RA	specc1la	Cytospin-A	Danio rerio
cypCar_00001884.RA	bcr	Breakpoint cluster region protein	Homo sapiens
cypCar_00001885.RA	pgm5	Phosphoglucomutase-like protein 5	Mus musculus
cypCar_00001886.RA	pgm5	Phosphoglucomutase-like protein 5	Mus musculus
cypCar_00001887.RA	foxd3	Forkhead box protein D3	Xenopus tropicalis
cypCar_00001888.RA	cbwd1	COBW domain-containing protein 1	Homo sapiens
cypCar_00001889.RA	dock8	Dedicator of cytokinesis protein 8	Mus musculus
cypCar_00001890.RA	aopep	Aminopeptidase O	Rattus norvegicus
cypCar_00001891.RA	aopep	Aminopeptidase O	Homo sapiens
cypCar_00001892.RA	atp2b2	Plasma membrane calcium-transporting ATPase 2 Fragment	Oreochromis mossambicus)
cypCar_00001893.RA	iars	Isoleucine--tRNA ligase cytoplasmic	Homo sapiens
cypCar_00001894.RA	iars	Isoleucine--tRNA ligase cytoplasmic	Mus musculus
cypCar_00001895.RA	iars	Isoleucine--tRNA ligase cytoplasmic	Mus musculus
cypCar_00001896.RA	iars	Isoleucine--tRNA ligase cytoplasmic	Homo sapiens
cypCar_00001897.RA	iars	Isoleucine--tRNA ligase cytoplasmic	Homo sapiens
cypCar_00001898.RA	iars	Isoleucine--tRNA ligase cytoplasmic	Homo sapiens
cypCar_00001899.RA	dusp7	Dual specificity protein phosphatase 7	Mus musculus
cypCar_00001900.RA	poc1a	POC1 centriolar protein homolog A	Xenopus tropicalis
cypCar_00001901.RA	kiaa1549l	UPF0606 protein KIAA1549L	Homo sapiens
cypCar_00001902.RA	kiaa1549l	UPF0606 protein KIAA1549L	Homo sapiens
cypCar_00001903.RA	kiaa1549l	UPF0606 protein KIAA1549L	Homo sapiens
cypCar_00001904.RA	nrxn3a	Neurexin-3a	Danio rerio
cypCar_00001905.RA	nrxn3a	Neurexin-3a	Danio rerio
cypCar_00001906.RA	fry	Protein furry homolog	Homo sapiens
cypCar_00001907.RA	fry	Protein furry homolog	Mus musculus
cypCar_00001908.RA	zar1	Zygote arrest protein 1	Xenopus laevis
cypCar_00001909.RA	kl	Klotho	Macaca fascicularis
cypCar_00001910.RA	rfc3	Replication factor C subunit 3	Mus musculus
cypCar_00001911.RA	dlc1	Rho GTPase-activating protein 7	Bos taurus
cypCar_00001912.RA	nbea	Neurobeachin	Homo sapiens
cypCar_00001913.RA	dclk1	Serine/threonine-protein kinase DCLK1	Homo sapiens
cypCar_00001914.RA	dclk1	Serine/threonine-protein kinase DCLK1	Homo sapiens
cypCar_00001915.RA	spg2	Spartin	Homo sapiens
cypCar_00001916.RA	rfxap	Regulatory factor X-associated protein	Mus musculus
cypCar_00001917.RA	smad9	Mothers against decapentaplegic homolog 9	Homo sapiens
cypCar_00001918.RA	alg5	Dolichyl-phosphate beta-glucosyltransferase	Homo sapiens
cypCar_00001919.RA	nwd2	NACHT and WD repeat domain-containing protein 2	Homo sapiens
cypCar_00001920.RA
cypCar_00001921.RA	rell1	RELT-like protein 1	Bos taurus
cypCar_00001922.RA	rwdd4	RWD domain-containing protein 4	Mus musculus
cypCar_00001923.RA	adam19	Disintegrin and metalloproteinase domain-containing protein 19	Homo sapiens
cypCar_00001924.RA		Leucine-rich repeat and calponin homology domain-containing protein 1 Fragment	Felis catus)
cypCar_00001925.RA	ext1c	Exostosin-1c	Danio rerio
cypCar_00001926.RA
cypCar_00001927.RA	tpmt	Probable thiopurine S-methyltransferase	Danio rerio
cypCar_00001928.RA	tpmt	Probable thiopurine S-methyltransferase	Danio rerio
cypCar_00001929.RA	sdc2-a	Syndecan-2-A	Xenopus laevis
cypCar_00001930.RA	angpt1	Angiopoietin-1	Mus musculus
cypCar_00001931.RA	abra	Actin-binding Rho-activating protein	Homo sapiens
cypCar_00001932.RA	samd12	Sterile alpha motif domain-containing protein 12	Mus musculus
cypCar_00001933.RA	ptch1	Protein patched homolog 1	Gallus gallus
cypCar_00001934.RA	fancc	Fanconi anemia group C protein homolog	Rattus norvegicus
cypCar_00001935.RA	fancc	Fanconi anemia group C protein	Homo sapiens
cypCar_00001936.RA	aopep	Aminopeptidase O	Rattus norvegicus
cypCar_00001937.RA	aopep	Aminopeptidase O	Homo sapiens
cypCar_00001938.RA	dock8	Dedicator of cytokinesis protein 8	Mus musculus
cypCar_00001939.RA	cbwd1	COBW domain-containing protein 1	Homo sapiens
cypCar_00001940.RA	foxd5	Forkhead box protein D5	Xenopus tropicalis
cypCar_00001941.RA	pgm5	Phosphoglucomutase-like protein 5	Mus musculus
cypCar_00001942.RA	bcr	Breakpoint cluster region protein	Homo sapiens
cypCar_00001943.RA	bcr	Breakpoint cluster region protein	Homo sapiens
cypCar_00001944.RA	bcr	Breakpoint cluster region protein	Mus musculus
cypCar_00001945.RA	specc1la	Cytospin-A	Danio rerio
cypCar_00001946.RA	cpd	Carboxypeptidase D	Mus musculus
cypCar_00001947.RA	tusc5	Tumor suppressor candidate 5 homolog	Xenopus tropicalis
cypCar_00001948.RA
cypCar_00001949.RA	aifm3	Apoptosis-inducing factor 3	Homo sapiens
cypCar_00001950.RA	ccdc92	Coiled-coil domain-containing protein 92	Homo sapiens
cypCar_00001951.RA	cluh	Clustered mitochondria protein homolog	Xenopus tropicalis
cypCar_00001952.RA	pafah1b1b	Lissencephaly-1 homolog B	Danio rerio
cypCar_00001953.RA	mnt	Max-binding protein MNT	Xenopus laevis
cypCar_00001954.RA	limk1	LIM domain kinase 1	Homo sapiens
cypCar_00001955.RA
cypCar_00001956.RA	mrps17	28S ribosomal protein S17 mitochondrial	Homo sapiens
cypCar_00001957.RA	fam114a2	Protein FAM114A2	Homo sapiens
cypCar_00001958.RA	pgrmc1	Membrane-associated progesterone receptor component 1	Pongo abelii
cypCar_00001959.RA	cox7b	Cytochrome c oxidase subunit 7B mitochondrial	Homo sapiens
cypCar_00001960.RA	pgk1	Phosphoglycerate kinase 1	Cricetulus griseus
cypCar_00001961.RA	amot	Angiomotin	Mus musculus
cypCar_00001962.RA
cypCar_00001963.RA	prrg3	Transmembrane gamma-carboxyglutamic acid protein 3	Homo sapiens
cypCar_00001964.RA	ripply1	Protein ripply1	Danio rerio
cypCar_00001965.RA	cldn14	Claudin-14	Homo sapiens
cypCar_00001966.RA	pspc1	Paraspeckle component 1	Danio rerio
cypCar_00001967.RA	bnc2	Zinc finger protein basonuclin-2	Homo sapiens
cypCar_00001968.RA	diaph2	Protein diaphanous homolog 2	Homo sapiens
cypCar_00001969.RA	diaph2	Protein diaphanous homolog 2	Mus musculus
cypCar_00001970.RA	cpeb4	Cytoplasmic polyadenylation element-binding protein 4	Danio rerio
cypCar_00001971.RA	stc2	Stanniocalcin-2	Macaca nemestrina
cypCar_00001972.RA	nkx-2.5	Homeobox protein Nkx-2.5	Xenopus laevis
cypCar_00001973.RA	nkx2-5	Homeobox protein Nkx-2.5	Mus musculus
cypCar_00001974.RA	bnip1	Vesicle transport protein SEC20	Homo sapiens
cypCar_00001975.RA	req-a	Zinc finger protein ubi-d4 A	Xenopus laevis
cypCar_00001976.RA	hnrnpa	Heterogeneous nuclear ribonucleoprotein A0	Mus musculus
cypCar_00001977.RA	klhl3	Kelch-like protein 3	Danio rerio
cypCar_00001978.RA	fam13b	Protein FAM13B	Homo sapiens
cypCar_00001979.RA	fam13b	Protein FAM13B	Homo sapiens
cypCar_00001980.RA	itgb7	Integrin beta-7	Mus musculus
cypCar_00001981.RA	pfkm	ATP-dependent 6-phosphofructokinase muscle type	Equus caballus
cypCar_00001982.RA	c1ql4	Complement C1q-like protein 4	Homo sapiens
cypCar_00001983.RA	smarcc2	SWI/SNF complex subunit SMARCC2	Homo sapiens
cypCar_00001984.RA	myl6	Myosin light polypeptide 6	Rattus norvegicus
cypCar_00001985.RA	tsfm	Elongation factor Ts mitochondrial	Danio rerio
cypCar_00001986.RA	endoua	PolyU-specific endoribonuclease-A	Danio rerio)
cypCar_00001987.RA	sumf1	Sulfatase-modifying factor 1	Mus musculus
cypCar_00001988.RA	itpr1	Inositol 1 4 5-trisphosphate receptor type 1	Mus musculus
cypCar_00001989.RA	adcy5	Adenylate cyclase type 5	Homo sapiens
cypCar_00001990.RA	sec22a	Vesicle-trafficking protein SEC22a	Homo sapiens
cypCar_00001991.RA	pdia5	Protein disulfide-isomerase A5	Bos taurus
cypCar_00001992.RA	sema5b	Semaphorin-5B	Homo sapiens
cypCar_00001993.RA	dirc2	Disrupted in renal carcinoma protein 2 homolog	Xenopus laevis
cypCar_00001994.RA	hspbap1	HSPB1-associated protein 1 homolog	Danio rerio
cypCar_00001995.RA	slc15a2	Solute carrier family 15 member 2	Rattus norvegicus
cypCar_00001996.RA	sstr1	Somatostatin receptor type 1	Homo sapiens
cypCar_00001997.RA	cd93	Complement component C1q receptor	Rattus norvegicus
cypCar_00001998.RA	rce1	CAAX prenyl protease 2	Homo sapiens
cypCar_00001999.RA	peli1	E3 ubiquitin-protein ligase pellino homolog 1	Mus musculus
[truncated: 48,528 more rows]
